# Supplementary material for: Targeting the spliceosome through RBM39 degradation results in exceptional responses in high-risk neuroblastoma models
Source: Sci Adv. 2021 Nov 17;7(47):eabj5405. doi: 10.1126/sciadv.abj5405 (PMC8598007; doi:10.1126/sciadv.abj5405)
Supplement: Supplementary file 2 — Tables S1 to S12 [file sciadv.abj5405_tables_s1_to_s12.zip]

Archive with 8 entries (8 files):
- sciadv.abj5405_table_s1.xlsx
- sciadv.abj5405_table_s4.xlsx
- sciadv.abj5405_table_s5.xlsx
- sciadv.abj5405_table_s6.xlsx
- sciadv.abj5405_table_s7.xlsx
- sciadv.abj5405_tables_s2_and_s3.xlsx
- sciadv.abj5405_tables_s8_to_s10.xlsx
- sciadv.abj5405_tables_s11_and_s12.xlsx
