# Supplementary material for: Targeting the spliceosome through RBM39 degradation results in exceptional responses in high-risk neuroblastoma models
Source: Sci Adv. 2021 Nov 17;7(47):eabj5405. doi: 10.1126/sciadv.abj5405 (PMC8598007; doi:10.1126/sciadv.abj5405)
Supplement: Supplementary file 2 — Tables S1 to S12 [file sciadv.abj5405_tables_s1_to_s12.zip › sciadv.abj5405_table_s1.xlsx]

## Sheet: Sheet1
#H:probeset	hugo	corrected-pvalue	foldchange	sublist
NM_016050	MRPL11	4.47029e-86	1.3626	high_risk: 0 < 1
NM_001363	DKC1	2.8003e-82	1.1891	high_risk: 0 < 1
NM_138421	SAAL1	1.99859e-70	1.30179	high_risk: 0 < 1
NM_003095	SNRPF	8.5071e-68	1.2812	high_risk: 0 < 1
NM_001145408	NONO	1.90984e-67	1.09259	high_risk: 0 < 1
NM_018944	MIS18A	4.23813e-67	1.34674	high_risk: 0 < 1
NM_014184	CNIH4	1.61319e-65	1.29116	high_risk: 0 < 1
NM_173587	RCOR2	1.92181e-65	1.34887	high_risk: 0 < 1
NM_018093	WDR74	5.30332e-65	1.21625	high_risk: 0 < 1
NM_001114123	ELK1	5.31281e-65	1.16831	high_risk: 0 < 1
NM_006109	PRMT5	1.49391e-64	1.16219	high_risk: 0 < 1
NM_001152	SLC25A5	7.89941e-64	1.19148	high_risk: 0 < 1
XR_110265	PRMT5-AS1	1.47731e-63	1.25683	high_risk: 0 < 1
NM_003707	RUVBL1	2.3264e-63	1.22405	high_risk: 0 < 1
NM_006938	SNRPD1	2.33359e-63	1.23191	high_risk: 0 < 1
NM_001641	APEX1	2.84247e-63	1.15067	high_risk: 0 < 1
NM_001204527	SSR4	7.2136e-63	1.22884	high_risk: 0 < 1
NM_003875	GMPS	7.81081e-63	1.26236	high_risk: 0 < 1
NR_038110	SNHG16	8.11557e-63	1.19801	high_risk: 0 < 1
NM_024096	DCTPP1	4.78488e-62	1.26965	high_risk: 0 < 1
NM_199250	C19ORF48	5.00957e-62	1.34939	high_risk: 0 < 1
NM_000269	NME1	5.9e-62	1.2293	high_risk: 0 < 1
NR_037792	LRR1	2.36214e-61	1.4825	high_risk: 0 < 1
NM_004111	FEN1	3.29839e-61	1.30912	high_risk: 0 < 1
NM_000687	AHCY	4.31915e-61	1.21311	high_risk: 0 < 1
NM_005782	ALYREF	6.71699e-61	1.1886	high_risk: 0 < 1
NM_001244752	ANKRD18B	2.57891e-60	5.71323	high_risk: 0 < 1
NR_027261	POLE3	4.75854e-60	1.15546	high_risk: 0 < 1
NM_001079525	PAICS	1.04736e-59	1.20808	high_risk: 0 < 1
NM_199185	NPM1	1.10262e-59	1.21545	high_risk: 0 < 1
NM_014501	UBE2S	1.16471e-59	1.29578	high_risk: 0 < 1
NM_001193424	SUV39H2	2.62938e-59	1.31976	high_risk: 0 < 1
NM_024098	CCDC86	3.24966e-59	1.26103	high_risk: 0 < 1
NM_024662	NAT10	4.99418e-59	1.13178	high_risk: 0 < 1
NM_003146	SSRP1	6.48423e-59	1.11114	high_risk: 0 < 1
NM_032313	NOA1	7.72627e-59	1.17858	high_risk: 0 < 1
NM_080911	UNG	8.97061e-59	1.21704	high_risk: 0 < 1
NM_031314	HNRNPC	3.58033e-58	1.0975	high_risk: 0 < 1
NM_005033	EXOSC9	5.45231e-58	1.18592	high_risk: 0 < 1
NM_017955	CDCA4	7.97608e-58	1.35156	high_risk: 0 < 1
NM_005342	HMGB3	8.68448e-58	1.32841	high_risk: 0 < 1
NM_017669	ERCC6L	9.70823e-58	1.70992	high_risk: 0 < 1
NM_016310	POLR3K	1.09708e-57	1.29659	high_risk: 0 < 1
NM_014062	NOB1	1.23423e-57	1.24257	high_risk: 0 < 1
NM_006978	RNF113A	1.73328e-57	1.23002	high_risk: 0 < 1
NM_012280	FTSJ1	2.16508e-57	1.12771	high_risk: 0 < 1
NM_032117	MND1	4.57351e-57	1.91898	high_risk: 0 < 1
NM_007208	MRPL3	4.58746e-57	1.18755	high_risk: 0 < 1
NM_001008393	C4ORF46	9.95456e-57	1.29026	high_risk: 0 < 1
NM_001018136	NME1-NME2	1.00093e-56	1.18496	high_risk: 0 < 1
NM_000284	PDHA1	1.13534e-56	1.10156	high_risk: 0 < 1
NM_016937	POLA1	3.60733e-56	1.18727	high_risk: 0 < 1
NR_002995	SNORA76	5.02521e-56	3.14867	high_risk: 0 < 1
NM_002916	RFC4	7.55254e-56	1.24423	high_risk: 0 < 1
NM_001099645	RPL22L1	9.67886e-56	1.69642	high_risk: 0 < 1
NM_018983	GAR1	1.24017e-55	1.29733	high_risk: 0 < 1
NR_028477	RBMX	1.59778e-55	1.12027	high_risk: 0 < 1
NM_001086521	C17ORF89	1.84046e-55	1.26466	high_risk: 0 < 1
NM_004597	SNRPD2	2.41252e-55	1.19178	high_risk: 0 < 1
NM_004794	RAB33A	3.7822e-55	1.33866	high_risk: 0 < 1
NM_001545	ICT1	4.20913e-55	1.2287	high_risk: 0 < 1
NM_176880	NR2C2AP	9.54174e-55	1.23472	high_risk: 0 < 1
NM_014321	ORC6	1.18459e-54	1.46569	high_risk: 0 < 1
NM_031370	HNRNPD	1.70157e-54	1.09924	high_risk: 0 < 1
NM_016039	C14ORF166	2.65e-54	1.17558	high_risk: 0 < 1
NM_002106	H2AFZ	3.27011e-54	1.16667	high_risk: 0 < 1
NR_001587	AURKAPS1	3.97223e-54	1.51674	high_risk: 0 < 1
NM_003094	SNRPE	8.02235e-54	1.29447	high_risk: 0 < 1
NM_012460	TIMM9	8.37368e-54	1.21451	high_risk: 0 < 1
NM_001122853	MYOZ3	1.2016e-53	2.23402	high_risk: 0 < 1
NM_006406	PRDX4	1.45622e-53	1.24444	high_risk: 0 < 1
NM_002949	MRPL12	1.95322e-53	1.17431	high_risk: 0 < 1
NM_146388	MRPL4	1.96191e-53	1.15583	high_risk: 0 < 1
NM_138369	BOD1	1.99485e-53	1.11384	high_risk: 0 < 1
NM_016399	TRIAP1	2.79532e-53	1.22293	high_risk: 0 < 1
NM_004085	TIMM8A	5.15328e-53	1.37843	high_risk: 0 < 1
NM_005192	CDKN3	7.95549e-53	1.65813	high_risk: 0 < 1
NM_006325	RAN	8.33699e-53	1.13211	high_risk: 0 < 1
NM_003091	SNRPB	9.88518e-53	1.14767	high_risk: 0 < 1
NM_000999	RPL38	1.21589e-52	1.15272	high_risk: 0 < 1
NM_005628	SLC1A5	1.24554e-52	1.37471	high_risk: 0 < 1
NM_005787	ALG3	1.67982e-52	1.23649	high_risk: 0 < 1
NM_001018113	FANCB	1.96671e-52	2.08595	high_risk: 0 < 1
NM_018139	DNAAF2	2.51462e-52	1.19318	high_risk: 0 < 1
NR_024031	DANCR	3.41702e-52	1.26453	high_risk: 0 < 1
NM_002539	ODC1	3.4621e-52	1.24529	high_risk: 0 < 1
NM_032906	PYURF	3.6976e-52	1.13731	high_risk: 0 < 1
NM_001042616	PIGY	3.71849e-52	1.13731	high_risk: 0 < 1
NM_001436	FBL	3.75443e-52	1.20877	high_risk: 0 < 1
NM_004526	MCM2	3.95169e-52	1.25484	high_risk: 0 < 1
NM_006907	PYCR1	4.4398e-52	1.19307	high_risk: 0 < 1
NR_033372	BOD1L2	4.57683e-52	1.27499	high_risk: 0 < 1
NM_001033	RRM1	4.63881e-52	1.17564	high_risk: 0 < 1
NM_018509	LRRC59	4.68042e-52	1.1111	high_risk: 0 < 1
NR_003098	SNHG1	4.81429e-52	1.21534	high_risk: 0 < 1
NM_014142	NUDT5	5.73448e-52	1.18246	high_risk: 0 < 1
NM_006397	RNASEH2A	5.96804e-52	1.31158	high_risk: 0 < 1
NM_152318	C12ORF45	6.42515e-52	1.39537	high_risk: 0 < 1
NR_015454	MAFG-AS1	1.1071e-51	1.46318	high_risk: 0 < 1
NR_028443	SLC25A5-AS1	1.24049e-51	1.23656	high_risk: 0 < 1
NM_002882	RANBP1	1.41327e-51	1.18824	high_risk: 0 < 1
NM_130398	EXO1	1.91795e-51	1.61796	high_risk: 0 < 1
NM_015086	DDN	2.84689e-51	2.74246	high_risk: 0 < 1
NM_001144978	MTHFD2L	3.02513e-51	1.37958	high_risk: 0 < 1
NM_004301	ACTL6A	3.10733e-51	1.21236	high_risk: 0 < 1
NR_024388	LOC152217	4.03333e-51	1.19765	high_risk: 0 < 1
NM_002689	POLA2	5.63514e-51	1.2715	high_risk: 0 < 1
NM_001171948	KXD1	6.66993e-51	1.13162	high_risk: 0 < 1
NM_002764	PRPS1	9.23054e-51	1.13423	high_risk: 0 < 1
NM_018248	NEIL3	1.38123e-50	1.87486	high_risk: 0 < 1
NM_005804	DDX39A	1.48755e-50	1.17126	high_risk: 0 < 1
NM_018124	RFWD3	1.56201e-50	1.15488	high_risk: 0 < 1
NM_002692	POLE2	1.70351e-50	1.56086	high_risk: 0 < 1
NM_003051	SLC16A1	2.37162e-50	1.26769	high_risk: 0 < 1
NM_016069	PAM16	2.46342e-50	1.29921	high_risk: 0 < 1
NM_002358	MAD2L1	2.84426e-50	1.48614	high_risk: 0 < 1
NM_001025203	U2AF1	2.85262e-50	1.16106	high_risk: 0 < 1
NM_007138	ZNF90	3.0761e-50	1.77826	high_risk: 0 < 1
NM_198433	AURKA	3.39242e-50	1.48392	high_risk: 0 < 1
NM_016077	PTRH2	3.83924e-50	1.22787	high_risk: 0 < 1
NM_001809	CENPA	4.74654e-50	1.71829	high_risk: 0 < 1
NM_006232	POLR2H	7.92713e-50	1.18219	high_risk: 0 < 1
NM_031420	MRPL9	9.44434e-50	1.11072	high_risk: 0 < 1
NM_003418	CNBP	1.19501e-49	1.08764	high_risk: 0 < 1
NM_033518	SLC38A5	1.70263e-49	2.17118	high_risk: 0 < 1
NM_001827	CKS2	1.93128e-49	1.46904	high_risk: 0 < 1
NM_138689	PPP1R14B	1.95349e-49	1.26876	high_risk: 0 < 1
NM_018063	HELLS	4.52238e-49	1.41732	high_risk: 0 < 1
NM_024104	SMIM7	4.54304e-49	1.13212	high_risk: 0 < 1
NM_016404	TRMT112	5.73852e-49	1.18202	high_risk: 0 < 1
NM_017816	LYAR	5.79784e-49	1.27067	high_risk: 0 < 1
NM_003384	VRK1	7.75137e-49	1.34597	high_risk: 0 < 1
NM_001017	RPS13	8.39831e-49	1.23777	high_risk: 0 < 1
NM_006427	SIVA1	8.71489e-49	1.23411	high_risk: 0 < 1
NM_024057	NUP37	8.95819e-49	1.24216	high_risk: 0 < 1
NM_138386	NAF1	1.23092e-48	1.23941	high_risk: 0 < 1
NM_030928	CDT1	1.30746e-48	1.37986	high_risk: 0 < 1
NM_016292	TRAP1	2.05194e-48	1.12544	high_risk: 0 < 1
NM_005175	ATP5G1	2.05992e-48	1.19122	high_risk: 0 < 1
NM_023934	FUNDC2	2.15337e-48	1.18062	high_risk: 0 < 1
NM_002791	PSMA6	2.28306e-48	1.18993	high_risk: 0 < 1
NM_002703	PPAT	3.06282e-48	1.20993	high_risk: 0 < 1
NM_002512	NME2	3.62896e-48	1.18598	high_risk: 0 < 1
NM_001949	E2F3	4.70642e-48	1.25158	high_risk: 0 < 1
NM_018387	STRBP	6.24767e-48	1.17936	high_risk: 0 < 1
NR_026766	MYCNOS	6.4886e-48	2.91233	high_risk: 0 < 1
NM_001123168	FAM72A	1.33753e-47	1.68972	high_risk: 0 < 1
NM_001143985	BANF1	1.38482e-47	1.14154	high_risk: 0 < 1
NM_016640	MRPS30	1.4e-47	1.18593	high_risk: 0 < 1
NM_153477	UXT	1.74322e-47	1.22716	high_risk: 0 < 1
NM_152259	TICRR	4.07213e-47	1.45123	high_risk: 0 < 1
NM_022767	AEN	5.69481e-47	1.24676	high_risk: 0 < 1
NM_032360	ACBD6	7.09303e-47	1.14348	high_risk: 0 < 1
NM_080668	CDCA5	8.31366e-47	1.36134	high_risk: 0 < 1
NM_014038	BZW2	8.83676e-47	1.19294	high_risk: 0 < 1
NM_014047	C19ORF53	9.48787e-47	1.16228	high_risk: 0 < 1
NM_018352	TMA16	1.37622e-46	1.40147	high_risk: 0 < 1
NM_001040436	YARS2	1.61859e-46	1.1759	high_risk: 0 < 1
NM_002788	PSMA3	1.62403e-46	1.14754	high_risk: 0 < 1
NM_006360	EIF3M	1.65077e-46	1.13897	high_risk: 0 < 1
NR_026551	CA5BP1	1.67697e-46	1.26738	high_risk: 0 < 1
NR_046287	LOC100289092	1.68128e-46	1.67514	high_risk: 0 < 1
NM_001085372	C11ORF83	1.77552e-46	1.20101	high_risk: 0 < 1
NM_000990	RPL27A	1.80706e-46	1.15237	high_risk: 0 < 1
NM_031266	HNRNPAB	1.98957e-46	1.10807	high_risk: 0 < 1
NM_016497	MRPL51	2.46437e-46	1.13327	high_risk: 0 < 1
NM_003864	SAP30	3.34882e-46	1.27331	high_risk: 0 < 1
NM_030771	CCDC34	4.02653e-46	1.2986	high_risk: 0 < 1
NM_004450	ERH	4.33675e-46	1.14727	high_risk: 0 < 1
NM_004386	NCAN	5.28759e-46	2.72463	high_risk: 0 < 1
NM_014317	PDSS1	5.49271e-46	1.31324	high_risk: 0 < 1
NM_021227	OSTC	5.65208e-46	1.16283	high_risk: 0 < 1
NM_005390	PDHA2	5.79777e-46	1.32507	high_risk: 0 < 1
NM_015971	MRPS7	6.12234e-46	1.12111	high_risk: 0 < 1
NM_024644	C14ORF169	7.67822e-46	1.21183	high_risk: 0 < 1
NM_031271	TEX15	7.8862e-46	2.54784	high_risk: 0 < 1
NM_001168	BIRC5	8.84505e-46	1.41067	high_risk: 0 < 1
NM_057175	NAA15	1.23575e-45	1.13388	high_risk: 0 < 1
NM_198253	TERT	1.26228e-45	7.59203	high_risk: 0 < 1
NM_001000	RPL39	1.29642e-45	1.29283	high_risk: 0 < 1
NM_005663	WHSC2	1.36016e-45	1.10369	high_risk: 0 < 1
NM_004053	BYSL	1.49639e-45	1.14985	high_risk: 0 < 1
NM_005003	NDUFAB1	1.5939e-45	1.14483	high_risk: 0 < 1
NM_012310	KIF4A	1.98659e-45	1.49582	high_risk: 0 < 1
NM_001002248	ANAPC11	1.98811e-45	1.16782	high_risk: 0 < 1
NM_017746	TEX10	3.37873e-45	1.1627	high_risk: 0 < 1
NM_001048201	UHRF1	3.42528e-45	1.48019	high_risk: 0 < 1
NM_014176	UBE2T	4.06332e-45	1.25568	high_risk: 0 < 1
NM_006649	UTP14A	4.89594e-45	1.19639	high_risk: 0 < 1
NM_001135998	NDUFB11	4.99995e-45	1.14497	high_risk: 0 < 1
NM_006801	KDELR1	5.65799e-45	1.0958	high_risk: 0 < 1
NM_005483	CHAF1A	6.15189e-45	1.2765	high_risk: 0 < 1
NR_028119	LOC100133957	6.90052e-45	1.35365	high_risk: 0 < 1
NM_020937	FANCM	7.07493e-45	1.25584	high_risk: 0 < 1
NM_001100910	FAM72B	7.84077e-45	1.60369	high_risk: 0 < 1
NM_016034	MRPS2	9.28916e-45	1.14233	high_risk: 0 < 1
NM_016070	MRPS23	9.82103e-45	1.15352	high_risk: 0 < 1
NM_002528	NTHL1	1.01143e-44	1.22124	high_risk: 0 < 1
NR_024248	LOC650368	1.14858e-44	3.08346	high_risk: 0 < 1
NM_003459	SLC30A3	1.15571e-44	3.02254	high_risk: 0 < 1
NM_002634	PHB	1.26629e-44	1.11947	high_risk: 0 < 1
NM_017838	NHP2	1.39177e-44	1.16365	high_risk: 0 < 1
NM_013248	NXT1	1.42639e-44	1.18884	high_risk: 0 < 1
NM_021075	NDUFV3	1.45638e-44	1.11423	high_risk: 0 < 1
NM_001145374	ALKBH2	1.63348e-44	1.22637	high_risk: 0 < 1
NM_001533	HNRNPL	1.79935e-44	1.07023	high_risk: 0 < 1
NM_018622	PARL	1.91111e-44	1.14313	high_risk: 0 < 1
NM_016423	ZNF219	1.97061e-44	1.16798	high_risk: 0 < 1
NM_020394	ZNF695	2.05808e-44	1.79808	high_risk: 0 < 1
NM_001194998	CEP152	2.23173e-44	1.45828	high_risk: 0 < 1
NM_016499	TMEM216	2.82597e-44	1.22151	high_risk: 0 < 1
NM_001019	RPS15A	3.34191e-44	1.20767	high_risk: 0 < 1
NM_006304	SHFM1	3.66363e-44	1.17562	high_risk: 0 < 1
NM_001111322	DDX54	3.69506e-44	1.10522	high_risk: 0 < 1
NM_004596	SNRPA	4.38647e-44	1.12307	high_risk: 0 < 1
NM_213649	SFXN4	4.51471e-44	1.25754	high_risk: 0 < 1
NM_024006	VKORC1	5.12334e-44	1.12565	high_risk: 0 < 1
NM_001020	RPS16	6.16648e-44	1.16685	high_risk: 0 < 1
NR_003284	PA2G4P4	6.35162e-44	1.10573	high_risk: 0 < 1
NM_005998	CCT3	7.02626e-44	1.10054	high_risk: 0 < 1
NM_031210	SLIRP	7.37824e-44	1.22467	high_risk: 0 < 1
NM_023936	MRPS34	7.73664e-44	1.13393	high_risk: 0 < 1
NM_002388	MCM3	9.51215e-44	1.13466	high_risk: 0 < 1
NM_152540	SCFD2	1.23905e-43	1.19966	high_risk: 0 < 1
NM_006579	EBP	1.26952e-43	1.18971	high_risk: 0 < 1
NM_006527	SLBP	1.29264e-43	1.11252	high_risk: 0 < 1
NM_058190	FAM207A	1.44653e-43	1.22919	high_risk: 0 < 1
NM_033415	ARMC6	1.62443e-43	1.13459	high_risk: 0 < 1
NM_012321	LSM4	1.77524e-43	1.15862	high_risk: 0 < 1
NR_026975	LOC286467	2.1285e-43	1.99339	high_risk: 0 < 1
NM_152266	C19ORF40	2.35934e-43	1.56367	high_risk: 0 < 1
NM_152308	RMI2	2.45288e-43	1.43143	high_risk: 0 < 1
NM_000791	DHFR	2.54678e-43	1.23059	high_risk: 0 < 1
NM_005815	ZNF443	2.58287e-43	1.26134	high_risk: 0 < 1
NR_027696	TAPT1-AS1	2.60732e-43	1.16223	high_risk: 0 < 1
NM_002860	ALDH18A1	2.69133e-43	1.13851	high_risk: 0 < 1
NM_007107	SSR3	3.00434e-43	1.11643	high_risk: 0 < 1
NM_001042539	MAZ	3.25274e-43	1.08854	high_risk: 0 < 1
NM_001128917	TOMM40	3.32388e-43	1.15853	high_risk: 0 < 1
NM_016120	RLIM	4.0075e-43	1.0756	high_risk: 0 < 1
NM_001008726	WDR89	4.6335e-43	1.20464	high_risk: 0 < 1
XR_109133	LOC100506465	4.74284e-43	3.3925	high_risk: 0 < 1
NM_021067	GINS1	5.62435e-43	1.28452	high_risk: 0 < 1
NM_014167	CCDC59	5.84772e-43	1.19194	high_risk: 0 < 1
NM_002129	HMGB2	6.29997e-43	1.20198	high_risk: 0 < 1
NM_013442	STOML2	6.6531e-43	1.12556	high_risk: 0 < 1
NM_004044	ATIC	6.83371e-43	1.14694	high_risk: 0 < 1
NM_001130089	KARS	6.97638e-43	1.10887	high_risk: 0 < 1
NM_017858	TIPIN	7.74944e-43	1.28662	high_risk: 0 < 1
NR_003677	PSIMCT-1	7.76302e-43	1.20408	high_risk: 0 < 1
NM_001144831	PHB2	1.02622e-42	1.10945	high_risk: 0 < 1
NM_016024	RBMX2	1.04267e-42	1.16379	high_risk: 0 < 1
NM_001006	RPS3A	1.15249e-42	1.17037	high_risk: 0 < 1
NM_006993	NPM3	1.15677e-42	1.27476	high_risk: 0 < 1
NM_003720	PSMG1	1.46785e-42	1.21145	high_risk: 0 < 1
NM_004477	FRG1	1.49959e-42	1.12391	high_risk: 0 < 1
NM_001017928	CCDC58	2.15646e-42	1.34215	high_risk: 0 < 1
NM_006003	UQCRFS1	2.16501e-42	1.13057	high_risk: 0 < 1
NM_002952	RPS2	2.62621e-42	1.1483	high_risk: 0 < 1
NM_001011	RPS7	2.79982e-42	1.25738	high_risk: 0 < 1
NM_001001790	TOMM5	2.82683e-42	1.19215	high_risk: 0 < 1
NM_032940	POLR2C	2.98678e-42	1.0796	high_risk: 0 < 1
NM_005009	NME4	3.3245e-42	1.17967	high_risk: 0 < 1
NM_021134	MRPL23	3.45414e-42	1.19781	high_risk: 0 < 1
NM_013299	SAC3D1	3.51364e-42	1.25017	high_risk: 0 < 1
NM_001324	CSTF1	3.52577e-42	1.10986	high_risk: 0 < 1
NM_004074	COX8A	3.80835e-42	1.13638	high_risk: 0 < 1
NM_004894	C14ORF2	4.45157e-42	1.16831	high_risk: 0 < 1
NM_005340	HINT1	4.45685e-42	1.12779	high_risk: 0 < 1
NM_016391	NOP16	5.65868e-42	1.18218	high_risk: 0 < 1
NM_005788	PRMT3	5.77248e-42	1.21285	high_risk: 0 < 1
NM_030919	FAM83D	6.37738e-42	1.51721	high_risk: 0 < 1
NM_001014446	OCIAD2	7.28013e-42	1.16248	high_risk: 0 < 1
NM_014285	EXOSC2	8.30126e-42	1.13107	high_risk: 0 < 1
NM_024675	PALB2	8.51096e-42	1.12763	high_risk: 0 < 1
NM_153333	TCEAL8	9.04864e-42	1.12899	high_risk: 0 < 1
NM_031966	CCNB1	9.32258e-42	1.31077	high_risk: 0 < 1
NM_024094	DSCC1	9.37839e-42	1.3942	high_risk: 0 < 1
NM_203425	C17ORF82	9.9781e-42	2.12712	high_risk: 0 < 1
NM_005038	PPID	1.1068e-41	1.13035	high_risk: 0 < 1
NM_018369	DEPDC1B	1.18497e-41	1.54257	high_risk: 0 < 1
NM_003223	TFAP4	1.20627e-41	1.20328	high_risk: 0 < 1
NM_015604	DCAF4	1.5397e-41	1.28968	high_risk: 0 < 1
NM_016207	CPSF3	1.68279e-41	1.1503	high_risk: 0 < 1
NM_002797	PSMB5	1.75608e-41	1.1183	high_risk: 0 < 1
NM_032359	CMSS1	1.78801e-41	1.19791	high_risk: 0 < 1
NM_016049	EMC9	1.90468e-41	1.1994	high_risk: 0 < 1
XR_109972	SOS1-IT1	2.01599e-41	1.59454	high_risk: 0 < 1
NM_024511	HAUS3	2.06034e-41	1.14554	high_risk: 0 < 1
NM_032830	CIRH1A	2.06701e-41	1.10761	high_risk: 0 < 1
NR_033397	PRMT1	2.64989e-41	1.10546	high_risk: 0 < 1
NM_207418	FAM72D	2.81895e-41	1.6113	high_risk: 0 < 1
NM_001256006	SYT14	3.11563e-41	1.35713	high_risk: 0 < 1
NM_016095	GINS2	3.18662e-41	1.40756	high_risk: 0 < 1
NM_001099293	KIF4B	3.37704e-41	1.45596	high_risk: 0 < 1
NR_027481	ZNF876P	3.61678e-41	1.83245	high_risk: 0 < 1
NM_014206	TMEM258	3.68653e-41	1.14972	high_risk: 0 < 1
NM_001011724	HNRNPA1L2	3.76338e-41	1.09761	high_risk: 0 < 1
NM_018380	DDX28	3.76539e-41	1.20034	high_risk: 0 < 1
NM_180982	MRPL52	3.95598e-41	1.19918	high_risk: 0 < 1
NR_001566	TERC	5.10886e-41	4.75036	high_risk: 0 < 1
NM_001199823	NEDD8-MDP1	5.46587e-41	1.17118	high_risk: 0 < 1
NM_016016	SLC25A39	5.81565e-41	1.10892	high_risk: 0 < 1
NM_002046	GAPDH	6.02215e-41	1.08659	high_risk: 0 < 1
NM_002691	POLD1	6.46543e-41	1.18973	high_risk: 0 < 1
NR_037427	MIR3654	6.71581e-41	1.65125	high_risk: 0 < 1
NM_182513	SPC24	6.73025e-41	1.67933	high_risk: 0 < 1
NM_003754	EIF3F	6.83633e-41	1.14895	high_risk: 0 < 1
NM_015056	RRP1B	6.83967e-41	1.1211	high_risk: 0 < 1
NM_003173	SUV39H1	7.44005e-41	1.20009	high_risk: 0 < 1
NM_031217	KIF18A	7.64898e-41	1.5206	high_risk: 0 < 1
NM_014502	PRPF19	8.20556e-41	1.09759	high_risk: 0 < 1
NM_012426	SF3B3	8.41077e-41	1.07565	high_risk: 0 < 1
NM_005833	RABEPK	8.41869e-41	1.21711	high_risk: 0 < 1
NM_006089	SCML2	8.4355e-41	1.24913	high_risk: 0 < 1
NR_037894	ZNF670-ZNF695	8.63619e-41	1.67617	high_risk: 0 < 1
NM_001098621	TMEM251	8.76811e-41	1.16454	high_risk: 0 < 1
NM_025108	C16ORF59	9.01236e-41	1.26311	high_risk: 0 < 1
NM_001144872	CCDC42B	9.54008e-41	1.18363	high_risk: 0 < 1
NM_001404	EEF1G	9.72616e-41	1.1224	high_risk: 0 < 1
NM_053275	RPLP0	9.79416e-41	1.13696	high_risk: 0 < 1
NM_001042403	USP44	9.79673e-41	2.86454	high_risk: 0 < 1
NM_001206641	COA6	9.89586e-41	1.23091	high_risk: 0 < 1
NM_007100	ATP5I	1.12952e-40	1.17364	high_risk: 0 < 1
NM_006233	POLR2I	1.15491e-40	1.16187	high_risk: 0 < 1
NM_148887	MRPL10	1.20901e-40	1.11552	high_risk: 0 < 1
NM_001198845	RBM14-RBM4	1.33783e-40	1.08015	high_risk: 0 < 1
NM_006585	CCT8	1.40628e-40	1.12804	high_risk: 0 < 1
NM_015659	RSL1D1	1.5298e-40	1.10656	high_risk: 0 < 1
NM_000057	BLM	1.58653e-40	1.34408	high_risk: 0 < 1
NM_001018	RPS15	1.73727e-40	1.17823	high_risk: 0 < 1
NM_016199	LSM7	1.73863e-40	1.16718	high_risk: 0 < 1
NM_002431	MNAT1	1.79263e-40	1.19799	high_risk: 0 < 1
NM_024409	NPPC	1.91723e-40	3.96401	high_risk: 0 < 1
NR_046096	LOC283692	1.94284e-40	1.14569	high_risk: 0 < 1
NM_006014	LAGE3	2.01281e-40	1.20256	high_risk: 0 < 1
NM_001137608	ZNF732	2.07064e-40	1.76232	high_risk: 0 < 1
NM_005837	POP7	2.18177e-40	1.14965	high_risk: 0 < 1
NM_001256879	POLD2	2.39364e-40	1.11852	high_risk: 0 < 1
NM_213725	RPLP1	2.41301e-40	1.13402	high_risk: 0 < 1
NM_002896	RBM4	2.48976e-40	1.07608	high_risk: 0 < 1
NM_016468	COX16	2.49302e-40	1.1489	high_risk: 0 < 1
NM_001012716	C18ORF56	2.50301e-40	1.54344	high_risk: 0 < 1
NM_020647	JPH1	2.66206e-40	2.27438	high_risk: 0 < 1
NM_033362	MRPS12	2.69257e-40	1.20594	high_risk: 0 < 1
NM_016354	SLCO4A1	2.89049e-40	2.89654	high_risk: 0 < 1
NM_032043	BRIP1	3.11992e-40	1.41669	high_risk: 0 < 1
NM_152463	EME1	3.22031e-40	1.25458	high_risk: 0 < 1
NM_001866	COX7B	3.23902e-40	1.17224	high_risk: 0 < 1
NM_017518	HAUS7	3.68733e-40	1.17055	high_risk: 0 < 1
NM_020395	INTS12	3.72339e-40	1.13131	high_risk: 0 < 1
NM_024658	IPO4	3.83341e-40	1.18881	high_risk: 0 < 1
NM_031485	GRWD1	3.85852e-40	1.15476	high_risk: 0 < 1
NM_001015	RPS11	3.87152e-40	1.14762	high_risk: 0 < 1
NM_145702	TIGD1	4.02232e-40	1.16787	high_risk: 0 < 1
NM_006013	RPL10	4.0676e-40	1.12976	high_risk: 0 < 1
NM_023002	HAPLN4	4.27964e-40	1.99081	high_risk: 0 < 1
NM_007194	CHEK2	4.5083e-40	1.36432	high_risk: 0 < 1
NM_001202548	SYNJ2BP-COX16	5.30451e-40	1.15183	high_risk: 0 < 1
NM_020855	ZNF492	5.57156e-40	1.78961	high_risk: 0 < 1
NM_001722	POLR3D	5.77052e-40	1.19588	high_risk: 0 < 1
NM_182649	PCNA	6.88309e-40	1.18449	high_risk: 0 < 1
NM_003504	CDC45	8.16733e-40	1.50122	high_risk: 0 < 1
NM_018518	MCM10	8.39348e-40	1.43194	high_risk: 0 < 1
NM_000373	UMPS	9.09894e-40	1.14156	high_risk: 0 < 1
NM_013332	HILPDA	9.16667e-40	1.2038	high_risk: 0 < 1
NM_001032	RPS29	9.44232e-40	1.25454	high_risk: 0 < 1
NM_001001520	HDGFRP2	9.45306e-40	1.07591	high_risk: 0 < 1
NM_004593	TRA2B	9.57912e-40	1.07718	high_risk: 0 < 1
NM_004708	PDCD5	1.2141e-39	1.16516	high_risk: 0 < 1
NM_020158	EXOSC5	1.21572e-39	1.24764	high_risk: 0 < 1
NM_002265	KPNB1	1.35651e-39	1.07254	high_risk: 0 < 1
NM_016331	ZNF639	1.37061e-39	1.12861	high_risk: 0 < 1
NM_181842	ZBTB12	1.39976e-39	1.20021	high_risk: 0 < 1
NM_003683	RRP1	1.61772e-39	1.12039	high_risk: 0 < 1
NM_058216	RAD51C	1.76276e-39	1.1893	high_risk: 0 < 1
NR_047514	AIRN	1.94975e-39	4.8209	high_risk: 0 < 1
NM_014736	KIAA0101	1.95013e-39	1.50698	high_risk: 0 < 1
NM_014229	SLC6A11	2.08414e-39	4.56296	high_risk: 0 < 1
NM_006891	CRYGD	2.12945e-39	5.4827	high_risk: 0 < 1
NM_145899	HMGA1	2.14416e-39	1.13533	high_risk: 0 < 1
NM_005378	MYCN	2.31722e-39	1.38084	high_risk: 0 < 1
NM_170746	C11ORF31	2.38725e-39	1.12933	high_risk: 0 < 1
NM_006726	LRBA	2.8474e-39	1.23262	high_risk: 0 < 1
NM_032343	CHCHD6	3.14936e-39	1.17775	high_risk: 0 < 1
NM_030906	STK33	3.2801e-39	1.96076	high_risk: 0 < 1
NM_181802	UBE2C	3.38042e-39	1.42321	high_risk: 0 < 1
NM_014735	PHF16	3.50959e-39	1.16162	high_risk: 0 < 1
NM_014573	TMEM97	3.74189e-39	1.18727	high_risk: 0 < 1
NM_002013	FKBP3	4.09944e-39	1.11143	high_risk: 0 < 1
NM_015143	METAP1	4.20935e-39	1.1026	high_risk: 0 < 1
NM_198066	GNPNAT1	4.32283e-39	1.15681	high_risk: 0 < 1
NR_015432	LINC00493	4.50704e-39	1.185	high_risk: 0 < 1
NM_000291	PGK1	4.86292e-39	1.092	high_risk: 0 < 1
NR_002944	HNRNPA1P10	5.40047e-39	1.10029	high_risk: 0 < 1
NM_005225	E2F1	5.64619e-39	1.29834	high_risk: 0 < 1
NM_001100624	CENPN	5.70346e-39	1.2808	high_risk: 0 < 1
NM_001143667	ZBED5	5.82994e-39	1.10175	high_risk: 0 < 1
NM_006607	PTTG2	6.29359e-39	1.69465	high_risk: 0 < 1
NR_036500	FOXN3-AS1	6.72437e-39	1.59347	high_risk: 0 < 1
NM_001078173	FAM127C	7.04852e-39	1.14599	high_risk: 0 < 1
NM_017819	TRMT10C	7.09422e-39	1.19316	high_risk: 0 < 1
NM_024775	GEMIN6	7.6578e-39	1.2364	high_risk: 0 < 1
NM_152562	CDCA2	8.61402e-39	1.53194	high_risk: 0 < 1
NR_036538	LOC646903	8.67577e-39	1.33894	high_risk: 0 < 1
NM_022830	TUT1	9.31927e-39	1.11148	high_risk: 0 < 1
NM_024090	ELOVL6	1.02661e-38	1.26482	high_risk: 0 < 1
NM_005956	MTHFD1	1.17803e-38	1.16899	high_risk: 0 < 1
NM_014669	NUP93	1.19858e-38	1.15565	high_risk: 0 < 1
NM_003082	SNAPC1	1.23864e-38	1.24963	high_risk: 0 < 1
NM_002940	ABCE1	1.2394e-38	1.12734	high_risk: 0 < 1
NM_005001	NDUFA7	1.29197e-38	1.17082	high_risk: 0 < 1
NM_005030	PLK1	1.53235e-38	1.29381	high_risk: 0 < 1
NM_138462	ZMYND19	1.62579e-38	1.13673	high_risk: 0 < 1
NM_012476	VAX2	1.70151e-38	4.28541	high_risk: 0 < 1
NM_005968	HNRNPM	1.84385e-38	1.05452	high_risk: 0 < 1
NM_014264	PLK4	1.84861e-38	1.33634	high_risk: 0 < 1
NR_028370	PCNA-AS1	1.92748e-38	1.25228	high_risk: 0 < 1
NM_014239	EIF2B2	2.05297e-38	1.13824	high_risk: 0 < 1
NM_021734	SLC25A19	2.13058e-38	1.18449	high_risk: 0 < 1
NM_001022	RPS19	2.17993e-38	1.14569	high_risk: 0 < 1
NM_001001	RPL36AL	2.56041e-38	1.12937	high_risk: 0 < 1
NM_001551	IGBP1	2.62232e-38	1.14129	high_risk: 0 < 1
NM_021203	SRPRB	2.72965e-38	1.13648	high_risk: 0 < 1
NM_018360	TXLNG	2.87111e-38	1.10697	high_risk: 0 < 1
NM_052850	GADD45GIP1	2.88795e-38	1.1643	high_risk: 0 < 1
NM_021126	MPST	3.57559e-38	1.28754	high_risk: 0 < 1
NM_002455	MTX1	3.73702e-38	1.12093	high_risk: 0 < 1
NM_004891	MRPL33	3.94527e-38	1.18665	high_risk: 0 < 1
NR_003068	SNORD88B	4.06216e-38	2.05389	high_risk: 0 < 1
NM_003703	NOP14	4.52199e-38	1.13945	high_risk: 0 < 1
NM_002786	PSMA1	4.55075e-38	1.09562	high_risk: 0 < 1
NM_138809	CMBL	5.10693e-38	1.45051	high_risk: 0 < 1
NM_182524	ZNF595	5.18958e-38	1.26079	high_risk: 0 < 1
NM_007086	WDHD1	5.28529e-38	1.22189	high_risk: 0 < 1
NM_015414	RPL36	5.58548e-38	1.18459	high_risk: 0 < 1
NM_020243	TOMM22	5.9242e-38	1.13335	high_risk: 0 < 1
NM_024671	ZNF768	5.96017e-38	1.0902	high_risk: 0 < 1
NM_020368	UTP3	5.96279e-38	1.13989	high_risk: 0 < 1
NM_004095	EIF4EBP1	6.86384e-38	1.20171	high_risk: 0 < 1
NM_001667	ARL2	7.13083e-38	1.17986	high_risk: 0 < 1
NM_001997	FAU	7.19873e-38	1.12163	high_risk: 0 < 1
NM_024672	THAP9	7.31022e-38	1.20475	high_risk: 0 < 1
NM_021824	NIF3L1	8.30962e-38	1.13105	high_risk: 0 < 1
NM_024122	APOO	8.38027e-38	1.24487	high_risk: 0 < 1
NM_001100874	SLC9B1	8.4938e-38	1.19808	high_risk: 0 < 1
NM_024629	MLF1IP	8.76276e-38	1.25218	high_risk: 0 < 1
NM_007080	LSM6	9.02069e-38	1.17163	high_risk: 0 < 1
NM_012159	FBXL21	1.00369e-37	5.04043	high_risk: 0 < 1
NM_020470	YIF1A	1.07273e-37	1.12384	high_risk: 0 < 1
NM_005642	TAF7	1.08335e-37	1.08925	high_risk: 0 < 1
NM_031157	HNRNPA1	1.08695e-37	1.08744	high_risk: 0 < 1
NM_006401	ANP32B	1.11009e-37	1.12412	high_risk: 0 < 1
NR_038873	LOC286059	1.13739e-37	3.51586	high_risk: 0 < 1
NM_018270	MRGBP	1.13778e-37	1.12394	high_risk: 0 < 1
NM_001162536	RBMXL1	1.20999e-37	1.08591	high_risk: 0 < 1
NM_006156	NEDD8	1.34617e-37	1.14657	high_risk: 0 < 1
NM_004237	TRIP13	1.4748e-37	1.32603	high_risk: 0 < 1
NM_004832	GSTO1	1.66117e-37	1.24015	high_risk: 0 < 1
NM_006666	RUVBL2	1.83091e-37	1.12531	high_risk: 0 < 1
NM_178557	NAT8L	1.97803e-37	1.20849	high_risk: 0 < 1
XM_929503	OSTCP2	2.72012e-37	1.36581	high_risk: 0 < 1
NM_024769	CLMP	3.05766e-37	2.03827	high_risk: 0 < 1
NM_012456	TIMM10	3.15122e-37	1.19573	high_risk: 0 < 1
NM_004701	CCNB2	3.64752e-37	1.4433	high_risk: 0 < 1
NM_001316	CSE1L	3.64787e-37	1.09629	high_risk: 0 < 1
NM_001078166	SRSF1	3.71861e-37	1.06187	high_risk: 0 < 1
NM_007192	SUPT16H	3.83728e-37	1.07865	high_risk: 0 < 1
NM_018698	NXT2	3.85405e-37	1.53166	high_risk: 0 < 1
NM_006012	CLPP	4.12545e-37	1.12698	high_risk: 0 < 1
NM_004905	PRDX6	4.22137e-37	1.10365	high_risk: 0 < 1
NM_001237	CCNA2	4.27776e-37	1.26649	high_risk: 0 < 1
NM_032756	HPDL	4.46537e-37	1.6195	high_risk: 0 < 1
NM_033315	RASL10B	4.60539e-37	1.26432	high_risk: 0 < 1
NM_018959	DAZAP1	4.70693e-37	1.08554	high_risk: 0 < 1
NM_013237	PRELID1	4.72075e-37	1.13493	high_risk: 0 < 1
NM_005915	MCM6	5.12424e-37	1.17943	high_risk: 0 < 1
NM_002674	PMCH	5.30481e-37	1.58483	high_risk: 0 < 1
NM_001193552	ZNF850	5.35004e-37	1.3149	high_risk: 0 < 1
NM_032361	THOC3	5.35469e-37	1.16503	high_risk: 0 < 1
NM_031218	ZNF93	5.41853e-37	1.3142	high_risk: 0 < 1
NM_058182	SMIM11	5.58315e-37	1.20691	high_risk: 0 < 1
XR_110103	ZNF891	5.65761e-37	1.41086	high_risk: 0 < 1
NM_003258	TK1	5.73115e-37	1.36287	high_risk: 0 < 1
NM_016932	SIX2	5.7466e-37	3.56598	high_risk: 0 < 1
NM_001136006	GART	5.78537e-37	1.11711	high_risk: 0 < 1
NR_026914	MGC16275	5.85455e-37	1.30887	high_risk: 0 < 1
NM_003011	SET	6.30974e-37	1.07314	high_risk: 0 < 1
NM_012086	GTF3C3	6.33025e-37	1.09298	high_risk: 0 < 1
NM_014487	ZNF330	7.26789e-37	1.11269	high_risk: 0 < 1
NM_001037637	BTF3	7.27049e-37	1.10726	high_risk: 0 < 1
NM_020200	PRTFDC1	7.31871e-37	1.22467	high_risk: 0 < 1
NM_006191	PA2G4	7.48421e-37	1.0869	high_risk: 0 < 1
NM_016498	MTFP1	7.65367e-37	1.39234	high_risk: 0 < 1
NM_001004	RPLP2	7.65986e-37	1.14499	high_risk: 0 < 1
NM_019069	WDR5B	8.39974e-37	1.18321	high_risk: 0 < 1
NM_005706	TSSC4	8.87889e-37	1.14331	high_risk: 0 < 1
NM_004704	RRP9	9.10796e-37	1.2348	high_risk: 0 < 1
NM_001017980	VMA21	1.15525e-36	1.12067	high_risk: 0 < 1
NM_001114122	CHEK1	1.21224e-36	1.35307	high_risk: 0 < 1
NM_014067	MACROD1	1.33494e-36	1.2477	high_risk: 0 < 1
NM_020786	PDP2	1.44148e-36	1.19972	high_risk: 0 < 1
NM_017777	MKS1	1.45898e-36	1.13145	high_risk: 0 < 1
NM_016042	EXOSC3	1.86639e-36	1.16991	high_risk: 0 < 1
NM_001167947	TIMM17B	1.88537e-36	1.15684	high_risk: 0 < 1
NM_006838	METAP2	1.88722e-36	1.0851	high_risk: 0 < 1
NM_006819	STIP1	1.91437e-36	1.10799	high_risk: 0 < 1
NM_015935	METTL13	2.05473e-36	1.1029	high_risk: 0 < 1
NM_003769	SRSF9	2.06553e-36	1.07409	high_risk: 0 < 1
NM_000979	RPL18	2.12471e-36	1.13024	high_risk: 0 < 1
NM_001031827	BOLA2	2.19842e-36	1.13323	high_risk: 0 < 1
NM_014708	KNTC1	2.51547e-36	1.20016	high_risk: 0 < 1
NM_199421	SOCS4	2.53625e-36	1.12412	high_risk: 0 < 1
NM_001373	DNAH14	2.5734e-36	1.95657	high_risk: 0 < 1
NM_024099	C11ORF48	2.59833e-36	1.14413	high_risk: 0 < 1
NM_148179	RPP25L	2.68808e-36	1.27709	high_risk: 0 < 1
NM_020724	RNF150	2.79776e-36	1.46788	high_risk: 0 < 1
NM_000991	RPL28	3.03128e-36	1.10608	high_risk: 0 < 1
NM_001071	TYMS	3.06694e-36	1.24265	high_risk: 0 < 1
NM_001039182	BOLA2B	3.06916e-36	1.13284	high_risk: 0 < 1
NR_002734	PTTG3P	3.36374e-36	1.53347	high_risk: 0 < 1
NM_001813	CENPE	3.51561e-36	1.38384	high_risk: 0 < 1
NM_021944	C14ORF93	3.56554e-36	1.15205	high_risk: 0 < 1
NM_138787	C11ORF74	3.89026e-36	1.22079	high_risk: 0 < 1
XR_110283	LOC100506303	4.34732e-36	3.54867	high_risk: 0 < 1
NM_001113378	FANCI	4.62989e-36	1.18278	high_risk: 0 < 1
NM_152995	NFXL1	4.65374e-36	1.20609	high_risk: 0 < 1
NM_020186	ACN9	4.8637e-36	1.25757	high_risk: 0 < 1
NM_001165037	GABRA5	4.9533e-36	5.53698	high_risk: 0 < 1
NM_012286	MORF4L2	5.15303e-36	1.07148	high_risk: 0 < 1
NM_005629	SLC6A8	5.8666e-36	1.14933	high_risk: 0 < 1
NM_002300	LDHB	5.95794e-36	1.1231	high_risk: 0 < 1
NM_001098208	HNRNPF	6.82845e-36	1.07225	high_risk: 0 < 1
NM_003920	TIMELESS	7.1349e-36	1.15674	high_risk: 0 < 1
NM_004757	AIMP1	7.5236e-36	1.09797	high_risk: 0 < 1
NM_007209	RPL35	7.54193e-36	1.18737	high_risk: 0 < 1
NM_005796	NUTF2	8.45948e-36	1.10042	high_risk: 0 < 1
NM_024053	CENPM	9.24718e-36	1.41764	high_risk: 0 < 1
NM_017915	PARPBP	9.71275e-36	1.37532	high_risk: 0 < 1
NM_207377	TOMM20L	1.00392e-35	1.44323	high_risk: 0 < 1
NM_004219	PTTG1	1.1167e-35	1.46866	high_risk: 0 < 1
NM_006342	TACC3	1.31135e-35	1.21772	high_risk: 0 < 1
NM_003096	SNRPG	1.39539e-35	1.29465	high_risk: 0 < 1
NM_001013845	CXORF40B	1.40971e-35	1.12088	high_risk: 0 < 1
NM_015514	NGDN	1.65497e-35	1.12387	high_risk: 0 < 1
NM_001024	RPS21	1.67733e-35	1.2885	high_risk: 0 < 1
NM_024741	ZNF408	1.73559e-35	1.14261	high_risk: 0 < 1
NM_024339	THOC6	1.81658e-35	1.18607	high_risk: 0 < 1
NM_005319	HIST1H1C	1.89095e-35	1.7828	high_risk: 0 < 1
NM_005176	ATP5G2	2.2109e-35	1.10376	high_risk: 0 < 1
NM_001130053	EEF1D	2.37344e-35	1.09704	high_risk: 0 < 1
NM_001220484	HEATR4	2.62917e-35	1.40017	high_risk: 0 < 1
NM_014750	DLGAP5	3.01296e-35	1.46146	high_risk: 0 < 1
NM_178448	SAPCD2	3.07673e-35	1.35587	high_risk: 0 < 1
NM_001099286	MTFR2	3.12265e-35	1.52159	high_risk: 0 < 1
NM_016448	DTL	3.1304e-35	1.31214	high_risk: 0 < 1
NM_001144995	CCDC85C	3.53744e-35	1.13488	high_risk: 0 < 1
NM_005431	XRCC2	3.7666e-35	1.43918	high_risk: 0 < 1
NR_026978	HAUS1	3.87045e-35	1.18878	high_risk: 0 < 1
NM_033208	TIGD7	3.99136e-35	1.13999	high_risk: 0 < 1
XR_108534	LOC100505920	4.28158e-35	6.38958	high_risk: 0 < 1
NM_032546	TRIM54	4.71155e-35	3.29499	high_risk: 0 < 1
NM_032822	FAM136A	4.71502e-35	1.10539	high_risk: 0 < 1
NM_015895	GMNN	4.73581e-35	1.2543	high_risk: 0 < 1
NM_052844	WDR34	5.15858e-35	1.17202	high_risk: 0 < 1
NM_022061	MRPL17	5.9971e-35	1.14012	high_risk: 0 < 1
NM_016581	ECSIT	6.10948e-35	1.12324	high_risk: 0 < 1
XR_110614	LOC100506641	6.32241e-35	2.27919	high_risk: 0 < 1
NM_002080	GOT2	6.59376e-35	1.08011	high_risk: 0 < 1
NM_032193	RNASEH2C	7.06841e-35	1.08784	high_risk: 0 < 1
NM_001037283	EIF3B	7.21226e-35	1.06084	high_risk: 0 < 1
NM_006026	H1FX	7.21431e-35	1.10484	high_risk: 0 < 1
NM_016301	GPN3	7.25009e-35	1.14432	high_risk: 0 < 1
NM_004494	HDGF	7.30121e-35	1.08073	high_risk: 0 < 1
NM_005566	LDHA	7.70279e-35	1.15677	high_risk: 0 < 1
NM_005741	ZNF263	8.45598e-35	1.08021	high_risk: 0 < 1
NM_033417	HAUS8	8.54014e-35	1.28327	high_risk: 0 < 1
NM_002496	NDUFS8	8.62393e-35	1.13934	high_risk: 0 < 1
NM_002804	PSMC3	8.64673e-35	1.1206	high_risk: 0 < 1
NM_016299	HSPA14	8.67196e-35	1.1337	high_risk: 0 < 1
NM_022346	NCAPG	9.06807e-35	1.24798	high_risk: 0 < 1
NM_001024921	RPL9	9.14793e-35	1.30217	high_risk: 0 < 1
NM_024706	ZNF668	1.01013e-34	1.12233	high_risk: 0 < 1
NM_001023	RPS20	1.01268e-34	1.12482	high_risk: 0 < 1
NM_017810	ZNF434	1.02492e-34	1.11927	high_risk: 0 < 1
NR_026827	LINC00839	1.0639e-34	2.51631	high_risk: 0 < 1
NM_173165	NFATC3	1.10215e-34	1.09723	high_risk: 0 < 1
NM_000117	EMD	1.36035e-34	1.09573	high_risk: 0 < 1
NR_027405	MTHFD2	1.4554e-34	1.20398	high_risk: 0 < 1
NM_006067	EMC8	1.55716e-34	1.11542	high_risk: 0 < 1
NR_002937	IGBP1P1	1.6652e-34	1.181	high_risk: 0 < 1
NM_002391	MDK	1.6708e-34	1.13276	high_risk: 0 < 1
NM_033625	RPL34	1.69936e-34	1.17137	high_risk: 0 < 1
NM_006831	CLP1	1.72171e-34	1.197	high_risk: 0 < 1
NM_014777	URB2	1.74088e-34	1.18928	high_risk: 0 < 1
NM_207346	TSEN54	1.84342e-34	1.11884	high_risk: 0 < 1
NM_006143	GPR19	1.93505e-34	1.3184	high_risk: 0 < 1
NM_145207	SPATA5	2.12117e-34	1.16971	high_risk: 0 < 1
NM_016343	CENPF	2.28479e-34	1.28419	high_risk: 0 < 1
NM_000978	RPL23	2.3169e-34	1.12676	high_risk: 0 < 1
NM_007176	C14ORF1	2.39955e-34	1.13754	high_risk: 0 < 1
NM_003491	NAA10	2.58131e-34	1.12049	high_risk: 0 < 1
NM_145061	SKA3	2.5979e-34	1.4205	high_risk: 0 < 1
NM_014222	NDUFA8	2.8607e-34	1.12633	high_risk: 0 < 1
NM_004515	ILF2	3.35104e-34	1.07278	high_risk: 0 < 1
NM_001006681	SPIN2B	3.53081e-34	1.18452	high_risk: 0 < 1
NM_021992	TMSB15A	3.59677e-34	1.26951	high_risk: 0 < 1
NM_001786	CDK1	3.74467e-34	1.34532	high_risk: 0 < 1
NM_006681	NMU	3.80447e-34	4.98413	high_risk: 0 < 1
NR_003615	LOC728554	3.82155e-34	1.17581	high_risk: 0 < 1
XR_109661	LOC150051	3.82362e-34	1.6208	high_risk: 0 < 1
NM_001008388	CISD2	3.90066e-34	1.0976	high_risk: 0 < 1
NM_001080449	DNA2	4.00731e-34	1.23659	high_risk: 0 < 1
NM_000996	RPL35A	4.40005e-34	1.12696	high_risk: 0 < 1
NM_020457	THAP11	4.53566e-34	1.10436	high_risk: 0 < 1
XR_110291	FLJ39632	4.71318e-34	1.81378	high_risk: 0 < 1
NM_001099456	NPW	4.72726e-34	4.46886	high_risk: 0 < 1
NM_145167	PIGM	5.10237e-34	1.14594	high_risk: 0 < 1
NR_037431	MIR3658	5.24835e-34	1.3534	high_risk: 0 < 1
NM_001035267	RPL41	5.45598e-34	1.11141	high_risk: 0 < 1
NM_014783	ARHGAP11A	5.75218e-34	1.29453	high_risk: 0 < 1
NM_001101340	ADM5	5.95037e-34	1.47491	high_risk: 0 < 1
NM_014878	KIAA0020	6.23901e-34	1.18858	high_risk: 0 < 1
NM_016535	ZNF581	7.51334e-34	1.17321	high_risk: 0 < 1
NM_032737	LMNB2	7.81962e-34	1.12571	high_risk: 0 < 1
NM_006627	POP4	7.84758e-34	1.11956	high_risk: 0 < 1
NM_001798	CDK2	8.14536e-34	1.20017	high_risk: 0 < 1
NM_013448	BAZ1A	8.30786e-34	1.18591	high_risk: 0 < 1
NM_015399	BRMS1	9.36939e-34	1.15438	high_risk: 0 < 1
NM_020961	METTL14	9.43096e-34	1.1196	high_risk: 0 < 1
NM_032479	MRPL36	9.58607e-34	1.1701	high_risk: 0 < 1
NM_024328	THTPA	9.59918e-34	1.11595	high_risk: 0 < 1
NM_203500	KEAP1	1.00382e-33	1.08707	high_risk: 0 < 1
NM_014303	PES1	1.0219e-33	1.10378	high_risk: 0 < 1
NM_004537	NAP1L1	1.11698e-33	1.08951	high_risk: 0 < 1
NM_002096	GTF2F1	1.17612e-33	1.06977	high_risk: 0 < 1
NM_138612	HAS3	1.17718e-33	1.10844	high_risk: 0 < 1
NM_138501	TECR	1.27588e-33	1.11508	high_risk: 0 < 1
NR_003663	FUNDC2P2	1.29829e-33	1.42423	high_risk: 0 < 1
NM_145266	NUDCD2	1.35134e-33	1.12443	high_risk: 0 < 1
NM_152446	CEP128	1.39524e-33	1.32375	high_risk: 0 < 1
NM_016579	CD320	1.40124e-33	1.15586	high_risk: 0 < 1
NM_017840	MRPL16	1.43235e-33	1.14634	high_risk: 0 < 1
NM_014481	APEX2	1.44148e-33	1.12937	high_risk: 0 < 1
NM_001017964	YDJC	1.60311e-33	1.16558	high_risk: 0 < 1
NR_033874	FLJ20021	1.61137e-33	1.31474	high_risk: 0 < 1
NM_024089	KDELC1	1.61359e-33	1.21794	high_risk: 0 < 1
NR_046201	LOC400684	1.62177e-33	1.70438	high_risk: 0 < 1
NM_032014	MRPS24	1.92234e-33	1.11325	high_risk: 0 < 1
NM_145806	ZNF511	2.67953e-33	1.15397	high_risk: 0 < 1
NM_001037232	ZNF829	2.71528e-33	1.22068	high_risk: 0 < 1
NM_138415	PHF21B	2.76851e-33	1.29148	high_risk: 0 < 1
NR_027350	MIR17HG	2.77385e-33	1.47025	high_risk: 0 < 1
NM_006396	SSSCA1	2.93053e-33	1.1395	high_risk: 0 < 1
NM_001199057	RPS17L	3.06626e-33	1.13695	high_risk: 0 < 1
NM_015462	NOL11	3.13881e-33	1.10293	high_risk: 0 < 1
NM_001021	RPS17	3.19682e-33	1.13693	high_risk: 0 < 1
NM_025196	GRPEL1	3.28765e-33	1.13603	high_risk: 0 < 1
NM_005707	PDCD7	3.32872e-33	1.08502	high_risk: 0 < 1
NM_001256708	ANAPC10	3.46283e-33	1.20128	high_risk: 0 < 1
NM_000107	DDB2	3.91924e-33	1.18498	high_risk: 0 < 1
NM_001098616	C1ORF43	4.06585e-33	1.07251	high_risk: 0 < 1
NM_016101	NIP7	4.76602e-33	1.16627	high_risk: 0 < 1
NM_021177	LSM2	5.06704e-33	1.13564	high_risk: 0 < 1
NM_000980	RPL18A	5.06766e-33	1.2318	high_risk: 0 < 1
NM_007280	OIP5	5.31151e-33	1.41115	high_risk: 0 < 1
NM_018392	C4ORF21	5.68008e-33	1.25827	high_risk: 0 < 1
NM_032492	JAGN1	5.80672e-33	1.15218	high_risk: 0 < 1
NM_022909	CENPH	5.86791e-33	1.30039	high_risk: 0 < 1
NM_173650	DNAJC5G	6.23722e-33	3.41461	high_risk: 0 < 1
NM_175886	PRPS1L1	6.27364e-33	1.23257	high_risk: 0 < 1
NM_001007	RPS4X	6.7507e-33	1.1233	high_risk: 0 < 1
NM_003143	SSBP1	6.90014e-33	1.13416	high_risk: 0 < 1
NM_015853	UBXN1	7.16177e-33	1.09187	high_risk: 0 < 1
NM_015120	ALMS1	8.23079e-33	1.14979	high_risk: 0 < 1
NM_003721	RFXANK	8.30938e-33	1.14178	high_risk: 0 < 1
NM_001130862	RAD51AP1	8.37628e-33	1.33437	high_risk: 0 < 1
NR_030722	FAM104B	9.08438e-33	1.19624	high_risk: 0 < 1
NM_001033930	UBA52	9.5724e-33	1.08382	high_risk: 0 < 1
NM_006904	PRKDC	9.73804e-33	1.0807	high_risk: 0 < 1
NM_005898	CAPRIN1	1.0122e-32	1.06343	high_risk: 0 < 1
NM_001002836	ZNF787	1.02425e-32	1.11958	high_risk: 0 < 1
NM_006963	ZNF22	1.05322e-32	1.10265	high_risk: 0 < 1
NM_001008708	CHAC2	1.059e-32	1.4291	high_risk: 0 < 1
NM_001139	ALOX12B	1.06673e-32	3.37662	high_risk: 0 < 1
NM_002875	RAD51	1.07469e-32	1.39534	high_risk: 0 < 1
NM_014437	SLC39A1	1.1465e-32	1.08315	high_risk: 0 < 1
NM_170783	ZNRD1	1.19644e-32	1.15894	high_risk: 0 < 1
NM_138761	BAX	1.29994e-32	1.12787	high_risk: 0 < 1
NM_000972	RPL7A	1.40137e-32	1.1384	high_risk: 0 < 1
NM_006716	DBF4	1.48513e-32	1.22325	high_risk: 0 < 1
NM_182627	WDR53	1.49322e-32	1.15959	high_risk: 0 < 1
NM_006118	HAX1	1.49971e-32	1.10227	high_risk: 0 < 1
NM_018353	MIS18BP1	1.50137e-32	1.19487	high_risk: 0 < 1
NM_032377	ELOF1	1.53587e-32	1.11377	high_risk: 0 < 1
NM_001172774	DPY19L3	1.60968e-32	1.11567	high_risk: 0 < 1
NM_001040202	PAQR3	1.6794e-32	1.15202	high_risk: 0 < 1
NM_006391	IPO7	1.74343e-32	1.0838	high_risk: 0 < 1
NM_000947	PRIM2	1.79236e-32	1.17353	high_risk: 0 < 1
NM_005674	ZNF239	1.84765e-32	1.33038	high_risk: 0 < 1
NM_014791	MELK	1.85129e-32	1.41393	high_risk: 0 < 1
NM_018321	BRIX1	1.85132e-32	1.13603	high_risk: 0 < 1
NM_153442	GPR26	1.88225e-32	2.33527	high_risk: 0 < 1
NM_002394	SLC3A2	2.00949e-32	1.09652	high_risk: 0 < 1
NM_016001	UTP18	2.0616e-32	1.09852	high_risk: 0 < 1
NM_001415	EIF2S3	2.18289e-32	1.09187	high_risk: 0 < 1
NM_002792	PSMA7	2.19075e-32	1.08032	high_risk: 0 < 1
NM_001032382	PQBP1	2.31011e-32	1.11039	high_risk: 0 < 1
NM_018126	TMEM33	2.35799e-32	1.08996	high_risk: 0 < 1
NM_001204871	URGCP-MRPS24	2.36493e-32	1.11045	high_risk: 0 < 1
NM_001199251	SGOL1	2.40244e-32	1.51579	high_risk: 0 < 1
NM_002105	H2AFX	2.44517e-32	1.2074	high_risk: 0 < 1
XR_132675	LOC100652902	2.50394e-32	1.11063	high_risk: 0 < 1
NM_004435	ENDOG	2.53029e-32	1.18955	high_risk: 0 < 1
NM_018196	TMLHE	2.53727e-32	1.28238	high_risk: 0 < 1
NM_018476	BEX1	2.88282e-32	1.11238	high_risk: 0 < 1
NM_001009	RPS5	3.23166e-32	1.13357	high_risk: 0 < 1
NM_199440	HSPD1	3.35098e-32	1.11177	high_risk: 0 < 1
NM_144600	FOPNL	3.57685e-32	1.09503	high_risk: 0 < 1
NM_016059	PPIL1	4.41555e-32	1.11532	high_risk: 0 < 1
NM_001959	EEF1B2	4.50842e-32	1.169	high_risk: 0 < 1
NM_001143936	C15ORF61	4.53654e-32	1.17507	high_risk: 0 < 1
NM_014388	DIEXF	4.74227e-32	1.11767	high_risk: 0 < 1
NR_028496	OSTCP1	5.04771e-32	1.35514	high_risk: 0 < 1
NM_019042	PUS7	5.34357e-32	1.21296	high_risk: 0 < 1
XM_001720463	FAM27E3	5.43204e-32	1.45644	high_risk: 0 < 1
NM_006755	TALDO1	5.60367e-32	1.09975	high_risk: 0 < 1
NM_005983	SKP2	6.68382e-32	1.14835	high_risk: 0 < 1
NM_024051	GGCT	7.07137e-32	1.14101	high_risk: 0 < 1
NM_006473	TAF6L	7.07238e-32	1.11215	high_risk: 0 < 1
NM_030662	MAP2K2	7.48163e-32	1.10446	high_risk: 0 < 1
NM_001171251	C17ORF53	7.49748e-32	1.23548	high_risk: 0 < 1
NM_024680	E2F8	7.52896e-32	1.58903	high_risk: 0 < 1
NM_004461	FARSA	8.45388e-32	1.10395	high_risk: 0 < 1
NM_005845	ABCC4	8.76937e-32	1.449	high_risk: 0 < 1
NM_012225	NUBP2	9.06191e-32	1.10115	high_risk: 0 < 1
NM_000986	RPL24	9.19807e-32	1.16744	high_risk: 0 < 1
NM_080672	PHACTR3	9.72261e-32	1.15425	high_risk: 0 < 1
NM_016627	AMZ2	9.94038e-32	1.08366	high_risk: 0 < 1
NM_001823	CKB	1.03788e-31	1.11593	high_risk: 0 < 1
NM_012322	LSM5	1.08267e-31	1.1374	high_risk: 0 < 1
NM_004255	COX5A	1.13861e-31	1.12211	high_risk: 0 < 1
NM_001199535	TGIF2-C20ORF24	1.17393e-31	1.1183	high_risk: 0 < 1
NR_026673	RPL23P8	1.26028e-31	1.12114	high_risk: 0 < 1
NM_176869	PPA2	1.30405e-31	1.18587	high_risk: 0 < 1
NM_024707	GEMIN7	1.33806e-31	1.14859	high_risk: 0 < 1
NM_145018	C11ORF82	1.35263e-31	1.40635	high_risk: 0 < 1
NM_004541	NDUFA1	1.42776e-31	1.1302	high_risk: 0 < 1
NM_005499	UBA2	1.46104e-31	1.07687	high_risk: 0 < 1
NR_024470	LOC100127888	1.60303e-31	3.43661	high_risk: 0 < 1
NM_017996	DET1	1.72254e-31	1.16054	high_risk: 0 < 1
NM_020198	CCDC47	1.77481e-31	1.0792	high_risk: 0 < 1
NM_014402	UQCRQ	1.93586e-31	1.13173	high_risk: 0 < 1
NM_001129730	ZNF837	1.96773e-31	1.36688	high_risk: 0 < 1
NM_001184819	GNL3L	1.99826e-31	1.11798	high_risk: 0 < 1
NM_002819	PTBP1	2.00323e-31	1.07936	high_risk: 0 < 1
NM_012112	TPX2	2.06205e-31	1.22879	high_risk: 0 < 1
NM_018410	HJURP	2.11349e-31	1.35902	high_risk: 0 < 1
NM_014175	MRPL15	2.17705e-31	1.13022	high_risk: 0 < 1
NR_033302	DHX9	2.31773e-31	1.04862	high_risk: 0 < 1
NM_003977	AIP	2.3678e-31	1.09734	high_risk: 0 < 1
NM_000946	PRIM1	2.40293e-31	1.18617	high_risk: 0 < 1
NM_015084	MRPS27	2.55203e-31	1.0916	high_risk: 0 < 1
NM_005884	PAK4	2.5937e-31	1.1142	high_risk: 0 < 1
NM_001252499	RHNO1	2.76908e-31	1.10172	high_risk: 0 < 1
NR_003136	FBXO22-AS1	2.83134e-31	1.18575	high_risk: 0 < 1
NR_036520	LOC100287042	3.05878e-31	1.15206	high_risk: 0 < 1
NM_020236	MRPL1	3.10047e-31	1.16331	high_risk: 0 < 1
NM_005146	SART1	3.3389e-31	1.07576	high_risk: 0 < 1
NM_145290	GPR125	3.35846e-31	1.15736	high_risk: 0 < 1
XR_132758	LOC440157	3.39164e-31	1.81426	high_risk: 0 < 1
NM_017666	ZNF280C	3.7136e-31	1.16767	high_risk: 0 < 1
NM_004094	EIF2S1	3.71432e-31	1.08624	high_risk: 0 < 1
NM_001078172	FAM127B	3.96979e-31	1.08578	high_risk: 0 < 1
NM_001012991	C16ORF88	4.03866e-31	1.15668	high_risk: 0 < 1
NM_006777	ZBTB33	4.1411e-31	1.09916	high_risk: 0 < 1
NR_038933	LOC100507424	4.70377e-31	1.28301	high_risk: 0 < 1
NM_021129	PPA1	5.41351e-31	1.16622	high_risk: 0 < 1
NM_001806	CEBPG	5.49839e-31	1.0872	high_risk: 0 < 1
NM_001211	BUB1B	5.63421e-31	1.30978	high_risk: 0 < 1
NM_001136203	CCDC124	5.69917e-31	1.10633	high_risk: 0 < 1
NM_206917	NGFRAP1	6.52399e-31	1.08705	high_risk: 0 < 1
NM_032656	DHX37	6.57934e-31	1.1201	high_risk: 0 < 1
XR_110931	LOC100506661	6.68309e-31	1.39617	high_risk: 0 < 1
NR_036610	SRSF3	6.68905e-31	1.06017	high_risk: 0 < 1
NM_001458	FLNC	7.35141e-31	1.4274	high_risk: 0 < 1
NM_006305	ANP32A	7.60381e-31	1.09741	high_risk: 0 < 1
NM_015969	MRPS17	7.67406e-31	1.13835	high_risk: 0 < 1
NM_003372	VBP1	8.0409e-31	1.1012	high_risk: 0 < 1
NM_016360	TACO1	8.26892e-31	1.13182	high_risk: 0 < 1
NM_001114093	LSM14A	8.56992e-31	1.05632	high_risk: 0 < 1
NM_001008391	CCDC73	9.04682e-31	1.17278	high_risk: 0 < 1
NM_058179	PSAT1	9.07192e-31	1.37974	high_risk: 0 < 1
NM_198508	KLRG2	9.34664e-31	3.63817	high_risk: 0 < 1
NM_019003	SPIN2A	9.49171e-31	1.26742	high_risk: 0 < 1
NM_018708	FEM1A	1.04726e-30	1.08386	high_risk: 0 < 1
NM_001135055	TKT	1.12358e-30	1.13272	high_risk: 0 < 1
NM_207411	XKR5	1.23258e-30	1.49034	high_risk: 0 < 1
NM_199287	CCDC137	1.26003e-30	1.10459	high_risk: 0 < 1
NM_000179	MSH6	1.27173e-30	1.08678	high_risk: 0 < 1
NM_003905	NAE1	1.30402e-30	1.09573	high_risk: 0 < 1
NM_018304	PRR11	1.34111e-30	1.21416	high_risk: 0 < 1
NM_001867	COX7C	1.40037e-30	1.11405	high_risk: 0 < 1
NM_002497	NEK2	1.46305e-30	1.45547	high_risk: 0 < 1
NM_005189	CBX2	1.5174e-30	1.13806	high_risk: 0 < 1
NM_001001563	TIMM50	1.58868e-30	1.0826	high_risk: 0 < 1
NM_018048	MAGOHB	1.59602e-30	1.19137	high_risk: 0 < 1
NR_002144	LOC407835	1.6183e-30	1.10124	high_risk: 0 < 1
NM_033251	RPL13	1.68984e-30	1.10966	high_risk: 0 < 1
NM_014235	UBL4A	1.71538e-30	1.10883	high_risk: 0 < 1
NM_015190	DNAJC9	1.90966e-30	1.10986	high_risk: 0 < 1
NM_003390	WEE1	1.94487e-30	1.13913	high_risk: 0 < 1
NM_001532	SLC29A2	2.04592e-30	1.46956	high_risk: 0 < 1
NM_001012507	CENPW	2.2227e-30	1.37617	high_risk: 0 < 1
NR_044999	OR7E12P	2.28329e-30	3.74945	high_risk: 0 < 1
NM_024038	C19ORF43	2.50054e-30	1.08428	high_risk: 0 < 1
NM_001134937	FIP1L1	2.62692e-30	1.06972	high_risk: 0 < 1
NM_006356	ATP5H	2.68844e-30	1.11477	high_risk: 0 < 1
NM_004548	NDUFB10	2.76055e-30	1.1024	high_risk: 0 < 1
NM_002168	IDH2	2.87628e-30	1.10015	high_risk: 0 < 1
NM_004739	MTA2	2.8884e-30	1.06543	high_risk: 0 < 1
NR_003004	SCARNA22	2.98265e-30	1.93189	high_risk: 0 < 1
NM_001024656	ASPDH	3.10144e-30	1.92287	high_risk: 0 < 1
NM_003092	SNRPB2	3.17418e-30	1.09665	high_risk: 0 < 1
NM_004793	LONP1	3.18752e-30	1.0756	high_risk: 0 < 1
NM_001896	CSNK2A2	3.49409e-30	1.09557	high_risk: 0 < 1
NM_006906	PTPN5	3.53794e-30	2.172	high_risk: 0 < 1
NM_023010	UPF3B	3.76869e-30	1.10664	high_risk: 0 < 1
NM_001008949	ITPRIPL1	4.05422e-30	1.34398	high_risk: 0 < 1
NM_000075	CDK4	4.09401e-30	1.13026	high_risk: 0 < 1
NM_006739	MCM5	4.29513e-30	1.1508	high_risk: 0 < 1
NM_145715	TIGD2	4.31067e-30	1.24454	high_risk: 0 < 1
NM_001008727	ZNF121	4.34131e-30	1.38085	high_risk: 0 < 1
NM_001569	IRAK1	4.94994e-30	1.09951	high_risk: 0 < 1
NM_015434	INTS7	5.13299e-30	1.1116	high_risk: 0 < 1
NR_024249	FAM86C2P	5.24986e-30	1.52757	high_risk: 0 < 1
NR_003584	SNHG8	5.33057e-30	1.21481	high_risk: 0 < 1
NM_021830	C10ORF2	5.53309e-30	1.1695	high_risk: 0 < 1
NM_032336	GINS4	5.58873e-30	1.28209	high_risk: 0 < 1
NM_014161	MRPL18	5.72533e-30	1.09666	high_risk: 0 < 1
NM_020242	KIF15	5.77057e-30	1.35618	high_risk: 0 < 1
NM_001017420	ESCO2	5.80589e-30	1.42048	high_risk: 0 < 1
NM_020675	SPC25	5.97038e-30	1.44651	high_risk: 0 < 1
NM_005500	SAE1	6.55972e-30	1.0908	high_risk: 0 < 1
NM_015922	NSDHL	6.6738e-30	1.17054	high_risk: 0 < 1
NM_003908	EIF2S2	6.69839e-30	1.09533	high_risk: 0 < 1
NM_005733	KIF20A	6.80535e-30	1.30747	high_risk: 0 < 1
NM_003171	SUPV3L1	6.85089e-30	1.07918	high_risk: 0 < 1
NM_018136	ASPM	8.21421e-30	1.33056	high_risk: 0 < 1
NM_006638	RPP40	8.26892e-30	1.36702	high_risk: 0 < 1
NM_175614	NDUFA11	8.3101e-30	1.12139	high_risk: 0 < 1
NM_145312	ZNF485	8.64655e-30	1.41333	high_risk: 0 < 1
NM_024571	SNRNP25	9.38819e-30	1.15828	high_risk: 0 < 1
NM_014205	ZNHIT2	9.59391e-30	1.24179	high_risk: 0 < 1
NM_152260	RPUSD2	9.63124e-30	1.15114	high_risk: 0 < 1
NR_002593	SLC7A5P1	9.77728e-30	1.63171	high_risk: 0 < 1
NM_198841	FAM120AOS	9.78343e-30	1.09431	high_risk: 0 < 1
NM_024026	MRP63	9.85469e-30	1.07513	high_risk: 0 < 1
NM_001142522	FBXO5	9.88761e-30	1.23484	high_risk: 0 < 1
NM_004609	TCF15	9.94237e-30	1.80524	high_risk: 0 < 1
NM_198799	BCAS4	1.00941e-29	1.40048	high_risk: 0 < 1
NM_006430	CCT4	1.01772e-29	1.0856	high_risk: 0 < 1
NR_028471	LOC644649	1.03923e-29	1.24528	high_risk: 0 < 1
NM_032804	ADO	1.10928e-29	1.08795	high_risk: 0 < 1
NM_007317	KIF22	1.15736e-29	1.12152	high_risk: 0 < 1
NM_138701	MPLKIP	1.18118e-29	1.10703	high_risk: 0 < 1
NM_198948	NUDT1	1.25003e-29	1.23002	high_risk: 0 < 1
NM_000992	RPL29	1.28804e-29	1.12661	high_risk: 0 < 1
NM_003842	TNFRSF10B	1.34821e-29	1.27713	high_risk: 0 < 1
NM_147188	FBXO22	1.37448e-29	1.11454	high_risk: 0 < 1
NM_006733	CENPI	1.38569e-29	1.42582	high_risk: 0 < 1
NM_002466	MYBL2	1.40596e-29	1.27479	high_risk: 0 < 1
NM_052876	NACC1	1.50371e-29	1.08989	high_risk: 0 < 1
NM_001080469	FBXO46	1.57655e-29	1.13038	high_risk: 0 < 1
NM_202002	FOXM1	1.68954e-29	1.21788	high_risk: 0 < 1
NM_144564	SLC39A3	1.72576e-29	1.14527	high_risk: 0 < 1
NM_001101330	LOC728819	1.73682e-29	1.60494	high_risk: 0 < 1
NM_014672	KIAA0391	1.76105e-29	1.10646	high_risk: 0 < 1
NM_004451	ESRRA	1.82219e-29	1.141	high_risk: 0 < 1
NM_138476	MDP1	1.82655e-29	1.154	high_risk: 0 < 1
NM_015131	WDR43	1.82998e-29	1.12917	high_risk: 0 < 1
NM_001203245	RPS10	1.84676e-29	1.17879	high_risk: 0 < 1
NM_000871	HTR6	1.89031e-29	2.47311	high_risk: 0 < 1
NM_005147	DNAJA3	1.93492e-29	1.06938	high_risk: 0 < 1
NM_007300	BRCA1	1.93698e-29	1.25277	high_risk: 0 < 1
NM_018840	C20ORF24	1.99368e-29	1.10811	high_risk: 0 < 1
NM_032122	DTNBP1	2.04009e-29	1.18905	high_risk: 0 < 1
NM_021052	HIST1H2AE	2.11892e-29	1.93173	high_risk: 0 < 1
NM_080748	ROMO1	2.23616e-29	1.17078	high_risk: 0 < 1
XR_110308	LOC400879	2.28823e-29	2.2624	high_risk: 0 < 1
NM_003168	SUPT4H1	2.32297e-29	1.09478	high_risk: 0 < 1
NM_018098	ECT2	2.37816e-29	1.2268	high_risk: 0 < 1
NM_133465	KIAA1958	2.50918e-29	1.44872	high_risk: 0 < 1
NM_152317	DEPDC4	2.51271e-29	1.52949	high_risk: 0 < 1
NR_045115	MLLT10P1	2.56646e-29	1.89661	high_risk: 0 < 1
NM_004584	RAD9A	2.58295e-29	1.11481	high_risk: 0 < 1
NM_001419	ELAVL1	2.67974e-29	1.06741	high_risk: 0 < 1
NM_181892	UBE2D3	2.81813e-29	1.05416	high_risk: 0 < 1
NM_182490	ZNF227	2.92397e-29	1.13141	high_risk: 0 < 1
NM_001692	ATP6V1B1	2.93824e-29	2.65237	high_risk: 0 < 1
NM_024063	SPATA5L1	3.05643e-29	1.11412	high_risk: 0 < 1
NM_013402	FADS1	3.08863e-29	1.09616	high_risk: 0 < 1
NM_004299	ABCB7	3.09453e-29	1.09614	high_risk: 0 < 1
NM_004352	CBLN1	3.34223e-29	1.56348	high_risk: 0 < 1
NM_005773	ZNF256	3.37528e-29	1.21572	high_risk: 0 < 1
NM_016484	PDZD11	3.46623e-29	1.15774	high_risk: 0 < 1
NM_006429	CCT7	3.88718e-29	1.07131	high_risk: 0 < 1
NM_007040	HNRNPUL1	4.15444e-29	1.0521	high_risk: 0 < 1
NM_017512	ENOSF1	4.20485e-29	1.16649	high_risk: 0 < 1
NM_017421	COQ3	4.29396e-29	1.17595	high_risk: 0 < 1
NM_024108	TRAPPC6A	4.42216e-29	1.30513	high_risk: 0 < 1
NM_181514	MRPL21	4.44456e-29	1.20354	high_risk: 0 < 1
NM_001165931	RRM2	4.60703e-29	1.31682	high_risk: 0 < 1
NM_005441	CHAF1B	4.64991e-29	1.22709	high_risk: 0 < 1
NM_024068	NABP2	4.66223e-29	1.11278	high_risk: 0 < 1
NM_001040158	H2AFY	4.72234e-29	1.0651	high_risk: 0 < 1
NM_002893	RBBP7	4.72766e-29	1.06715	high_risk: 0 < 1
NM_001789	CDC25A	4.72862e-29	1.25682	high_risk: 0 < 1
NM_021130	PPIA	5.27389e-29	1.06432	high_risk: 0 < 1
NM_030958	SLCO5A1	5.5911e-29	1.73408	high_risk: 0 < 1
NM_020409	MRPL47	5.76675e-29	1.14455	high_risk: 0 < 1
NM_173084	TRIM59	5.808e-29	1.29907	high_risk: 0 < 1
NM_014425	INVS	6.04462e-29	1.13495	high_risk: 0 < 1
NM_001161581	POC1A	6.48163e-29	1.34976	high_risk: 0 < 1
NM_145027	KIF6	6.53518e-29	2.24687	high_risk: 0 < 1
NM_003837	FBP2	6.72248e-29	3.112	high_risk: 0 < 1
NM_033286	KNSTRN	6.81249e-29	1.17118	high_risk: 0 < 1
NR_015411	LOC254559	7.40202e-29	1.58075	high_risk: 0 < 1
NM_025215	PUS1	7.40919e-29	1.1279	high_risk: 0 < 1
NM_005222	DLX6	7.44722e-29	3.91987	high_risk: 0 < 1
NM_001500	GMDS	7.60305e-29	1.43997	high_risk: 0 < 1
NM_001025071	RPS14	7.84209e-29	1.10493	high_risk: 0 < 1
NM_001204299	ZNF664-FAM101A	8.02816e-29	1.19525	high_risk: 0 < 1
NM_033445	HIST3H2A	8.09571e-29	1.25804	high_risk: 0 < 1
NM_130802	MEN1	8.43531e-29	1.08033	high_risk: 0 < 1
NM_001013	RPS9	8.7491e-29	1.10967	high_risk: 0 < 1
NM_000997	RPL37	8.81991e-29	1.11187	high_risk: 0 < 1
NM_005754	G3BP1	8.84565e-29	1.09781	high_risk: 0 < 1
NM_173794	FUNDC1	8.99757e-29	1.16619	high_risk: 0 < 1
NM_020238	INCENP	9.43823e-29	1.14546	high_risk: 0 < 1
NM_001238	CCNE1	9.61688e-29	1.24453	high_risk: 0 < 1
NM_001130963	TMEM194A	9.80783e-29	1.12994	high_risk: 0 < 1
NM_006098	GNB2L1	9.84342e-29	1.08807	high_risk: 0 < 1
NM_001863	COX6B1	1.0212e-28	1.11214	high_risk: 0 < 1
NM_004976	KCNC1	1.02842e-28	1.19633	high_risk: 0 < 1
NM_024592	SRD5A3	1.05634e-28	1.18111	high_risk: 0 < 1
NM_138395	MARS2	1.22155e-28	1.21764	high_risk: 0 < 1
NM_012073	CCT5	1.23824e-28	1.07832	high_risk: 0 < 1
NM_015934	NOP58	1.28138e-28	1.08207	high_risk: 0 < 1
NM_017872	THG1L	1.32072e-28	1.1945	high_risk: 0 < 1
NM_020166	MCCC1	1.32776e-28	1.14041	high_risk: 0 < 1
NM_001251888	ASPSCR1	1.34216e-28	1.09897	high_risk: 0 < 1
NM_005762	TRIM28	1.35419e-28	1.07355	high_risk: 0 < 1
NM_152682	RWDD4	1.4064e-28	1.1293	high_risk: 0 < 1
NM_001145432	C4ORF52	1.448e-28	1.19136	high_risk: 0 < 1
NM_004493	HSD17B10	1.45422e-28	1.12948	high_risk: 0 < 1
NM_030567	PRR7	1.47223e-28	1.2645	high_risk: 0 < 1
NM_012384	GMEB2	1.54512e-28	1.08413	high_risk: 0 < 1
NM_015072	TTLL5	1.55569e-28	1.09326	high_risk: 0 < 1
NM_015231	NUP160	1.55638e-28	1.07489	high_risk: 0 < 1
NM_018670	MESP1	1.57554e-28	1.55682	high_risk: 0 < 1
NM_002669	PLRG1	1.61836e-28	1.06908	high_risk: 0 < 1
NM_030924	ACSBG2	1.67921e-28	1.61261	high_risk: 0 < 1
NM_001100119	XRCC3	1.77781e-28	1.14066	high_risk: 0 < 1
NM_018024	WDYHV1	1.82259e-28	1.16384	high_risk: 0 < 1
NM_133452	RAVER1	1.89645e-28	1.08645	high_risk: 0 < 1
NM_014865	NCAPD2	1.92104e-28	1.11781	high_risk: 0 < 1
NM_001025248	DUT	2.04399e-28	1.08734	high_risk: 0 < 1
NM_173852	KRTCAP2	2.12974e-28	1.11192	high_risk: 0 < 1
NM_020810	TRMT5	2.15183e-28	1.10944	high_risk: 0 < 1
NM_032111	MRPL14	2.30111e-28	1.13011	high_risk: 0 < 1
NM_015140	TTLL12	2.33985e-28	1.12639	high_risk: 0 < 1
NM_080664	DTD2	2.36718e-28	1.18343	high_risk: 0 < 1
XR_111163	LOC100508408	2.40251e-28	2.02717	high_risk: 0 < 1
NM_017814	TMEM161A	2.43537e-28	1.11463	high_risk: 0 < 1
NM_001166269	HAUS4	2.44591e-28	1.14379	high_risk: 0 < 1
NM_006284	TAF10	2.52917e-28	1.14402	high_risk: 0 < 1
NM_033468	ZNF257	2.8562e-28	1.60667	high_risk: 0 < 1
NR_026868	ANKRD19P	2.99055e-28	1.1466	high_risk: 0 < 1
NM_017830	OCIAD1	3.12931e-28	1.0647	high_risk: 0 < 1
NM_005809	PRDX2	3.28696e-28	1.0825	high_risk: 0 < 1
NR_026593	TMX2	3.44812e-28	1.07237	high_risk: 0 < 1
NM_016093	RPL26L1	3.74773e-28	1.21444	high_risk: 0 < 1
NM_182746	MCM4	3.95675e-28	1.10296	high_risk: 0 < 1
NR_003144	ANP32AP1	3.95791e-28	1.13775	high_risk: 0 < 1
NM_001010878	C16ORF91	4.25146e-28	1.15925	high_risk: 0 < 1
NM_022495	PCNXL4	4.34278e-28	1.07994	high_risk: 0 < 1
NM_032390	MKI67IP	4.41036e-28	1.12354	high_risk: 0 < 1
NM_001790	CDC25C	4.49469e-28	1.43935	high_risk: 0 < 1
NM_020438	DOLPP1	4.60634e-28	1.12567	high_risk: 0 < 1
NM_173810	TTC9C	4.93263e-28	1.11295	high_risk: 0 < 1
NM_015958	DPH5	4.9465e-28	1.13328	high_risk: 0 < 1
NM_001098802	CEP78	5.22e-28	1.16022	high_risk: 0 < 1
NM_153719	NUP62	5.36661e-28	1.06163	high_risk: 0 < 1
NM_001029860	FBXO43	5.58196e-28	1.46828	high_risk: 0 < 1
NM_012403	ANP32C	5.61219e-28	1.15934	high_risk: 0 < 1
NM_019051	MRPL50	5.62227e-28	1.12257	high_risk: 0 < 1
NR_003604	ZNFX1-AS1	5.75237e-28	1.17864	high_risk: 0 < 1
NM_022406	XRCC4	5.93177e-28	1.2354	high_risk: 0 < 1
NM_181806	AASDH	6.05423e-28	1.10025	high_risk: 0 < 1
NM_025205	MED28	6.16269e-28	1.11231	high_risk: 0 < 1
NM_019040	ELP4	7.08579e-28	1.1567	high_risk: 0 < 1
NM_017851	PARP16	7.10657e-28	1.11767	high_risk: 0 < 1
NM_175748	UBR7	7.15702e-28	1.08654	high_risk: 0 < 1
NM_032485	MCM8	7.23697e-28	1.23033	high_risk: 0 < 1
NM_018492	PBK	7.33545e-28	1.35228	high_risk: 0 < 1
NM_003824	FADD	7.48643e-28	1.15341	high_risk: 0 < 1
NM_000971	RPL7	7.54455e-28	1.15617	high_risk: 0 < 1
NM_013417	IARS	7.70027e-28	1.07035	high_risk: 0 < 1
NM_175732	PTPMT1	7.8527e-28	1.08997	high_risk: 0 < 1
NM_144697	C1ORF51	8.02344e-28	1.38308	high_risk: 0 < 1
NM_199203	TMEM189-UBE2V1	9.31616e-28	1.0515	high_risk: 0 < 1
NR_030725	RCC1	1.0344e-27	1.13548	high_risk: 0 < 1
NM_001039841	ARHGAP11B	1.04916e-27	1.58305	high_risk: 0 < 1
NM_031942	CDCA7	1.11242e-27	1.2791	high_risk: 0 < 1
NM_003016	SRSF2	1.1878e-27	1.04954	high_risk: 0 < 1
NM_006937	SUMO2	1.18822e-27	1.07631	high_risk: 0 < 1
NM_003731	SSNA1	1.18869e-27	1.11304	high_risk: 0 < 1
NM_002710	PPP1CC	1.21261e-27	1.0539	high_risk: 0 < 1
NM_007235	XPOT	1.2308e-27	1.09329	high_risk: 0 < 1
NR_033249	GCSH	1.25413e-27	1.22914	high_risk: 0 < 1
NM_002610	PDK1	1.26096e-27	1.21979	high_risk: 0 < 1
NM_022156	DUS1L	1.29948e-27	1.06964	high_risk: 0 < 1
NM_003321	TUFM	1.46218e-27	1.07264	high_risk: 0 < 1
NM_005647	TBL1X	1.50423e-27	1.12221	high_risk: 0 < 1
NM_020880	ZNF530	1.57464e-27	1.2317	high_risk: 0 < 1
NM_006701	TXNL4A	1.58266e-27	1.09483	high_risk: 0 < 1
NM_002488	NDUFA2	1.59897e-27	1.13114	high_risk: 0 < 1
NM_002811	PSMD7	1.59918e-27	1.06891	high_risk: 0 < 1
NM_014503	UTP20	1.60247e-27	1.10895	high_risk: 0 < 1
NM_001135811	FAM60A	1.61383e-27	1.12066	high_risk: 0 < 1
NM_004831	MED26	1.69294e-27	1.08855	high_risk: 0 < 1
NM_002641	PIGA	1.69488e-27	1.19651	high_risk: 0 < 1
NM_001170544	PGAM5	1.72146e-27	1.10486	high_risk: 0 < 1
NM_001136035	TRMT1	1.72728e-27	1.10607	high_risk: 0 < 1
NM_024638	QTRTD1	1.72919e-27	1.10486	high_risk: 0 < 1
NM_001005	RPS3	1.92518e-27	1.11827	high_risk: 0 < 1
NM_198124	CSMD3	1.97796e-27	1.28316	high_risk: 0 < 1
NM_001145347	ZNF576	2.04117e-27	1.12934	high_risk: 0 < 1
NM_018154	ASF1B	2.06687e-27	1.34423	high_risk: 0 < 1
NM_001002800	SMC4	2.18049e-27	1.16383	high_risk: 0 < 1
NR_027294	FAM201A	2.23458e-27	1.7791	high_risk: 0 < 1
NM_006303	AIMP2	2.3142e-27	1.09126	high_risk: 0 < 1
NM_182852	CCNB1IP1	2.41992e-27	1.19255	high_risk: 0 < 1
NM_001697	ATP5O	2.46101e-27	1.09328	high_risk: 0 < 1
NM_000967	RPL3	2.47571e-27	1.07469	high_risk: 0 < 1
NM_024782	NHEJ1	2.52521e-27	1.14211	high_risk: 0 < 1
NM_199320	PHF17	2.655e-27	1.08211	high_risk: 0 < 1
NM_145212	MRPL30	2.79974e-27	1.08296	high_risk: 0 < 1
NM_000988	RPL27	2.88366e-27	1.09884	high_risk: 0 < 1
NM_016647	THEM6	2.90823e-27	1.16229	high_risk: 0 < 1
NR_036485	SBF2-AS1	3.0233e-27	1.15485	high_risk: 0 < 1
XM_001721786	LOC100134091	3.03922e-27	1.5738	high_risk: 0 < 1
NM_001568	EIF3E	3.22143e-27	1.11531	high_risk: 0 < 1
NM_001204818	ZNF587B	3.37399e-27	1.24306	high_risk: 0 < 1
NM_031965	GSG2	3.73145e-27	1.44898	high_risk: 0 < 1
NM_006365	C1ORF61	3.77776e-27	2.54113	high_risk: 0 < 1
NM_001003703	ATP5J	3.82439e-27	1.1027	high_risk: 0 < 1
NM_181709	FAM101A	4.0539e-27	1.52903	high_risk: 0 < 1
NM_015341	NCAPH	4.10335e-27	1.28855	high_risk: 0 < 1
NM_173694	ATP11C	4.62609e-27	1.12617	high_risk: 0 < 1
NM_015428	ZNF473	4.67819e-27	1.11951	high_risk: 0 < 1
NM_014079	KLF15	5.34106e-27	1.74368	high_risk: 0 < 1
NM_022145	CENPK	5.37594e-27	1.31549	high_risk: 0 < 1
NM_005886	KATNB1	5.57154e-27	1.09065	high_risk: 0 < 1
NR_033868	HNRNPKP3	5.85741e-27	1.25615	high_risk: 0 < 1
NM_145697	NUF2	6.30371e-27	1.31598	high_risk: 0 < 1
NM_000474	TWIST1	6.36051e-27	1.83751	high_risk: 0 < 1
NM_007052	NOX1	7.07326e-27	1.59669	high_risk: 0 < 1
NM_012458	TIMM13	7.07685e-27	1.10618	high_risk: 0 < 1
NM_032353	VPS25	7.09275e-27	1.11132	high_risk: 0 < 1
NM_004595	SMS	7.41527e-27	1.10974	high_risk: 0 < 1
NM_016941	DLL3	7.50719e-27	1.72081	high_risk: 0 < 1
NM_018366	BLOC1S4	7.54963e-27	1.14471	high_risk: 0 < 1
NM_001244944	STEAP2	7.82114e-27	2.22839	high_risk: 0 < 1
NM_006182	DDR2	7.83125e-27	1.59211	high_risk: 0 < 1
NM_006623	PHGDH	8.30292e-27	1.48881	high_risk: 0 < 1
NM_058192	RPUSD1	8.5932e-27	1.10667	high_risk: 0 < 1
NM_004336	BUB1	8.72177e-27	1.29132	high_risk: 0 < 1
NM_018407	LAPTM4B	9.20663e-27	1.1021	high_risk: 0 < 1
NM_006023	CDC123	9.25811e-27	1.0764	high_risk: 0 < 1
NM_194313	KIF24	9.73369e-27	1.3165	high_risk: 0 < 1
NM_018092	NETO2	9.857e-27	1.21824	high_risk: 0 < 1
NR_003662	RPSAP58	1.00227e-26	1.09488	high_risk: 0 < 1
NM_016032	ZDHHC9	1.00972e-26	1.0982	high_risk: 0 < 1
NM_153695	ZNF367	1.0438e-26	1.2662	high_risk: 0 < 1
NM_145060	SKA1	1.06133e-26	1.35704	high_risk: 0 < 1
NR_030369	MIR639	1.18473e-26	1.35953	high_risk: 0 < 1
NM_033022	RPS24	1.20629e-26	1.10723	high_risk: 0 < 1
NR_026712	RPL13AP5	1.22565e-26	1.16487	high_risk: 0 < 1
NM_001358	DHX15	1.23227e-26	1.06415	high_risk: 0 < 1
NM_003145	SSR2	1.29066e-26	1.07541	high_risk: 0 < 1
NM_004523	KIF11	1.29736e-26	1.24199	high_risk: 0 < 1
NM_015679	TRUB2	1.41796e-26	1.0997	high_risk: 0 < 1
NM_024834	MCMBP	1.4725e-26	1.07395	high_risk: 0 < 1
NM_031913	ESYT3	1.51576e-26	2.14823	high_risk: 0 < 1
NM_004786	TXNL1	1.57088e-26	1.08601	high_risk: 0 < 1
NM_032565	EBPL	1.68874e-26	1.20534	high_risk: 0 < 1
NM_024045	DDX50	1.69637e-26	1.09009	high_risk: 0 < 1
NM_018130	SHQ1	1.74192e-26	1.14264	high_risk: 0 < 1
NR_002605	DLEU1	1.84078e-26	1.35542	high_risk: 0 < 1
NM_030628	INTS5	1.84566e-26	1.10229	high_risk: 0 < 1
NM_024102	WDR77	1.89674e-26	1.09342	high_risk: 0 < 1
NM_001321	CSRP2	1.92384e-26	1.30338	high_risk: 0 < 1
NR_027790	LINC00478	1.93367e-26	2.1936	high_risk: 0 < 1
NM_016470	C20ORF111	1.94185e-26	1.0796	high_risk: 0 < 1
NM_016284	CNOT1	2.00046e-26	1.05179	high_risk: 0 < 1
NM_001242534	MFSD11	2.04641e-26	1.0547	high_risk: 0 < 1
NR_039991	TMLHE-AS1	2.09601e-26	1.49359	high_risk: 0 < 1
NM_001344	DAD1	2.25859e-26	1.09512	high_risk: 0 < 1
NM_001293	CLNS1A	2.28121e-26	1.13638	high_risk: 0 < 1
NM_003777	DNAH11	2.30018e-26	1.69041	high_risk: 0 < 1
NM_014109	ATAD2	2.32183e-26	1.19188	high_risk: 0 < 1
NM_006295	VARS	2.53394e-26	1.08046	high_risk: 0 < 1
NM_005729	PPIF	2.61701e-26	1.11198	high_risk: 0 < 1
NM_213611	SLC25A3	2.71838e-26	1.05747	high_risk: 0 < 1
NM_001105578	SYCE2	2.78384e-26	1.31097	high_risk: 0 < 1
NM_000525	KCNJ11	3.06403e-26	1.76824	high_risk: 0 < 1
NM_138555	KIF23	3.12111e-26	1.29406	high_risk: 0 < 1
NM_021988	UBE2V1	3.21379e-26	1.05389	high_risk: 0 < 1
NR_046103	LOC349160	3.47614e-26	1.48141	high_risk: 0 < 1
NM_001048241	UBL5	3.59685e-26	1.15108	high_risk: 0 < 1
NM_001013663	PTRHD1	3.6795e-26	1.19177	high_risk: 0 < 1
NM_001085451	LNP1	3.7136e-26	1.21611	high_risk: 0 < 1
NM_032458	PHF6	3.7952e-26	1.09648	high_risk: 0 < 1
NM_022752	ZNF574	3.86313e-26	1.08301	high_risk: 0 < 1
NM_001011663	PCGF6	4.13337e-26	1.14476	high_risk: 0 < 1
NM_001039140	C20ORF27	4.14165e-26	1.12175	high_risk: 0 < 1
NM_014463	LSM3	4.25932e-26	1.17148	high_risk: 0 < 1
NM_001035505	BOLA3	4.42517e-26	1.24744	high_risk: 0 < 1
NM_004939	DDX1	4.48179e-26	1.24435	high_risk: 0 < 1
NM_001254	CDC6	4.50547e-26	1.25124	high_risk: 0 < 1
NM_001821	CHML	4.78906e-26	1.1488	high_risk: 0 < 1
NM_006694	JTB	4.93359e-26	1.06541	high_risk: 0 < 1
NM_018131	CEP55	4.95353e-26	1.33852	high_risk: 0 < 1
NM_006590	USP39	5.39156e-26	1.06889	high_risk: 0 < 1
NM_007213	PRAF2	5.43003e-26	1.08138	high_risk: 0 < 1
NM_001136201	ISOC2	5.82983e-26	1.15777	high_risk: 0 < 1
NM_003200	TCF3	5.92665e-26	1.11249	high_risk: 0 < 1
NM_001145316	DSN1	5.94547e-26	1.15943	high_risk: 0 < 1
NM_003616	GEMIN2	6.33065e-26	1.15225	high_risk: 0 < 1
NM_021188	ZNF410	6.83844e-26	1.07531	high_risk: 0 < 1
NM_002295	RPSA	7.0293e-26	1.13318	high_risk: 0 < 1
NM_024908	WDR76	7.06388e-26	1.17868	high_risk: 0 < 1
NR_003932	RPL13AP20	7.36213e-26	1.40837	high_risk: 0 < 1
NM_016245	HSD17B11	7.52318e-26	1.12153	high_risk: 0 < 1
NM_001015049	BAG5	7.57514e-26	1.07597	high_risk: 0 < 1
NM_022041	GAN	7.63136e-26	1.44039	high_risk: 0 < 1
NM_003027	SH3GL3	7.79426e-26	1.89848	high_risk: 0 < 1
NM_007108	TCEB2	7.89382e-26	1.09462	high_risk: 0 < 1
NM_001128423	MPV17L	7.95097e-26	1.67388	high_risk: 0 < 1
NM_022490	POLR1E	8.35247e-26	1.14157	high_risk: 0 < 1
NM_032306	ALKBH7	8.56451e-26	1.12534	high_risk: 0 < 1
NM_001082575	RBFOX3	8.87992e-26	2.24075	high_risk: 0 < 1
NM_005327	HADH	8.88232e-26	1.10464	high_risk: 0 < 1
NM_145048	PACRGL	9.00133e-26	1.14623	high_risk: 0 < 1
NM_130898	CREB3L4	9.02843e-26	1.16547	high_risk: 0 < 1
NM_007172	NUP50	9.78626e-26	1.07061	high_risk: 0 < 1
NM_001039127	ZNF718	9.8315e-26	1.31021	high_risk: 0 < 1
NM_005866	SIGMAR1	9.92569e-26	1.10509	high_risk: 0 < 1
NM_001039690	CHTF8	1.11256e-25	1.05952	high_risk: 0 < 1
NM_001030	RPS27	1.11951e-25	1.32267	high_risk: 0 < 1
NM_001005368	ZNF32	1.2015e-25	1.09782	high_risk: 0 < 1
NM_052951	DNTTIP1	1.20755e-25	1.09454	high_risk: 0 < 1
NM_022779	DDX31	1.27609e-25	1.1222	high_risk: 0 < 1
NM_020147	THAP10	1.28873e-25	1.18515	high_risk: 0 < 1
NM_000546	TP53	1.30727e-25	1.17998	high_risk: 0 < 1
XR_109894	LOC100507460	1.30837e-25	1.26017	high_risk: 0 < 1
NM_012111	AHSA1	1.31621e-25	1.08504	high_risk: 0 < 1
NM_001012755	SLC25A53	1.36709e-25	1.3006	high_risk: 0 < 1
XM_001128260	LOC728715	1.43548e-25	1.41335	high_risk: 0 < 1
NM_014377	DNAJC2	1.45799e-25	1.08103	high_risk: 0 < 1
NM_024745	SHCBP1	1.46011e-25	1.28075	high_risk: 0 < 1
NM_002157	HSPE1	1.55297e-25	1.14537	high_risk: 0 < 1
NM_022480	KLHL25	1.59869e-25	1.17301	high_risk: 0 < 1
NM_002417	MKI67	1.69953e-25	1.21954	high_risk: 0 < 1
NM_003594	TTF2	1.72092e-25	1.18609	high_risk: 0 < 1
NM_145870	GSTZ1	1.76792e-25	1.2055	high_risk: 0 < 1
NM_033301	RPL8	1.78485e-25	1.07366	high_risk: 0 < 1
NM_032689	ZNF607	1.78546e-25	1.09672	high_risk: 0 < 1
NM_016321	RHCG	1.78938e-25	2.93687	high_risk: 0 < 1
NM_012474	UCK2	1.80062e-25	1.07816	high_risk: 0 < 1
NR_026845	C21ORF119	1.93168e-25	1.33778	high_risk: 0 < 1
NM_052865	C20ORF72	2.07439e-25	1.10312	high_risk: 0 < 1
XR_109729	LOC100506695	2.08981e-25	2.35687	high_risk: 0 < 1
NM_006183	NTS	2.09095e-25	2.72148	high_risk: 0 < 1
NM_004553	NDUFS6	2.13188e-25	1.10703	high_risk: 0 < 1
NM_001099269	ZNF506	2.20262e-25	1.10696	high_risk: 0 < 1
NM_001199174	MLST8	2.24741e-25	1.08607	high_risk: 0 < 1
NM_001031701	NT5DC3	2.4289e-25	1.29477	high_risk: 0 < 1
NM_018285	IMP3	2.51209e-25	1.09459	high_risk: 0 < 1
NM_020312	COQ9	2.53973e-25	1.06838	high_risk: 0 < 1
NM_025203	C2ORF44	2.5715e-25	1.11955	high_risk: 0 < 1
NM_001083961	WDR62	2.69339e-25	1.27314	high_risk: 0 < 1
NM_018149	SMG8	2.93455e-25	1.10327	high_risk: 0 < 1
NR_024333	ILF3-AS1	2.94028e-25	1.10058	high_risk: 0 < 1
NM_005969	NAP1L4	3.13158e-25	1.05945	high_risk: 0 < 1
NM_032340	MNF1	3.3052e-25	1.13162	high_risk: 0 < 1
NM_020890	KIAA1524	3.32612e-25	1.21664	high_risk: 0 < 1
NM_017867	C4ORF27	3.36921e-25	1.15174	high_risk: 0 < 1
NM_032997	ZWINT	3.49233e-25	1.22992	high_risk: 0 < 1
NM_199420	POLQ	3.51984e-25	1.37486	high_risk: 0 < 1
NM_000976	RPL12	3.58768e-25	1.22647	high_risk: 0 < 1
NM_003495	HIST1H4I	3.60099e-25	1.77786	high_risk: 0 < 1
NM_000059	BRCA2	3.63617e-25	1.31841	high_risk: 0 < 1
NM_181578	RFC5	3.70085e-25	1.13895	high_risk: 0 < 1
NM_007104	RPL10A	3.707e-25	1.10612	high_risk: 0 < 1
NM_004203	PKMYT1	3.78883e-25	1.20056	high_risk: 0 < 1
NM_138471	C11ORF84	3.8444e-25	1.10128	high_risk: 0 < 1
NM_003249	THOP1	3.97602e-25	1.07716	high_risk: 0 < 1
NM_016454	EMC4	4.00915e-25	1.06417	high_risk: 0 < 1
NM_004996	ABCC1	4.262e-25	1.09194	high_risk: 0 < 1
NM_152600	ZNF579	4.38094e-25	1.12045	high_risk: 0 < 1
NM_003536	HIST1H3H	4.43194e-25	2.08923	high_risk: 0 < 1
NM_005471	GNPDA1	4.51283e-25	1.06183	high_risk: 0 < 1
NM_032885	ATG4D	4.70409e-25	1.09972	high_risk: 0 < 1
NM_203298	CHCHD1	4.82165e-25	1.12752	high_risk: 0 < 1
NM_016630	SPG21	4.90441e-25	1.06624	high_risk: 0 < 1
XR_110030	LOC442075	4.94803e-25	1.28701	high_risk: 0 < 1
NM_016047	SF3B14	4.94852e-25	1.11654	high_risk: 0 < 1
NM_016359	NUSAP1	5.09244e-25	1.21652	high_risk: 0 < 1
NM_012110	CHIC2	5.34241e-25	1.09999	high_risk: 0 < 1
NM_016067	MRPS18C	5.66185e-25	1.13798	high_risk: 0 < 1
NM_006101	NDC80	6.11394e-25	1.28303	high_risk: 0 < 1
NM_194324	TMSB15B	6.56518e-25	1.21018	high_risk: 0 < 1
NM_002796	PSMB4	6.69935e-25	1.06285	high_risk: 0 < 1
NM_000270	PNP	6.9565e-25	1.16145	high_risk: 0 < 1
NM_016307	PRRX2	7.2226e-25	1.99222	high_risk: 0 < 1
NM_022341	PDF	7.32323e-25	1.12111	high_risk: 0 < 1
NM_015171	XPO6	7.43721e-25	1.0429	high_risk: 0 < 1
XR_132498	LOC100508227	7.46216e-25	2.61267	high_risk: 0 < 1
NM_172177	MRPL42	7.97161e-25	1.09212	high_risk: 0 < 1
NM_006370	VTI1B	8.29703e-25	1.09105	high_risk: 0 < 1
NM_006764	IFRD2	8.30188e-25	1.1135	high_risk: 0 < 1
NM_004217	AURKB	8.45513e-25	1.36528	high_risk: 0 < 1
NM_005048	PTH2R	8.50311e-25	2.79715	high_risk: 0 < 1
NM_002014	FKBP4	8.50475e-25	1.08523	high_risk: 0 < 1
NM_001010	RPS6	9.41088e-25	1.08807	high_risk: 0 < 1
NM_007242	DDX19B	9.51133e-25	1.07307	high_risk: 0 < 1
NM_004551	NDUFS3	9.6751e-25	1.09072	high_risk: 0 < 1
NM_001134375	CCNJ	9.81521e-25	1.11177	high_risk: 0 < 1
NM_001469	XRCC6	9.91208e-25	1.06003	high_risk: 0 < 1
NM_021120	DLG3	1.0184e-24	1.08815	high_risk: 0 < 1
NM_024528	NKAP	1.02655e-24	1.11317	high_risk: 0 < 1
NM_001008938	CKAP5	1.04071e-24	1.06209	high_risk: 0 < 1
NM_016304	RSL24D1	1.04687e-24	1.10257	high_risk: 0 < 1
NM_021831	AGBL5	1.06182e-24	1.07206	high_risk: 0 < 1
NM_003514	HIST1H2AM	1.07e-24	2.23023	high_risk: 0 < 1
NM_003610	RAE1	1.14824e-24	1.07636	high_risk: 0 < 1
NM_013432	TONSL	1.25056e-24	1.14229	high_risk: 0 < 1
NM_003470	USP7	1.25843e-24	1.03993	high_risk: 0 < 1
NR_003571	PIN4P1	1.26718e-24	1.14473	high_risk: 0 < 1
NM_032372	DYDC2	1.32549e-24	1.8237	high_risk: 0 < 1
NM_017632	CDKN2AIP	1.37676e-24	1.08382	high_risk: 0 < 1
NM_001160183	ZNF138	1.37695e-24	1.18852	high_risk: 0 < 1
NM_032758	PHF5A	1.41399e-24	1.11476	high_risk: 0 < 1
NM_005864	EFS	1.41406e-24	1.38235	high_risk: 0 < 1
NM_001080443	KIF18B	1.42616e-24	1.29285	high_risk: 0 < 1
NM_014298	QPRT	1.44242e-24	1.3264	high_risk: 0 < 1
NM_001024662	RPL6	1.48133e-24	1.09577	high_risk: 0 < 1
NR_026890	RPSAP9	1.55113e-24	1.20874	high_risk: 0 < 1
NM_021927	GUF1	1.60503e-24	1.10476	high_risk: 0 < 1
NM_194279	ISCA2	1.66255e-24	1.16314	high_risk: 0 < 1
NR_045525	ZNF724P	1.68517e-24	1.50161	high_risk: 0 < 1
NM_012118	CCRN4L	1.6858e-24	1.20067	high_risk: 0 < 1
NM_018719	CDCA7L	1.72165e-24	1.49199	high_risk: 0 < 1
NM_003213	TEAD4	1.76079e-24	1.44796	high_risk: 0 < 1
NM_178124	CXORF40A	1.83461e-24	1.12335	high_risk: 0 < 1
NM_019037	EXOSC4	1.87622e-24	1.15567	high_risk: 0 < 1
NM_016373	WWOX	1.90836e-24	1.15689	high_risk: 0 < 1
NM_004280	EEF1E1	1.91002e-24	1.14466	high_risk: 0 < 1
NR_033934	MRPL45P2	1.92736e-24	1.17043	high_risk: 0 < 1
NM_018122	DARS2	1.94976e-24	1.11654	high_risk: 0 < 1
NM_001202470	RPS10-NUDT3	2.0102e-24	1.10464	high_risk: 0 < 1
NM_016338	IPO11	2.03747e-24	1.09373	high_risk: 0 < 1
NM_138285	NUP35	2.12829e-24	1.13925	high_risk: 0 < 1
NM_002148	HOXD10	2.18373e-24	3.15139	high_risk: 0 < 1
NM_032490	C14ORF142	2.21244e-24	1.15926	high_risk: 0 < 1
NM_022163	MRPL46	2.23047e-24	1.11752	high_risk: 0 < 1
NM_019095	CRLS1	2.25671e-24	1.07607	high_risk: 0 < 1
NM_000170	GLDC	2.27448e-24	2.923	high_risk: 0 < 1
NM_000189	HK2	2.33689e-24	1.49412	high_risk: 0 < 1
NM_020175	DUS3L	2.34897e-24	1.13167	high_risk: 0 < 1
NM_007103	NDUFV1	2.4087e-24	1.05476	high_risk: 0 < 1
NM_015421	TMEM186	2.46518e-24	1.12291	high_risk: 0 < 1
NR_028135	KCNMB3	2.50296e-24	1.21159	high_risk: 0 < 1
NM_005497	GJC1	2.55165e-24	1.14548	high_risk: 0 < 1
NM_002789	PSMA4	2.55902e-24	1.07921	high_risk: 0 < 1
NM_004463	FGD1	2.56178e-24	1.08449	high_risk: 0 < 1
NM_015169	RRS1	2.56904e-24	1.18529	high_risk: 0 < 1
NM_000126	ETFA	2.58074e-24	1.11226	high_risk: 0 < 1
NM_001325	CSTF2	2.58961e-24	1.09732	high_risk: 0 < 1
NM_014960	ARSG	2.59232e-24	1.67034	high_risk: 0 < 1
NM_016589	TIMMDC1	2.67613e-24	1.0696	high_risk: 0 < 1
NM_002271	IPO5	2.70784e-24	1.06503	high_risk: 0 < 1
NM_015272	RPGRIP1L	2.75999e-24	1.13995	high_risk: 0 < 1
NM_032047	B3GNT5	2.80016e-24	1.32613	high_risk: 0 < 1
NM_007145	ZNF146	2.80995e-24	1.06136	high_risk: 0 < 1
NM_014793	LCMT2	2.86165e-24	1.12499	high_risk: 0 < 1
NM_001130031	ZNF562	2.91893e-24	1.09052	high_risk: 0 < 1
NM_005221	DLX5	2.93197e-24	2.30669	high_risk: 0 < 1
NM_004542	NDUFA3	3.04528e-24	1.13667	high_risk: 0 < 1
NM_014474	SMPDL3B	3.09055e-24	2.92579	high_risk: 0 < 1
NM_152617	RNF168	3.14873e-24	1.08395	high_risk: 0 < 1
NM_174894	TRAPPC5	3.18161e-24	1.13214	high_risk: 0 < 1
NM_033319	CENPL	3.18438e-24	1.18244	high_risk: 0 < 1
NM_018648	NOP10	3.22133e-24	1.11755	high_risk: 0 < 1
NM_001028	RPS25	3.36494e-24	1.15632	high_risk: 0 < 1
NM_007027	TOPBP1	3.50906e-24	1.09185	high_risk: 0 < 1
NM_012394	PFDN2	3.54798e-24	1.10045	high_risk: 0 < 1
NM_001199873	B4GALT3	4.1459e-24	1.06318	high_risk: 0 < 1
NM_000985	RPL17	4.23565e-24	1.13233	high_risk: 0 < 1
NR_027457	LINC00221	4.37861e-24	1.86789	high_risk: 0 < 1
NM_001037225	C11ORF85	4.41981e-24	3.6926	high_risk: 0 < 1
NM_144998	STRA13	4.68125e-24	1.09933	high_risk: 0 < 1
NM_001174070	FAM53A	4.73071e-24	1.55719	high_risk: 0 < 1
NM_001134693	OST4	4.77899e-24	1.09179	high_risk: 0 < 1
NM_003755	EIF3G	4.81023e-24	1.07808	high_risk: 0 < 1
NM_001034996	RPL14	4.8276e-24	1.11228	high_risk: 0 < 1
NM_002266	KPNA2	5.02538e-24	1.12351	high_risk: 0 < 1
NM_015938	NMD3	5.09996e-24	1.09902	high_risk: 0 < 1
NM_001242690	ERVMER34-1	5.10508e-24	2.26218	high_risk: 0 < 1
NM_015653	RIBC2	5.29553e-24	1.66576	high_risk: 0 < 1
NM_017653	DYM	5.29733e-24	1.09687	high_risk: 0 < 1
NM_025115	TTI2	5.36742e-24	1.09642	high_risk: 0 < 1
NM_033196	ZNF682	5.56118e-24	1.17996	high_risk: 0 < 1
NM_001185118	MYNN	5.90703e-24	1.08937	high_risk: 0 < 1
NM_020230	PPAN	5.99892e-24	1.10585	high_risk: 0 < 1
NM_016561	BFAR	6.26158e-24	1.06791	high_risk: 0 < 1
NM_012151	F8A1	6.29475e-24	1.13926	high_risk: 0 < 1
NM_032231	FAM96A	6.4454e-24	1.10674	high_risk: 0 < 1
NM_001105198	TMEM177	6.5142e-24	1.15909	high_risk: 0 < 1
NM_138777	MRRF	6.57155e-24	1.09931	high_risk: 0 < 1
NM_017828	COMMD4	6.60847e-24	1.09488	high_risk: 0 < 1
NM_145719	TIGD3	6.69478e-24	1.25491	high_risk: 0 < 1
NM_004128	GTF2F2	6.98585e-24	1.10623	high_risk: 0 < 1
NM_080670	SLC35A4	7.0117e-24	1.07749	high_risk: 0 < 1
NM_002958	RYK	7.30917e-24	1.10722	high_risk: 0 < 1
NR_036511	LOC100129917	7.49823e-24	1.23179	high_risk: 0 < 1
NM_001012478	U2AF2	7.67107e-24	1.04365	high_risk: 0 < 1
NM_022731	NUCKS1	7.78629e-24	1.04717	high_risk: 0 < 1
NM_007232	HRH3	7.87702e-24	1.52273	high_risk: 0 < 1
NM_144991	TSPEAR	8.00589e-24	2.46069	high_risk: 0 < 1
NM_016261	TUBD1	8.56208e-24	1.13529	high_risk: 0 < 1
NM_080592	ATRAID	8.61393e-24	1.09007	high_risk: 0 < 1
NM_004564	PET112	8.69534e-24	1.10864	high_risk: 0 < 1
NM_025003	ADAMTS20	8.75869e-24	4.22501	high_risk: 0 < 1
NM_052852	ZNF486	8.91242e-24	1.17948	high_risk: 0 < 1
NR_027288	LOC341056	9.07658e-24	1.11909	high_risk: 0 < 1
NR_033721	DNAJC19	9.07985e-24	1.1228	high_risk: 0 < 1
NM_022551	RPS18	9.38803e-24	1.18394	high_risk: 0 < 1
NM_032635	TMEM147	9.50528e-24	1.09659	high_risk: 0 < 1
NM_012341	GTPBP4	9.53184e-24	1.07646	high_risk: 0 < 1
NM_006830	UQCR11	9.53186e-24	1.10083	high_risk: 0 < 1
NM_002623	PFDN4	9.53249e-24	1.15259	high_risk: 0 < 1
NM_031914	SYT16	9.93834e-24	2.51161	high_risk: 0 < 1
NM_018135	MRPS18A	1.01941e-23	1.11097	high_risk: 0 < 1
NM_032333	FAM213A	1.02228e-23	1.09366	high_risk: 0 < 1
NM_015444	TMEM158	1.027e-23	1.97237	high_risk: 0 < 1
NM_001135005	DNAJB5	1.02939e-23	1.10252	high_risk: 0 < 1
NM_001454	FOXJ1	1.04858e-23	1.74115	high_risk: 0 < 1
NM_012463	ATP6V0A2	1.1179e-23	1.09443	high_risk: 0 < 1
XR_109143	LOC100506691	1.12061e-23	1.52833	high_risk: 0 < 1
NR_003013	SCARNA16	1.14213e-23	1.49615	high_risk: 0 < 1
NR_024444	LOC100133985	1.17327e-23	1.50533	high_risk: 0 < 1
NM_032338	LLPH	1.2164e-23	1.11833	high_risk: 0 < 1
NM_001204467	RBM10	1.23073e-23	1.04985	high_risk: 0 < 1
NM_020905	RDH14	1.25578e-23	1.12091	high_risk: 0 < 1
NR_003704	SNORA84	1.29259e-23	2.25899	high_risk: 0 < 1
NM_002950	RPN1	1.35355e-23	1.0558	high_risk: 0 < 1
NM_017916	PIH1D1	1.39727e-23	1.09851	high_risk: 0 < 1
XM_002343297	LOC100288568	1.53189e-23	2.47853	high_risk: 0 < 1
NM_152344	LSM12	1.53507e-23	1.0934	high_risk: 0 < 1
NM_001098577	RPL31	1.58057e-23	1.11588	high_risk: 0 < 1
NM_002887	RARS	1.60623e-23	1.07385	high_risk: 0 < 1
NM_003530	HIST1H3D	1.60862e-23	1.89661	high_risk: 0 < 1
NM_007362	NCBP2	1.62936e-23	1.06779	high_risk: 0 < 1
NM_033129	SCRT2	1.67822e-23	1.57841	high_risk: 0 < 1
NM_012423	RPL13A	1.76716e-23	1.10488	high_risk: 0 < 1
NM_001195082	TEX22	1.76761e-23	1.4319	high_risk: 0 < 1
NM_174978	C14ORF39	1.91395e-23	2.09627	high_risk: 0 < 1
NM_006541	GLRX3	2.04531e-23	1.1046	high_risk: 0 < 1
NM_015942	MTERFD1	2.17032e-23	1.11229	high_risk: 0 < 1
NM_000968	RPL4	2.20139e-23	1.08755	high_risk: 0 < 1
NM_012180	FBXO8	2.26892e-23	1.15219	high_risk: 0 < 1
NM_002817	PSMD13	2.30688e-23	1.07272	high_risk: 0 < 1
NM_018319	TDP1	2.42127e-23	1.10415	high_risk: 0 < 1
NM_024751	GSTCD	2.62321e-23	1.11631	high_risk: 0 < 1
NM_017588	WDR5	2.79311e-23	1.0672	high_risk: 0 < 1
NM_152316	ARL14EP	2.96121e-23	1.10469	high_risk: 0 < 1
NM_006996	SLC19A2	3.30949e-23	1.15126	high_risk: 0 < 1
NM_002799	PSMB7	3.50868e-23	1.07409	high_risk: 0 < 1
XR_133276	LOC100653149	3.66232e-23	2.77071	high_risk: 0 < 1
NM_005059	RLN2	3.66918e-23	2.19999	high_risk: 0 < 1
NM_001128591	PSMG4	3.82962e-23	1.16673	high_risk: 0 < 1
NM_002263	KIFC1	3.8441e-23	1.23791	high_risk: 0 < 1
NM_145080	NSMCE1	3.9247e-23	1.09577	high_risk: 0 < 1
NM_016052	RRP15	3.99969e-23	1.09526	high_risk: 0 < 1
NM_178858	SFXN2	4.33615e-23	1.23167	high_risk: 0 < 1
NM_015697	COQ2	4.36414e-23	1.17783	high_risk: 0 < 1
NM_194296	SPATA24	4.40584e-23	1.35061	high_risk: 0 < 1
NM_020196	XAB2	4.56511e-23	1.06358	high_risk: 0 < 1
NR_002584	SNORA69	4.6226e-23	2.01806	high_risk: 0 < 1
NM_001076786	QSER1	4.65574e-23	1.08587	high_risk: 0 < 1
NM_001172679	ZNF764	4.77488e-23	1.08664	high_risk: 0 < 1
XM_060943	LOC128322	4.9511e-23	1.27279	high_risk: 0 < 1
NM_003859	DPM1	5.04873e-23	1.08481	high_risk: 0 < 1
NM_015381	FAM19A5	5.16834e-23	1.48668	high_risk: 0 < 1
NM_006835	CCNI	6.10357e-23	1.0566	high_risk: 0 < 1
NM_152667	NANP	6.32719e-23	1.13763	high_risk: 0 < 1
NM_025049	PIF1	6.38218e-23	1.28444	high_risk: 0 < 1
NM_173687	C8ORF31	6.48884e-23	1.95327	high_risk: 0 < 1
NM_032376	TMEM101	6.49958e-23	1.10809	high_risk: 0 < 1
NM_001039111	TRIM71	6.51406e-23	4.46899	high_risk: 0 < 1
NM_001126104	RACGAP1	6.80052e-23	1.14378	high_risk: 0 < 1
NM_019107	C19ORF10	6.80333e-23	1.09413	high_risk: 0 < 1
NM_015004	EXOSC7	6.84169e-23	1.1304	high_risk: 0 < 1
NM_006327	TIMM23	6.88417e-23	1.09441	high_risk: 0 < 1
NM_001134875	C14ORF80	6.92395e-23	1.20374	high_risk: 0 < 1
NM_017620	ILF3	7.03952e-23	1.04373	high_risk: 0 < 1
NM_000692	ALDH1B1	7.25919e-23	1.13421	high_risk: 0 < 1
NM_018115	SDAD1	7.56114e-23	1.0797	high_risk: 0 < 1
NM_144981	IMMP1L	7.59835e-23	1.16711	high_risk: 0 < 1
NM_138414	CCDC101	7.67089e-23	1.14516	high_risk: 0 < 1
NM_003433	ZNF132	8.06802e-23	1.14015	high_risk: 0 < 1
NM_002938	RNF4	8.19032e-23	1.06107	high_risk: 0 < 1
NM_001161425	ZNF610	8.27499e-23	1.18132	high_risk: 0 < 1
NM_025146	NAA50	8.65467e-23	1.05427	high_risk: 0 < 1
NR_027157	TMPO-AS1	8.68315e-23	1.16533	high_risk: 0 < 1
NM_003193	TBCE	8.82899e-23	1.07557	high_risk: 0 < 1
NM_001969	EIF5	9.03785e-23	1.06006	high_risk: 0 < 1
NM_006947	SRP72	9.10801e-23	1.05046	high_risk: 0 < 1
NM_020191	MRPS22	9.19119e-23	1.09193	high_risk: 0 < 1
NM_207406	BEND4	9.22196e-23	1.92593	high_risk: 0 < 1
NM_002092	GRSF1	9.28311e-23	1.05884	high_risk: 0 < 1
NR_003069	SNORD88C	9.42882e-23	2.10576	high_risk: 0 < 1
NM_025207	FLAD1	9.98609e-23	1.07967	high_risk: 0 < 1
XR_110811	LOC100507312	1.01365e-22	1.61964	high_risk: 0 < 1
NM_000884	IMPDH2	1.02343e-22	1.11355	high_risk: 0 < 1
NR_036260	MIR1184-3	1.05792e-22	1.26668	high_risk: 0 < 1
NR_036259	MIR1184-2	1.05829e-22	1.26668	high_risk: 0 < 1
NR_036049	MIR1184-1	1.05867e-22	1.26668	high_risk: 0 < 1
NM_003378	VGF	1.09607e-22	1.56553	high_risk: 0 < 1
NM_001127395	METTL21A	1.1071e-22	1.12563	high_risk: 0 < 1
NM_130443	DPP3	1.12807e-22	1.11235	high_risk: 0 < 1
NM_001256441	C19ORF47	1.13123e-22	1.09649	high_risk: 0 < 1
NR_037458	MIR3687	1.13351e-22	2.56837	high_risk: 0 < 1
NM_005381	NCL	1.18007e-22	1.04771	high_risk: 0 < 1
NM_016065	MRPS16	1.18032e-22	1.05631	high_risk: 0 < 1
NM_001025	RPS23	1.20072e-22	1.07601	high_risk: 0 < 1
NM_001199104	NT5C1B-RDH14	1.21094e-22	1.12471	high_risk: 0 < 1
NM_032869	NUDCD1	1.24572e-22	1.11062	high_risk: 0 < 1
NM_014342	MTCH2	1.25948e-22	1.08079	high_risk: 0 < 1
NR_040052	IQCH-AS1	1.2721e-22	1.14895	high_risk: 0 < 1
NM_015465	GEMIN5	1.30669e-22	1.06728	high_risk: 0 < 1
NM_001130679	EIF4E	1.31197e-22	1.09475	high_risk: 0 < 1
NM_031918	KLF16	1.31402e-22	1.11763	high_risk: 0 < 1
NM_000808	GABRA3	1.39392e-22	1.87992	high_risk: 0 < 1
NM_032351	MRPL45	1.40766e-22	1.09603	high_risk: 0 < 1
NM_020232	PSMG2	1.44193e-22	1.07328	high_risk: 0 < 1
NM_183239	GSTO2	1.46421e-22	1.95578	high_risk: 0 < 1
NM_001077446	TSEN34	1.46794e-22	1.08311	high_risk: 0 < 1
NM_003561	PLA2G10	1.48985e-22	1.59326	high_risk: 0 < 1
NM_001141969	DAXX	1.55874e-22	1.0607	high_risk: 0 < 1
NM_001206983	METTL23	1.56115e-22	1.0996	high_risk: 0 < 1
NM_002894	RBBP8	1.59166e-22	1.14219	high_risk: 0 < 1
NR_039856	MIR4707	1.68163e-22	1.37052	high_risk: 0 < 1
NM_003329	TXN	1.68487e-22	1.12386	high_risk: 0 < 1
NM_080626	BRI3BP	1.82291e-22	1.26118	high_risk: 0 < 1
NM_016426	GTSE1	1.83796e-22	1.24669	high_risk: 0 < 1
NM_001172303	MASTL	1.84373e-22	1.1331	high_risk: 0 < 1
NM_032621	BEX2	1.90556e-22	1.12159	high_risk: 0 < 1
NM_013286	RBM15B	1.91874e-22	1.06499	high_risk: 0 < 1
NM_006589	FAM189B	1.96569e-22	1.07696	high_risk: 0 < 1
NM_000989	RPL30	1.97832e-22	1.07891	high_risk: 0 < 1
NM_021204	ENOPH1	2.1973e-22	1.07089	high_risk: 0 < 1
NM_017853	TXNL4B	2.20674e-22	1.09476	high_risk: 0 < 1
NM_052883	TXNRD3	2.28205e-22	1.21897	high_risk: 0 < 1
NM_138431	MFSD3	2.29114e-22	1.13592	high_risk: 0 < 1
NM_004545	NDUFB1	2.509e-22	1.16639	high_risk: 0 < 1
NM_003108	SOX11	2.58579e-22	1.10342	high_risk: 0 < 1
NM_018359	UFSP2	2.61245e-22	1.10352	high_risk: 0 < 1
NM_033657	DAP3	2.6251e-22	1.06138	high_risk: 0 < 1
NM_001164811	PET117	2.62586e-22	1.0852	high_risk: 0 < 1
NM_017615	NSMCE4A	2.69079e-22	1.1464	high_risk: 0 < 1
NM_004214	FIBP	2.74465e-22	1.08685	high_risk: 0 < 1
NM_001256447	BCAP31	3.06535e-22	1.07909	high_risk: 0 < 1
NM_002823	PTMA	3.30733e-22	1.06059	high_risk: 0 < 1
NM_016648	LARP7	3.3789e-22	1.08389	high_risk: 0 < 1
NM_078469	BCCIP	3.39227e-22	1.07715	high_risk: 0 < 1
NM_024612	DHX40	3.43227e-22	1.06842	high_risk: 0 < 1
NM_001130677	C17ORF96	3.46458e-22	1.22788	high_risk: 0 < 1
XR_109933	LOC100506473	3.53695e-22	1.19255	high_risk: 0 < 1
NM_001564	ING2	3.6065e-22	1.19805	high_risk: 0 < 1
NM_145231	EFCAB11	3.72204e-22	1.23696	high_risk: 0 < 1
NM_006453	TBL3	3.72861e-22	1.07346	high_risk: 0 < 1
NM_023937	MRPL34	3.73811e-22	1.10228	high_risk: 0 < 1
NM_005694	COX17	3.7646e-22	1.17037	high_risk: 0 < 1
NM_001636	SLC25A6	3.85824e-22	1.08237	high_risk: 0 < 1
NR_039689	MIR4477B	4.11613e-22	1.67707	high_risk: 0 < 1
NR_039688	MIR4477A	4.11754e-22	1.67707	high_risk: 0 < 1
NM_014230	SRP68	4.30981e-22	1.05907	high_risk: 0 < 1
NM_005388	PDCL	4.3199e-22	1.07462	high_risk: 0 < 1
NM_001009994	RIPPLY2	4.33155e-22	1.21474	high_risk: 0 < 1
NM_004465	FGF10	4.39191e-22	3.89391	high_risk: 0 < 1
NM_001256171	ZNF85	4.40899e-22	1.22519	high_risk: 0 < 1
NM_017879	ZNF416	4.4598e-22	1.17014	high_risk: 0 < 1
NM_018344	SLC29A3	4.48859e-22	1.13624	high_risk: 0 < 1
NM_031263	HNRNPK	4.53337e-22	1.03322	high_risk: 0 < 1
NM_001761	CCNF	4.67314e-22	1.11632	high_risk: 0 < 1
NM_153687	IKBIP	4.67814e-22	1.15017	high_risk: 0 < 1
NM_018256	WDR12	4.71763e-22	1.11366	high_risk: 0 < 1
NM_015412	C3ORF17	4.7504e-22	1.05941	high_risk: 0 < 1
NM_003756	EIF3H	4.84679e-22	1.07701	high_risk: 0 < 1
NM_016571	LGSN	4.8742e-22	2.52143	high_risk: 0 < 1
XR_110259	LOC100128343	4.88986e-22	1.85636	high_risk: 0 < 1
NM_033542	SYS1	4.90755e-22	1.09765	high_risk: 0 < 1
NM_032476	MRPS6	4.91585e-22	1.10699	high_risk: 0 < 1
NM_172251	MRPL54	5.01741e-22	1.14989	high_risk: 0 < 1
NM_001145065	CCSER1	5.04884e-22	1.38932	high_risk: 0 < 1
NM_001007524	F8A3	5.09377e-22	1.1674	high_risk: 0 < 1
NM_001007523	F8A2	5.0955e-22	1.1674	high_risk: 0 < 1
NM_001961	EEF2	5.3288e-22	1.04914	high_risk: 0 < 1
NM_139177	SLC39A11	5.36868e-22	1.18314	high_risk: 0 < 1
NM_004600	TROVE2	5.59082e-22	1.20789	high_risk: 0 < 1
NM_032783	CBR4	5.67383e-22	1.08985	high_risk: 0 < 1
NM_006958	ZNF16	5.70751e-22	1.11222	high_risk: 0 < 1
NR_002726	HNRNPA3P1	5.8779e-22	1.23435	high_risk: 0 < 1
NM_020143	PNO1	5.89637e-22	1.1242	high_risk: 0 < 1
NM_014187	TMEM208	6.10002e-22	1.09885	high_risk: 0 < 1
NM_003601	SMARCA5	6.15128e-22	1.05602	high_risk: 0 < 1
NR_003703	SCARNA27	6.33466e-22	2.18948	high_risk: 0 < 1
NM_052859	RFT1	6.37928e-22	1.09809	high_risk: 0 < 1
NM_001326	CSTF3	6.41844e-22	1.06093	high_risk: 0 < 1
NM_138704	NDNL2	6.4705e-22	1.09569	high_risk: 0 < 1
NR_002578	GAS5	6.64221e-22	1.18843	high_risk: 0 < 1
NR_039872	MIR4721	6.65192e-22	1.24494	high_risk: 0 < 1
NM_013336	SEC61A1	6.6654e-22	1.04518	high_risk: 0 < 1
NM_003522	HIST1H2BF	6.73249e-22	2.30032	high_risk: 0 < 1
NM_019070	DDX49	7.02753e-22	1.08242	high_risk: 0 < 1
NM_001930	DHPS	7.03633e-22	1.07106	high_risk: 0 < 1
NR_027148	MIR7-3HG	7.64932e-22	1.56556	high_risk: 0 < 1
NM_016504	MRPL27	7.92107e-22	1.09239	high_risk: 0 < 1
NR_024380	LOC441666	7.97938e-22	1.31204	high_risk: 0 < 1
XR_110815	LOC100505543	8.1037e-22	1.74211	high_risk: 0 < 1
NM_018488	TBX4	8.32933e-22	2.37381	high_risk: 0 < 1
NM_012291	ESPL1	8.38056e-22	1.24655	high_risk: 0 < 1
NM_001101387	PIRT	1.95058e-85	-2.27457	high_risk: 0 >= 1
NM_015557	CHD5	3.57658e-78	-1.51117	high_risk: 0 >= 1
NM_173582	PGM2L1	9.47723e-78	-1.34281	high_risk: 0 >= 1
NM_015215	CAMTA1	3.41955e-77	-1.24282	high_risk: 0 >= 1
NM_000080	CHRNE	8.45173e-76	-1.46235	high_risk: 0 >= 1
NM_001082968	TOM1L2	5.61599e-73	-1.18517	high_risk: 0 >= 1
NM_001145536	C17ORF107	3.48254e-72	-1.96995	high_risk: 0 >= 1
NM_022753	S100PBP	2.50683e-69	-1.15141	high_risk: 0 >= 1
NM_014905	GLS	3.59612e-69	-1.14435	high_risk: 0 >= 1
NM_015626	WSB1	4.76401e-69	-1.19515	high_risk: 0 >= 1
NM_000304	PMP22	6.61592e-69	-1.35342	high_risk: 0 >= 1
NM_000382	ALDH3A2	1.2816e-68	-1.1938	high_risk: 0 >= 1
NM_178564	NRBP2	2.7429e-67	-1.25863	high_risk: 0 >= 1
NM_000430	PAFAH1B1	4.2167e-67	-1.10547	high_risk: 0 >= 1
NM_018125	ARHGEF10L	1.32832e-65	-1.22341	high_risk: 0 >= 1
NM_015099	CAMTA2	1.61648e-65	-1.1685	high_risk: 0 >= 1
NM_030792	GDPD5	3.981e-65	-1.36623	high_risk: 0 >= 1
NM_002529	NTRK1	4.44208e-65	-1.84595	high_risk: 0 >= 1
NM_018067	MAP7D1	2.33114e-64	-1.15393	high_risk: 0 >= 1
NM_006224	PITPNA	4.78138e-64	-1.1325	high_risk: 0 >= 1
NM_001009984	C20ORF194	7.02628e-64	-1.14929	high_risk: 0 >= 1
NM_144702	LRRC71	2.78044e-63	-2.17419	high_risk: 0 >= 1
NM_030808	NDEL1	2.96662e-63	-1.15852	high_risk: 0 >= 1
NM_170663	MINK1	7.19023e-63	-1.15751	high_risk: 0 >= 1
NM_014232	VAMP2	2.51066e-62	-1.12465	high_risk: 0 >= 1
NM_001193583	NRCAM	2.67562e-62	-1.26231	high_risk: 0 >= 1
NM_001130091	LRRC48	7.69356e-62	-1.42059	high_risk: 0 >= 1
NR_037806	NPPA-AS1	1.09862e-61	-1.29368	high_risk: 0 >= 1
NM_002194	INPP1	1.11927e-61	-1.22857	high_risk: 0 >= 1
NM_153033	KCTD7	2.0747e-61	-1.1633	high_risk: 0 >= 1
NM_020911	PLXNA4	3.09353e-61	-1.51403	high_risk: 0 >= 1
NM_016376	ANKFY1	3.31132e-61	-1.12631	high_risk: 0 >= 1
NM_148921	EPN2	4.37435e-61	-1.11978	high_risk: 0 >= 1
NM_001170957	SMG6	1.88678e-60	-1.11009	high_risk: 0 >= 1
NM_198576	AGRN	2.2018e-60	-1.23417	high_risk: 0 >= 1
NR_015368	LOC643837	3.00106e-60	-1.31022	high_risk: 0 >= 1
NM_001042681	RERE	5.99615e-60	-1.1194	high_risk: 0 >= 1
NR_026966	LOC100130691	1.82157e-59	-1.35623	high_risk: 0 >= 1
NM_001134831	AHI1	4.9286e-59	-1.26519	high_risk: 0 >= 1
NM_177402	SYT2	4.95495e-59	-1.83279	high_risk: 0 >= 1
NM_152727	CPNE2	4.98918e-59	-1.21723	high_risk: 0 >= 1
NM_001286	CLCN6	5.05479e-59	-1.1638	high_risk: 0 >= 1
NM_003128	SPTBN1	6.40834e-59	-1.08485	high_risk: 0 >= 1
NM_001470	GABBR1	7.08564e-59	-1.15262	high_risk: 0 >= 1
NM_014944	CLSTN1	8.00238e-59	-1.13496	high_risk: 0 >= 1
NM_001198609	MAP7	1.21331e-58	-1.36454	high_risk: 0 >= 1
NM_021116	ADCY1	1.45519e-58	-1.2486	high_risk: 0 >= 1
NM_032866	CGNL1	1.4848e-58	-1.63022	high_risk: 0 >= 1
NM_001128833	ZBTB4	8.98641e-58	-1.12035	high_risk: 0 >= 1
NM_138468	ICA1L	1.30549e-57	-1.19377	high_risk: 0 >= 1
NM_005839	SRRM1	1.3161e-57	-1.14044	high_risk: 0 >= 1
NM_002018	FLII	1.31677e-57	-1.12375	high_risk: 0 >= 1
NM_002855	PVRL1	1.57733e-57	-1.24418	high_risk: 0 >= 1
NR_036662	OSBPL9	2.02855e-57	-1.13636	high_risk: 0 >= 1
NM_198686	RAB15	4.91945e-57	-1.23448	high_risk: 0 >= 1
NM_133180	EPS8L1	4.92038e-57	-2.12906	high_risk: 0 >= 1
NM_014683	ULK2	6.5356e-57	-1.14373	high_risk: 0 >= 1
NM_213589	RAPH1	1.16367e-56	-1.12532	high_risk: 0 >= 1
NM_001144759	PHLDB1	3.08746e-56	-1.15177	high_risk: 0 >= 1
NM_203318	MYO18A	3.87928e-56	-1.1376	high_risk: 0 >= 1
NM_183065	TMEM107	3.93076e-56	-1.37844	high_risk: 0 >= 1
NM_015074	KIF1B	4.31728e-56	-1.13963	high_risk: 0 >= 1
NM_001033581	PRKCZ	5.45933e-56	-1.23341	high_risk: 0 >= 1
NM_022140	EPB41L4A	8.05192e-56	-1.2129	high_risk: 0 >= 1
NM_012231	PRDM2	1.00687e-55	-1.1701	high_risk: 0 >= 1
NM_020317	C1ORF63	1.0139e-55	-1.2039	high_risk: 0 >= 1
NM_002867	RAB3B	1.11791e-55	-1.5017	high_risk: 0 >= 1
NM_002731	PRKACB	1.19723e-55	-1.16602	high_risk: 0 >= 1
NR_027706	FLJ11235	3.029e-55	-1.97855	high_risk: 0 >= 1
NM_032726	PLCD4	3.06512e-55	-1.38028	high_risk: 0 >= 1
NM_003585	DOC2B	5.65182e-55	-1.24709	high_risk: 0 >= 1
NM_014372	RNF11	6.71435e-55	-1.17499	high_risk: 0 >= 1
NM_014215	INSRR	7.61224e-55	-1.9786	high_risk: 0 >= 1
NM_207370	GPR153	9.35287e-55	-1.25308	high_risk: 0 >= 1
NM_198681	PLEKHG5	1.08405e-54	-1.33664	high_risk: 0 >= 1
NM_032385	C5ORF4	1.27881e-54	-1.53284	high_risk: 0 >= 1
NM_024874	KIAA0319L	2.72001e-54	-1.13323	high_risk: 0 >= 1
NM_153635	CPNE9	7.2758e-54	-1.83523	high_risk: 0 >= 1
NR_045375	LOC100506124	1.04552e-53	-1.48892	high_risk: 0 >= 1
NM_004740	TIAF1	1.04711e-53	-1.17932	high_risk: 0 >= 1
NM_017938	TMEM255A	1.77093e-53	-1.53463	high_risk: 0 >= 1
NM_004055	CAPN5	2.79242e-53	-1.28638	high_risk: 0 >= 1
NM_006011	ST8SIA2	2.97691e-53	-1.25725	high_risk: 0 >= 1
NM_198236	ARHGEF11	3.05692e-53	-1.11042	high_risk: 0 >= 1
NM_002069	GNAI1	3.89121e-53	-1.18145	high_risk: 0 >= 1
NM_018994	FBXO42	1.91841e-52	-1.1427	high_risk: 0 >= 1
NR_003109	TRNAU1AP	2.02123e-52	-1.20165	high_risk: 0 >= 1
NM_001207052	TMEM191C	2.02617e-52	-1.68553	high_risk: 0 >= 1
NM_003835	RGS9	2.57535e-52	-1.89785	high_risk: 0 >= 1
NM_020770	CGN	2.77974e-52	-1.59069	high_risk: 0 >= 1
NM_025248	SRCIN1	3.88373e-52	-1.17459	high_risk: 0 >= 1
NM_016203	PRKAG2	4.28759e-52	-1.23947	high_risk: 0 >= 1
NM_001129993	KIAA1841	5.04632e-52	-1.20985	high_risk: 0 >= 1
NM_139072	DNER	7.9199e-52	-1.44978	high_risk: 0 >= 1
NM_199245	VAMP1	8.03881e-52	-1.29618	high_risk: 0 >= 1
NM_002976	SCN7A	8.31818e-52	-1.59025	high_risk: 0 >= 1
NM_032236	USP48	9.02316e-52	-1.09665	high_risk: 0 >= 1
NM_177424	STX12	9.14184e-52	-1.15098	high_risk: 0 >= 1
NM_001079670	CAB39L	1.04739e-51	-1.33981	high_risk: 0 >= 1
NM_000018	ACADVL	1.07495e-51	-1.12675	high_risk: 0 >= 1
NM_004475	FLOT2	1.10097e-51	-1.10394	high_risk: 0 >= 1
NM_001040710	FAM228A	1.27965e-51	-1.81598	high_risk: 0 >= 1
NM_020728	ESYT2	1.86381e-51	-1.11375	high_risk: 0 >= 1
NM_007053	CD160	2.07918e-51	-1.43392	high_risk: 0 >= 1
NM_014943	ZHX2	2.12758e-51	-1.27225	high_risk: 0 >= 1
NR_033815	ALS2CL	2.45827e-51	-1.5826	high_risk: 0 >= 1
NM_017667	CCDC132	2.96633e-51	-1.1971	high_risk: 0 >= 1
NM_020755	SERINC1	5.46916e-51	-1.11259	high_risk: 0 >= 1
NM_001001998	EXOSC10	5.91618e-51	-1.12317	high_risk: 0 >= 1
NM_002977	SCN9A	9.26107e-51	-1.21036	high_risk: 0 >= 1
NR_015410	LINC00340	1.01561e-50	-1.7162	high_risk: 0 >= 1
NM_020458	TTC7A	1.30805e-50	-1.19651	high_risk: 0 >= 1
NM_001098509	SGSM2	1.3902e-50	-1.11531	high_risk: 0 >= 1
NM_017567	NAGK	1.39164e-50	-1.12128	high_risk: 0 >= 1
NM_001012761	RGMB	1.51902e-50	-1.1536	high_risk: 0 >= 1
NM_001114118	C17ORF85	2.31144e-50	-1.10729	high_risk: 0 >= 1
NM_001012508	SPRN	2.65152e-50	-1.22621	high_risk: 0 >= 1
NM_014718	CLSTN3	4.29487e-50	-1.14291	high_risk: 0 >= 1
NM_021132	PPP3CB	4.76437e-50	-1.10966	high_risk: 0 >= 1
NM_001128159	VPS53	5.18301e-50	-1.09926	high_risk: 0 >= 1
NM_001001396	ATP2B4	5.29963e-50	-1.25369	high_risk: 0 >= 1
NM_001130438	SPTAN1	7.10205e-50	-1.07946	high_risk: 0 >= 1
NM_153274	BEST4	7.8411e-50	-1.7575	high_risk: 0 >= 1
NM_001010883	FAM102B	7.8719e-50	-1.17794	high_risk: 0 >= 1
NM_021980	OPTN	8.07355e-50	-1.16871	high_risk: 0 >= 1
NM_182597	C7ORF53	1.03117e-49	-1.5042	high_risk: 0 >= 1
NM_016192	TMEFF2	1.63361e-49	-1.56317	high_risk: 0 >= 1
NM_052893	BTBD9	1.66984e-49	-1.15656	high_risk: 0 >= 1
NM_012090	MACF1	1.95014e-49	-1.08744	high_risk: 0 >= 1
NM_001199861	KCNAB2	2.26837e-49	-1.24713	high_risk: 0 >= 1
NM_000795	DRD2	3.54269e-49	-1.78002	high_risk: 0 >= 1
NM_020133	AGPAT4	3.7435e-49	-1.15035	high_risk: 0 >= 1
NM_032409	PINK1	4.63334e-49	-1.18027	high_risk: 0 >= 1
NM_015548	DST	4.92297e-49	-1.10798	high_risk: 0 >= 1
NM_001110781	SLC35E2B	4.9644e-49	-1.11013	high_risk: 0 >= 1
NM_003469	SCG2	6.77705e-49	-1.23007	high_risk: 0 >= 1
NR_033294	SNORD118	6.87253e-49	-1.76807	high_risk: 0 >= 1
NM_017629	EIF2C4	9.21259e-49	-1.13253	high_risk: 0 >= 1
NM_016113	TRPV2	1.08433e-48	-1.53976	high_risk: 0 >= 1
NM_033480	FBXO9	1.0911e-48	-1.11348	high_risk: 0 >= 1
NM_014819	PJA2	1.92499e-48	-1.10325	high_risk: 0 >= 1
NM_174858	AK5	1.92837e-48	-1.57344	high_risk: 0 >= 1
NM_003036	SKI	1.92875e-48	-1.11238	high_risk: 0 >= 1
NM_014925	R3HDM2	2.56442e-48	-1.09232	high_risk: 0 >= 1
NM_002836	PTPRA	2.70512e-48	-1.0895	high_risk: 0 >= 1
NM_001563	IMPG1	2.96848e-48	-2.29672	high_risk: 0 >= 1
NR_023386	CROCCP3	3.32832e-48	-1.19174	high_risk: 0 >= 1
NM_005761	PLXNC1	3.56097e-48	-1.25836	high_risk: 0 >= 1
NM_052840	CELF6	3.7383e-48	-1.22096	high_risk: 0 >= 1
NM_006382	CDRT1	3.81414e-48	-1.67866	high_risk: 0 >= 1
NR_024498	LOC646471	3.86339e-48	-1.25393	high_risk: 0 >= 1
NM_012307	EPB41L3	5.05482e-48	-1.41109	high_risk: 0 >= 1
NM_003054	SLC18A2	5.10597e-48	-1.40671	high_risk: 0 >= 1
NM_014751	MTSS1	5.57356e-48	-1.16326	high_risk: 0 >= 1
NM_018045	BSDC1	5.89678e-48	-1.10199	high_risk: 0 >= 1
NM_003059	SLC22A4	6.39792e-48	-1.56986	high_risk: 0 >= 1
NM_001142495	MYO5A	6.41317e-48	-1.12437	high_risk: 0 >= 1
NM_001163	APBA1	6.86342e-48	-1.24002	high_risk: 0 >= 1
NR_003655	POLR2J4	8.90086e-48	-1.1327	high_risk: 0 >= 1
NM_005669	REEP5	1.02483e-47	-1.13094	high_risk: 0 >= 1
NM_018416	FOXJ2	1.78434e-47	-1.13407	high_risk: 0 >= 1
NM_003010	MAP2K4	1.83104e-47	-1.12808	high_risk: 0 >= 1
NM_001242581	RIN2	1.96283e-47	-1.24744	high_risk: 0 >= 1
NM_001010892	RSPH4A	1.99352e-47	-1.73469	high_risk: 0 >= 1
NM_152793	C7ORF41	2.1753e-47	-1.12058	high_risk: 0 >= 1
NM_014732	KIAA0513	2.17688e-47	-1.43663	high_risk: 0 >= 1
NM_001981	EPS15	2.34193e-47	-1.17124	high_risk: 0 >= 1
NM_000332	ATXN1	2.43486e-47	-1.17395	high_risk: 0 >= 1
NM_001105568	KIF13A	2.95417e-47	-1.19095	high_risk: 0 >= 1
NM_022169	ABCG4	2.96053e-47	-1.33997	high_risk: 0 >= 1
NM_153487	MDGA1	4.19813e-47	-1.42313	high_risk: 0 >= 1
NM_004984	KIF5A	4.40164e-47	-1.17978	high_risk: 0 >= 1
NM_080875	MIB2	4.5591e-47	-1.14507	high_risk: 0 >= 1
NM_003053	SLC18A1	4.60535e-47	-1.6766	high_risk: 0 >= 1
NM_032116	KATNAL1	4.86797e-47	-1.16876	high_risk: 0 >= 1
NM_001105203	RUSC1	5.51793e-47	-1.11967	high_risk: 0 >= 1
NR_024458	TPT1-AS1	1.00292e-46	-1.16056	high_risk: 0 >= 1
NM_024602	HECTD3	1.07698e-46	-1.12725	high_risk: 0 >= 1
NM_030937	CCNL2	1.11208e-46	-1.13164	high_risk: 0 >= 1
NM_014989	RIMS1	1.15842e-46	-1.29811	high_risk: 0 >= 1
NM_001031690	FAM131B	1.20268e-46	-1.14147	high_risk: 0 >= 1
NM_005713	COL4A3BP	1.33989e-46	-1.12327	high_risk: 0 >= 1
NM_006006	ZBTB16	1.66119e-46	-1.90451	high_risk: 0 >= 1
NM_018999	CCSER2	1.76759e-46	-1.12547	high_risk: 0 >= 1
NM_148965	TNFRSF25	1.8602e-46	-1.40635	high_risk: 0 >= 1
NR_033852	LOC283177	1.87795e-46	-1.87245	high_risk: 0 >= 1
NM_001042697	ZSWIM7	1.94817e-46	-1.1532	high_risk: 0 >= 1
NM_016532	INPP5K	2.06836e-46	-1.12867	high_risk: 0 >= 1
NM_001135219	PIP5KL1	2.08319e-46	-1.38196	high_risk: 0 >= 1
NM_015983	UBE2D4	2.09826e-46	-1.13692	high_risk: 0 >= 1
NM_006610	MASP2	2.1609e-46	-1.40846	high_risk: 0 >= 1
NM_006736	DNAJB2	2.6372e-46	-1.12179	high_risk: 0 >= 1
NM_001198972	KIAA1522	2.92268e-46	-1.22494	high_risk: 0 >= 1
NM_181523	PIK3R1	3.25413e-46	-1.17598	high_risk: 0 >= 1
NM_018368	LMBRD1	3.25433e-46	-1.14456	high_risk: 0 >= 1
NM_005626	SRSF4	3.45632e-46	-1.08309	high_risk: 0 >= 1
NM_001014765	FBXO44	4.09847e-46	-1.22305	high_risk: 0 >= 1
NM_001001794	DENND6B	4.50396e-46	-1.2287	high_risk: 0 >= 1
NM_014284	NCDN	4.73272e-46	-1.16632	high_risk: 0 >= 1
NR_024178	LOC284100	5.64573e-46	-1.60543	high_risk: 0 >= 1
NM_000197	HSD17B3	6.28011e-46	-2.98784	high_risk: 0 >= 1
NM_032449	CC2D1B	6.41794e-46	-1.14391	high_risk: 0 >= 1
NM_032442	NEURL4	9.2959e-46	-1.10318	high_risk: 0 >= 1
NM_025099	CTC1	9.59989e-46	-1.15378	high_risk: 0 >= 1
NM_002840	PTPRF	1.27809e-45	-1.14426	high_risk: 0 >= 1
NM_198973	MKNK1	1.36473e-45	-1.20572	high_risk: 0 >= 1
NM_000937	POLR2A	1.4132e-45	-1.09797	high_risk: 0 >= 1
NM_002074	GNB1	1.49685e-45	-1.08393	high_risk: 0 >= 1
NM_022912	REEP1	2.65137e-45	-1.19763	high_risk: 0 >= 1
NM_014808	FARP2	2.71777e-45	-1.16125	high_risk: 0 >= 1
NR_033373	KIF9-AS1	2.81659e-45	-1.3271	high_risk: 0 >= 1
NM_007247	SYNRG	3.26063e-45	-1.11662	high_risk: 0 >= 1
NM_016276	SGK2	3.26588e-45	-1.88602	high_risk: 0 >= 1
NM_002842	PTPRH	3.56017e-45	-1.55846	high_risk: 0 >= 1
NM_017739	POMGNT1	4.20829e-45	-1.12663	high_risk: 0 >= 1
NM_030907	RSG1	4.47545e-45	-1.48836	high_risk: 0 >= 1
NM_001199417	ARHGAP23	5.60801e-45	-1.1482	high_risk: 0 >= 1
NM_006048	UBE4B	9.99987e-45	-1.10364	high_risk: 0 >= 1
NM_001193511	MAP3K12	1.06746e-44	-1.10596	high_risk: 0 >= 1
NM_001510	GRID2	1.07664e-44	-2.80483	high_risk: 0 >= 1
NM_000747	CHRNB1	1.13922e-44	-1.36729	high_risk: 0 >= 1
NM_001142551	WDR47	1.30362e-44	-1.15235	high_risk: 0 >= 1
NM_014874	MFN2	1.42731e-44	-1.10269	high_risk: 0 >= 1
NM_032515	BOK	1.49621e-44	-1.22335	high_risk: 0 >= 1
NM_001145819	SOX6	1.57856e-44	-1.95802	high_risk: 0 >= 1
NM_001135629	PPP1R21	1.62555e-44	-1.14022	high_risk: 0 >= 1
NM_004947	DOCK3	1.9099e-44	-1.49622	high_risk: 0 >= 1
NM_018400	SCN3B	2.45819e-44	-1.14417	high_risk: 0 >= 1
NM_052888	LRRC37B	2.45837e-44	-1.17203	high_risk: 0 >= 1
NM_001172681	ZNF641	2.52884e-44	-1.14813	high_risk: 0 >= 1
NM_144997	FLCN	2.60098e-44	-1.15262	high_risk: 0 >= 1
NM_014149	WDR91	2.82116e-44	-1.12874	high_risk: 0 >= 1
NM_020824	ARHGAP21	2.82876e-44	-1.12031	high_risk: 0 >= 1
NM_005026	PIK3CD	3.3869e-44	-1.26334	high_risk: 0 >= 1
NM_001033081	MYCL1	3.54565e-44	-1.5137	high_risk: 0 >= 1
NM_022900	CASD1	3.66476e-44	-1.13177	high_risk: 0 >= 1
NM_152734	C6ORF89	4.02188e-44	-1.08951	high_risk: 0 >= 1
NM_005856	RAMP3	4.19427e-44	-1.43637	high_risk: 0 >= 1
NM_031412	GABARAPL1	4.34538e-44	-1.28594	high_risk: 0 >= 1
NM_002751	MAPK11	4.51236e-44	-1.183	high_risk: 0 >= 1
NM_003033	ST3GAL1	4.81037e-44	-1.22969	high_risk: 0 >= 1
NM_001206652	SH3GLB1	4.84846e-44	-1.09203	high_risk: 0 >= 1
NM_182703	ANKDD1A	4.9605e-44	-1.18949	high_risk: 0 >= 1
NM_018247	TMEM30A	5.09579e-44	-1.09277	high_risk: 0 >= 1
NM_016483	PHF7	7.71127e-44	-1.26146	high_risk: 0 >= 1
NM_024979	MCF2L	8.04221e-44	-1.13407	high_risk: 0 >= 1
NM_021151	CROT	8.8683e-44	-1.29904	high_risk: 0 >= 1
NM_006856	ATF7	1.02489e-43	-1.10481	high_risk: 0 >= 1
NM_032289	PSD2	1.15436e-43	-1.23698	high_risk: 0 >= 1
NM_145735	ARHGEF7	1.20297e-43	-1.12121	high_risk: 0 >= 1
NM_015085	RAP1GAP2	1.36693e-43	-1.15037	high_risk: 0 >= 1
NM_014654	SDC3	1.60047e-43	-1.14749	high_risk: 0 >= 1
NM_001256864	DNAJC6	1.63251e-43	-1.17035	high_risk: 0 >= 1
NM_002868	RAB5B	1.87854e-43	-1.06523	high_risk: 0 >= 1
NR_028287	GABARAPL3	1.91345e-43	-1.47273	high_risk: 0 >= 1
NM_001365	DLG4	2.09435e-43	-1.1241	high_risk: 0 >= 1
NR_026855	DKFZP686I15217	2.24621e-43	-1.43728	high_risk: 0 >= 1
NM_018900	PCDHA1	2.50249e-43	-1.17145	high_risk: 0 >= 1
NM_004978	KCNC4	2.90364e-43	-1.33682	high_risk: 0 >= 1
NR_027468	FLJ39739	2.92185e-43	-1.44263	high_risk: 0 >= 1
NM_198461	LONRF2	3.13169e-43	-1.1465	high_risk: 0 >= 1
NM_152908	SLC47A2	3.3355e-43	-2.1847	high_risk: 0 >= 1
NM_007030	TPPP	3.41504e-43	-1.18883	high_risk: 0 >= 1
NM_024503	HIVEP3	4.00775e-43	-1.2007	high_risk: 0 >= 1
NM_018909	PCDHA6	4.03765e-43	-1.1709	high_risk: 0 >= 1
NM_145754	KIFC2	4.634e-43	-1.16949	high_risk: 0 >= 1
NM_001077195	ZNF436	4.73856e-43	-1.16117	high_risk: 0 >= 1
NM_001034850	FAM134B	5.17212e-43	-1.24809	high_risk: 0 >= 1
NM_001130083	ABLIM2	5.71287e-43	-1.40336	high_risk: 0 >= 1
NM_003344	UBE2H	7.66486e-43	-1.0887	high_risk: 0 >= 1
NM_001220	CAMK2B	1.06936e-42	-1.24553	high_risk: 0 >= 1
NM_001039374	KIAA1984	1.11736e-42	-1.35384	high_risk: 0 >= 1
NM_004482	GALNT3	1.18182e-42	-1.71891	high_risk: 0 >= 1
NM_001204478	TVP23C-CDRT4	1.2027e-42	-1.20829	high_risk: 0 >= 1
NM_001128840	CACNA1D	1.20489e-42	-1.45293	high_risk: 0 >= 1
NM_006254	PRKCD	1.20789e-42	-1.25569	high_risk: 0 >= 1
NM_014945	ABLIM3	1.29226e-42	-1.28083	high_risk: 0 >= 1
NM_001177382	CPEB2	1.40584e-42	-1.22277	high_risk: 0 >= 1
NM_022089	ATP13A2	1.72699e-42	-1.15066	high_risk: 0 >= 1
NM_001204477	CDRT4	1.98831e-42	-1.2147	high_risk: 0 >= 1
NM_015164	PLEKHM2	2.10223e-42	-1.09376	high_risk: 0 >= 1
NM_018898	PCDHAC1	2.15083e-42	-1.16654	high_risk: 0 >= 1
NM_032944	STK31	2.23973e-42	-1.86733	high_risk: 0 >= 1
NM_014795	ZEB2	3.06518e-42	-1.25548	high_risk: 0 >= 1
NM_181847	AMIGO2	3.228e-42	-2.01598	high_risk: 0 >= 1
NM_018908	PCDHA5	3.62295e-42	-1.16501	high_risk: 0 >= 1
NM_153456	HS6ST3	4.09032e-42	-1.73079	high_risk: 0 >= 1
NM_000725	CACNB3	4.4599e-42	-1.11521	high_risk: 0 >= 1
NM_014333	CADM1	4.5049e-42	-1.15366	high_risk: 0 >= 1
NM_001025356	ANO6	4.99743e-42	-1.15232	high_risk: 0 >= 1
NM_018910	PCDHA7	5.09931e-42	-1.16307	high_risk: 0 >= 1
NM_152609	CNST	5.17248e-42	-1.13528	high_risk: 0 >= 1
XR_109365	LOC100506974	5.25975e-42	-2.04755	high_risk: 0 >= 1
NR_038994	LOC285878	7.13899e-42	-1.52504	high_risk: 0 >= 1
NM_018906	PCDHA3	7.50274e-42	-1.1608	high_risk: 0 >= 1
NM_018904	PCDHA13	1.20556e-41	-1.16904	high_risk: 0 >= 1
NM_021639	GPBP1L1	1.35957e-41	-1.10359	high_risk: 0 >= 1
NM_018426	TMEM63B	1.43147e-41	-1.10755	high_risk: 0 >= 1
NR_024014	PP14571	1.46296e-41	-1.56938	high_risk: 0 >= 1
NM_025224	ZBTB46	1.53168e-41	-1.20767	high_risk: 0 >= 1
NM_030816	ANKRD13C	1.75729e-41	-1.12594	high_risk: 0 >= 1
NM_001387	DPYSL3	1.95128e-41	-1.1049	high_risk: 0 >= 1
NM_001730	KLF5	1.97056e-41	-1.78679	high_risk: 0 >= 1
NM_018905	PCDHA2	2.15396e-41	-1.15738	high_risk: 0 >= 1
NM_002862	PYGB	2.2015e-41	-1.08871	high_risk: 0 >= 1
NM_001122842	NCOA7	2.40574e-41	-1.16272	high_risk: 0 >= 1
NM_018398	CACNA2D3	2.42839e-41	-1.34634	high_risk: 0 >= 1
NM_182546	VSTM2A	2.44193e-41	-1.32235	high_risk: 0 >= 1
NM_013450	BAZ2B	2.54393e-41	-1.14783	high_risk: 0 >= 1
NM_001991	EZH1	2.62675e-41	-1.11569	high_risk: 0 >= 1
NR_027469	LOC100286793	2.74121e-41	-1.49814	high_risk: 0 >= 1
NM_015078	MCF2L2	3.00247e-41	-1.27608	high_risk: 0 >= 1
NM_030627	CPEB4	3.14167e-41	-1.17149	high_risk: 0 >= 1
NR_033932	FLJ35946	3.14316e-41	-1.41306	high_risk: 0 >= 1
NM_020798	USP35	3.60201e-41	-1.1551	high_risk: 0 >= 1
NM_001130720	AHCYL2	3.69693e-41	-1.14029	high_risk: 0 >= 1
XM_003403513	LRRC63	4.08507e-41	-2.32561	high_risk: 0 >= 1
NM_053064	GNG2	4.9989e-41	-1.12682	high_risk: 0 >= 1
NM_030571	NDFIP1	5.22839e-41	-1.09051	high_risk: 0 >= 1
NR_002976	SNORA44	5.31102e-41	-1.66771	high_risk: 0 >= 1
NM_018903	PCDHA12	5.92378e-41	-1.16332	high_risk: 0 >= 1
NM_001198832	PDE4DIP	6.2367e-41	-1.23861	high_risk: 0 >= 1
NM_006734	HIVEP2	6.2472e-41	-1.15512	high_risk: 0 >= 1
NM_030761	WNT4	8.26376e-41	-1.55538	high_risk: 0 >= 1
NM_198584	CA13	1.03252e-40	-1.7317	high_risk: 0 >= 1
NM_001163788	PTBP3	1.1434e-40	-1.12632	high_risk: 0 >= 1
NM_002380	MATN2	1.14915e-40	-1.36586	high_risk: 0 >= 1
NM_001042475	CEP85L	1.17804e-40	-1.19787	high_risk: 0 >= 1
NM_002227	JAK1	1.2981e-40	-1.09943	high_risk: 0 >= 1
NM_031857	PCDHA9	1.41212e-40	-1.16679	high_risk: 0 >= 1
NM_032514	MAP1LC3A	1.5302e-40	-1.20702	high_risk: 0 >= 1
NM_001098497	SGSM1	1.53046e-40	-1.18114	high_risk: 0 >= 1
NM_006653	FRS3	1.57983e-40	-1.13402	high_risk: 0 >= 1
NM_001244808	FOXP1	1.59037e-40	-1.13043	high_risk: 0 >= 1
XM_932037	LOC377711	1.66297e-40	-1.30307	high_risk: 0 >= 1
NM_152493	ZNF362	1.73874e-40	-1.09724	high_risk: 0 >= 1
NR_037870	LOC100131825	1.81966e-40	-1.26058	high_risk: 0 >= 1
NM_016289	CAB39	2.43745e-40	-1.08873	high_risk: 0 >= 1
NM_032873	UBASH3B	3.33477e-40	-1.38709	high_risk: 0 >= 1
NM_005165	ALDOC	3.74697e-40	-1.39172	high_risk: 0 >= 1
NM_001029859	KCTD21	3.98575e-40	-1.20005	high_risk: 0 >= 1
NM_182472	EPHA5	4.1639e-40	-1.71105	high_risk: 0 >= 1
NM_013272	SLCO3A1	4.51378e-40	-1.26515	high_risk: 0 >= 1
NM_018911	PCDHA8	4.82518e-40	-1.16194	high_risk: 0 >= 1
NM_014970	KIFAP3	4.85118e-40	-1.13866	high_risk: 0 >= 1
NM_001627	ALCAM	5.00061e-40	-1.23693	high_risk: 0 >= 1
NM_001242811	ANKRD6	5.22668e-40	-1.23822	high_risk: 0 >= 1
NM_018902	PCDHA11	5.65114e-40	-1.16287	high_risk: 0 >= 1
NR_024259	LOC728606	5.65328e-40	-2.07793	high_risk: 0 >= 1
NM_033375	MYO1C	5.94972e-40	-1.13548	high_risk: 0 >= 1
NM_018907	PCDHA4	6.06086e-40	-1.1607	high_risk: 0 >= 1
NM_001080471	PEAR1	6.69584e-40	-1.32244	high_risk: 0 >= 1
NM_152419	HGSNAT	6.82146e-40	-1.0879	high_risk: 0 >= 1
NM_018901	PCDHA10	7.3094e-40	-1.16806	high_risk: 0 >= 1
NM_139276	STAT3	7.35072e-40	-1.13519	high_risk: 0 >= 1
NM_145728	SYNM	7.42114e-40	-1.24519	high_risk: 0 >= 1
NM_007184	NISCH	7.4837e-40	-1.07382	high_risk: 0 >= 1
NM_001012329	CTNNBIP1	8.17594e-40	-1.14584	high_risk: 0 >= 1
NM_030649	ACAP3	8.45358e-40	-1.11357	high_risk: 0 >= 1
NM_153816	SNX14	9.11483e-40	-1.09621	high_risk: 0 >= 1
NM_012413	QPCT	9.12366e-40	-1.36805	high_risk: 0 >= 1
NM_178563	AGBL3	9.54451e-40	-1.44032	high_risk: 0 >= 1
NM_004938	DAPK1	9.75561e-40	-1.14513	high_risk: 0 >= 1
NM_172171	CAMK2G	1.04437e-39	-1.10833	high_risk: 0 >= 1
NM_018899	PCDHAC2	1.06079e-39	-1.15424	high_risk: 0 >= 1
NM_175061	JAZF1	1.08706e-39	-1.15995	high_risk: 0 >= 1
NR_003246	GOLGA6L5	1.13036e-39	-1.26261	high_risk: 0 >= 1
XR_110229	LOC100506700	1.1624e-39	-2.25162	high_risk: 0 >= 1
NM_001671	ASGR1	1.60628e-39	-1.4867	high_risk: 0 >= 1
NR_024447	LOC100128288	1.61043e-39	-1.21598	high_risk: 0 >= 1
NM_015033	FNBP1	1.69516e-39	-1.08854	high_risk: 0 >= 1
NM_016217	HECA	1.7363e-39	-1.15953	high_risk: 0 >= 1
NM_152499	CCDC24	1.79401e-39	-1.39538	high_risk: 0 >= 1
NM_024921	POF1B	2.02172e-39	-3.12363	high_risk: 0 >= 1
NM_145011	ZNF25	2.07118e-39	-1.14241	high_risk: 0 >= 1
NM_014687	KIAA0226	2.14681e-39	-1.09931	high_risk: 0 >= 1
NM_015245	ANKS1A	2.29452e-39	-1.11936	high_risk: 0 >= 1
NM_032450	MROH1	2.32211e-39	-1.17225	high_risk: 0 >= 1
NM_133264	WIPF2	2.42363e-39	-1.12097	high_risk: 0 >= 1
NM_024848	MORN1	2.4323e-39	-1.38303	high_risk: 0 >= 1
NM_002541	OGDH	2.74888e-39	-1.07515	high_risk: 0 >= 1
NM_022787	NMNAT1	2.80911e-39	-1.22287	high_risk: 0 >= 1
NR_003929	PPIEL	3.12796e-39	-1.38713	high_risk: 0 >= 1
NR_038889	LOC401320	3.18572e-39	-1.27658	high_risk: 0 >= 1
NM_015378	VPS13D	3.38248e-39	-1.16048	high_risk: 0 >= 1
NM_015831	ACHE	3.5464e-39	-1.36761	high_risk: 0 >= 1
XR_132801	LOC100506257	3.62153e-39	-1.52718	high_risk: 0 >= 1
XM_003118494	LOC100506504	3.69403e-39	-1.29931	high_risk: 0 >= 1
NM_024735	FBXO31	3.86767e-39	-1.1028	high_risk: 0 >= 1
NM_000437	PAFAH2	4.10657e-39	-1.21986	high_risk: 0 >= 1
NM_020360	PLSCR3	4.32632e-39	-1.14857	high_risk: 0 >= 1
NM_001130445	SSFA2	5.07637e-39	-1.14023	high_risk: 0 >= 1
NM_001163315	FBXL17	5.4806e-39	-1.14421	high_risk: 0 >= 1
NR_034097	JAZF1-AS1	5.77294e-39	-1.57045	high_risk: 0 >= 1
NM_182838	SLC35E2	5.90577e-39	-1.1093	high_risk: 0 >= 1
NR_015341	LRRC37BP1	6.6222e-39	-1.14589	high_risk: 0 >= 1
NM_020362	PITHD1	7.46321e-39	-1.15133	high_risk: 0 >= 1
NM_006091	CORO2B	7.89814e-39	-1.34823	high_risk: 0 >= 1
NM_005540	INPP5B	8.69373e-39	-1.13881	high_risk: 0 >= 1
NM_025217	ULBP2	8.92464e-39	-2.03227	high_risk: 0 >= 1
NM_001127173	CADM3	9.94245e-39	-1.21322	high_risk: 0 >= 1
NR_038840	LINC00693	1.01605e-38	-1.34833	high_risk: 0 >= 1
NM_003804	RIPK1	1.16887e-38	-1.14306	high_risk: 0 >= 1
NM_001243765	RABGAP1L	1.21449e-38	-1.13426	high_risk: 0 >= 1
NM_001099677	KIAA1456	1.41266e-38	-1.66293	high_risk: 0 >= 1
NM_015150	RFTN1	1.56162e-38	-1.19929	high_risk: 0 >= 1
NM_015349	GLTSCR1L	1.81523e-38	-1.11144	high_risk: 0 >= 1
NM_032526	NT5C1A	2.03568e-38	-2.16074	high_risk: 0 >= 1
NR_033189	LOC100130000	2.04787e-38	-1.92921	high_risk: 0 >= 1
NM_016257	HPCAL4	2.20633e-38	-1.51808	high_risk: 0 >= 1
NM_138393	REEP6	2.27509e-38	-1.62886	high_risk: 0 >= 1
NR_024580	KIAA1984-AS1	2.39335e-38	-1.38204	high_risk: 0 >= 1
NM_018287	ARHGAP12	2.71666e-38	-1.13337	high_risk: 0 >= 1
XR_110300	LOC100506965	2.80297e-38	-1.20138	high_risk: 0 >= 1
NM_014504	RABGEF1	3.13661e-38	-1.10737	high_risk: 0 >= 1
NM_014268	MAPRE2	3.55676e-38	-1.10558	high_risk: 0 >= 1
NM_002663	PLD2	3.78897e-38	-1.27882	high_risk: 0 >= 1
NM_024688	C10ORF68	4.29026e-38	-1.73707	high_risk: 0 >= 1
NM_005843	STAM2	4.30212e-38	-1.11294	high_risk: 0 >= 1
NR_046105	MIR137HG	4.30593e-38	-1.61757	high_risk: 0 >= 1
NM_015225	PRUNE2	4.7098e-38	-1.29075	high_risk: 0 >= 1
NM_005070	SLC4A3	4.84144e-38	-1.13806	high_risk: 0 >= 1
NM_023018	NADK	4.97658e-38	-1.1091	high_risk: 0 >= 1
NM_001020658	PUM1	5.09112e-38	-1.07623	high_risk: 0 >= 1
NM_001242313	TMEM191B	5.19096e-38	-1.67718	high_risk: 0 >= 1
NM_174941	CD163L1	5.40583e-38	-1.39418	high_risk: 0 >= 1
NM_018844	BCAP29	6.16824e-38	-1.17133	high_risk: 0 >= 1
NM_001110199	SRRM3	6.34515e-38	-1.13646	high_risk: 0 >= 1
NM_207446	FAM174B	6.71834e-38	-1.27281	high_risk: 0 >= 1
NR_028351	FLJ33360	6.75565e-38	-1.93014	high_risk: 0 >= 1
NM_006578	GNB5	7.3066e-38	-1.11477	high_risk: 0 >= 1
NM_024887	DHDDS	8.35954e-38	-1.14171	high_risk: 0 >= 1
NR_033845	LOC100129427	8.68677e-38	-1.68712	high_risk: 0 >= 1
NM_018928	PCDHGC4	9.68931e-38	-1.09638	high_risk: 0 >= 1
XR_109582	LOC100505594	1.02113e-37	-2.43746	high_risk: 0 >= 1
NM_024761	MOB3B	1.14268e-37	-1.39632	high_risk: 0 >= 1
NM_003170	SUPT6H	1.15783e-37	-1.06809	high_risk: 0 >= 1
NM_015254	KIF13B	1.17281e-37	-1.13592	high_risk: 0 >= 1
NM_012156	EPB41L1	1.21823e-37	-1.11573	high_risk: 0 >= 1
NM_133459	CCBE1	1.30249e-37	-1.73717	high_risk: 0 >= 1
NR_037719	C17ORF61-PLSCR3	1.33288e-37	-1.14145	high_risk: 0 >= 1
NM_023037	FRY	1.64058e-37	-1.15846	high_risk: 0 >= 1
NM_017775	TTC19	1.83263e-37	-1.08376	high_risk: 0 >= 1
NM_000445	PLEC	1.86792e-37	-1.1293	high_risk: 0 >= 1
NM_015849	CELA2B	2.78878e-37	-1.90292	high_risk: 0 >= 1
NM_020447	FAM219B	3.59627e-37	-1.07209	high_risk: 0 >= 1
NM_001029882	AHDC1	3.66037e-37	-1.16295	high_risk: 0 >= 1
NM_033026	PCLO	3.83485e-37	-1.2009	high_risk: 0 >= 1
NR_046084	SH3BP5-AS1	4.05828e-37	-1.11619	high_risk: 0 >= 1
NM_015112	MAST2	4.28115e-37	-1.11265	high_risk: 0 >= 1
NM_032531	KIRREL3	4.46286e-37	-2.04513	high_risk: 0 >= 1
NM_018700	TRIM36	4.61058e-37	-1.26458	high_risk: 0 >= 1
[truncated: 1,001 more rows]
