# Supplementary material for: Targeting the spliceosome through RBM39 degradation results in exceptional responses in high-risk neuroblastoma models
Source: Sci Adv. 2021 Nov 17;7(47):eabj5405. doi: 10.1126/sciadv.abj5405 (PMC8598007; doi:10.1126/sciadv.abj5405)
Supplement: Supplementary file 2 — Tables S1 to S12 [file sciadv.abj5405_tables_s1_to_s12.zip › sciadv.abj5405_table_s4.xlsx]

## Sheet: KD188-A3SS
ID	GeneID	geneSymbol	chr	strand	longExonStart_0base	longExonEnd	shortES	shortEE	flankingES	flankingEE	ID.1	IJC_SAMPLE_1	SJC_SAMPLE_1	IJC_SAMPLE_2	SJC_SAMPLE_2	IncFormLen	SkipFormLen	PValue	FDR	IncLevel1	IncLevel2	IncLevelDifference
16	ENSG00000102178.13	UBL4A	chrX	-	154485770	154486083	154485770	154485979	154486227	154486333	16	30,35	321578	23,27	47,93	198	99	8.35608e-11	1.85004e-08	0.045,0.029	0.197,0.127	-0.125
20	ENSG00000102125.16	TAZ	chrX	+	154419704	154420094	154420031	154420094	154419542	154419623	20	41,72	28,45	53,50	9,17	198	99	0.00218291	0.044787	0.423,0.444	0.746,0.595	-0.237
29	ENSG00000180879.13	SSR4	chrX	+	153796433	153796552	153796438	153796552	153795662	153795861	29	61132	110158	148177	16,27	104	99	0	0	0.346,0.443	0.898,0.862	-0.486
31	ENSG00000262919.8	CCNQ	chrX	-	153587931	153588454	153587931	153588394	153592505	153592733	31	172347	66126	154152	8,32	159	99	4.5279e-05	0.00198974	0.619,0.632	0.923,0.747	-0.21
49	ENSG00000125676.20	THOC2	chrX	-	123619400	123619517	123619400	123619436	123620187	123620670	49	94150	7,6	66,91	10,15	180	99	0.00192091	0.0406404	0.881,0.932	0.784,0.769	0.13
103	ENSG00000196998.19	WDR45	chrX	-	49076644	49076804	49076644	49076750	49077642	49077747	103	17,13	82158	65,85	127148	153	99	6.4922e-11	1.47201e-08	0.118,0.051	0.249,0.271	-0.176
104	ENSG00000196998.19	WDR45	chrX	-	49076644	49076825	49076644	49076750	49077642	49077747	104	21,18	82158	95107	127148	174	99	4.59188e-13	1.63244e-10	0.127,0.061	0.299,0.291	-0.201
108	ENSG00000196998.19	WDR45	chrX	-	49076644	49076753	49076644	49076750	49077836	49077911	108	9,6	55,83	17,21	62,69	102	99	0.00221462	0.0453625	0.137,0.066	0.21,0.228	-0.117
121	ENSG00000147044.21	CASK	chrX	-	41534892	41534973	41534892	41534958	41542690	41542806	121	199259	23,28	149268	52,63	114	99	6.70299e-06	0.00038576	0.883,0.889	0.713,0.787	0.136
129	ENSG00000047634.15	SCML1	chrX	+	17746014	17746098	17746017	17746098	17745455	17745539	129	4,8	2,11	2,2	1,0	102	99	0.00190072	0.0403265	0.66,0.414	0.66,1.0	-0.293
136	ENSG00000079974.17	RABL2B	chr22	-	50769454	50769552	50769454	50769549	50769904	50770016	136	19,17	2,4	5,15	0,0	102	99	0.00158847	0.0352518	0.902,0.805	1.0,1.0	-0.146
147	ENSG00000100429.18	HDAC10	chr22	-	50249102	50249198	50249102	50249168	50249327	50249454	147	16,35	52,79	67,79	59,79	129	99	4.3919e-06	0.000266187	0.191,0.254	0.466,0.434	-0.228
169	ENSG00000100401.19	RANGAP1	chr22	-	41280932	41281212	41280932	41281082	41284900	41285153	169	157252	84185	79,88	12,8	198	99	1.50326e-11	4.02704e-09	0.483,0.405	0.767,0.846	-0.362
175	ENSG00000184381.19	PLA2G6	chr22	-	38115526	38115849	38115526	38115681	38116074	38116211	175	40,51	51,75	34,26	88,97	198	99	0.000309285	0.00961614	0.282,0.254	0.162,0.118	0.128
193	ENSG00000100150.19	DEPDC5	chr22	+	31836971	31837155	31836998	31837155	31833914	31833980	193	31,50	9,22	51,90	4,4	126	99	7.35571e-07	5.65586e-05	0.73,0.641	0.909,0.946	-0.242
228	ENSG00000178026.13	LRRC75B	chr22	-	24588213	24589393	24588213	24588329	24589820	24589949	228	15,25	29,22	29,44	3,16	198	99	0.000163664	0.0057409	0.205,0.362	0.829,0.579	-0.42
258	ENSG00000142173.15	COL6A2	chr21	+	46128902	46129808	46129195	46129808	46126502	46126541	258	1,1	0,0	2,1	1,4	198	99	9.60858e-08	9.58007e-06	1.0,1.0	0.5,0.111	0.695
259	ENSG00000183570.16	PCBP3	chr21	+	45929916	45929995	45929919	45929995	45910901	45911030	259	17,28	4,6	40,46	1,0	102	99	2.22014e-05	0.00107406	0.805,0.819	0.975,1.0	-0.175
272	ENSG00000205581.11	HMGN1	chr21	-	39345829	39347292	39345829	39345958	39347378	39347483	272	151201	16,39	287406	3,3	198	99	2.22045e-16	1.34795e-13	0.825,0.72	0.98,0.985	-0.21
285	ENSG00000205758.12	CRYZL1	chr21	-	33599149	33599285	33599149	33599248	33602233	33602345	285	24,38	170282	42,57	115157	136	99	1.52626e-06	0.00010663	0.093,0.089	0.21,0.209	-0.118
348	ENSG00000101040.19	ZMYND8	chr20	-	47298728	47298947	47298728	47298872	47310055	47310204	348	378571	144224	577734	103176	174	99	5.73571e-06	0.000338106	0.599,0.592	0.761,0.704	-0.137
360	ENSG00000101473.17	ACOT8	chr20	-	45853922	45853984	45853922	45853979	45855158	45855292	360	6,11	0,6	2,7	0,0	104	99	0.000743438	0.0191309	1.0,0.636	1.0,1.0	-0.182
369	ENSG00000185513.16	L3MBTL1	chr20	+	43515918	43516177	43516092	43516177	43515008	43515159	369	4,15	2,2	21,13	0,0	198	99	0.00241561	0.0486587	0.5,0.789	1.0,1.0	-0.355
381	ENSG00000174365.20	SNHG11	chr20	+	38450261	38450447	38450335	38450447	38448661	38448730	381	91118	63116	165198	71,83	173	99	0.000170914	0.00595912	0.453,0.368	0.571,0.577	-0.163
398	ENSG00000100991.12	TRPC4AP	chr20	-	35021189	35021356	35021189	35021332	35035122	35035308	398	189447	68157	149208	193221	123	99	3.33067e-16	1.98984e-13	0.691,0.696	0.383,0.431	0.286
411	ENSG00000125967.16	NECAB3	chr20	-	33659884	33660058	33659884	33660003	33660258	33660395	411	20,24	148229	34,44	86119	154	99	1.73136e-07	1.63072e-05	0.08,0.063	0.203,0.192	-0.126
485	ENSG00000283515.1	AC020915.5	chr19	+	58246710	58246794	58246745	58246794	58246300	58246427	485	344512	96158	189280	170170	134	99	2.90969e-08	3.35936e-06	0.726,0.705	0.451,0.549	0.216
543	ENSG00000170906.15	NDUFA3	chr19	+	54106763	54106961	54106810	54106961	54106352	54106446	543	12,40	44103	45,56	22,27	146	99	8.42437e-13	2.86947e-10	0.156,0.208	0.581,0.584	-0.401
576	ENSG00000142528.16	ZNF473	chr19	+	50030891	50031091	50031013	50031091	50025892	50026122	576	363456	68,89	139171	71,69	198	99	2.72223e-07	2.40233e-05	0.727,0.719	0.495,0.553	0.199
578	ENSG00000104946.13	TBC1D17	chr19	+	49888156	49888317	49888230	49888317	49887717	49887834	578	39,56	64120	30,50	131187	173	99	0.000352169	0.0106938	0.259,0.211	0.116,0.133	0.11
621	ENSG00000105419.17	MEIS3	chr19	-	47414716	47414866	47414716	47414815	47415050	47415101	621	291500	77147	237349	36,58	150	99	0.000619275	0.0165623	0.714,0.692	0.813,0.799	-0.103
623	ENSG00000130751.9	NPAS1	chr19	+	47040977	47041125	47041024	47041125	47040443	47040550	623	2,4	6,4	5,5	0,0	146	99	8.45484e-09	1.11267e-06	0.184,0.404	1.0,1.0	-0.706
684	ENSG00000105223.20	PLD3	chr19	+	40366383	40366510	40366418	40366510	40365993	40366140	684	114217	41,57	122177	16,19	134	99	2.87283e-05	0.00133573	0.673,0.738	0.849,0.873	-0.155
690	ENSG00000068903.20	SIRT2	chr19	-	38893818	38893971	38893818	38893867	38898378	38898425	690	38,51	37,58	50,87	30,19	198	99	0.00224924	0.0460092	0.339,0.305	0.455,0.696	-0.254
704	ENSG00000011332.19	DPF1	chr19	-	38212279	38212391	38212279	38212361	38213643	38213756	704	53,93	138217	13,6	47,66	129	99	0.00106081	0.0255229	0.228,0.247	0.175,0.065	0.117
721	ENSG00000232677.8	LINC00665	chr19	-	36324923	36325896	36324923	36325887	36330252	36330492	721	17,42	21,30	20,32	53,71	108	99	0.00101663	0.0247264	0.426,0.562	0.257,0.292	0.22
722	ENSG00000232677.8	LINC00665	chr19	-	36324923	36327170	36324923	36325887	36330252	36330492	722	273477	21,30	212239	53,71	198	99	1.12976e-12	3.74643e-10	0.867,0.888	0.667,0.627	0.23
723	ENSG00000232677.8	LINC00665	chr19	-	36324923	36327225	36324923	36325887	36330252	36330492	723	397667	21,30	303348	53,71	198	99	1.00775e-12	3.41709e-10	0.904,0.917	0.741,0.71	0.185
724	ENSG00000232677.8	LINC00665	chr19	-	36324923	36327275	36324923	36325887	36330252	36330492	724	220395	21,30	191205	53,71	198	99	2.04406e-11	5.2515e-09	0.84,0.868	0.643,0.591	0.237
729	ENSG00000232677.8	LINC00665	chr19	-	36324923	36327275	36324923	36327170	36330252	36330492	729	84195	53,82	104174	21,34	198	99	2.63279e-05	0.00124411	0.442,0.543	0.712,0.719	-0.223
735	ENSG00000239382.10	ALKBH6	chr19	-	36010737	36011077	36010737	36011045	36011403	36011464	735	41,59	146198	51,88	104116	131	99	0.000144544	0.0051788	0.175,0.184	0.27,0.364	-0.138
738	ENSG00000239382.10	ALKBH6	chr19	-	36010893	36011065	36010893	36011045	36013000	36013089	738	6,4	0,0	11,14	3,6	119	99	4.003e-05	0.00179043	1.0,1.0	0.753,0.66	0.293
747	ENSG00000167595.15	PROSER3	chr19	+	35765033	35765176	35765066	35765176	35764853	35764936	747	86111	18,33	34,42	3,1	132	99	7.3101e-05	0.00293171	0.782,0.716	0.895,0.969	-0.183
783	ENSG00000178904.19	DPY19L3	chr19	+	32467473	32468813	32468730	32468813	32464727	32464784	783	28,60	59,76	69104	284323	198	99	0.000105381	0.00399028	0.192,0.283	0.108,0.139	0.114
800	ENSG00000105705.16	AC004475.1	chr19	-	19302264	19302443	19302264	19302388	19303347	19303448	800	21,33	238346	81104	239354	154	99	3.18553e-11	7.78552e-09	0.054,0.058	0.179,0.159	-0.113
803	ENSG00000105705.16	AC004475.1	chr19	-	19303723	19303912	19303723	19303847	19305848	19306076	803	82114	171286	139183	123198	164	99	2.65238e-08	3.09072e-06	0.224,0.194	0.406,0.358	-0.173
804	ENSG00000105705.16	AC004475.1	chr19	-	19303723	19304043	19303723	19303847	19305848	19306076	804	87127	171286	185266	123198	198	99	1.27565e-13	4.97542e-11	0.203,0.182	0.429,0.402	-0.223
805	ENSG00000105705.16	AC004475.1	chr19	-	19303723	19304043	19303723	19303912	19305848	19306076	805	45,84	10,22	179236	5,8	198	99	6.98337e-10	1.23689e-07	0.692,0.656	0.947,0.937	-0.268
879	ENSG00000039650.12	PNKP	chr19	-	49866398	49866528	49866398	49866445	49866751	49866848	879	73,93	29,32	83,80	1,1	182	99	1.22125e-15	6.71025e-13	0.578,0.613	0.978,0.978	-0.383
886	ENSG00000127616.18	SMARCA4	chr19	+	10984120	10984373	10984123	10984373	10983479	10983711	886	11,22	6,7	11,14	0,1	102	99	6.7169e-05	0.00274198	0.64,0.753	1.0,0.931	-0.269
908	ENSG00000171469.11	ZNF561	chr19	-	9617044	9617226	9617044	9617171	9618090	9618179	908	68,81	139215	197255	179228	154	99	3.66134e-10	6.95988e-08	0.239,0.195	0.414,0.418	-0.199
910	ENSG00000171469.11	ZNF561	chr19	-	9617044	9617226	9617044	9617171	9619431	9619582	910	54,63	7,5	160206	6,0	154	99	0.000296171	0.00930618	0.832,0.89	0.945,1.0	-0.111
915	ENSG00000188321.13	ZNF559	chr19	+	9341616	9343843	9341694	9343843	9341101	9341184	915	124197	57,59	101127	107129	177	99	9.03534e-08	9.09329e-06	0.549,0.651	0.346,0.355	0.25
922	ENSG00000090661.12	CERS4	chr19	+	8251043	8251249	8251075	8251249	8210705	8210862	922	0,1	4,2	5,4	3,6	131	99	0.00101385	0.0246746	0.0,0.274	0.557,0.335	-0.309
926	ENSG00000100425.18	BRD1	chr22	-	49787389	49787887	49787389	49787494	49794033	49794294	926	174307	118198	150233	252333	198	99	1.42707e-09	2.33023e-07	0.424,0.437	0.229,0.259	0.186
951	ENSG00000077463.15	AC016586.1	chr19	-	4175027	4175151	4175027	4175111	4175679	4175760	951	163340	27,36	128181	2,7	139	99	1.86349e-06	0.000126034	0.811,0.871	0.979,0.948	-0.123
992	ENSG00000099625.13	CBARP	chr19	-	1234190	1234331	1234190	1234290	1234570	1234742	992	99160	35,48	106128	87,85	140	99	9.08684e-06	0.00050444	0.667,0.702	0.463,0.516	0.195
1070	ENSG00000101639.18	CEP192	chr18	+	13116373	13116503	13116376	13116503	13113585	13113705	1070	3,12	6,7	7,7	0,1	102	99	4.74174e-05	0.00207523	0.327,0.625	1.0,0.872	-0.46
1076	ENSG00000154889.16	MPPE1	chr18	-	11886498	11886778	11886498	11886621	11886916	11887025	1076	8,21	3,4	13,21	19,23	198	99	0.000525418	0.0146399	0.571,0.724	0.255,0.313	0.363
1108	ENSG00000169727.12	GPS1	chr17	+	82053233	82053366	82053273	82053366	82052377	82052459	1108	58,69	114223	58,74	71116	139	99	0.00183761	0.0392821	0.266,0.181	0.368,0.312	-0.116
1136	ENSG00000173818.17	ENDOV	chr17	+	80422139	80422245	80422205	80422245	80415649	80415821	1136	1,2	29,27	8,10	22,52	165	99	0.00141728	0.0322317	0.02,0.043	0.179,0.103	-0.109
1168	ENSG00000073350.13	LLGL2	chr17	+	75574870	75575207	75574873	75575207	75574609	75574668	1168	3,19	1,5	0,0	1,1	102	99	3.64722e-06	0.000227013	0.744,0.787	0.0,0.0	0.766
1201	ENSG00000136478.7	TEX2	chr17	-	64154841	64154967	64154841	64154961	64160800	64160933	1201	96148	2,12	62,74	34,40	105	99	1.22125e-15	6.71025e-13	0.978,0.921	0.632,0.636	0.316
1247	ENSG00000166260.11	COX11	chr17	-	54961118	54962915	54961118	54961312	54963305	54963431	1247	259434	68110	464591	51,52	198	99	4.42818e-09	6.33719e-07	0.656,0.664	0.82,0.85	-0.175
1331	ENSG00000167925.16	GHDC	chr17	-	42192905	42193101	42192905	42193027	42193316	42193594	1331	22,19	54,79	81118	48,88	173	99	2.40497e-12	7.57473e-10	0.189,0.121	0.491,0.434	-0.307
1341	ENSG00000073584.20	SMARCE1	chr17	-	40627742	40629013	40627742	40628993	40630207	40630286	1341	66,84	91137	70,77	15,21	119	99	1.11022e-16	6.90687e-14	0.376,0.338	0.795,0.753	-0.417
1420	ENSG00000108599.15	AKAP10	chr17	-	19962839	19963022	19962839	19962991	19968413	19968461	1420	77121	1,3	81116	12,12	130	99	2.75892e-05	0.00129235	0.983,0.968	0.837,0.88	0.117
1449	ENSG00000175061.18	SNHG29	chr17	+	16439527	16439703	16439659	16439703	16439326	16439414	1449	23734093	585785	15192009	550691	198	99	8.91156e-06	0.000496174	0.67,0.723	0.58,0.592	0.111
1451	ENSG00000175061.18	SNHG29	chr17	+	16439531	16439703	16439659	16439703	16439326	16439414	1451	14502635	585785	9921378	550691	198	99	0.000357125	0.0108265	0.553,0.627	0.474,0.499	0.104
1453	ENSG00000175061.18	SNHG29	chr17	+	16439580	16440253	16440110	16440253	16439326	16439414	1453	7731040	7,7	605855	53,70	198	99	0	0	0.982,0.987	0.851,0.859	0.129
1456	ENSG00000175061.18	SNHG29	chr17	+	16440110	16440253	16440184	16440253	16439527	16439703	1456	472805	10461907	10141402	8281073	173	99	0	0	0.205,0.195	0.412,0.428	-0.22
1472	ENSG00000187607.16	ZNF286A	chr17	+	15715999	15720787	15716058	15720787	15708154	15708247	1472	120184	31,43	106147	116141	158	99	2.10942e-15	1.11823e-12	0.708,0.728	0.364,0.395	0.338
1540	ENSG00000215041.10	NEURL4	chr17	-	7317460	7317684	7317460	7317573	7317787	7317932	1540	67,99	240317	100130	144177	198	99	2.83212e-08	3.27985e-06	0.122,0.135	0.258,0.269	-0.135
1561	ENSG00000129197.14	RPAIN	chr17	+	5425970	5426299	5426235	5426299	5422768	5422829	1561	286459	69,99	496704	48,88	198	99	1.10069e-05	0.000593948	0.675,0.699	0.838,0.8	-0.132
1574	ENSG00000141503.17	MINK1	chr17	+	4890221	4890735	4890516	4890735	4889646	4889763	1574	26,59	86137	113136	50,83	198	99	3.33067e-16	1.98984e-13	0.131,0.177	0.531,0.45	-0.337
1695	ENSG00000159753.14	CARMIL2	chr16	+	67656800	67656881	67656833	67656881	67656423	67656645	1695	56150	14,27	69,81	28,38	132	99	0.00125541	0.0292647	0.75,0.806	0.649,0.615	0.146
1725	ENSG00000254788.7	CKLF-CMTM1	chr16	+	66563071	66563217	66563121	66563217	66558189	66558348	1725	7,25	111279	20,22	62,78	149	99	2.21355e-06	0.000146293	0.04,0.056	0.177,0.158	-0.119
1737	ENSG00000103037.11	SETD6	chr16	+	58518019	58518231	58518050	58518231	58516807	58516928	1737	38,77	127242	36,48	51,88	130	99	0.00105796	0.0254844	0.186,0.195	0.35,0.293	-0.131
1774	ENSG00000279249.3	AC007614.1	chr16	+	49287719	49287989	49287829	49287989	49287366	49287475	1774	8,9	2,4	7,9	0,0	198	99	1.05901e-05	0.000573926	0.667,0.529	1.0,1.0	-0.402
1775	ENSG00000279249.3	AC007614.1	chr16	+	49287719	49289655	49289403	49289655	49287366	49287475	1775	0,14	2,4	5,10	1,0	198	99	0.000443803	0.0128343	0.0,0.636	0.714,1.0	-0.539
1777	ENSG00000279249.3	AC007614.1	chr16	+	49287719	49289655	49289537	49289655	49287366	49287475	1777	7,15	6,10	9,11	0,0	198	99	5.05843e-08	5.51054e-06	0.368,0.429	1.0,1.0	-0.602
1778	ENSG00000279249.3	AC007614.1	chr16	+	49287829	49289655	49289403	49289655	49287366	49287475	1778	2,16	2,4	5,10	1,0	198	99	0.0018529	0.039479	0.333,0.667	0.714,1.0	-0.357
1780	ENSG00000279249.3	AC007614.1	chr16	+	49287829	49289655	49289537	49289655	49287366	49287475	1780	9,17	6,10	9,11	0,0	198	99	1.32507e-07	1.28539e-05	0.429,0.459	1.0,1.0	-0.556
1782	ENSG00000279249.3	AC007614.1	chr16	+	49289403	49289655	49289537	49289655	49287366	49287475	1782	9,17	6,10	10,11	0,0	198	99	1.02813e-07	1.01566e-05	0.429,0.459	1.0,1.0	-0.556
1783	ENSG00000279249.3	AC007614.1	chr16	+	49289443	49289655	49289537	49289655	49287366	49287475	1783	9,15	6,10	9,13	0,0	193	99	5.21232e-08	5.6376e-06	0.435,0.435	1.0,1.0	-0.565
1811	ENSG00000103496.15	STX4	chr16	+	31034203	31034325	31034225	31034325	31034012	31034114	1811	3,6	75118	7,12	44,52	121	99	0.000443088	0.0128186	0.032,0.04	0.115,0.159	-0.101
1812	ENSG00000099377.14	HSD3B7	chr16	+	30985459	30985824	30985652	30985824	30985206	30985297	1812	5,5	2,2	2,2	0,0	198	99	0.000314867	0.00976193	0.556,0.556	1.0,1.0	-0.444
1839	ENSG00000079616.12	KIF22	chr16	+	29804575	29805026	29804813	29805026	29803997	29804065	1839	194353	512968	135122	150200	198	99	3.64906e-06	0.000227013	0.159,0.154	0.31,0.234	-0.116
1844	ENSG00000261740.6	BOLA2-SMG1P6	chr16	-	29446801	29447026	29446801	29446922	29454015	29454113	1844	490778	172277	133179	119201	198	99	3.59712e-14	1.51272e-11	0.588,0.584	0.358,0.308	0.253
1856	ENSG00000169682.18	SPNS1	chr16	+	28975183	28975392	28975187	28975392	28974771	28974863	1856	16,35	0,2	8,17	1,7	103	99	0.0017241	0.0375966	1.0,0.944	0.885,0.7	0.179
1883	ENSG00000185864.16	NPIPB4	chr16	-	21851769	21852046	21851769	21851855	21857258	21857416	1883	3,12	0,0	2,9	2,2	198	99	0.0005262	0.0146399	1.0,1.0	0.333,0.692	0.488
1920	ENSG00000103174.13	NAGPA	chr16	-	5027134	5027379	5027134	5027198	5027845	5027893	1920	36,98	1,5	108160	12,38	198	99	0.000342955	0.0104573	0.947,0.907	0.818,0.678	0.179
1956	ENSG00000103024.7	NME3	chr16	-	1771069	1771191	1771069	1771171	1771279	1771410	1956	15,40	146367	32,44	113162	119	99	1.16043e-05	0.000622612	0.079,0.083	0.191,0.184	-0.106
2032	ENSG00000185043.11	CIB1	chr15	-	90232218	90232447	90232218	90232327	90233668	90233703	2032	39,51	324564	49,67	123160	198	99	8.4488e-14	3.40102e-11	0.057,0.043	0.166,0.173	-0.119
2034	ENSG00000166813.15	KIF7	chr15	-	89649740	89650044	89649740	89649941	89652602	89652954	2034	7,31	28,65	37,32	34,36	198	99	0.00106134	0.0255251	0.111,0.193	0.352,0.308	-0.178
2091	ENSG00000032444.16	PNPLA6	chr19	+	7553871	7554015	7553874	7554015	7551361	7551437	2091	55,77	73123	67,81	47,74	102	99	0.00207158	0.043018	0.422,0.378	0.58,0.515	-0.147
2116	ENSG00000140400.17	MAN2C1	chr15	-	75367510	75367977	75367510	75367645	75368072	75368198	2116	22,47	5,10	36,33	20,47	198	99	0.000244344	0.00797626	0.688,0.701	0.474,0.26	0.327
2134	ENSG00000137868.19	STRA6	chr15	-	74202154	74202314	74202154	74202282	74203002	74203215	2134	42,61	36,46	50,43	96,91	131	99	1.9074e-05	0.00095024	0.469,0.501	0.282,0.263	0.213
2138	ENSG00000067141.17	NEO1	chr15	+	73270009	73270233	73270057	73270233	73266315	73266411	2138	2,4	11,17	8,12	9,12	147	99	0.00206599	0.0429375	0.109,0.137	0.374,0.402	-0.265
2141	ENSG00000140463.14	BBS4	chr15	+	72722788	72722847	72722793	72722847	72716777	72716850	2141	2,4	76,95	6,10	46,42	104	99	0.000342589	0.0104535	0.024,0.039	0.11,0.185	-0.116
2162	ENSG00000140451.13	PIF1	chr15	-	64819846	64820019	64819846	64819986	64820981	64821088	2162	105116	82135	79,94	24,27	132	99	6.58394e-08	6.93165e-06	0.49,0.392	0.712,0.723	-0.277
2204	ENSG00000166200.15	COPS2	chr15	-	49137347	49137458	49137347	49137437	49139527	49139653	2204	498753	526845	405603	8121109	120	99	8.45212e-07	6.38797e-05	0.439,0.424	0.292,0.31	0.131
2205	ENSG00000166200.15	COPS2	chr15	-	49137347	49137458	49137347	49137437	49144226	49144304	2205	114141	7,10	108130	18,36	120	99	2.61163e-05	0.00123721	0.931,0.921	0.832,0.749	0.136
2208	ENSG00000131051.23	RBM39	chr20	-	35709223	35709274	35709223	35709256	35713018	35713096	2208	398659	373643	202243	112165	117	99	0.00104609	0.0252388	0.474,0.464	0.604,0.555	-0.111
2236	ENSG00000237289.9	CKMT1B	chr15	+	43597375	43598327	43598192	43598327	43596407	43596531	2236	81117	147192	252328	198222	198	99	5.4342e-09	7.53343e-07	0.216,0.234	0.389,0.425	-0.182
2258	ENSG00000147162.14	OGT	chrX	+	71536177	71536358	71536207	71536358	71533103	71533336	2258	6581040	57110	13661866	324424	129	99	6.66744e-11	1.5072e-08	0.899,0.879	0.764,0.772	0.121
2261	ENSG00000172943.19	PHF8	chrX	-	54042630	54042836	54042630	54042809	54043761	54044174	2261	10,14	2,7	3,13	0,1	126	99	0.000731361	0.0188864	0.797,0.611	1.0,0.911	-0.252
2267	ENSG00000174197.16	MGA	chr15	+	41739905	41740203	41740052	41740203	41736180	41736698	2267	142194	17,14	131143	34,54	198	99	3.75207e-07	3.16283e-05	0.807,0.874	0.658,0.57	0.227
2270	ENSG00000137804.14	NUSAP1	chr15	+	41350987	41351129	41351032	41351129	41349097	41349241	2270	11201714	493747	194243	44,59	144	99	2.76318e-05	0.00129274	0.61,0.612	0.752,0.739	-0.135
2271	ENSG00000137804.14	NUSAP1	chr15	+	41350990	41351129	41351032	41351129	41349097	41349241	2271	494709	493747	84,92	44,59	141	99	0.000552079	0.0151396	0.413,0.4	0.573,0.523	-0.142
2285	ENSG00000248508.8	SRP14-AS1	chr15	+	40064295	40064601	40064460	40064601	40045960	40046069	2285	27,34	18,37	18,26	5,4	198	99	0.000340825	0.010425	0.429,0.315	0.643,0.765	-0.332
2306	ENSG00000105650.22	AC005759.1	chr19	-	18220402	18220708	18220402	18220515	18220873	18220923	2306	14,19	6,6	62,34	4,3	198	99	0.00138392	0.031559	0.538,0.613	0.886,0.85	-0.292
2326	ENSG00000114062.20	UBE3A	chr15	-	25407066	25407228	25407066	25407137	25409087	25409207	2326	90103	7,16	70123	23,31	190	99	0.00226964	0.0463259	0.87,0.77	0.613,0.674	0.177
2327	ENSG00000114062.20	UBE3A	chr15	-	25407066	25407262	25407066	25407137	25409087	25409207	2327	116137	7,16	79136	23,31	198	99	0.000182382	0.00626322	0.892,0.811	0.632,0.687	0.192
2331	ENSG00000104047.15	DTWD1	chr15	+	49630955	49631058	49631000	49631058	49625112	49625431	2331	10,7	24,34	26,27	22,31	144	99	0.000296211	0.00930618	0.223,0.124	0.448,0.375	-0.238
2339	ENSG00000224078.15	SNHG14	chr15	+	25055073	25055230	25055078	25055230	25053827	25053967	2339	6,6	2,5	2,3	0,0	104	99	1.69991e-05	0.000864029	0.741,0.533	1.0,1.0	-0.363
2350	ENSG00000224078.15	SNHG14	chr15	+	25083366	25083527	25083395	25083527	25082588	25082705	2350	39,77	385607	65,89	246274	128	99	2.32067e-08	2.7381e-06	0.073,0.089	0.17,0.201	-0.105
2351	ENSG00000224078.15	SNHG14	chr15	+	25089613	25091719	25091589	25091719	25087466	25087599	2351	264425	13,14	145201	16,26	198	99	3.1563e-05	0.0014514	0.91,0.938	0.819,0.794	0.117
2390	ENSG00000133393.13	FOPNL	chr16	-	15882948	15883048	15882948	15883020	15884007	15884205	2390	1,10	0,0	7,13	5,8	127	99	2.81887e-06	0.000180744	1.0,1.0	0.522,0.559	0.46
2405	ENSG00000075413.18	MARK3	chr14	+	103468032	103468186	103468080	103468186	103467078	103467191	2405	369745	93185	483695	208277	147	99	0.000142342	0.0051121	0.728,0.731	0.61,0.628	0.111
2424	ENSG00000214548.18	MEG3	chr14	+	100835735	100835879	100835738	100835879	100831420	100831534	2424	73147	97159	120185	94,99	102	99	0.00073161	0.0188864	0.422,0.473	0.553,0.645	-0.151
2426	ENSG00000214548.18	MEG3	chr14	+	100835735	100835879	100835738	100835879	100832511	100832641	2426	36,73	15,18	96121	12,11	102	99	0.000860009	0.0215434	0.7,0.797	0.886,0.914	-0.152
2430	ENSG00000214548.18	MEG3	chr14	+	100835735	100835879	100835738	100835879	100834631	100834751	2430	28,75	9,17	94120	5,1	102	99	5.14581e-08	5.5815e-06	0.751,0.811	0.948,0.991	-0.189
2437	ENSG00000197119.13	SLC25A29	chr14	-	100295625	100295993	100295625	100295697	100298841	100298885	2437	73116	6,9	308370	4,8	198	99	0.000447229	0.0128987	0.859,0.866	0.975,0.959	-0.104
2450	ENSG00000133958.13	UNC79	chr14	+	93474088	93474393	93474247	93474393	93467670	93467791	2450	48,68	78,94	295426	140204	198	99	1.03252e-11	2.87866e-09	0.235,0.266	0.513,0.511	-0.262
2456	ENSG00000160226.16	CFAP410	chr21	-	44330822	44330919	44330822	44330916	44331842	44332014	2456	16,25	19,27	33,42	14,18	102	99	0.00162621	0.0359093	0.45,0.473	0.696,0.694	-0.233
2470	ENSG00000009830.11	POMT2	chr14	-	77278728	77278961	77278728	77278869	77279822	77279928	2470	29,21	56101	18,27	16,35	191	99	0.00113303	0.0269309	0.212,0.097	0.368,0.286	-0.172
2484	ENSG00000119688.21	ABCD4	chr14	-	74292747	74293248	74292747	74292869	74295147	74295198	2484	113112	16,18	144206	40,69	198	99	0.00137559	0.0313975	0.779,0.757	0.643,0.599	0.147
2495	ENSG00000159140.20	SON	chr21	+	33576364	33577481	33576417	33577481	33575777	33575893	2495	173244	271527	151242	708889	152	99	1.53928e-09	2.49184e-07	0.294,0.232	0.122,0.151	0.127
2518	ENSG00000100650.15	SRSF5	chr14	+	69769510	69770540	69770466	69770540	69769181	69769251	2518	633884	9151351	11781670	8311122	198	99	1.90703e-12	6.10866e-10	0.257,0.247	0.415,0.427	-0.169
2573	ENSG00000012983.11	MAP4K5	chr14	-	50437893	50438011	50437893	50438008	50440012	50440073	2573	30,27	39,67	25,35	3,15	102	99	2.42032e-06	0.000158566	0.427,0.281	0.89,0.694	-0.438
2575	ENSG00000169683.8	LRRC45	chr17	+	82029018	82029185	82029092	82029185	82028612	82028683	2575	43,55	55,84	42,50	8,20	173	99	3.6317e-07	3.07514e-05	0.309,0.273	0.75,0.589	-0.378
2607	ENSG00000141295.14	SCRN2	chr17	-	47839443	47839858	47839443	47839643	47840190	47840372	2607	30,33	193288	37,46	73,87	198	99	1.68791e-10	3.44334e-08	0.072,0.054	0.202,0.209	-0.143
2633	ENSG00000100897.17	DCAF11	chr14	+	24116916	24117044	24116971	24117044	24115381	24115749	2633	173255	10,13	191198	26,33	154	99	5.68534e-05	0.0023949	0.918,0.927	0.825,0.794	0.113
2694	ENSG00000068650.18	ATP11A	chr13	+	112881812	112887168	112881815	112887168	112875775	112875941	2694	1,8	0,2	5,12	7,25	102	99	0.000542906	0.0149589	1.0,0.795	0.409,0.318	0.534
2739	ENSG00000147180.16	ZNF711	chrX	+	85246929	85247651	85247546	85247651	85245902	85246022	2739	188217	33,65	326421	11,38	198	99	6.70333e-08	7.02785e-06	0.74,0.625	0.937,0.847	-0.21
2752	ENSG00000243406.6	MRPS31P5	chr13	-	52169986	52170099	52169986	52170056	52171157	52171248	2752	59,62	14,22	88124	13,12	142	99	0.00226081	0.0461705	0.746,0.663	0.825,0.878	-0.147
2788	ENSG00000170919.16	TPT1-AS1	chr13	+	45383090	45383235	45383159	45383235	45379194	45379335	2788	10,13	0,0	23,27	4,4	168	99	0.000117309	0.00438025	1.0,1.0	0.772,0.799	0.214
2806	ENSG00000171574.18	ZNF584	chr19	+	58415792	58415940	58415818	58415940	58415523	58415646	2806	1,3	6,18	3,2	0,0	125	99	1.94389e-08	2.34256e-06	0.117,0.117	1.0,1.0	-0.883
2850	ENSG00000072609.17	CHFR	chr12	-	132869618	132869834	132869618	132869798	132870723	132870783	2850	47,79	110144	97167	135153	135	99	0.00154583	0.0345499	0.239,0.287	0.345,0.445	-0.132
2873	ENSG00000111364.16	DDX55	chr12	+	123605864	123605981	123605930	123605981	123602127	123602256	2873	46,73	114225	81117	61,73	165	99	3.9968e-15	2.00576e-12	0.195,0.163	0.443,0.49	-0.288
2878	ENSG00000111364.16	DDX55	chr12	+	123609938	123610128	123610002	123610128	123608679	123608829	2878	555969	59103	355470	76103	163	99	3.90275e-06	0.000240806	0.851,0.851	0.739,0.735	0.114
2883	ENSG00000051825.14	MPHOSPH9	chr12	-	123227462	123227616	123227462	123227572	123230260	123230522	2883	159292	20,53	110173	68,95	143	99	3.40583e-12	1.05073e-09	0.846,0.792	0.528,0.558	0.276
2888	ENSG00000182196.13	ARL6IP4	chr12	+	122981570	122981879	122981594	122981879	122981128	122981266	2888	98143	281432	134187	229316	123	99	0.000113926	0.00427513	0.219,0.21	0.32,0.323	-0.107
2889	ENSG00000182196.13	ARL6IP4	chr12	+	122981570	122981879	122981594	122981879	122981128	122981299	2889	157246	410598	229278	242345	123	99	2.53541e-09	3.89501e-07	0.236,0.249	0.432,0.393	-0.17
2893	ENSG00000111325.16	OGFOD2	chr12	+	122976583	122976767	122976653	122976767	122975810	122975867	2893	34,37	81126	49,77	48,70	169	99	6.84764e-08	7.1295e-06	0.197,0.147	0.374,0.392	-0.211
2894	ENSG00000111325.16	OGFOD2	chr12	+	122976600	122976767	122976653	122976767	122975810	122975867	2894	32,36	81126	61,85	48,70	152	99	1.52796e-10	3.13402e-08	0.205,0.157	0.453,0.442	-0.267
2907	ENSG00000166707.11	ZCCHC18	chrX	+	104113433	104115842	104115251	104115842	104113194	104113246	2907	53,69	5,5	72126	0,1	198	99	5.90211e-05	0.00247514	0.841,0.873	1.0,0.984	-0.135
2931	ENSG00000176834.14	VSIG10	chr12	-	118126480	118126670	118126480	118126663	118135638	118135742	2931	23,26	1,0	21,37	1,9	106	99	0.000636636	0.0169118	0.956,1.0	0.951,0.793	0.106
2940	ENSG00000139746.15	RBM26	chr13	-	79354438	79354570	79354438	79354561	79355219	79355384	2940	148177	94117	241295	61,83	108	99	4.75485e-08	5.21758e-06	0.591,0.581	0.784,0.765	-0.189
2952	ENSG00000204852.15	TCTN1	chr12	+	110627929	110628224	110628051	110628224	110626361	110626492	2952	2,13	1,0	2,8	4,10	198	99	6.24367e-05	0.00259238	0.5,1.0	0.2,0.286	0.507
2959	ENSG00000064961.19	HMG20B	chr19	+	3574340	3574586	3574382	3574586	3573691	3573800	2959	19,39	90176	27,36	33,26	141	99	1.31672e-08	1.65195e-06	0.129,0.135	0.365,0.493	-0.297
2960	ENSG00000064961.19	HMG20B	chr19	+	3574369	3574586	3574382	3574586	3573691	3573800	2960	8,10	90176	9,15	33,26	112	99	4.09533e-06	0.000251247	0.073,0.048	0.194,0.338	-0.206
2973	ENSG00000110906.13	KCTD10	chr12	-	109457991	109458184	109457991	109458081	109460635	109460805	2973	25,22	95128	38,59	63125	198	99	4.5198e-05	0.0019885	0.116,0.079	0.232,0.191	-0.114
2977	ENSG00000189046.11	ALKBH2	chr12	-	109092506	109092937	109092506	109092787	109093246	109093472	2977	7711220	197332	448599	49,43	198	99	2.73337e-13	1.0186e-10	0.662,0.648	0.821,0.874	-0.192
2985	ENSG00000136010.14	ALDH1L2	chr12	-	105049907	105050707	105049907	105050058	105052089	105052217	2985	11,9	185225	23,47	105102	198	99	1.08524e-12	3.63079e-10	0.029,0.02	0.099,0.187	-0.119
3014	ENSG00000028203.18	VEZT	chr12	+	95270038	95270188	95270050	95270188	95266356	95266632	3014	244357	250390	346430	197285	111	99	2.66668e-05	0.00125539	0.465,0.449	0.61,0.574	-0.135
3074	ENSG00000178498.16	DTX3	chr12	+	57605988	57606252	57606189	57606252	57605570	57605731	3074	138176	289490	212275	224328	198	99	1.07923e-08	1.37929e-06	0.193,0.152	0.321,0.295	-0.136
3080	ENSG00000175197.12	DDIT3	chr12	-	57517268	57517542	57517268	57517438	57517705	57517753	3080	81112	295328	104178	185241	198	99	5.57704e-07	4.41448e-05	0.121,0.146	0.219,0.27	-0.111
3081	ENSG00000175197.12	DDIT3	chr12	-	57517268	57517595	57517268	57517438	57517705	57517753	3081	81114	295328	104176	185241	198	99	9.65935e-07	7.16372e-05	0.121,0.148	0.219,0.267	-0.108
3119	ENSG00000274602.5	PI4KAP1	chr22	-	18547245	18547421	18547245	18547373	18548010	18548118	3119	11,15	17,25	3,4	40,67	147	99	6.42743e-08	6.77635e-06	0.304,0.288	0.048,0.039	0.253
3137	ENSG00000135409.11	AMHR2	chr12	+	53430145	53430282	53430149	53430282	53429830	53429978	3137	3,4	0,6	5,11	0,0	103	99	0.0016615	0.0365315	1.0,0.391	1.0,1.0	-0.304
3183	ENSG00000110844.13	PRPF40B	chr12	+	49633013	49633547	49633426	49633547	49632854	49632880	3183	31,75	8,0	31,24	18,16	198	99	6.26297e-05	0.00259467	0.66,1.0	0.463,0.429	0.384
3212	ENSG00000061273.18	HDAC7	chr12	-	47791870	47792669	47791870	47792004	47793368	47793588	3212	36,74	170295	115136	168239	198	99	3.37013e-09	4.9939e-07	0.096,0.111	0.255,0.221	-0.134
3313	ENSG00000003056.8	M6PR	chr12	-	8943404	8943584	8943404	8943535	8945417	8945584	3313	29,33	24,31	33,58	11,19	148	99	0.000584602	0.015824	0.447,0.416	0.667,0.671	-0.238
3329	ENSG00000215021.8	PHB2	chr12	-	6969955	6970068	6969955	6970063	6970195	6970280	3329	2,9	10,6	3,7	0,1	104	99	3.85433e-05	0.00173321	0.16,0.588	1.0,0.87	-0.561
3354	ENSG00000111642.15	CHD4	chr12	-	6601959	6602175	6601959	6602154	6602375	6602497	3354	671969	8971208	9981263	699881	120	99	2.87126e-08	3.32008e-06	0.382,0.398	0.541,0.542	-0.152
3360	ENSG00000010295.19	IFFO1	chr12	-	6548667	6548849	6548667	6548825	6549755	6549896	3360	17,38	63113	30,63	33,60	123	99	4.82816e-07	3.91221e-05	0.178,0.213	0.423,0.458	-0.245
3378	ENSG00000111206.12	FOXM1	chr12	-	2864682	2864755	2864682	2864752	2868562	2868754	3378	33,43	18,21	7,4	0,0	102	99	6.1375e-06	0.00035759	0.64,0.665	1.0,1.0	-0.347
3384	ENSG00000002016.17	RAD52	chr12	-	916343	916532	916343	916483	916638	916820	3384	11,23	44123	25,23	15,23	148	99	1.26851e-08	1.59948e-06	0.143,0.111	0.527,0.401	-0.337
3385	ENSG00000002016.17	RAD52	chr12	-	916343	916535	916343	916483	916638	916820	3385	10,26	44123	24,31	15,23	151	99	3.86093e-11	9.22653e-09	0.13,0.122	0.512,0.469	-0.364
3410	ENSG00000154144.13	TBRG1	chr11	+	124626812	124627050	124626903	124627050	124626472	124626609	3410	60,89	39,59	103149	22,24	190	99	8.58407e-09	1.11997e-06	0.445,0.44	0.709,0.764	-0.294
3491	ENSG00000086848.15	ALG9	chr11	-	111838248	111838399	111838248	111838378	111844600	111844723	3491	31,39	2,0	20,35	3,8	120	99	0.000532161	0.014771	0.927,1.0	0.846,0.783	0.149
3511	ENSG00000187240.16	DYNC2H1	chr11	+	103192096	103192264	103192117	103192264	103191516	103191619	3511	17,29	10,20	0,2	14,31	120	99	4.59743e-13	1.63244e-10	0.584,0.545	0.0,0.051	0.539
3523	ENSG00000103034.14	NDRG4	chr16	+	58503705	58503903	58503797	58503903	58494963	58495008	3523	39,65	31,44	210309	17,17	191	99	0	0	0.395,0.434	0.865,0.904	-0.47
3524	ENSG00000103034.14	NDRG4	chr16	+	58503743	58503903	58503797	58503903	58494963	58495008	3524	29,56	31,44	159223	17,17	153	99	0	0	0.377,0.452	0.858,0.895	-0.462
3525	ENSG00000103034.14	NDRG4	chr16	+	58503705	58503903	58503797	58503903	58500142	58500269	3525	47,70	280412	210310	212272	191	99	0	0	0.08,0.081	0.339,0.371	-0.274
3527	ENSG00000103034.14	NDRG4	chr16	+	58503705	58503903	58503797	58503903	58500987	58501077	3527	39,66	93105	211309	64,86	191	99	0	0	0.179,0.246	0.631,0.651	-0.428
3528	ENSG00000103034.14	NDRG4	chr16	+	58503743	58503903	58503797	58503903	58500987	58501077	3528	28,58	93105	159223	64,86	153	99	0	0	0.163,0.263	0.616,0.627	-0.408
3533	ENSG00000149231.14	CCDC82	chr11	-	96383961	96386293	96383961	96384761	96389843	96389921	3533	40,79	23,23	94118	6,6	198	99	5.75442e-08	6.18059e-06	0.465,0.632	0.887,0.908	-0.349
3548	ENSG00000166012.16	TAF1D	chr11	-	93733349	93733505	93733349	93733397	93734624	93734660	3548	494782	240388	9481369	281430	198	99	7.34532e-05	0.00294423	0.507,0.502	0.628,0.614	-0.117
3549	ENSG00000166012.16	TAF1D	chr11	-	93733349	93733505	93733349	93733419	93734624	93734660	3549	374628	181231	7801094	161238	185	99	2.46688e-07	2.20804e-05	0.525,0.593	0.722,0.711	-0.157
3555	ENSG00000102904.14	TSNAXIP1	chr16	+	67827472	67828064	67827752	67828064	67827248	67827375	3555	7,7	0,0	25,15	1,4	198	99	0.00132196	0.0305063	1.0,1.0	0.926,0.652	0.211
3562	ENSG00000073921.18	PICALM	chr11	-	85981871	85982003	85981871	85981988	85983865	85983973	3562	635926	371541	7621081	236347	114	99	2.01613e-07	1.85534e-05	0.598,0.598	0.737,0.73	-0.136
3597	ENSG00000175575.12	PAAF1	chr11	+	73900269	73900420	73900310	73900420	73899145	73899244	3597	102161	12,22	35,45	40,24	140	99	2.09005e-08	2.50128e-06	0.857,0.838	0.382,0.57	0.371
3601	ENSG00000168010.11	ATG16L2	chr11	+	72821198	72821741	72821667	72821741	72817755	72817855	3601	5,17	3,8	3,9	0,0	198	99	2.61442e-06	0.00016922	0.455,0.515	1.0,1.0	-0.515
3602	ENSG00000168010.11	ATG16L2	chr11	+	72821547	72821741	72821667	72821741	72817755	72817855	3602	7,18	3,8	3,6	0,0	198	99	7.03445e-06	0.000402375	0.538,0.529	1.0,1.0	-0.466
3608	ENSG00000165458.14	INPPL1	chr11	+	72233440	72233744	72233654	72233744	72233074	72233163	3608	299520	2,5	259345	15,26	198	99	1.74853e-09	2.7795e-07	0.987,0.981	0.896,0.869	0.101
3616	ENSG00000161618.10	ALDH16A1	chr19	+	49461618	49462036	49461883	49462036	49460821	49460899	3616	64152	4,8	40,50	0,0	198	99	0.000291998	0.00921225	0.889,0.905	1.0,1.0	-0.103
3650	ENSG00000175634.15	RPS6KB2	chr11	+	67433125	67433447	67433339	67433447	67432951	67433042	3650	476850	59,94	359444	98137	198	99	9.00268e-10	1.55077e-07	0.801,0.819	0.647,0.618	0.177
3654	ENSG00000172932.14	ANKRD13D	chr11	+	67290591	67291521	67291475	67291521	67290321	67290446	3654	85146	81172	53,53	80123	198	99	0.00204136	0.0425077	0.344,0.298	0.249,0.177	0.108
3659	ENSG00000173992.9	CCS	chr11	+	66605153	66605416	66605338	66605416	66600488	66600549	3659	30,65	183281	79102	160228	198	99	1.33519e-06	9.47296e-05	0.076,0.104	0.198,0.183	-0.101
3684	ENSG00000170322.14	NFRKB	chr11	-	129884744	129884882	129884744	129884846	129885434	129885609	3684	53,80	90128	85109	58,87	135	99	1.59484e-05	0.0008178	0.302,0.314	0.518,0.479	-0.191
3711	ENSG00000168066.20	SF1	chr11	-	64764605	64766155	64764605	64765518	64766899	64767079	3711	10091881	183319	9471213	633843	198	99	0	0	0.734,0.747	0.428,0.418	0.317
3744	ENSG00000255717.7	SNHG1	chr11	-	62853800	62854064	62853800	62853833	62854518	62854551	3744	490782	46,86	577769	160221	198	99	3.5586e-12	1.09338e-09	0.842,0.82	0.643,0.635	0.192
3748	ENSG00000255717.7	SNHG1	chr11	-	62854518	62854938	62854518	62854551	62855132	62855216	3748	486734	92191	481705	266338	198	99	7.45123e-10	1.30746e-07	0.725,0.658	0.475,0.51	0.199
3807	ENSG00000213593.10	TMX2	chr11	+	57737785	57738026	57737835	57738026	57737607	57737668	3807	37,64	44,72	92,97	21,19	149	99	2.1505e-13	8.13473e-11	0.358,0.371	0.744,0.772	-0.394
3808	ENSG00000213593.10	TMX2	chr11	+	57737785	57738026	57737912	57738026	57737607	57737668	3808	80117	6691205	140148	171175	198	99	0	0	0.056,0.046	0.29,0.297	-0.242
3809	ENSG00000213593.10	TMX2	chr11	+	57737835	57738026	57737912	57738026	57737607	57737668	3809	92146	6691205	108111	171175	176	99	0	0	0.072,0.064	0.262,0.263	-0.195
3810	ENSG00000213593.10	TMX2	chr11	+	57738663	57739039	57738973	57739039	57737607	57737668	3810	51,78	4,8	120150	0,1	198	99	2.37508e-06	0.000155873	0.864,0.83	1.0,0.987	-0.147
3812	ENSG00000100416.15	TRMU	chr22	+	46350290	46350463	46350345	46350463	46346421	46346544	3812	330611	77152	400454	161200	154	99	6.80855e-05	0.00276942	0.734,0.721	0.615,0.593	0.124
3814	ENSG00000100416.15	TRMU	chr22	+	46350345	46350463	46350349	46350463	46346421	46346544	3814	88171	90148	178231	72108	103	99	3.38453e-06	0.000212666	0.484,0.526	0.704,0.673	-0.183
3834	ENSG00000149182.15	ARFGAP2	chr11	-	47173758	47173882	47173758	47173840	47175014	47175098	3834	37,44	127203	30,38	66,56	141	99	0.000392667	0.0116878	0.17,0.132	0.242,0.323	-0.131
3835	ENSG00000149182.15	ARFGAP2	chr11	-	47173758	47173915	47173758	47173840	47175014	47175098	3835	42,36	127203	44,47	66,56	174	99	8.90377e-08	8.98445e-06	0.158,0.092	0.275,0.323	-0.174
3836	ENSG00000149182.15	ARFGAP2	chr11	-	47173758	47173915	47173758	47173882	47175014	47175098	3836	14,6	9,14	14,11	0,2	132	99	1.49449e-05	0.000773189	0.538,0.243	1.0,0.805	-0.512
3934	ENSG00000166436.16	TRIM66	chr11	-	8621031	8621321	8621031	8621237	8621644	8621819	3934	2,9	0,0	12,9	5,7	183	99	1.35451e-06	9.59188e-05	1.0,1.0	0.565,0.41	0.513
3940	ENSG00000166405.15	RIC3	chr11	-	8126658	8126891	8126658	8126807	8137377	8137471	3940	4,3	0,0	5,2	3,1	183	99	0.000123704	0.00458941	1.0,1.0	0.474,0.52	0.503
3953	ENSG00000166333.13	ILK	chr11	+	6604179	6604360	6604225	6604360	6603730	6603822	3953	156214	107174	55,58	97117	145	99	6.1662e-08	6.58393e-06	0.499,0.456	0.279,0.253	0.212
3960	ENSG00000132254.12	ARFIP2	chr11	-	6479139	6479357	6479139	6479258	6479971	6480068	3960	43,56	287391	89130	191274	198	99	1.42453e-12	4.64211e-10	0.07,0.067	0.189,0.192	-0.122
3975	ENSG00000148985.19	PGAP2	chr11	+	3824795	3825128	3825019	3825128	3824269	3824364	3975	14,16	26,41	26,24	21,17	198	99	0.000585186	0.0158341	0.212,0.163	0.382,0.414	-0.211
3976	ENSG00000148985.19	PGAP2	chr11	+	3824795	3825128	3825019	3825128	3824269	3824376	3976	16,18	53,80	26,25	33,26	198	99	1.80047e-05	0.000907174	0.131,0.101	0.283,0.325	-0.188
4008	ENSG00000177225.17	GATD1	chr11	-	770992	771212	770992	771104	771332	771426	4008	40,67	90203	94102	97150	198	99	2.09905e-05	0.00103071	0.182,0.142	0.326,0.254	-0.128
4071	ENSG00000151923.17	TIAL1	chr10	-	119580470	119580846	119580470	119580538	119581921	119582009	4071	87,96	22,41	85133	69,99	198	99	0.000416996	0.012276	0.664,0.539	0.381,0.402	0.21
4085	ENSG00000099204.20	ABLIM1	chr10	-	114447879	114448026	114447879	114448020	114451623	114451671	4085	186324	457722	147198	655883	105	99	4.03384e-07	3.3739e-05	0.277,0.297	0.175,0.175	0.112
4105	ENSG00000268895.6	A1BG-AS1	chr19	+	58353320	58353474	58353378	58353474	58351969	58353044	4105	9,18	31,46	11,17	7,15	157	99	0.000542863	0.0149589	0.155,0.198	0.498,0.417	-0.281
4132	ENSG00000165194.15	PCDH19	chrX	-	100341902	100342075	100341902	100342072	100350645	100350704	4132	4,2	0,0	2,5	2,7	102	99	1.19464e-06	8.62202e-05	1.0,1.0	0.493,0.409	0.549
4152	ENSG00000110075.14	PPP6R3	chr11	+	68587797	68588024	68587977	68588024	68575957	68576043	4152	339451	9,25	261320	44,47	198	99	2.61685e-09	3.99566e-07	0.95,0.9	0.748,0.773	0.165
4155	ENSG00000110075.14	PPP6R3	chr11	+	68587944	68588024	68587977	68588024	68575957	68576043	4155	286401	9,25	224283	44,47	132	99	3.39631e-09	5.01295e-07	0.96,0.923	0.792,0.819	0.136
4158	ENSG00000110075.14	PPP6R3	chr11	+	68587797	68588024	68587977	68588024	68583042	68583129	4158	341454	47,62	262319	101,99	198	99	1.30139e-08	1.63545e-06	0.784,0.785	0.565,0.617	0.194
4160	ENSG00000110075.14	PPP6R3	chr11	+	68587926	68588024	68587977	68588024	68583042	68583129	4160	7161103	47,62	515730	101,99	150	99	3.22269e-10	6.23628e-08	0.91,0.922	0.771,0.83	0.116
4161	ENSG00000110075.14	PPP6R3	chr11	+	68587944	68588024	68587977	68588024	68583042	68583129	4161	305431	47,62	232294	101,99	132	99	7.14622e-09	9.62323e-07	0.83,0.839	0.633,0.69	0.173
4183	ENSG00000110811.20	P3H3	chr12	+	6833741	6833809	6833743	6833809	6833591	6833644	4183	218319	14,14	69,82	11,18	101	99	2.63849e-05	0.00124602	0.939,0.957	0.86,0.817	0.109
4200	ENSG00000164116.16	GUCY1A1	chr4	+	155696755	155697122	155696934	155697122	155667345	155667419	4200	430601	10,4	354567	25,45	198	99	2.19561e-10	4.39565e-08	0.956,0.987	0.876,0.863	0.102
4201	ENSG00000164116.16	GUCY1A1	chr4	+	155696805	155697122	155696934	155697122	155667345	155667419	4201	255387	10,4	219348	25,45	198	99	2.5172e-10	4.97335e-08	0.927,0.98	0.814,0.795	0.149
4307	ENSG00000112531.17	QKI	chr6	+	163564666	163570145	163565945	163570145	163563419	163563719	4307	24,48	14,12	13,15	16,26	198	99	0.000436348	0.0126723	0.462,0.667	0.289,0.224	0.308
4322	ENSG00000132128.16	LRRC41	chr1	-	46279181	46279614	46279181	46279257	46281124	46281385	4322	8,14	0,0	30,49	3,9	198	99	8.10555e-05	0.00320054	1.0,1.0	0.833,0.731	0.218
4364	ENSG00000018189.13	RUFY3	chr4	+	70793764	70793904	70793784	70793904	70789494	70789592	4364	26,44	91116	94105	88119	119	99	4.25312e-08	4.75012e-06	0.192,0.24	0.471,0.423	-0.231
4375	ENSG00000166783.22	MARF1	chr16	-	15625371	15625800	15625371	15625797	15631380	15631498	4375	2,5	0,1	7,9	3,8	102	99	0.00102484	0.0248686	1.0,0.829	0.694,0.522	0.306
4438	ENSG00000204628.11	RACK1	chr5	-	181240215	181240345	181240215	181240327	181241491	181241639	4438	8,23	8,14	45,71	5,11	117	99	4.9165e-05	0.00213804	0.458,0.582	0.884,0.845	-0.345
4452	ENSG00000213471.10	TTLL13P	chr15	+	90263739	90264058	90263946	90264058	90262965	90263145	4452	1,5	0,0	3,1	1,3	198	99	2.33742e-05	0.00112214	1.0,1.0	0.6,0.143	0.629
4453	ENSG00000213471.10	TTLL13P	chr15	+	90263754	90264058	90263946	90264058	90262965	90263145	4453	1,5	0,0	3,1	1,3	198	99	2.33742e-05	0.00112214	1.0,1.0	0.6,0.143	0.629
4472	ENSG00000141994.16	DUS3L	chr19	-	5786748	5786919	5786748	5786845	5787060	5787171	4472	95175	227508	108172	122148	173	99	1.53189e-11	4.08916e-09	0.193,0.165	0.336,0.399	-0.189
4510	ENSG00000109685.18	NSD2	chr4	+	1952751	1953524	1953323	1953524	1951071	1951203	4510	25,44	2,5	16,29	0,0	198	99	0.000472174	0.0134941	0.862,0.815	1.0,1.0	-0.161
4607	ENSG00000114770.17	ABCC5	chr3	-	183985303	183985455	183985303	183985378	183987769	183987917	4607	154236	31,40	7841052	62,61	176	99	3.20068e-07	2.75985e-05	0.736,0.768	0.877,0.907	-0.14
4656	ENSG00000162714.12	ZNF496	chr1	-	247329188	247329615	247329188	247329568	247329965	247330081	4656	219368	32,34	165248	33,66	146	99	0.000177489	0.00612597	0.823,0.88	0.772,0.718	0.106
4658	ENSG00000169359.16	SLC33A1	chr3	-	155833467	155834041	155833467	155833585	155842431	155842619	4658	194318	5,11	141120	23,38	198	99	9.01079e-11	1.97754e-08	0.951,0.935	0.754,0.612	0.26
4686	ENSG00000114127.10	XRN1	chr3	-	142332374	142332531	142332374	142332424	142332966	142333089	4686	46,74	2,13	163210	5,3	198	99	0.00051382	0.0144118	0.92,0.74	0.942,0.972	-0.127
4687	ENSG00000114127.10	XRN1	chr3	-	142332374	142332534	142332374	142332424	142332966	142333089	4687	73,97	2,13	262335	5,3	198	99	0.000126608	0.004681	0.948,0.789	0.963,0.982	-0.104
4714	ENSG00000240303.8	ACAD11	chr3	-	132578795	132579056	132578795	132578881	132579491	132579558	4714	55,47	76124	24,45	123197	198	99	9.05968e-05	0.00351172	0.266,0.159	0.089,0.103	0.117
4719	ENSG00000017260.19	ATP2C1	chr3	+	130992930	130993001	130992950	130993001	130975331	130975488	4719	6,18	11,17	21,29	2,9	119	99	0.000214342	0.00718059	0.312,0.468	0.897,0.728	-0.422
4777	ENSG00000159685.10	CHCHD6	chr3	+	126852643	126852730	126852646	126852730	126780339	126780430	4777	4,10	0,1	4,5	2,7	102	99	6.87026e-05	0.00278946	1.0,0.907	0.66,0.409	0.419
4815	ENSG00000114107.9	CEP70	chr3	-	138572858	138572984	138572858	138572932	138591853	138591956	4815	52,71	54,57	1,0	31,66	151	99	0	0	0.387,0.45	0.021,0.0	0.408
4818	ENSG00000163389.12	POGLUT1	chr3	+	119479907	119480172	119480050	119480172	119478333	119478474	4818	29,25	4,7	47,93	2,1	198	99	8.78616e-05	0.0034251	0.784,0.641	0.922,0.979	-0.238
4846	ENSG00000134779.15	TPGS2	chr18	-	36786572	36787079	36786572	36786982	36798448	36798609	4846	61103	12,9	50,44	1,2	196	99	0.0024392	0.049042	0.72,0.853	0.962,0.917	-0.153
4889	ENSG00000050130.18	JKAMP	chr14	+	59486680	59486804	59486712	59486804	59484989	59485116	4889	18,30	21,40	16,23	79,85	131	99	1.66052e-05	0.000847437	0.393,0.362	0.133,0.17	0.226
4902	ENSG00000203875.12	SNHG5	chr6	-	85677423	85677875	85677423	85677492	85678135	85678188	4902	31,81	70,95	45,51	138265	198	99	1.42421e-05	0.000742444	0.181,0.299	0.14,0.088	0.126
5002	ENSG00000114388.13	NPRL2	chr3	-	50348873	50349089	50348873	50349010	50349385	50349494	5002	6,27	126238	31,42	79,70	178	99	4.17077e-12	1.25584e-09	0.026,0.059	0.179,0.25	-0.172
5005	ENSG00000114388.13	NPRL2	chr3	-	50349385	50349494	50349385	50349490	50349912	50350022	5005	9,9	2,7	1,6	0,0	103	99	2.77855e-05	0.00129912	0.812,0.553	1.0,1.0	-0.317
5068	ENSG00000068354.16	TBC1D25	chrX	+	48558896	48559346	48559157	48559346	48541332	48541442	5068	33,47	0,0	27,55	7,2	198	99	7.24007e-05	0.00290979	1.0,1.0	0.659,0.932	0.204
5070	ENSG00000179152.20	TCAIM	chr3	+	44367455	44367708	44367531	44367708	44361364	44361518	5070	45,54	15,28	25,45	41,81	175	99	1.66078e-07	1.57057e-05	0.629,0.522	0.256,0.239	0.328
5094	ENSG00000112514.16	CUTA	chr6	-	33417480	33417816	33417480	33417695	33418086	33418317	5094	408827	9401424	711953	8291081	198	99	1.27162e-06	9.06464e-05	0.178,0.225	0.3,0.306	-0.101
5121	ENSG00000114745.13	GORASP1	chr3	-	39102677	39102999	39102677	39102881	39103472	39103553	5121	14,10	64104	28,36	28,48	198	99	1.69364e-10	3.4457e-08	0.099,0.046	0.333,0.273	-0.231
5133	ENSG00000235257.9	ITGA9-AS1	chr3	-	37806078	37806228	37806078	37806185	37808703	37808880	5133	9,6	4,1	1,1	0,0	142	99	0.000202773	0.00686328	0.611,0.807	1.0,1.0	-0.291
5141	ENSG00000169247.12	SH3TC2	chr5	-	149047861	149048019	149047861	149047989	149052141	149052240	5141	3,5	33,57	1,1	0,0	129	99	2.16392e-05	0.001055	0.065,0.063	1.0,1.0	-0.936
5149	ENSG00000146067.16	FAM193B	chr5	-	177531952	177532200	177531952	177532131	177532442	177532641	5149	133172	19,20	250331	6,6	168	99	8.02441e-09	1.06722e-06	0.805,0.835	0.961,0.97	-0.145
5220	ENSG00000099330.9	OCEL1	chr19	+	17226974	17227199	17226993	17227199	17226252	17226316	5220	9,6	2,3	3,10	0,0	118	99	0.000363169	0.0109879	0.791,0.627	1.0,1.0	-0.291
5221	ENSG00000099330.9	OCEL1	chr19	+	17226974	17227199	17226993	17227199	17226692	17226869	5221	11,7	8,20	3,8	0,2	118	99	0.000914241	0.0226905	0.536,0.227	1.0,0.77	-0.504
5223	ENSG00000099330.9	OCEL1	chr19	+	17228802	17229219	17229008	17229219	17228255	17228309	5223	47,93	7,6	16,31	9,10	198	99	0.000665037	0.0175531	0.77,0.886	0.471,0.608	0.289
5239	ENSG00000164136.17	IL15	chr4	+	141719365	141719476	141719377	141719476	141656185	141656307	5239	9,7	0,6	5,6	0,0	111	99	0.00152656	0.0342766	1.0,0.51	1.0,1.0	-0.245
5252	ENSG00000089818.18	NECAP1	chr12	+	8091839	8092784	8092675	8092784	8090194	8090299	5252	27,62	14,27	96144	15,19	198	99	2.36204e-05	0.00113251	0.491,0.534	0.762,0.791	-0.264
5302	ENSG00000142330.20	CAPN10	chr2	+	240595933	240596521	240596318	240596521	240595023	240595304	5302	33,50	80154	59104	111113	198	99	0.00106898	0.0256723	0.171,0.14	0.21,0.315	-0.107
5377	ENSG00000107443.16	CCNJ	chr10	+	96057087	96057247	96057123	96057247	96056700	96057000	5377	155291	17,50	248363	93,96	135	99	5.03392e-05	0.00218262	0.87,0.81	0.662,0.735	0.142
5391	ENSG00000153944.11	MSI2	chr17	+	57674917	57675126	57674971	57675126	57652098	57652161	5391	207380	138286	229324	82144	153	99	6.79358e-05	0.00276579	0.493,0.462	0.644,0.593	-0.141
5400	ENSG00000146828.18	SLC12A9	chr7	+	100861011	100861262	100861137	100861262	100860149	100860232	5400	15,31	68134	118139	78132	198	99	9.99201e-16	5.57154e-13	0.099,0.104	0.431,0.345	-0.286
5404	ENSG00000114923.17	SLC4A3	chr2	+	219633854	219633979	219633879	219633979	219633273	219633457	5404	6,14	44,59	30,17	28,35	124	99	0.000208555	0.00702109	0.098,0.159	0.461,0.279	-0.241
5405	ENSG00000114923.17	SLC4A3	chr2	+	219633865	219633979	219633879	219633979	219633273	219633457	5405	13,12	44,59	27,28	28,35	113	99	1.19413e-05	0.000638419	0.206,0.151	0.458,0.412	-0.257
5428	ENSG00000115556.14	PLCD4	chr2	+	218633604	218634221	218634104	218634221	218632135	218632312	5428	236409	18,46	154224	177244	198	99	0	0	0.868,0.816	0.303,0.315	0.533
5458	ENSG00000164062.13	APEH	chr3	+	49676055	49676515	49676377	49676515	49675890	49675966	5458	302457	13,10	56,81	8,19	198	99	3.29599e-08	3.75354e-06	0.921,0.958	0.778,0.681	0.21
5487	ENSG00000138443.16	ABI2	chr2	+	203395655	203395780	203395658	203395780	203391045	203391143	5487	11,21	0,1	16,32	3,6	102	99	0.00131748	0.030431	1.0,0.953	0.838,0.838	0.138
5511	ENSG00000153827.13	TRIP12	chr2	-	229805729	229805883	229805729	229805802	229807707	229807864	5511	569821	125180	362474	322386	180	99	0	0	0.715,0.715	0.382,0.403	0.322
5543	ENSG00000115524.16	SF3B1	chr2	-	197418895	197419640	197418895	197418951	197420427	197420542	5543	109176	16,17	328431	12,25	198	99	0.00168032	0.0368315	0.773,0.838	0.932,0.896	-0.109
5558	ENSG00000254996.5	ANKHD1-EIF4EBP3	chr5	+	140537337	140537589	140537388	140537589	140535361	140535538	5558	351583	49,58	221324	86101	150	99	2.79168e-11	6.93552e-09	0.825,0.869	0.629,0.679	0.193
5568	ENSG00000074855.11	ANO8	chr19	-	17328161	17329541	17328161	17328983	17329756	17329831	5568	6,8	79108	17,34	71,71	198	99	5.0957e-07	4.09904e-05	0.037,0.036	0.107,0.193	-0.113
5572	ENSG00000092094.11	OSGEP	chr14	-	20449170	20449301	20449170	20449266	20451973	20452149	5572	29,67	118202	97121	38,62	134	99	0	0	0.154,0.197	0.653,0.59	-0.446
5599	ENSG00000223960.7	PRKRA-AS1	chr2	+	178430677	178430889	178430694	178430889	178426365	178426680	5599	12,17	13,18	9,7	1,0	116	99	1.05152e-06	7.66996e-05	0.441,0.446	0.885,1.0	-0.499
5612	ENSG00000102858.13	MGRN1	chr16	+	4686258	4690972	4688795	4690972	4683842	4683932	5612	87136	223357	222297	215313	198	99	2.27837e-11	5.83355e-09	0.163,0.16	0.34,0.322	-0.17
5659	ENSG00000136153.20	LMO7	chr13	+	75835151	75835339	75835232	75835339	75834225	75834387	5659	3,2	5,2	15,18	1,4	180	99	0.00102939	0.0249481	0.248,0.355	0.892,0.712	-0.501
5696	ENSG00000148143.13	ZNF462	chr9	+	106932262	106932549	106932265	106932549	106930844	106931037	5696	0,0	2,1	1,6	5,1	102	99	5.61893e-05	0.00237624	0.0,0.0	0.163,0.853	-0.508
5699	ENSG00000145194.18	ECE2	chr3	+	184277185	184277466	184277250	184277466	184276891	184277027	5699	0,0	3,13	4,2	7,7	164	99	0.000471925	0.0134921	0.0,0.0	0.256,0.147	-0.202
5726	ENSG00000144228.8	SPOPL	chr2	+	138550902	138551054	138550973	138551054	138550156	138550294	5726	39,67	0,0	34,57	8,7	170	99	2.61547e-07	2.32722e-05	1.0,1.0	0.712,0.826	0.231
5910	ENSG00000158850.15	B4GALT3	chr1	-	161175807	161176095	161175807	161176074	161176433	161176579	5910	339615	211381	687910	263327	120	99	2.84728e-05	0.00132549	0.57,0.571	0.683,0.697	-0.119
5923	ENSG00000145191.15	EIF2B5	chr3	+	184141920	184142070	184141924	184142070	184135520	184135580	5923	8,11	0,0	12,15	6,3	103	99	3.39281e-05	0.0015488	1.0,1.0	0.658,0.828	0.257
5930	ENSG00000145191.15	EIF2B5	chr3	+	184141920	184142070	184141924	184142070	184140079	184140221	5930	8,11	0,0	13,12	2,8	103	99	2.68291e-05	0.00126145	1.0,1.0	0.862,0.59	0.274
5931	ENSG00000145191.15	EIF2B5	chr3	+	184141866	184142070	184141920	184142070	184140417	184140730	5931	13,29	8,8	54,76	4,3	153	99	6.21895e-05	0.0025864	0.513,0.701	0.897,0.943	-0.313
5947	ENSG00000174791.11	RIN1	chr11	-	66333918	66334041	66333918	66334038	66334513	66335251	5947	1,4	2,2	0,1	3,3	102	99	0.00107353	0.0257442	0.327,0.66	0.0,0.244	0.372
5954	ENSG00000100784.12	RPS6KA5	chr14	-	90923112	90923233	90923112	90923196	90943077	90943185	5954	0,0	31,44	4,9	31,47	136	99	2.16609e-05	0.00105531	0.0,0.0	0.086,0.122	-0.104
5990	ENSG00000154222.14	CC2D1B	chr1	-	52359704	52359883	52359704	52359836	52360073	52360233	5990	148201	7,6	57,81	4,17	146	99	0.000692429	0.0181425	0.935,0.958	0.906,0.764	0.112
6025	ENSG00000004534.15	RBM6	chr3	+	49967197	49968748	49967469	49968748	49962575	49962685	6025	52,84	105164	81132	94137	198	99	0.000531028	0.014745	0.198,0.204	0.301,0.325	-0.112
6067	ENSG00000143569.19	UBAP2L	chr1	+	154258875	154259030	154258976	154259030	154257344	154257465	6067	67,86	11,5	111140	1,0	198	99	3.54333e-07	3.01939e-05	0.753,0.896	0.982,1.0	-0.166
6112	ENSG00000100949.14	RABGGTA	chr14	-	24271112	24271248	24271112	24271169	24271486	24271549	6112	72114	71100	110183	44,61	178	99	2.73714e-07	2.40984e-05	0.361,0.388	0.582,0.625	-0.229
6114	ENSG00000172765.17	TMCC1	chr3	-	129827802	129828508	129827802	129828077	129832773	129832826	6114	35,64	6,33	130162	6,22	198	99	0.00239417	0.0483838	0.745,0.492	0.915,0.786	-0.232
6127	ENSG00000198589.13	LRBA	chr4	-	150321190	150321383	150321190	150321368	150325808	150325898	6127	397616	672994	396548	186303	114	99	0	0	0.339,0.35	0.649,0.611	-0.285
6162	ENSG00000162572.20	SCNN1D	chr1	+	1282241	1282315	1282275	1282315	1281410	1281610	6162	1,4	0,0	2,1	2,5	133	99	9.85392e-09	1.2767e-06	1.0,1.0	0.427,0.13	0.722
6171	ENSG00000151694.14	ADAM17	chr2	-	9521202	9521321	9521202	9521316	9523248	9523338	6171	14,17	321519	17,12	55,93	104	99	2.57996e-07	2.30378e-05	0.04,0.03	0.227,0.109	-0.133
6229	ENSG00000115204.15	MPV17	chr2	-	27312993	27313109	27312993	27313074	27322447	27322522	6229	6101100	62,77	401526	122139	134	99	1.11022e-16	6.90687e-14	0.879,0.913	0.708,0.737	0.174
6231	ENSG00000115204.15	MPV17	chr2	-	27312993	27313154	27312993	27313109	27322447	27322522	6231	21,17	530956	65124	320424	144	99	0	0	0.027,0.012	0.123,0.167	-0.126
6303	ENSG00000177479.19	ARIH2	chr3	+	48944981	48945181	48945135	48945181	48922747	48922811	6303	0,3	2,5	2,4	1,0	198	99	0.000162001	0.00569316	0.0,0.231	0.5,1.0	-0.634
6342	ENSG00000161265.15	U2AF1L4	chr19	-	35744322	35744738	35744322	35744421	35745124	35745187	6342	45,81	44,68	50,65	91113	198	99	0.000614643	0.0164713	0.338,0.373	0.216,0.223	0.136
6344	ENSG00000161265.15	U2AF1L4	chr19	-	35745124	35745212	35745124	35745187	35745347	35745418	6344	64,84	25,33	106149	13,13	124	99	3.42912e-07	2.9333e-05	0.671,0.67	0.867,0.901	-0.213
6346	ENSG00000184371.14	CSF1	chr1	+	109923165	109924190	109924059	109924190	109921846	109921994	6346	119209	2,6	55,68	7,15	198	99	1.11651e-06	8.11259e-05	0.967,0.946	0.797,0.694	0.211
6361	ENSG00000106628.10	POLD2	chr7	-	44121833	44122195	44121833	44122109	44123510	44123559	6361	504752	580651	114142	235269	185	99	2.03696e-07	1.86766e-05	0.317,0.382	0.206,0.22	0.137
6376	ENSG00000215068.8	AC025171.2	chr5	+	43044392	43045268	43044698	43045268	43042132	43043567	6376	9,13	3,2	18,20	0,0	198	99	0.00016571	0.00579738	0.6,0.765	1.0,1.0	-0.318
6404	ENSG00000182473.22	EXOC7	chr17	-	76090328	76090481	76090328	76090397	76091142	76091235	6404	20,33	17,41	44,55	10,7	183	99	3.22583e-08	3.6792e-06	0.389,0.303	0.704,0.81	-0.411
6412	ENSG00000117543.21	DPH5	chr1	-	101001466	101001587	101001466	101001544	101021640	101021765	6412	311435	23,29	450609	93106	142	99	4.08066e-08	4.56427e-06	0.904,0.913	0.771,0.8	0.123
6432	ENSG00000127419.17	TMEM175	chr4	+	951645	951717	951681	951717	951206	951258	6432	40,88	167285	160208	255314	135	99	6.41506e-08	6.77279e-06	0.149,0.185	0.315,0.327	-0.154
6469	ENSG00000116641.17	DOCK7	chr1	-	62477699	62477834	62477699	62477825	62488933	62489065	6469	243349	15,15	133226	28,34	108	99	4.44087e-07	3.64151e-05	0.937,0.955	0.813,0.859	0.11
6489	ENSG00000100813.14	ACIN1	chr14	-	23064104	23064257	23064104	23064221	23064354	23064485	6489	12301732	232411	15682177	162216	135	99	8.77223e-10	1.52356e-07	0.795,0.756	0.877,0.881	-0.103
6504	ENSG00000261824.7	LINC00662	chr19	-	27728220	27730052	27728220	27728494	27732795	27732967	6504	43,56	4,4	63100	1,1	198	99	0.00195989	0.0412909	0.843,0.875	0.969,0.98	-0.115
6530	ENSG00000140474.14	ULK3	chr15	-	74842279	74842449	74842279	74842420	74842538	74842676	6530	34,30	18,24	28,31	0,6	128	99	2.53967e-05	0.00120616	0.594,0.492	1.0,0.8	-0.357
6535	ENSG00000137941.17	TTLL7	chr1	-	83917603	83917704	83917603	83917686	83919698	83919834	6535	3,3	3,2	9,5	1,0	117	99	0.000386489	0.0115725	0.458,0.559	0.884,1.0	-0.433
6596	ENSG00000213930.11	GALT	chr9	+	34647540	34648171	34648114	34648171	34647088	34647258	6596	17,43	2,0	68,80	11,19	198	99	0.000233349	0.00770758	0.81,1.0	0.756,0.678	0.188
6598	ENSG00000213930.11	GALT	chr9	+	34648047	34648171	34648114	34648171	34647088	34647258	6598	13,29	2,0	50,56	11,19	166	99	0.000343923	0.0104762	0.795,1.0	0.731,0.637	0.214
6599	ENSG00000213930.11	GALT	chr9	+	34648091	34648171	34648114	34648171	34647088	34647258	6599	8,11	2,0	20,17	11,19	122	99	0.000259813	0.00837588	0.764,1.0	0.596,0.421	0.374
6602	ENSG00000213930.11	GALT	chr9	+	34648047	34648171	34648114	34648171	34647656	34647961	6602	16,32	79132	62,73	44,73	166	99	4.46865e-13	1.61722e-10	0.108,0.126	0.457,0.374	-0.298
6603	ENSG00000213930.11	GALT	chr9	+	34648047	34648171	34648091	34648171	34647831	34647961	6603	8,21	1,9	43,56	3,1	143	99	0.00107588	0.0257923	0.847,0.618	0.908,0.975	-0.209
6604	ENSG00000213930.11	GALT	chr9	+	34648091	34648171	34648114	34648171	34647831	34647961	6604	9,20	79132	22,18	44,73	122	99	0.0023808	0.0482025	0.085,0.109	0.289,0.167	-0.131
6650	ENSG00000004399.12	PLXND1	chr3	-	129555213	129556428	129555213	129555543	129556616	129556691	6650	8711327	5,2	197270	17,20	198	99	0	0	0.989,0.997	0.853,0.871	0.131
6656	ENSG00000185133.14	INPP5J	chr22	+	31126293	31126489	31126375	31126489	31124844	31124906	6656	9,11	6,13	5,16	0,1	181	99	8.46321e-07	6.38993e-05	0.451,0.316	1.0,0.897	-0.565
6703	ENSG00000182504.11	CEP97	chr3	+	101757633	101758423	101757810	101758423	101757062	101757196	6703	142205	9,14	189234	42,66	198	99	1.32357e-08	1.65503e-06	0.887,0.88	0.692,0.639	0.218
6712	ENSG00000160145.15	KALRN	chr3	+	124434306	124434525	124434333	124434525	124430655	124430775	6712	27,26	11,16	64,77	9,13	126	99	0.000720794	0.018684	0.659,0.561	0.848,0.823	-0.225
6739	ENSG00000154845.15	PPP4R1	chr18	-	9595017	9595153	9595017	9595102	9614225	9614270	6739	80142	90120	23,36	107122	150	99	7.75158e-13	2.65573e-10	0.37,0.439	0.124,0.163	0.261
6780	ENSG00000117569.18	PTBP2	chr1	+	96804784	96804939	96804799	96804939	96785058	96785254	6780	18,21	12,27	12,13	41,70	114	99	2.81107e-05	0.00130945	0.566,0.403	0.203,0.139	0.314
6783	ENSG00000244026.6	FAM86DP	chr3	-	75426449	75426621	75426449	75426599	75429135	75429237	6783	0,2	2,3	5,8	1,1	121	99	0.000351888	0.0106895	0.0,0.353	0.804,0.867	-0.659
6784	ENSG00000244026.6	FAM86DP	chr3	-	75426449	75426621	75426449	75426599	75430831	75430914	6784	7,27	33,56	28,65	31,51	121	99	0.000204649	0.00691743	0.148,0.283	0.425,0.51	-0.252
6785	ENSG00000244026.6	FAM86DP	chr3	-	75426449	75426621	75426449	75426599	75432807	75432870	6785	1,2	1,6	5,16	1,2	121	99	0.000249904	0.00812943	0.45,0.214	0.804,0.867	-0.504
6786	ENSG00000179921.15	GPBAR1	chr2	+	218262058	218263859	218262679	218263859	218259495	218260184	6786	27,30	11,8	16,13	0,1	198	99	3.15998e-05	0.0014522	0.551,0.652	1.0,0.867	-0.332
6802	ENSG00000163104.17	SMARCAD1	chr4	+	94278922	94279050	94278928	94279050	94278615	94278733	6802	155212	243340	226276	228294	105	99	0.00170748	0.0373206	0.376,0.37	0.483,0.47	-0.103
6815	ENSG00000126705.14	AHDC1	chr1	-	27553073	27553290	27553073	27553185	27558705	27558883	6815	8,21	1,3	19,14	17,18	198	99	2.98266e-05	0.00137998	0.8,0.778	0.358,0.28	0.47
6816	ENSG00000126705.14	AHDC1	chr1	-	27553073	27553304	27553073	27553185	27558705	27558883	6816	8,21	1,3	19,14	17,18	198	99	2.98266e-05	0.00137998	0.8,0.778	0.358,0.28	0.47
6858	ENSG00000070087.14	PFN2	chr3	-	149964903	149966586	149964903	149966264	149968357	149968550	6858	664610032	13922140	22732917	19722375	198	99	0	0	0.705,0.701	0.366,0.38	0.33
6879	ENSG00000189306.11	RRP7A	chr22	-	42516010	42516296	42516010	42516136	42519713	42519796	6879	57100	41,62	54,43	11,12	198	99	0.000140636	0.00507746	0.41,0.446	0.711,0.642	-0.248
6886	ENSG00000128694.12	OSGEPL1	chr2	-	189746659	189747331	189746659	189747168	189750549	189750656	6886	185296	20,35	253293	6,7	198	99	6.22199e-08	6.60602e-06	0.822,0.809	0.955,0.954	-0.139
6935	ENSG00000169062.15	UPF3A	chr13	+	114291604	114291792	114291633	114291792	114286518	114286629	6935	4,9	8,17	6,5	1,1	128	99	0.000237765	0.00781572	0.279,0.291	0.823,0.795	-0.524
6944	ENSG00000109065.11	NAT9	chr17	-	74771959	74772039	74771959	74771977	74772217	74772277	6944	289411	22,26	266403	63,75	161	99	1.0653e-08	1.36859e-06	0.89,0.907	0.722,0.768	0.154
6945	ENSG00000109065.11	NAT9	chr17	-	74771959	74772054	74771959	74771977	74772217	74772277	6945	452773	22,26	397563	63,75	176	99	9.81115e-12	2.74552e-09	0.92,0.944	0.78,0.809	0.137
6964	ENSG00000123562.17	MORF4L2	chrX	-	103678498	103678620	103678498	103678600	103685170	103685260	6964	312543	6891093	332457	13752066	119	99	4.08659e-10	7.63331e-08	0.274,0.292	0.167,0.155	0.122
6965	ENSG00000123562.17	MORF4L2	chrX	-	103678498	103678651	103678498	103678600	103685170	103685260	6965	13132136	6891093	8431126	13752066	150	99	0	0	0.557,0.563	0.288,0.265	0.284
6966	ENSG00000123562.17	MORF4L2	chrX	-	103678498	103678651	103678498	103678620	103685170	103685260	6966	10891731	88138	694940	183271	130	99	0	0	0.904,0.905	0.743,0.725	0.171
6999	ENSG00000143224.18	PPOX	chr1	+	161167338	161167486	161167370	161167486	161167099	161167234	6999	14,12	18,45	22,23	11,10	131	99	8.54183e-05	0.00334197	0.37,0.168	0.602,0.635	-0.35
7000	ENSG00000143224.18	PPOX	chr1	+	161167354	161167486	161167370	161167486	161167099	161167234	7000	3,9	18,45	14,13	11,10	115	99	2.72854e-06	0.0001757	0.125,0.147	0.523,0.528	-0.39
7027	ENSG00000178802.18	MPI	chr15	+	74890437	74890654	74890526	74890654	74890041	74890089	7027	37,58	174234	55,62	58,97	188	99	4.05209e-09	5.8434e-07	0.101,0.115	0.333,0.252	-0.184
7095	ENSG00000144642.21	RBMS3	chr3	+	29434742	29434915	29434745	29434915	29182955	29183129	7095	2,4	0,0	8,5	4,3	102	99	4.51146e-05	0.00198608	1.0,1.0	0.66,0.618	0.361
7115	ENSG00000137166.15	FOXP4	chr6	+	41589962	41590170	41589998	41590170	41589770	41589854	7115	34,60	61106	48,53	22,51	135	99	0.00119017	0.0280771	0.29,0.293	0.615,0.432	-0.232
7124	ENSG00000132026.13	RTBDN	chr19	-	12828868	12829028	12828868	12828953	12829810	12829997	7124	6,7	5,6	0,1	2,3	174	99	0.000583138	0.0157957	0.406,0.399	0.0,0.159	0.323
7141	ENSG00000156170.13	NDUFAF6	chr8	+	95036301	95036494	95036370	95036494	95035453	95035576	7141	23,56	15,10	5,6	17,13	168	99	2.5379e-05	0.00120608	0.475,0.767	0.148,0.214	0.44
7155	ENSG00000132781.17	MUTYH	chr1	-	45333412	45333603	45333412	45333561	45334390	45334511	7155	3,11	27,54	6,13	8,11	141	99	9.07845e-05	0.00351538	0.072,0.125	0.345,0.453	-0.3
7158	ENSG00000132781.17	MUTYH	chr1	-	45333412	45333603	45333412	45333594	45334390	45334511	7158	0,3	2,3	1,4	1,0	108	99	0.000720555	0.018684	0.0,0.478	0.478,1.0	-0.5
7165	ENSG00000160781.17	PAQR6	chr1	-	156245141	156245277	156245141	156245238	156246122	156246250	7165	26,34	6,9	84100	6,4	138	99	0.000597923	0.0161092	0.757,0.73	0.909,0.947	-0.184
7179	ENSG00000172046.19	USP19	chr3	-	49117656	49117830	49117656	49117785	49117946	49118120	7179	115192	95184	196285	65,79	144	99	6.10278e-12	1.75341e-09	0.454,0.418	0.675,0.713	-0.258
7219	ENSG00000082269.16	FAM135A	chr6	+	70524342	70526698	70524930	70526698	70523966	70524121	7219	109181	67119	128160	28,25	198	99	2.3513e-10	4.68245e-08	0.449,0.432	0.696,0.762	-0.288
7232	ENSG00000196498.13	NCOR2	chr12	-	124356641	124356806	124356641	124356782	124362125	124362297	7232	159242	19,31	135170	41,43	123	99	0.000198931	0.00675329	0.871,0.863	0.726,0.761	0.123
7361	ENSG00000161217.12	PCYT1A	chr3	-	196247366	196247643	196247366	196247518	196248206	196248323	7361	49,74	439637	72107	196221	198	99	7.77156e-16	4.43191e-13	0.053,0.055	0.155,0.195	-0.121
7425	ENSG00000237765.7	FAM200B	chr4	+	15686931	15687145	15687000	15687145	15686235	15686462	7425	29,51	41,82	45,48	19,23	168	99	8.55737e-07	6.43521e-05	0.294,0.268	0.583,0.552	-0.286
7437	ENSG00000138382.15	METTL5	chr2	-	169812456	169812524	169812456	169812506	169819560	169819643	7437	10,20	6,5	7,7	0,0	117	99	2.01469e-05	0.000995131	0.585,0.772	1.0,1.0	-0.322
7447	ENSG00000134574.11	DDB2	chr11	+	47234756	47235412	47235269	47235412	47234572	47234672	7447	42,50	3,1	0,4	3,3	198	99	7.80643e-06	0.000440177	0.875,0.962	0.0,0.4	0.718
7448	ENSG00000160741.17	CRTC2	chr1	-	153952570	153952650	153952570	153952635	153952804	153952834	7448	31,49	131214	61,98	154196	114	99	0.00027185	0.00868693	0.17,0.166	0.256,0.303	-0.111
7450	ENSG00000189077.11	TMEM120A	chr7	-	75986984	75987285	75986984	75987223	75987359	75987428	7450	264481	15,36	238265	54,59	161	99	1.56999e-09	2.53068e-07	0.915,0.891	0.73,0.734	0.171
7465	ENSG00000117616.18	RSRP1	chr1	-	25243549	25244224	25243549	25243633	25245149	25245301	7465	106158	114167	249307	91163	198	99	2.96318e-07	2.57571e-05	0.317,0.321	0.578,0.485	-0.212
7467	ENSG00000103994.17	ZNF106	chr15	-	42439032	42439813	42439032	42439552	42442072	42442414	7467	218333	49,64	203317	27,11	198	99	6.07439e-05	0.00253759	0.69,0.722	0.79,0.935	-0.157
7502	ENSG00000196369.11	SRGAP2B	chr1	-	144905858	144906074	144905858	144906039	144914691	144914754	7502	23,31	7,9	9,18	0,0	134	99	3.78023e-06	0.000234399	0.708,0.718	1.0,1.0	-0.287
7506	ENSG00000185278.15	ZBTB37	chr1	+	173870196	173871148	173870199	173871148	173868393	173868405	7506	5,2	1,0	4,5	2,4	102	99	0.00199798	0.0418942	0.829,1.0	0.66,0.548	0.31
7571	ENSG00000172113.9	NME6	chr3	-	48296118	48296236	48296118	48296158	48296726	48296829	7571	10,24	37,62	21,24	20,18	177	99	5.06598e-05	0.00219311	0.131,0.178	0.37,0.427	-0.244
7578	ENSG00000106290.15	TAF6	chr7	-	100113348	100113769	100113348	100113405	100113867	100113954	7578	303460	0,2	215284	10,22	198	99	3.33534e-11	8.12528e-09	1.0,0.991	0.915,0.866	0.105
7627	ENSG00000117640.18	MTFR1L	chr1	+	25829508	25829830	25829617	25829830	25826614	25826826	7627	116137	18,24	459575	32,43	198	99	0.000556435	0.0152369	0.763,0.741	0.878,0.87	-0.122
7651	ENSG00000214021.16	TTLL3	chr3	+	9828678	9829395	9828959	9829395	9828499	9828575	7651	1,2	0,0	11,13	4,4	198	99	4.71244e-05	0.0020636	1.0,1.0	0.579,0.619	0.401
7658	ENSG00000107223.13	EDF1	chr9	-	136862118	136862496	136862118	136862345	136862905	136862999	7658	8741659	23004303	373502	31064554	198	99	0	0	0.16,0.162	0.057,0.052	0.107
7682	ENSG00000250571.7	GLI4	chr8	+	143274703	143274802	143274719	143274802	143269357	143269520	7682	59,73	7,13	107142	6,2	115	99	0.000147938	0.00527781	0.879,0.829	0.939,0.984	-0.108
7688	ENSG00000028310.18	BRD9	chr5	-	886591	886767	886591	886707	887360	887471	7688	41,61	182273	104136	213285	159	99	3.3961e-06	0.000213215	0.123,0.122	0.233,0.229	-0.109
7692	ENSG00000228106.6	AL392172.1	chr1	+	222836922	222837384	222837218	222837384	222835118	222835215	7692	71128	7,6	50,58	11,13	198	99	0.000813256	0.0205846	0.835,0.914	0.694,0.69	0.183
7693	ENSG00000228106.6	AL392172.1	chr1	+	222836995	222837384	222837218	222837384	222835118	222835215	7693	127254	7,6	89125	11,13	198	99	0.000811283	0.0205554	0.901,0.955	0.802,0.828	0.113
7710	ENSG00000168488.18	ATXN2L	chr16	+	28832186	28832399	28832204	28832399	28830614	28830790	7710	39,49	0,2	72,80	7,23	117	99	1.67183e-05	0.000852055	1.0,0.954	0.897,0.746	0.155
7787	ENSG00000110583.13	NAA40	chr11	+	63946724	63947003	63946950	63947003	63945839	63945935	7787	38,40	67146	36,49	39,50	198	99	0.00013184	0.00482467	0.221,0.12	0.316,0.329	-0.152
7887	ENSG00000125046.15	SSUH2	chr3	-	8633665	8634645	8633665	8633941	8635299	8635381	7887	1,5	8,8	8,24	6,4	198	99	0.0012496	0.0291908	0.059,0.238	0.4,0.75	-0.426
7964	ENSG00000118194.20	TNNT2	chr1	-	201373213	201373401	201373213	201373268	201377622	201377684	7964	1,0	15,17	3,7	5,0	198	99	1.89451e-05	0.000944909	0.032,0.0	0.231,1.0	-0.6
8051	ENSG00000148444.16	COMMD3	chr10	+	22318352	22318713	22318652	22318713	22318104	22318168	8051	60,83	13,7	74127	1,0	198	99	4.68104e-08	5.1602e-06	0.698,0.856	0.974,1.0	-0.21
8067	ENSG00000117114.19	ADGRL2	chr1	+	81987259	81987341	81987288	81987341	81986900	81987029	8067	34,43	6,1	5,9	0,0	128	99	0.00247415	0.0496122	0.814,0.971	1.0,1.0	-0.108
8105	ENSG00000066322.15	ELOVL1	chr1	-	43364927	43365097	43364927	43365008	43365185	43365376	8105	18,34	381672	41,52	134205	188	99	1.11022e-16	6.90687e-14	0.024,0.026	0.139,0.118	-0.104
8106	ENSG00000066322.15	ELOVL1	chr1	-	43364927	43365097	43364927	43365008	43365563	43365623	8106	17,34	10,21	44,58	130146	188	99	4.62905e-08	5.12435e-06	0.472,0.46	0.151,0.173	0.304
8107	ENSG00000066322.15	ELOVL1	chr1	-	43364927	43365376	43364927	43365008	43365563	43365623	8107	446718	10,21	161220	130146	198	99	0	0	0.957,0.945	0.382,0.43	0.545
8128	ENSG00000168036.18	CTNNB1	chr3	+	41239640	41239900	41239659	41239900	41239133	41239354	8128	35103	154272	204320	274324	118	99	5.61702e-10	1.02379e-07	0.16,0.241	0.384,0.453	-0.218
8129	ENSG00000168036.18	CTNNB1	chr3	+	41239659	41239904	41239818	41239904	41239133	41239354	8129	6391029	268469	15342040	310378	198	99	2.92832e-12	9.10878e-10	0.544,0.523	0.712,0.73	-0.187
8199	ENSG00000169231.13	THBS3	chr1	-	155198408	155198737	155198408	155198602	155199803	155199856	8199	17,25	212297	83111	255320	198	99	2.5413e-13	9.56495e-11	0.039,0.04	0.14,0.148	-0.105
8282	ENSG00000225470.8	JPX	chrX	+	73962730	73962801	73962734	73962801	73946998	73947374	8282	1,1	0,0	4,5	6,3	103	99	2.11357e-06	0.000140673	1.0,1.0	0.391,0.616	0.496
8356	ENSG00000161912.18	ADCY10P1	chr6	+	41108948	41109904	41109712	41109904	41108304	41108509	8356	6,16	4,1	6,2	0,0	198	99	0.000309399	0.00961614	0.429,0.889	1.0,1.0	-0.341
8357	ENSG00000161912.18	ADCY10P1	chr6	+	41118923	41119107	41118953	41119107	41118128	41118184	8357	9,9	1,4	5,10	0,0	129	99	0.000519853	0.0145439	0.874,0.633	1.0,1.0	-0.246
8390	ENSG00000151135.10	TMEM263	chr12	+	106959269	106959385	106959287	106959385	106957081	106957149	8390	2,3	1,3	4,5	0,0	117	99	0.000353923	0.0107384	0.629,0.458	1.0,1.0	-0.457
8394	ENSG00000230269.7	LINC02525	chr6	-	3190826	3191257	3190826	3191230	3195665	3195784	8394	55,97	82106	106108	68,62	126	99	0.000122119	0.00454181	0.345,0.418	0.551,0.578	-0.183
8435	ENSG00000102901.13	CENPT	chr16	-	67832227	67832350	67832227	67832315	67832454	67832545	8435	22,43	148307	52,93	150189	134	99	1.0215e-08	1.32121e-06	0.099,0.094	0.204,0.267	-0.139
8436	ENSG00000102901.13	CENPT	chr16	-	67832227	67832354	67832227	67832315	67832454	67832545	8436	28,55	148307	68109	150189	138	99	5.21352e-09	7.28114e-07	0.12,0.114	0.245,0.293	-0.152
8455	ENSG00000135838.13	NPL	chr1	+	182828723	182830384	182829602	182830384	182825780	182825820	8455	57,95	2,10	24,45	0,0	198	99	0.000139582	0.0050491	0.934,0.826	1.0,1.0	-0.12
8478	ENSG00000184465.16	WDR27	chr6	-	169663562	169663878	169663562	169663649	169664165	169664286	8478	50,87	12,44	81112	8,12	198	99	0.000150958	0.00536793	0.676,0.497	0.835,0.824	-0.243
8524	ENSG00000175854.12	SWI5	chr9	+	128276586	128276755	128276706	128276755	128275438	128275496	8524	32,41	3,2	23,33	20,21	198	99	8.08248e-09	1.07116e-06	0.842,0.911	0.365,0.44	0.474
8554	ENSG00000143847.15	PPFIA4	chr1	+	203056374	203056508	203056451	203056508	203056119	203056155	8554	4,6	1,8	2,6	0,1	176	99	0.000916565	0.0227332	0.692,0.297	1.0,0.771	-0.391
8560	ENSG00000137474.22	MYO7A	chr11	+	77205461	77205617	77205546	77205617	77204075	77204229	8560	14,20	2,4	13,3	0,0	184	99	0.000378309	0.0113638	0.79,0.729	1.0,1.0	-0.24
8563	ENSG00000058673.16	ZC3H11A	chr1	+	203802651	203803016	203802956	203803016	203801574	203801628	8563	447684	75114	8941123	76,92	198	99	3.94525e-06	0.00024303	0.749,0.75	0.855,0.859	-0.107
8575	ENSG00000269609.6	RPARP-AS1	chr10	+	102451398	102452187	102452089	102452187	102450186	102450330	8575	24,29	11,11	41,50	3,6	198	99	0.000393985	0.0117039	0.522,0.569	0.872,0.806	-0.293
8651	ENSG00000172927.8	MYEOV	chr11	+	69295232	69295495	69295326	69295495	69294154	69294576	8651	9,25	4,2	5,10	0,0	193	99	0.000136265	0.00495496	0.536,0.865	1.0,1.0	-0.299
8653	ENSG00000204231.10	RXRB	chr6	-	33195362	33195466	33195362	33195454	33195569	33195702	8653	38,89	119220	133228	183246	111	99	4.20283e-07	3.48428e-05	0.222,0.265	0.393,0.453	-0.18
8666	ENSG00000203705.11	TATDN3	chr1	+	212812226	212812328	212812247	212812328	212807735	212807848	8666	22,28	75124	104105	24,51	120	99	0	0	0.195,0.157	0.781,0.629	-0.529
8667	ENSG00000203705.11	TATDN3	chr1	+	212812226	212812328	212812250	212812328	212807735	212807848	8667	29,36	70125	107116	40,38	123	99	0	0	0.25,0.188	0.683,0.711	-0.478
8702	ENSG00000196756.13	SNHG17	chr20	-	38421005	38422241	38421005	38421098	38426418	38426503	8702	209329	113221	170192	179269	198	99	8.47296e-07	6.39088e-05	0.48,0.427	0.322,0.263	0.161
8704	ENSG00000196756.13	SNHG17	chr20	-	38421005	38422368	38421005	38422241	38426418	38426503	8704	41,41	189297	94121	114136	198	99	0	0	0.098,0.065	0.292,0.308	-0.218
8707	ENSG00000196756.13	SNHG17	chr20	-	38427679	38427847	38427679	38427766	38431040	38431112	8707	17,26	14,30	66,92	16,10	180	99	7.37463e-08	7.60456e-06	0.4,0.323	0.694,0.835	-0.403
8731	ENSG00000183258.12	DDX41	chr5	-	177515185	177515339	177515185	177515258	177515684	177515821	8731	178224	669947	225297	293397	180	99	0	0	0.128,0.115	0.297,0.292	-0.173
8732	ENSG00000183258.12	DDX41	chr5	-	177515185	177515361	177515185	177515258	177515684	177515821	8732	194239	669947	247337	293397	198	99	0	0	0.127,0.112	0.297,0.298	-0.178
8733	ENSG00000183258.12	DDX41	chr5	-	177515185	177515361	177515185	177515339	177515684	177515821	8733	29,35	10,16	29,55	4,6	121	99	0.00140768	0.0320424	0.704,0.642	0.856,0.882	-0.196
8740	ENSG00000154380.17	ENAH	chr1	-	225517195	225517990	225517195	225517306	225519197	225519565	8740	144264	508718	217297	265390	198	99	1.29396e-11	3.54198e-09	0.124,0.155	0.29,0.276	-0.144
8842	ENSG00000144395.18	CCDC150	chr2	+	196729192	196729861	196729792	196729861	196725972	196726099	8842	33,42	11,13	25,18	0,2	198	99	0.000126011	0.00466455	0.6,0.618	1.0,0.818	-0.3
8844	ENSG00000135597.18	REPS1	chr6	-	138917554	138917646	138917554	138917624	138920214	138920316	8844	12,15	56123	35,22	60,88	121	99	0.00231655	0.0471044	0.149,0.091	0.323,0.17	-0.127
8857	ENSG00000114982.19	KANSL3	chr2	-	96631311	96631543	96631311	96631482	96636920	96637185	8857	55124	36,67	11,25	33,36	160	99	1.34817e-05	0.000707212	0.486,0.534	0.171,0.301	0.274
8892	ENSG00000179818.14	PCBP1-AS1	chr2	-	70048713	70050268	70048713	70050252	70051202	70051305	8892	1,4	14,16	8,14	2,6	115	99	2.71182e-07	2.39877e-05	0.058,0.177	0.775,0.668	-0.604
8915	ENSG00000247828.8	TMEM161B-AS1	chr5	+	88269467	88270585	88270525	88270585	88269035	88269119	8915	38,37	19,24	32,22	41,56	198	99	7.88589e-05	0.00312595	0.5,0.435	0.281,0.164	0.245
8929	ENSG00000187735.14	TCEA1	chr8	-	54002891	54003086	54002891	54002940	54010429	54010492	8929	4,4	0,2	0,1	1,2	198	99	0.000125842	0.00466184	1.0,0.5	0.0,0.2	0.65
8930	ENSG00000187735.14	TCEA1	chr8	-	54002891	54003092	54002891	54002940	54010429	54010492	8930	4,11	0,2	0,1	1,2	198	99	1.61467e-05	0.000825722	1.0,0.733	0.0,0.2	0.767
8937	ENSG00000008952.17	SEC62	chr3	+	169982636	169982911	169982659	169982911	169976945	169977051	8937	2,5	1,10	0,0	2,3	122	99	5.62713e-05	0.00237704	0.619,0.289	0.0,0.0	0.454
8954	ENSG00000180902.18	D2HGDH	chr2	+	241755044	241756014	241755848	241756014	241751245	241751388	8954	20,50	53112	83114	105151	198	99	0.00183975	0.0392876	0.159,0.182	0.283,0.274	-0.108
8988	ENSG00000163507.14	CIP2A	chr3	-	108582107	108582202	108582107	108582138	108582976	108583083	8988	307514	12,15	34,61	6,13	163	99	1.40386e-06	9.90412e-05	0.94,0.954	0.775,0.74	0.189
8992	ENSG00000165795.23	NDRG2	chr14	-	21024029	21024139	21024029	21024096	21025028	21025061	8992	3,4	31,33	14,15	17,25	142	99	7.4041e-06	0.000420008	0.063,0.078	0.365,0.295	-0.259
9001	ENSG00000159208.16	CIART	chr1	+	150283207	150283633	150283513	150283633	150282542	150282618	9001	54,67	5,12	5,9	5,8	198	99	6.99242e-05	0.00282838	0.844,0.736	0.333,0.36	0.444
9004	ENSG00000132768.14	DPH2	chr1	+	43970905	43971189	43970965	43971189	43970595	43970708	9004	45,64	244425	74117	137167	159	99	2.88658e-15	1.47816e-12	0.103,0.086	0.252,0.304	-0.184
9005	ENSG00000132768.14	DPH2	chr1	+	43970905	43971189	43970965	43971189	43970595	43970817	9005	36,54	11,18	72112	3,4	159	99	3.13028e-08	3.58107e-06	0.671,0.651	0.937,0.946	-0.28
9026	ENSG00000219626.9	FAM228B	chr2	+	24080875	24080955	24080878	24080955	24076525	24076615	9026	1,0	2,1	5,6	1,0	102	99	1.69212e-05	0.000860651	0.327,0.0	0.829,1.0	-0.751
9029	ENSG00000157193.17	LRP8	chr1	-	53255116	53257464	53255116	53255185	53258318	53258471	9029	170302	28,68	123154	5,9	198	99	3.028e-07	2.62599e-05	0.752,0.689	0.925,0.895	-0.19
9059	ENSG00000183506.17	PI4KAP2	chr22	-	21486799	21486975	21486799	21486927	21487564	21487672	9059	4,6	7,11	0,1	8,16	147	99	5.68059e-05	0.00239424	0.278,0.269	0.0,0.04	0.254
9069	ENSG00000119777.20	TMEM214	chr2	+	27037789	27037892	27037814	27037892	27037560	27037702	9069	36,31	14,25	19,30	2,4	124	99	0.000418669	0.012306	0.672,0.497	0.884,0.857	-0.286
9073	ENSG00000116815.16	CD58	chr1	-	116519230	116519302	116519230	116519267	116521905	116521983	9073	2,21	113158	16,25	24,47	134	99	2.19148e-10	4.39565e-08	0.013,0.089	0.33,0.282	-0.255
9106	ENSG00000115282.19	TTC31	chr2	+	74490024	74490473	74490243	74490473	74483321	74483410	9106	69102	5,3	27,40	23,16	198	99	7.33386e-10	1.29216e-07	0.873,0.944	0.37,0.556	0.445
9211	ENSG00000138078.15	PREPL	chr2	-	44359496	44360038	44359496	44359750	44361416	44361561	9211	163257	22,42	441545	19,41	198	99	2.00926e-05	0.000993753	0.787,0.754	0.921,0.869	-0.125
9240	ENSG00000181444.13	ZNF467	chr7	-	149764181	149766239	149764181	149764678	149769089	149769200	9240	115209	2,4	114194	19,29	198	99	1.25356e-09	2.08768e-07	0.966,0.963	0.75,0.77	0.204
9285	ENSG00000072682.18	P4HA2	chr5	-	132227085	132227258	132227085	132227221	132227538	132227794	9285	17,13	4,2	1,4	0,0	136	99	0.000764847	0.0195699	0.756,0.826	1.0,1.0	-0.209
9301	ENSG00000134138.20	MEIS2	chr15	-	36895150	36895261	36895150	36895240	36896627	36896686	9301	343476	307398	499657	240395	120	99	0.000151208	0.00537409	0.48,0.497	0.632,0.578	-0.116
9314	ENSG00000129219.14	PLD2	chr17	+	4807983	4808416	4808273	4808416	4807771	4807881	9314	20,27	2,0	8,12	7,2	198	99	0.000635755	0.0168987	0.833,1.0	0.364,0.75	0.36
9320	ENSG00000126226.21	PCID2	chr13	-	113177610	113178008	113177610	113177976	113178173	113178287	9320	110220	46,72	87123	15,18	131	99	0.000213985	0.00717504	0.644,0.698	0.814,0.838	-0.155
9342	ENSG00000000419.12	DPM1	chr20	-	50940864	50940955	50940864	50940933	50941104	50941209	9342	16,28	15,17	6,12	12,29	121	99	0.00227105	0.0463295	0.466,0.574	0.29,0.253	0.249
9343	ENSG00000000419.12	DPM1	chr20	-	50940864	50940955	50940864	50940933	50941128	50941209	9343	16,27	23,34	6,12	39,31	121	99	0.00195231	0.0411429	0.363,0.394	0.112,0.241	0.202
9379	ENSG00000124574.15	ABCC10	chr6	+	43436092	43436247	43436137	43436247	43435750	43435907	9379	2,4	85131	24,21	84124	144	99	9.53881e-09	1.23801e-06	0.016,0.021	0.164,0.104	-0.116
9437	ENSG00000117682.17	DHDDS	chr1	+	26442707	26442873	26442730	26442873	26438167	26438284	9437	7,21	100173	20,9	46,50	122	99	0.00161394	0.0357115	0.054,0.09	0.261,0.127	-0.122
9488	ENSG00000213995.11	NAXD	chr13	+	110638241	110639993	110638377	110639993	110637128	110637249	9488	57126	146236	115142	118190	198	99	0.000258978	0.00835613	0.163,0.211	0.328,0.272	-0.113
9514	ENSG00000074935.14	TUBE1	chr6	-	112075936	112076171	112075936	112076112	112076321	112076509	9514	30,71	90136	32,81	32,33	158	99	6.37839e-05	0.00263475	0.173,0.246	0.385,0.606	-0.286
9550	ENSG00000140264.19	SERF2	chr15	+	43798868	43799107	43798943	43799107	43792974	43793083	9550	20,22	5,2	30,28	1,0	174	99	0.000445137	0.0128581	0.695,0.862	0.945,1.0	-0.194
9600	ENSG00000177239.15	MAN1B1	chr9	+	137107249	137107447	137107274	137107447	137106688	137106809	9600	273426	17,10	187246	34,49	124	99	8.69216e-12	2.4506e-09	0.928,0.971	0.815,0.8	0.142
9625	ENSG00000175309.15	PHYKPL	chr5	-	178222354	178222580	178222354	178222545	178222851	178222934	9625	20,49	0,0	35,57	9,13	134	99	5.21251e-08	5.6376e-06	1.0,1.0	0.742,0.764	0.247
9628	ENSG00000006712.15	PAF1	chr19	-	39390068	39390289	39390068	39390161	39390817	39391154	9628	503759	12,19	281345	37,45	198	99	9.01501e-14	3.59055e-11	0.954,0.952	0.792,0.793	0.16
9635	ENSG00000178761.15	FAM219B	chr15	-	74904981	74905059	74904981	74905039	74905153	74905231	9635	28,45	15,22	10,15	0,0	119	99	6.82087e-08	7.11146e-06	0.608,0.63	1.0,1.0	-0.381
9638	ENSG00000105677.12	TMEM147	chr19	+	35546671	35547240	35547118	35547240	35545887	35545957	9638	43,85	0,4	127139	11,26	198	99	0.000363951	0.0110027	1.0,0.914	0.852,0.728	0.167
9665	ENSG00000186352.9	ANKRD37	chr4	+	185398936	185399028	185398946	185399028	185397149	185397302	9665	9,19	1,4	20,17	0,0	109	99	0.0024858	0.0498061	0.891,0.812	1.0,1.0	-0.148
9858	ENSG00000092096.16	SLC22A17	chr14	-	23348505	23348671	23348505	23348546	23349271	23349426	9858	278383	4,1	120172	15,11	198	99	1.95784e-09	3.08969e-07	0.972,0.995	0.8,0.887	0.14
9861	ENSG00000111203.13	ITFG2	chr12	+	2830216	2830885	2830833	2830885	2824089	2824252	9861	36,55	3,1	41,63	31,37	198	99	1.89432e-11	4.91713e-09	0.857,0.965	0.398,0.46	0.482
9920	ENSG00000215788.10	TNFRSF25	chr1	-	6462862	6463127	6462862	6462970	6464374	6464453	9920	15,19	0,0	22,23	2,3	198	99	0.0020816	0.0431664	1.0,1.0	0.846,0.793	0.18
9921	ENSG00000215788.10	TNFRSF25	chr1	-	6462862	6463147	6462862	6462970	6464374	6464453	9921	12,14	0,0	19,23	2,3	198	99	0.00200225	0.041955	1.0,1.0	0.826,0.793	0.191
9929	ENSG00000084444.14	FAM234B	chr12	+	13080624	13083449	13083002	13083449	13076025	13076143	9929	59101	15,19	91130	7,4	198	99	2.08269e-05	0.00102401	0.663,0.727	0.867,0.942	-0.209
9935	ENSG00000102710.20	SUPT20H	chr13	-	37022010	37022317	37022010	37022080	37024034	37024193	9935	144313	56132	113209	118160	198	99	1.99088e-06	0.000133214	0.563,0.542	0.324,0.395	0.193
9937	ENSG00000102710.20	SUPT20H	chr13	-	37022010	37023044	37022010	37022317	37024034	37024193	9937	139206	47125	176253	14,27	198	99	1.99325e-10	4.02263e-08	0.597,0.452	0.863,0.824	-0.319
9952	ENSG00000162613.16	FUBP1	chr1	-	77947452	77947552	77947452	77947547	77949154	77949300	9952	7,6	2,8	4,3	0,0	104	99	9.01326e-06	0.000501095	0.769,0.417	1.0,1.0	-0.407
10036	ENSG00000085552.17	IGSF9	chr1	-	159934189	159934332	159934189	159934284	159934424	159934570	10036	87144	14,14	31,42	2,0	147	99	0.00068727	0.0180198	0.807,0.874	0.913,1.0	-0.116
10047	ENSG00000138071.13	ACTR2	chr2	+	65241971	65242063	65242048	65242063	65239851	65239962	10047	0,0	2,2	2,5	0,0	176	99	2.59389e-10	5.0981e-08	0.0,0.0	1.0,1.0	-1
10055	ENSG00000099814.16	CEP170B	chr14	+	104889514	104889758	104889619	104889758	104886274	104887978	10055	51,71	2,6	45,48	0,0	198	99	0.000538091	0.0148644	0.927,0.855	1.0,1.0	-0.109
10077	ENSG00000135740.17	SLC9A5	chr16	+	67255752	67255930	67255838	67255930	67255392	67255471	10077	5,12	4,1	13,4	0,0	185	99	0.000196618	0.00668803	0.401,0.865	1.0,1.0	-0.367
10096	ENSG00000205593.12	DENND6B	chr22	-	50316565	50316712	50316565	50316626	50317292	50317373	10096	2,10	4,6	10,26	1,1	185	99	2.90828e-05	0.00134805	0.211,0.471	0.843,0.933	-0.547
10108	ENSG00000081059.20	TCF7	chr5	+	134146200	134148229	134146223	134148229	134143591	134143640	10108	2,6	13,11	2,5	0,0	122	99	5.09075e-08	5.53773e-06	0.111,0.307	1.0,1.0	-0.791
10127	ENSG00000140368.12	PSTPIP1	chr15	+	77035801	77035935	77035810	77035935	77035507	77035563	10127	11,25	4,6	10,17	1,0	108	99	0.000434017	0.0126289	0.716,0.793	0.902,1.0	-0.197
10148	ENSG00000233901.6	LINC01503	chr9	+	129341349	129342043	129341735	129342043	129338791	129338917	10148	2,2	0,0	3,6	3,5	198	99	1.84744e-06	0.000125061	1.0,1.0	0.333,0.375	0.646
10163	ENSG00000131503.21	ANKHD1	chr5	+	140438460	140438617	140438502	140438617	140436103	140436257	10163	411583	56,60	463578	9,8	141	99	1.11022e-16	6.90687e-14	0.837,0.872	0.973,0.981	-0.122
10164	ENSG00000131503.21	ANKHD1	chr5	+	140438493	140438617	140438502	140438617	140436103	140436257	10164	40,55	56,60	42,41	9,8	108	99	3.34643e-10	6.42618e-08	0.396,0.457	0.811,0.824	-0.391
10166	ENSG00000131503.21	ANKHD1	chr5	+	140537337	140537589	140537388	140537589	140528183	140529796	10166	178288	4,13	129180	11,29	150	99	3.04278e-05	0.00140434	0.967,0.936	0.886,0.804	0.107
10173	ENSG00000113119.12	TMCO6	chr5	+	140642490	140642671	140642585	140642671	140642314	140642419	10173	26,48	63100	44,66	46,61	194	99	0.000158908	0.00560019	0.174,0.197	0.328,0.356	-0.156
10190	ENSG00000068024.16	HDAC4	chr2	-	239126455	239126694	239126455	239126679	239134244	239134443	10190	18,31	23,24	50,87	5,9	114	99	9.46923e-11	2.07211e-08	0.405,0.529	0.897,0.894	-0.428
10212	ENSG00000113712.18	CSNK1A1	chr5	-	149501014	149501275	149501014	149501222	149505446	149505595	10212	20,40	3,13	45,50	3,1	152	99	0.000342127	0.0104451	0.813,0.667	0.907,0.97	-0.199
10214	ENSG00000076928.17	ARHGEF1	chr19	+	41892024	41892373	41892330	41892373	41888751	41888865	10214	65101	8,24	103166	5,11	198	99	0.000784862	0.0200208	0.802,0.678	0.912,0.883	-0.157
10228	ENSG00000175787.16	ZNF169	chr9	+	94299447	94301454	94299814	94301454	94292973	94293069	10228	4,14	12,22	11,11	4,2	198	99	0.000189403	0.00646893	0.143,0.241	0.579,0.733	-0.464
10234	ENSG00000227540.1	AC016394.1	chr10	+	73253800	73254349	73253892	73254349	73252790	73253095	10234	28,17	17,16	22,49	5,6	191	99	9.87303e-05	0.00377835	0.461,0.355	0.695,0.809	-0.344
10244	ENSG00000196204.11	RNF216P1	chr7	+	4984909	4985075	4984961	4985075	4983670	4983773	10244	365598	43,83	118228	51,79	151	99	6.43809e-10	1.15409e-07	0.848,0.825	0.603,0.654	0.208
10246	ENSG00000170271.11	FAXDC2	chr5	-	154834842	154835119	154834842	154834934	154838130	154838178	10246	44,76	27,24	4,11	29,25	198	99	1.18377e-08	1.50522e-06	0.449,0.613	0.065,0.18	0.409
10264	ENSG00000113282.13	CLINT1	chr5	-	157789362	157789567	157789362	157789513	157791702	157791995	10264	353603	592882	691994	240321	153	99	0	0	0.278,0.307	0.651,0.667	-0.367
10266	ENSG00000111731.12	C2CD5	chr12	-	22458483	22458585	22458483	22458555	22459491	22459542	10266	27,63	4,13	40,56	1,1	129	99	2.04454e-05	0.0010077	0.838,0.788	0.968,0.977	-0.159
10268	ENSG00000135083.15	CCNJL	chr5	-	160280524	160280948	160280524	160280738	160294727	160294963	10268	3,6	1,5	0,1	3,1	198	99	0.00147058	0.0332531	0.6,0.375	0.0,0.333	0.321
10299	ENSG00000109046.15	WSB1	chr17	+	27307743	27309272	27309099	27309272	27306781	27306882	10299	53,82	112193	352402	104217	198	99	1.88738e-15	1.01482e-12	0.191,0.175	0.629,0.481	-0.372
10313	ENSG00000151150.22	ANK3	chr10	-	60134270	60134373	60134270	60134358	60138963	60139087	10313	90149	12,17	31,26	0,0	114	99	1.75175e-05	0.000886782	0.867,0.884	1.0,1.0	-0.125
10315	ENSG00000137074.18	APTX	chr9	-	32987543	32987846	32987543	32987731	32988082	32988129	10315	201334	66111	39,54	38,75	198	99	4.78022e-11	1.1175e-08	0.604,0.601	0.339,0.265	0.3
10347	ENSG00000196923.14	PDLIM7	chr5	-	177491806	177491995	177491806	177491976	177492404	177492435	10347	1,2	0,1	0,1	3,0	118	99	0.00222513	0.0455532	1.0,0.627	0.0,1.0	0.314
10350	ENSG00000214765.8	SEPT7P2	chr7	-	45724352	45725715	45724352	45724480	45726183	45726236	10350	18,21	9,14	8,14	0,2	198	99	0.000540335	0.0149099	0.5,0.429	1.0,0.778	-0.424
10358	ENSG00000169169.14	CPT1C	chr19	+	49705006	49705114	49705039	49705114	49704709	49704787	10358	108135	20,15	246340	7,10	132	99	2.18761e-07	1.98642e-05	0.802,0.871	0.963,0.962	-0.126
10418	ENSG00000133640.20	LRRIQ1	chr12	+	85038152	85038308	85038172	85038308	85036350	85036407	10418	8,11	4,4	4,7	1,0	119	99	0.00153739	0.0344328	0.625,0.696	0.769,1.0	-0.224
10435	ENSG00000020256.20	ZFP64	chr20	-	52186831	52187071	52186831	52187065	52204195	52204308	10435	2,7	0,0	3,5	2,2	105	99	0.00158205	0.0351631	1.0,1.0	0.586,0.702	0.356
10439	ENSG00000145979.18	TBC1D7	chr6	-	13326786	13326963	13326786	13326906	13328295	13328531	10439	28,53	19,21	13,24	18,49	156	99	7.19362e-05	0.00289731	0.483,0.616	0.314,0.237	0.274
10440	ENSG00000145979.18	TBC1D7	chr6	-	13326786	13326963	13326786	13326906	13328315	13328583	10440	39,65	16,26	23,30	19,39	156	99	0.00073193	0.0188882	0.607,0.613	0.434,0.328	0.229
10441	ENSG00000145979.18	TBC1D7	chr6	-	13326786	13326963	13326786	13326906	13328455	13328531	10441	32,60	31,52	18,20	68,88	156	99	7.95116e-10	1.3887e-07	0.396,0.423	0.144,0.126	0.274
10458	ENSG00000197323.12	TRIM33	chr1	-	114397607	114397990	114397607	114397860	114399456	114399609	10458	139244	88161	130173	177273	198	99	3.42104e-08	3.8842e-06	0.441,0.431	0.269,0.241	0.181
10467	ENSG00000116353.15	MECR	chr1	-	29195940	29196042	29195940	29196013	29196197	29196258	10467	4,1	84116	6,12	26,38	128	99	2.25724e-07	2.04226e-05	0.036,0.007	0.151,0.196	-0.152
10485	ENSG00000111653.20	ING4	chr12	-	6652270	6652418	6652270	6652309	6652661	6652767	10485	242380	15,13	290421	41,51	198	99	3.56747e-06	0.000222674	0.89,0.936	0.78,0.805	0.121
10583	ENSG00000255152.8	MSH5-SAPCD1	chr6	+	31761749	31761865	31761817	31761865	31761471	31761615	10583	8,6	14,30	0,0	8,7	167	99	0.00012302	0.00457082	0.253,0.106	0.0,0.0	0.179
10607	ENSG00000168487.19	BMP1	chr8	+	22196180	22196840	22196679	22196840	22195461	22195587	10607	8,39	31,57	4,5	74101	198	99	1.48973e-09	2.42204e-07	0.114,0.255	0.026,0.024	0.16
10644	ENSG00000035928.16	RFC1	chr4	-	39306591	39306704	39306591	39306701	39311444	39311549	10644	3,2	5,1	1,5	0,0	102	99	4.9005e-06	0.000293002	0.368,0.66	1.0,1.0	-0.486
10669	ENSG00000166582.10	CENPV	chr17	-	16348615	16349333	16348615	16348685	16349930	16350029	10669	364662	304508	568764	291343	198	99	2.38978e-05	0.00114363	0.374,0.395	0.494,0.527	-0.126
10676	ENSG00000124593.16	AL365205.1	chr6	+	41786439	41787825	41786761	41787825	41786127	41786332	10676	21,11	6,2	13,20	1,0	198	99	0.000336609	0.0103107	0.636,0.733	0.867,1.0	-0.249
10713	ENSG00000225783.8	MIAT	chr22	+	26665456	26666937	26665530	26666937	26663315	26663398	10713	22,36	47,54	9,12	73,92	173	99	1.06069e-07	1.04372e-05	0.211,0.276	0.066,0.069	0.176
10727	ENSG00000096093.16	EFHC1	chr6	+	52454061	52454287	52454094	52454287	52452687	52452837	10727	4,12	19,24	7,17	1,10	132	99	0.00060142	0.0161833	0.136,0.273	0.84,0.56	-0.495
10760	ENSG00000105136.20	ZNF419	chr19	+	57490130	57490185	57490146	57490185	57487717	57487983	10760	1,0	16,17	4,9	13,16	115	99	1.46671e-05	0.000761435	0.051,0.0	0.209,0.326	-0.242
10779	ENSG00000185090.14	MANEAL	chr1	+	37799566	37801133	37799843	37801133	37796743	37796820	10779	7931138	174295	501736	53,73	198	99	2.43436e-09	3.7628e-07	0.695,0.659	0.825,0.834	-0.152
10780	ENSG00000013364.19	MVP	chr16	+	29830473	29830674	29830514	29830674	29820472	29820510	10780	5,5	3,4	2,5	0,1	140	99	0.00102092	0.0248046	0.541,0.469	1.0,0.78	-0.385
10782	ENSG00000083097.14	DOP1A	chr6	+	83119747	83119857	83119774	83119857	83118887	83118987	10782	92140	0,0	103,99	12,11	126	99	8.47903e-09	1.1139e-06	1.0,1.0	0.871,0.876	0.127
10813	ENSG00000133624.13	ZNF767P	chr7	-	149552800	149553016	149552800	149553013	149619923	149620037	10813	2,8	3,4	5,1	0,0	102	99	7.826e-06	0.000440621	0.393,0.66	1.0,1.0	-0.474
10830	ENSG00000183137.14	CEP57L1	chr6	+	109159217	109159462	109159268	109159462	109159024	109159102	10830	0,13	64,99	9,17	39,53	150	99	0.000435685	0.0126579	0.0,0.08	0.132,0.175	-0.113
10858	ENSG00000159214.13	CCDC24	chr1	+	43993803	43993964	43993889	43993964	43992522	43992639	10858	9,11	9,2	1,8	0,0	185	99	4.58015e-06	0.000276041	0.349,0.746	1.0,1.0	-0.453
10866	ENSG00000153975.10	ZUP1	chr6	-	116666633	116667207	116666633	116666912	116668565	116668794	10866	137266	13,18	184273	3,5	198	99	2.98463e-05	0.00138004	0.84,0.881	0.968,0.965	-0.106
10873	ENSG00000125319.14	C17orf53	chr17	+	44154552	44154664	44154555	44154664	44150960	44151044	10873	1,4	7,13	0,0	1,1	102	99	0.00241996	0.0487072	0.122,0.23	0.0,0.0	0.176
10888	ENSG00000180822.11	PSMG4	chr6	+	3264173	3264325	3264208	3264325	3263683	3263759	10888	22,35	54,97	22,31	28,35	134	99	0.00240602	0.0485175	0.231,0.21	0.367,0.396	-0.161
10957	ENSG00000233184.7	AC093157.1	chr1	+	101080886	101083574	101083460	101083574	101080388	101080613	10957	21,33	33,37	21,33	8,10	198	99	2.80832e-05	0.00130945	0.241,0.308	0.568,0.623	-0.321
10974	ENSG00000112031.16	MTRF1L	chr6	-	152995135	152995319	152995135	152995294	152998549	152998629	10974	219350	110149	125188	115133	124	99	0.00027354	0.00873611	0.614,0.652	0.465,0.53	0.135
10975	ENSG00000165555.9	NOXRED1	chr14	-	77405912	77406875	77405912	77406135	77407464	77407645	10975	1,2	0,0	9,9	2,6	198	99	2.57801e-06	0.000167584	1.0,1.0	0.692,0.429	0.44
10985	ENSG00000141013.17	GAS8	chr16	+	90031175	90031496	90031298	90031496	90027635	90027722	10985	54,74	216316	72,94	73103	198	99	8.77076e-15	4.05048e-12	0.111,0.105	0.33,0.313	-0.214
10986	ENSG00000141013.17	GAS8	chr16	+	90031189	90031496	90031298	90031496	90027635	90027722	10986	51,69	216316	74,97	73103	198	99	1.11022e-16	6.90687e-14	0.106,0.098	0.336,0.32	-0.226
11006	ENSG00000145246.13	ATP10D	chr4	+	47536685	47536938	47536730	47536938	47536436	47536564	11006	106161	7,5	274343	84,91	144	99	1.88394e-12	6.06048e-10	0.912,0.957	0.692,0.722	0.228
11047	ENSG00000272752.6	STAG3L5P-PVRIG2P-PILRB	chr7	+	100349730	100349887	100349798	100349887	100345864	100345968	11047	170253	76,80	352435	67,65	167	99	5.7736e-06	0.000339542	0.57,0.652	0.757,0.799	-0.167
11055	ENSG00000242802.9	AP5Z1	chr7	+	4790213	4790591	4790458	4790591	4789831	4789929	11055	75113	26,52	183226	38,44	198	99	0.000618684	0.0165619	0.591,0.521	0.707,0.72	-0.157
11056	ENSG00000242802.9	AP5Z1	chr7	+	4790388	4790591	4790458	4790591	4789831	4789929	11056	40,72	26,52	111141	38,44	169	99	0.000511407	0.0143752	0.474,0.448	0.631,0.652	-0.18
11065	ENSG00000003147.19	ICA1	chr7	-	8235909	8236005	8235909	8235940	8262093	8262273	11065	7261047	74,77	9111170	7581094	164	99	0	0	0.856,0.891	0.42,0.392	0.467
11080	ENSG00000100335.15	MIEF1	chr22	+	39509337	39509571	39509421	39509571	39504202	39504534	11080	14,27	16,17	48,46	13,3	183	99	0.000226449	0.00750933	0.321,0.462	0.666,0.892	-0.388
11081	ENSG00000100335.15	MIEF1	chr22	+	39512231	39512494	39512317	39512494	39511848	39512026	11081	352561	217328	543754	196286	185	99	0.000137388	0.00498891	0.465,0.478	0.597,0.585	-0.119
11114	ENSG00000223561.7	AC005165.1	chr7	-	25656087	25656261	25656087	25656231	25657959	25658093	11114	0,3	1,3	5,9	1,0	129	99	0.000251153	0.0081561	0.0,0.434	0.793,1.0	-0.68
11115	ENSG00000223561.7	AC005165.1	chr7	-	25656087	25656286	25656087	25656231	25657959	25658093	11115	0,4	1,3	13,13	1,0	154	99	0.000221593	0.00738081	0.0,0.462	0.893,1.0	-0.716
11169	ENSG00000065883.16	CDK13	chr7	+	40092784	40093237	40092964	40093237	40088125	40088331	11169	103164	209344	168241	138217	198	99	1.46687e-09	2.39004e-07	0.198,0.192	0.378,0.357	-0.172
11186	ENSG00000122515.15	ZMIZ2	chr7	+	44756946	44757149	44757042	44757149	44756424	44756539	11186	291485	11,12	296437	38,42	195	99	5.67594e-08	6.11247e-06	0.931,0.954	0.798,0.841	0.123
11187	ENSG00000122515.15	ZMIZ2	chr7	+	44756974	44757149	44757042	44757149	44756424	44756539	11187	87155	11,12	85143	38,42	167	99	7.93341e-07	6.06289e-05	0.824,0.884	0.57,0.669	0.235
11199	ENSG00000001631.15	KRIT1	chr7	-	92244901	92245171	92244901	92245134	92245789	92245923	11199	147199	28,35	48,51	1,4	136	99	0.000410316	0.0121173	0.793,0.805	0.972,0.903	-0.138
11233	ENSG00000148634.15	HERC4	chr10	-	67992605	67995292	67992605	67992682	67996045	67996138	11233	1,2	1,6	1,1	0,0	198	99	6.196e-10	1.11849e-07	0.333,0.143	1.0,1.0	-0.762
11247	ENSG00000186104.10	CYP2R1	chr11	-	14879113	14879443	14879113	14879207	14880135	14880768	11247	126186	12,16	15,13	7,15	198	99	5.13865e-07	4.12385e-05	0.84,0.853	0.517,0.302	0.437
11274	ENSG00000106638.16	TBL2	chr7	-	73574382	73574804	73574382	73574513	73577972	73578347	11274	20,21	1,5	46,48	0,0	198	99	0.000115152	0.00431252	0.909,0.677	1.0,1.0	-0.207
11275	ENSG00000106638.16	TBL2	chr7	-	73574382	73574571	73574382	73574513	73578419	73578576	11275	11,10	106210	32,25	88119	157	99	1.91858e-07	1.7808e-05	0.061,0.029	0.187,0.117	-0.107
11278	ENSG00000106089.12	STX1A	chr7	-	73700729	73700931	73700729	73700840	73702844	73702982	11278	140215	242321	186248	155164	190	99	4.89966e-08	5.36085e-06	0.232,0.259	0.385,0.441	-0.168
11299	ENSG00000129292.20	PHF20L1	chr8	+	132804580	132804740	132804611	132804740	132803818	132804032	11299	3,13	86138	20,33	67142	130	99	9.58535e-06	0.000526292	0.026,0.067	0.185,0.15	-0.121
11311	ENSG00000005471.17	ABCB4	chr7	-	87406287	87406515	87406287	87406494	87408036	87408234	11311	12,13	12,23	1,0	4,6	120	99	0.000177571	0.00612597	0.452,0.318	0.171,0.0	0.299
11358	ENSG00000196367.13	TRRAP	chr7	+	98993537	98993737	98993591	98993737	98992136	98992227	11358	272415	51,49	279364	14,18	153	99	8.98652e-07	6.72435e-05	0.775,0.846	0.928,0.929	-0.118
11365	ENSG00000197647.11	ZNF433	chr19	-	12018165	12018301	12018165	12018292	12034827	12034874	11365	2,3	6,8	1,0	13,15	108	99	0.00172624	0.0376324	0.234,0.256	0.066,0.0	0.212
11373	ENSG00000171163.15	ZNF692	chr1	-	248857827	248858017	248857827	248857859	248858130	248858321	11373	119162	33,59	403577	54,70	198	99	4.43238e-07	3.63898e-05	0.643,0.579	0.789,0.805	-0.186
11374	ENSG00000171163.15	ZNF692	chr1	-	248857827	248858034	248857827	248857859	248858130	248858321	11374	119161	33,59	407577	54,70	198	99	3.93868e-07	3.30533e-05	0.643,0.577	0.79,0.805	-0.188
11410	ENSG00000197008.9	ZNF138	chr7	+	64815571	64815653	64815575	64815653	64814917	64815044	11410	14,25	28,44	49,58	32,43	103	99	0.000193396	0.00658142	0.325,0.353	0.595,0.565	-0.241
11414	ENSG00000113163.16	COL4A3BP	chr5	-	75368485	75374191	75368485	75368658	75379336	75379473	11414	159320	10,11	125223	33,22	198	99	5.61247e-05	0.00237484	0.888,0.936	0.654,0.835	0.168
11528	ENSG00000173064.13	HECTD4	chr12	-	112171116	112171347	112171116	112171263	112172670	112172861	11528	6,17	59,79	32,27	58,93	183	99	0.0020127	0.042109	0.052,0.104	0.23,0.136	-0.105
11548	ENSG00000125744.12	RTN2	chr19	-	45495094	45495214	45495094	45495139	45496791	45497055	11548	33,96	111260	69,82	42,58	174	99	8.32667e-15	3.91749e-12	0.145,0.174	0.483,0.446	-0.305
11560	ENSG00000022976.15	ZNF839	chr14	+	102341322	102342364	102342102	102342364	102339093	102339223	11560	69,85	9,20	110170	5,9	198	99	0.000182738	0.00627258	0.793,0.68	0.917,0.904	-0.174
11569	ENSG00000176387.7	HSD11B2	chr16	+	67435532	67435840	67435627	67435840	67430651	67430779	11569	15,21	15,22	45,59	13,16	194	99	4.02589e-05	0.00179853	0.338,0.328	0.639,0.653	-0.313
11595	ENSG00000241472.7	PTPRG-AS1	chr3	-	62317105	62317230	62317105	62317192	62317807	62317900	11595	38,59	133273	0,3	15,45	137	99	7.23874e-05	0.00290979	0.171,0.135	0.0,0.046	0.13
11618	ENSG00000055609.18	KMT2C	chr7	-	152330600	152330742	152330600	152330739	152358586	152358675	11618	27,33	50,63	19,33	97134	102	99	0.0003681	0.0110969	0.344,0.337	0.16,0.193	0.164
11630	ENSG00000184863.11	RBM33	chr7	+	155711172	155711455	155711202	155711455	155706859	155707068	11630	38,61	55,89	22,48	85148	129	99	8.30524e-05	0.00326297	0.347,0.345	0.166,0.199	0.163
11638	ENSG00000062524.16	LTK	chr15	-	41507094	41507290	41507094	41507174	41507561	41507657	11638	56,74	1,0	69111	7,12	198	99	5.27461e-06	0.000313379	0.966,1.0	0.831,0.822	0.156
11648	ENSG00000184508.11	HDDC3	chr15	-	90930924	90931556	90930924	90931405	90931703	90931944	11648	75107	315527	38,47	35,47	198	99	2.89768e-14	1.23935e-11	0.106,0.092	0.352,0.333	-0.244
11661	ENSG00000136828.19	RALGPS1	chr9	+	127212943	127213049	127212967	127213049	127212626	127212719	11661	23,40	3,7	25,17	0,0	123	99	6.4972e-05	0.00266676	0.861,0.821	1.0,1.0	-0.159
11663	ENSG00000100288.19	CHKB	chr22	-	50579726	50579830	50579726	50579802	50580189	50580271	11663	24,65	2,4	83,91	35,54	127	99	1.32161e-08	1.65503e-06	0.903,0.927	0.649,0.568	0.306
11667	ENSG00000196440.11	ARMCX4	chrX	+	101488007	101488099	101488043	101488099	101487607	101487691	11667	3,4	58,98	16,3	23,37	135	99	0.000425585	0.0124413	0.037,0.029	0.338,0.056	-0.164
11678	ENSG00000186523.14	FAM86B1	chr8	-	12185233	12185547	12185233	12185525	12186699	12186833	11678	0,1	10,22	5,3	4,4	121	99	3.43436e-06	0.000215079	0.0,0.036	0.506,0.38	-0.425
11679	ENSG00000186523.14	FAM86B1	chr8	-	12188071	12188216	12188071	12188173	12188310	12188424	11679	5,4	0,0	2,0	0,11	142	99	0.000331235	0.010173	1.0,1.0	1.0,0.0	0.5
11713	ENSG00000147454.14	SLC25A37	chr8	+	23568258	23568378	23568321	23568378	23566107	23566336	11713	169242	23,52	194267	13,25	162	99	0.000706513	0.0183912	0.818,0.74	0.901,0.867	-0.105
11728	ENSG00000100473.18	COCH	chr14	+	30884909	30885041	30884984	30885041	30884552	30884656	11728	16,37	17,30	9,7	0,1	174	99	4.59423e-06	0.000276668	0.349,0.412	1.0,0.799	-0.519
11735	ENSG00000100802.15	C14orf93	chr14	-	22999053	22999402	22999053	22999156	23000958	23001037	11735	39,29	18,42	31,32	7,5	198	99	0.000799559	0.0203062	0.52,0.257	0.689,0.762	-0.337
11784	ENSG00000115486.12	GGCX	chr2	-	85558439	85558662	85558439	85558605	85558916	85559075	11784	8,15	124178	4,17	15,21	156	99	8.51859e-06	0.000475702	0.039,0.051	0.145,0.339	-0.197
11814	ENSG00000112855.17	HARS2	chr5	+	140693490	140693665	140693590	140693665	140691794	140691937	11814	26,42	5,3	39,50	0,0	198	99	4.11662e-05	0.00183038	0.722,0.875	1.0,1.0	-0.202
11815	ENSG00000112855.17	HARS2	chr5	+	140696028	140696201	140696102	140696201	140695737	140695845	11815	37,50	165289	69105	92130	173	99	1.13243e-14	5.01439e-12	0.114,0.09	0.3,0.316	-0.206
11830	ENSG00000099899.15	TRMT2A	chr22	-	20113431	20113561	20113431	20113507	20113685	20113808	11830	30,83	261400	119110	237328	153	99	3.84768e-08	4.32942e-06	0.069,0.118	0.245,0.178	-0.118
11831	ENSG00000099899.15	TRMT2A	chr22	-	20113431	20113561	20113431	20113507	20114573	20114685	11831	28,56	11,3	117109	3,1	153	99	0.000129437	0.00475803	0.622,0.924	0.962,0.986	-0.201
11865	ENSG00000134222.16	PSRC1	chr1	-	109282679	109282736	109282679	109282731	109283027	109283125	11865	33,41	8,2	4,4	0,0	104	99	0.00157441	0.0350429	0.797,0.951	1.0,1.0	-0.126
11866	ENSG00000134222.16	PSRC1	chr1	-	109282679	109282789	109282679	109282731	109283027	109283125	11866	39,52	8,2	7,10	0,0	157	99	0.000681279	0.0178972	0.755,0.943	1.0,1.0	-0.151
11892	ENSG00000025434.19	NR1H3	chr11	+	47260408	47260675	47260550	47260675	47259790	47259979	11892	71,89	0,0	27,56	2,4	198	99	0.000959107	0.0236017	1.0,1.0	0.871,0.875	0.127
11893	ENSG00000025434.19	NR1H3	chr11	+	47261546	47262018	47261918	47262018	47261240	47261449	11893	25,40	3,12	17,37	1,1	198	99	0.00109288	0.0261168	0.806,0.625	0.895,0.949	-0.206
11925	ENSG00000070047.12	PHRF1	chr11	+	581961	582081	581964	582081	581491	581597	11925	27,49	4,13	16,27	1,1	102	99	0.0016013	0.0354736	0.868,0.785	0.94,0.963	-0.125
11940	ENSG00000123415.15	SMUG1	chr12	-	54187818	54187905	54187818	54187902	54188825	54188871	11940	5,17	2,3	4,11	0,0	102	99	0.00203339	0.0423888	0.708,0.846	1.0,1.0	-0.223
11977	ENSG00000147813.16	NAPRT	chr8	-	143574784	143575093	143574784	143574900	143575422	143575525	11977	10,37	0,5	1,14	8,9	198	99	6.78145e-05	0.00276384	1.0,0.787	0.059,0.438	0.645
11978	ENSG00000147813.16	NAPRT	chr8	-	143574784	143575345	143574784	143574900	143575422	143575525	11978	135267	0,5	23,56	8,9	198	99	6.27308e-09	8.5701e-07	1.0,0.964	0.59,0.757	0.308
12040	ENSG00000197363.9	ZNF517	chr8	+	144804124	144804238	144804145	144804238	144803640	144803767	12040	16,21	0,1	23,31	1,7	120	99	0.00234795	0.0476401	1.0,0.945	0.95,0.785	0.105
12073	ENSG00000107105.15	ELAVL2	chr9	-	23690103	23692887	23690103	23692884	23693447	23693486	12073	3,11	6,15	0,1	2,4	102	99	0.00124947	0.0291908	0.327,0.416	0.0,0.195	0.274
12087	ENSG00000225484.7	NUTM2B-AS1	chr10	-	79808758	79808963	79808758	79808832	79814612	79814716	12087	62115	207350	9,12	135157	198	99	1.01868e-10	2.20986e-08	0.13,0.141	0.032,0.037	0.101
12142	ENSG00000111011.18	RSRC2	chr12	-	122518838	122519051	122518838	122519029	122521384	122521428	12142	53,60	343424	54,72	135221	121	99	5.75582e-07	4.54167e-05	0.112,0.104	0.247,0.21	-0.12
12161	ENSG00000106723.17	SPIN1	chr9	+	88418777	88418951	88418849	88418951	88415606	88415699	12161	28,38	3,8	26,27	1,0	171	99	0.000159999	0.00563596	0.844,0.733	0.938,1.0	-0.18
12184	ENSG00000187742.14	SECISBP2	chr9	+	89325426	89325676	89325547	89325676	89319651	89319797	12184	402634	46,43	608821	116189	198	99	2.43118e-08	2.85506e-06	0.814,0.881	0.724,0.685	0.143
12185	ENSG00000187742.14	SECISBP2	chr9	+	89334521	89334730	89334635	89334730	89332907	89332986	12185	196328	119164	500592	156192	198	99	0.000107417	0.00405107	0.452,0.5	0.616,0.607	-0.135
12256	ENSG00000119402.17	FBXW2	chr9	-	120787768	120788278	120787768	120788186	120793148	120793257	12256	251397	74136	142128	70108	191	99	0.000615583	0.0164906	0.637,0.602	0.513,0.381	0.172
12275	ENSG00000173611.17	SCAI	chr9	-	124971670	124971844	124971670	124971762	124976113	124976186	12275	30,68	0,1	49,52	3,7	181	99	0.000242245	0.00792149	1.0,0.974	0.899,0.802	0.136
12289	ENSG00000106976.20	DNM1	chr9	+	128247923	128248753	128248582	128248753	128247374	128247486	12289	210319	37,57	252344	27,26	198	99	0.000699279	0.0182647	0.739,0.737	0.824,0.869	-0.109
12310	ENSG00000187239.17	FNBP1	chr9	-	129923843	129923996	129923843	129923939	129924959	129925157	12310	142230	19,8	303410	2,4	156	99	8.05228e-08	8.23181e-06	0.826,0.948	0.99,0.985	-0.101
12348	ENSG00000111912.20	NCOA7	chr6	+	125888938	125889981	125888971	125889981	125885158	125885343	12348	255380	230382	201263	302444	132	99	7.35969e-05	0.00294842	0.454,0.427	0.333,0.308	0.12
12368	ENSG00000244187.8	TMEM141	chr9	+	136791946	136792358	136792250	136792358	136791710	136791777	12368	546892	55,61	231285	35,50	198	99	0.000164905	0.00577636	0.832,0.88	0.767,0.74	0.102
12375	ENSG00000159069.14	FBXW5	chr9	-	136942768	136943003	136942768	136942973	136943348	136943506	12375	4,19	2,7	38,48	2,2	129	99	0.000471406	0.0134875	0.606,0.676	0.936,0.949	-0.301
12398	ENSG00000181090.21	EHMT1	chr9	+	137743370	137743528	137743391	137743528	137728348	137728529	12398	144199	337548	254381	267310	120	99	7.66054e-15	3.67296e-12	0.261,0.231	0.44,0.503	-0.226
12453	ENSG00000166681.13	BEX3	chrX	+	103377462	103378077	103377509	103378077	103377027	103377106	12453	10661822	43235681	26003464	37805286	146	99	1.11022e-16	6.90687e-14	0.143,0.179	0.318,0.308	-0.152
12462	ENSG00000165792.17	METTL17	chr14	+	20992091	20992205	20992123	20992205	20990463	20990598	12462	231423	579854	273362	295373	131	99	1.5472e-09	2.49929e-07	0.232,0.272	0.412,0.423	-0.165
12548	ENSG00000071889.16	FAM3A	chrX	-	154507405	154507885	154507405	154507490	154508288	154508347	12548	15,21	15,14	17,34	5,6	198	99	0.00149294	0.0336777	0.333,0.429	0.63,0.739	-0.303
12682	ENSG00000089820.15	ARHGAP4	chrX	-	153910011	153910202	153910011	153910085	153910505	153910611	12682	23,34	10,11	91134	10,6	198	99	2.09278e-05	0.0010283	0.535,0.607	0.82,0.918	-0.298
12691	ENSG00000089820.15	ARHGAP4	chrX	-	153913023	153913094	153913023	153913051	153913217	153913600	12691	1,4	133193	28,34	130210	142	99	1.29086e-12	4.24325e-10	0.005,0.014	0.131,0.101	-0.107
12792	ENSG00000130821.16	SLC6A8	chrX	+	153693013	153693366	153693262	153693366	153691974	153692107	12792	33,49	7,21	32,45	2,2	198	99	8.58883e-05	0.00335687	0.702,0.538	0.889,0.918	-0.283
12796	ENSG00000130821.16	SLC6A8	chrX	+	153693027	153693366	153693262	153693366	153691974	153692107	12796	33,49	7,21	31,46	2,2	198	99	8.59673e-05	0.00335821	0.702,0.538	0.886,0.92	-0.283
12800	ENSG00000130821.16	SLC6A8	chrX	+	153693101	153693366	153693262	153693366	153691974	153692107	12800	30,48	7,21	32,43	2,2	198	99	5.57894e-05	0.00236443	0.682,0.533	0.889,0.915	-0.294
12801	ENSG00000130821.16	SLC6A8	chrX	+	153693160	153693366	153693262	153693366	153691974	153692107	12801	30,48	7,21	32,43	2,2	198	99	5.57894e-05	0.00236443	0.682,0.533	0.889,0.915	-0.294
12818	ENSG00000213397.10	HAUS7	chrX	-	153462609	153463101	153462609	153462671	153464987	153465055	12818	20,46	283500	31,54	102157	198	99	4.02893e-11	9.53717e-09	0.034,0.044	0.132,0.147	-0.101
12870	ENSG00000147274.14	RBMX	chrX	-	136873245	136873404	136873245	136873388	136875085	136875168	12870	3,1	0,1	1,0	1,2	115	99	2.39192e-05	0.00114393	1.0,0.463	0.463,0.0	0.5
13020	ENSG00000198157.10	HMGN5	chrX	-	81118431	81118488	81118431	81118485	81121534	81121688	13020	5,5	13,20	0,0	1,4	102	99	0.000261401	0.00841626	0.272,0.195	0.0,0.0	0.234
13033	ENSG00000165240.20	ATP7A	chrX	+	77998477	77998684	77998561	77998684	77989232	77989958	13033	84132	0,6	234309	23,28	183	99	0.000442774	0.0128144	1.0,0.922	0.846,0.857	0.11
13053	ENSG00000184634.16	MED12	chrX	+	71125662	71126142	71126035	71126142	71125350	71125495	13053	113256	5,18	85,89	29,33	198	99	2.30632e-11	5.88511e-09	0.919,0.877	0.594,0.574	0.314
13106	ENSG00000130119.16	GNL3L	chrX	+	54537051	54537302	54537210	54537302	54532519	54532585	13106	2,3	1,2	1,6	0,0	198	99	0.000435272	0.0126508	0.5,0.429	1.0,1.0	-0.535
13206	ENSG00000068400.13	GRIPAP1	chrX	-	48991009	48991170	48991009	48991102	48993427	48993578	13206	14,22	1,0	19,23	7,3	167	99	0.000257502	0.0083192	0.892,1.0	0.617,0.82	0.228
13207	ENSG00000068400.13	GRIPAP1	chrX	-	48991009	48991239	48991009	48991102	48993427	48993578	13207	14,22	1,0	20,23	7,3	198	99	0.000247621	0.00806223	0.875,1.0	0.588,0.793	0.247
13342	ENSG00000169249.12	ZRSR2	chrX	+	15822730	15823260	15822844	15823260	15820206	15820316	13342	44,87	8,21	93,99	2,8	198	99	7.69179e-05	0.00306353	0.733,0.674	0.959,0.861	-0.206
13367	ENSG00000100299.18	ARSA	chr22	-	50626590	50626989	50626590	50626760	50627165	50627406	13367	16,19	17,32	53,74	2,6	198	99	1.11022e-16	6.90687e-14	0.32,0.229	0.93,0.86	-0.621
13444	ENSG00000196576.15	PLXNB2	chr22	-	50275888	50276227	50275888	50276188	50276628	50276704	13444	1,0	2,3	1,5	0,3	138	99	0.000633912	0.0168557	0.264,0.0	1.0,0.545	-0.64
13462	ENSG00000196576.15	PLXNB2	chr22	-	50282710	50283183	50282710	50282881	50283336	50283445	13462	15,27	5,10	23,33	0,3	198	99	0.000271885	0.00868693	0.6,0.574	1.0,0.846	-0.336
13496	ENSG00000100429.18	HDAC10	chr22	-	50248679	50248859	50248679	50248751	50249102	50249168	13496	69,76	8,11	129177	2,2	198	99	5.42206e-07	4.31906e-05	0.812,0.776	0.97,0.978	-0.18
13497	ENSG00000100429.18	HDAC10	chr22	-	50248679	50248890	50248679	50248751	50249102	50249168	13497	94113	8,11	162210	2,2	198	99	2.59019e-06	0.00016823	0.855,0.837	0.976,0.981	-0.132
13498	ENSG00000100429.18	HDAC10	chr22	-	50248679	50248931	50248679	50248890	50249102	50249198	13498	19,34	45,57	63,91	51,48	140	99	1.07256e-05	0.000580429	0.23,0.297	0.466,0.573	-0.256
13516	ENSG00000100429.18	HDAC10	chr22	-	50250062	50250499	50250062	50250160	50250770	50251385	13516	45,95	36,51	245322	72,97	198	99	0.000299988	0.00938957	0.385,0.482	0.63,0.624	-0.194
13553	ENSG00000073169.14	SELENOO	chr22	+	50208487	50208716	50208535	50208716	50206320	50206520	13553	37,52	46,86	84,87	19,15	147	99	0	0	0.351,0.289	0.749,0.796	-0.453
13740	ENSG00000100401.19	RANGAP1	chr22	-	41280932	41281212	41280932	41281082	41282786	41282823	13740	156253	15,24	80,88	0,2	198	99	4.13934e-06	0.000253327	0.839,0.841	1.0,0.957	-0.138
13750	ENSG00000100401.19	RANGAP1	chr22	-	41284762	41285153	41284762	41284848	41285985	41286251	13750	7,18	0,5	3,2	0,0	198	99	0.00129525	0.0300281	1.0,0.643	1.0,1.0	-0.178
13752	ENSG00000100401.19	RANGAP1	chr22	-	41284762	41285153	41284762	41285129	41285985	41286251	13752	7,18	3,13	3,2	1,0	123	99	0.00229195	0.046708	0.653,0.527	0.707,1.0	-0.263
13786	ENSG00000284431.1	AL022238.4	chr22	+	40404939	40405284	40405093	40405284	40404556	40404664	13786	2,10	6,3	0,2	18,19	198	99	0.000134012	0.00488755	0.143,0.625	0.0,0.05	0.359
13797	ENSG00000284431.1	AL022238.4	chr22	+	40407679	40408120	40408070	40408120	40407412	40407568	13797	35,51	0,2	108138	7,15	198	99	0.00233973	0.0475245	1.0,0.927	0.885,0.821	0.111
13911	ENSG00000100150.19	DEPDC5	chr22	+	31836967	31837155	31836998	31837155	31833914	31833980	13911	14,16	9,22	20,29	4,4	130	99	7.23929e-05	0.00290979	0.542,0.356	0.792,0.847	-0.37
14020	ENSG00000100263.14	RHBDD3	chr22	-	29260811	29261280	29260811	29260864	29265478	29265668	14020	80144	7,13	55,81	0,1	198	99	1.1772e-05	0.000630713	0.851,0.847	1.0,0.976	-0.139
14038	ENSG00000180957.17	PITPNB	chr22	-	27910963	27911133	27910963	27911078	27914316	27914347	14038	0,0	1,2	2,9	0,0	154	99	4.05801e-10	7.59877e-08	0.0,0.0	1.0,1.0	-1
14042	ENSG00000180957.17	PITPNB	chr22	-	27918333	27918561	27918333	27918525	27919171	27919306	14042	1,0	1,2	5,3	0,1	135	99	6.69856e-06	0.00038576	0.423,0.0	1.0,0.688	-0.632
14045	ENSG00000244625.7	MIATNB	chr22	+	26721649	26722172	26722005	26722172	26717368	26717459	14045	13,21	0,4	0,0	1,2	198	99	9.92771e-08	9.83314e-06	1.0,0.724	0.0,0.0	0.862
14065	ENSG00000100077.15	GRK3	chr22	+	25702815	25702991	25702841	25702991	25695106	25695214	14065	3,1	12,20	18,32	36,64	125	99	0.00119021	0.0280771	0.165,0.038	0.284,0.284	-0.182
14096	ENSG00000178026.13	LRRC75B	chr22	-	24589155	24589613	24589155	24589393	24589820	24589949	14096	12,20	7,11	29,33	4,3	198	99	0.000424796	0.0124279	0.462,0.476	0.784,0.846	-0.346
14154	ENSG00000285762.1	AC253536.7	chr22	-	23973064	23973343	23973064	23973185	23973767	23973943	14154	4,10	1,3	2,7	0,0	198	99	0.000690417	0.018096	0.667,0.625	1.0,1.0	-0.354
14179	ENSG00000272779.1	AC245060.4	chr22	+	22306789	22306874	22306832	22306874	22303942	22304114	14179	186299	83158	149200	122202	142	99	2.72142e-05	0.00127717	0.61,0.569	0.46,0.408	0.155
14266	ENSG00000100211.10	CBY1	chr22	+	38671071	38671136	38671075	38671136	38670883	38670989	14266	0,1	4,11	2,7	2,3	103	99	4.15035e-06	0.000253795	0.0,0.08	0.49,0.692	-0.551
14321	ENSG00000093010.13	COMT	chr22	+	19967163	19967694	19967543	19967694	19964167	19964299	14321	9,32	3,4	5,8	8,16	198	99	6.68832e-06	0.000385505	0.6,0.8	0.238,0.2	0.481
14398	ENSG00000160294.11	MCM3AP	chr21	-	46265924	46266088	46265924	46266010	46266981	46268062	14398	20,26	3,6	13,25	1,0	177	99	0.000435034	0.0126508	0.789,0.708	0.879,1.0	-0.191
14425	ENSG00000183570.16	PCBP3	chr21	+	45850221	45850468	45850352	45850468	45849989	45850095	14425	3,2	0,0	1,1	1,1	198	99	0.00153358	0.0343752	1.0,1.0	0.333,0.333	0.667
14465	ENSG00000160218.13	TRAPPC10	chr21	+	44055775	44055893	44055810	44055893	44052279	44052476	14465	10,28	10,17	10,25	1,2	134	99	2.6598e-05	0.0012534	0.425,0.549	0.881,0.902	-0.404
14494	ENSG00000160216.19	AGPAT3	chr21	+	43971979	43972423	43971999	43972423	43971402	43971490	14494	0,0	2,10	2,2	1,2	119	99	0.000303779	0.00948849	0.0,0.0	0.625,0.454	-0.539
14576	ENSG00000159147.18	DONSON	chr21	-	33582164	33582269	33582164	33582246	33584589	33584768	14576	8,6	10,13	0,0	7,5	122	99	8.09646e-06	0.000453811	0.394,0.272	0.0,0.0	0.333
14588	ENSG00000142188.17	TMEM50B	chr21	-	33448781	33448903	33448781	33448879	33449233	33449410	14588	1,3	2,10	2,2	0,1	123	99	0.000283897	0.00901333	0.287,0.194	1.0,0.617	-0.568
14642	ENSG00000198862.14	LTN1	chr21	-	28961077	28961533	28961077	28961192	28965864	28965906	14642	0,0	1,5	1,3	0,1	198	99	1.09495e-05	0.000591483	0.0,0.0	1.0,0.6	-0.8
14785	ENSG00000258366.8	RTEL1	chr20	+	63689965	63690210	63690143	63690210	63689845	63689865	14785	37,50	4,8	20,32	0,0	198	99	1.55041e-05	0.000797734	0.822,0.758	1.0,1.0	-0.21
14808	ENSG00000232442.1	MHENCR	chr20	+	63628244	63628707	63628268	63628707	63627249	63627392	14808	1,1	0,0	0,0	5,3	123	99	2.74445e-09	4.18201e-07	1.0,1.0	0.0,0.0	1
14855	ENSG00000101199.13	ARFGAP1	chr20	+	63285975	63286398	63286365	63286398	63285653	63285713	14855	69,90	98129	127159	76113	198	99	5.31056e-06	0.000315018	0.26,0.259	0.455,0.413	-0.174
14941	ENSG00000254995.4	STX16-NPEPL1	chr20	+	58667200	58667597	58667489	58667597	58651433	58652138	14941	6,4	9,16	17,21	0,2	198	99	6.83793e-11	1.53194e-08	0.25,0.111	1.0,0.84	-0.739
14953	ENSG00000254995.4	STX16-NPEPL1	chr20	+	58713916	58714093	58713960	58714093	58713419	58713543	14953	23,31	0,0	71104	9,7	143	99	0.000129746	0.00476661	1.0,1.0	0.845,0.911	0.122
14966	ENSG00000101146.13	RAE1	chr20	+	57373499	57373738	57373662	57373738	57368704	57368812	14966	23,17	5,13	9,11	0,0	198	99	2.31191e-06	0.000152259	0.697,0.395	1.0,1.0	-0.454
14986	ENSG00000026559.14	KCNG1	chr20	-	51013728	51013849	51013728	51013844	51022653	51023081	14986	5,0	1,3	6,4	0,0	104	99	0.000827498	0.0208819	0.826,0.0	1.0,1.0	-0.587
15014	ENSG00000197818.11	SLC9A8	chr20	+	49886593	49886898	49886751	49886898	49883845	49884066	15014	10,9	27,48	1,3	58,53	198	99	2.88093e-05	0.00133867	0.156,0.086	0.009,0.028	0.102
15071	ENSG00000124198.9	ARFGEF2	chr20	+	49023025	49023181	49023069	49023181	49018883	49018998	15071	0,0	4,9	7,2	15,22	143	99	0.000614606	0.0164713	0.0,0.0	0.244,0.059	-0.151
15106	ENSG00000101040.19	ZMYND8	chr20	-	47298728	47298943	47298728	47298872	47310055	47310204	15106	80131	144224	132162	103176	170	99	0.000140937	0.00508347	0.244,0.254	0.427,0.349	-0.139
15154	ENSG00000064601.18	CTSA	chr20	+	45892978	45893311	45893219	45893311	45892724	45892887	15154	4,12	3,3	6,21	27,38	198	99	0.00249602	0.0499787	0.4,0.667	0.1,0.216	0.376
15165	ENSG00000064601.18	CTSA	chr20	+	45897907	45898109	45898004	45898109	45897725	45897806	15165	29,50	553863	283394	767992	196	99	0	0	0.026,0.028	0.157,0.167	-0.135
15257	ENSG00000080845.17	DLGAP4	chr20	+	36499241	36499659	36499587	36499659	36497446	36497602	15257	36,62	9,13	43,68	0,1	198	99	1.43665e-08	1.78457e-06	0.667,0.705	1.0,0.971	-0.3
15277	ENSG00000214078.12	CPNE1	chr20	-	35626558	35626852	35626558	35626803	35627279	35627531	15277	116212	6481274	236300	480628	148	99	5.55112e-16	3.23927e-13	0.107,0.1	0.247,0.242	-0.141
15283	ENSG00000214078.12	CPNE1	chr20	-	35630438	35630860	35630438	35630490	35631113	35631173	15283	138183	9,16	385490	8,0	198	99	1.93051e-08	2.33271e-06	0.885,0.851	0.96,1.0	-0.112
15344	ENSG00000126001.16	CEP250	chr20	+	35477867	35478063	35477870	35478063	35476448	35476595	15344	7,12	71107	13,21	42,71	102	99	0.000988332	0.0241708	0.087,0.098	0.231,0.223	-0.135
15359	ENSG00000100991.12	TRPC4AP	chr20	-	35003872	35004090	35003872	35004038	35004457	35004570	15359	4,4	4,0	0,2	7,3	151	99	0.00175482	0.0380461	0.396,1.0	0.0,0.304	0.546
15372	ENSG00000100991.12	TRPC4AP	chr20	-	35068398	35068818	35068398	35068440	35069295	35069412	15372	0,0	1,2	3,6	0,3	198	99	1.79118e-06	0.000122073	0.0,0.0	1.0,0.5	-0.75
15383	ENSG00000101464.10	PIGU	chr20	-	34644163	34644226	34644163	34644181	34657179	34657244	15383	107178	6,3	42,57	14,5	144	99	0.000128688	0.00474163	0.925,0.976	0.673,0.887	0.17
15466	ENSG00000101391.21	CDK5RAP1	chr20	-	33396760	33397084	33396760	33396852	33401427	33401561	15466	207377	21,33	112138	60,72	198	99	0	0	0.831,0.851	0.483,0.489	0.355
15493	ENSG00000171456.19	ASXL1	chr20	+	32371777	32371874	32371779	32371874	32369014	32369123	15493	17,23	0,0	18,10	6,0	101	99	0.000898191	0.0223438	1.0,1.0	0.746,1.0	0.127
15498	ENSG00000171456.19	ASXL1	chr20	+	32429627	32430053	32429900	32430053	32429337	32429431	15498	37,63	67121	84,98	63109	198	99	0.000522241	0.0145763	0.216,0.207	0.4,0.31	-0.143
15502	ENSG00000171456.19	ASXL1	chr20	+	32430986	32431484	32431320	32431484	32429337	32429431	15502	48,62	153202	113141	181189	198	99	1.79307e-06	0.000122073	0.136,0.133	0.238,0.272	-0.12
15503	ENSG00000171456.19	ASXL1	chr20	+	32431075	32431484	32431320	32431484	32429337	32429431	15503	48,61	153202	113142	181189	198	99	1.25082e-06	8.92479e-05	0.136,0.131	0.238,0.273	-0.122
15506	ENSG00000171456.19	ASXL1	chr20	+	32431155	32431484	32431320	32431484	32429900	32430053	15506	48,61	172339	113143	200307	198	99	1.46392e-07	1.4038e-05	0.122,0.083	0.22,0.189	-0.102
15530	ENSG00000101294.17	HM13	chr20	+	31548379	31548793	31548676	31548793	31547222	31547606	15530	233355	32,43	223288	5,5	198	99	1.10076e-10	2.38106e-08	0.785,0.805	0.957,0.966	-0.166
15531	ENSG00000101294.17	HM13	chr20	+	31548211	31548608	31548379	31548608	31547447	31547692	15531	2,6	41,62	8,7	3,17	198	99	0.000190156	0.00649168	0.024,0.046	0.571,0.171	-0.336
15537	ENSG00000101294.17	HM13	chr20	+	31548964	31549114	31549028	31549114	31548211	31548608	15537	119213	27,31	115190	4,9	163	99	1.48997e-06	0.000104626	0.728,0.807	0.946,0.928	-0.169
15599	ENSG00000088930.8	XRN2	chr20	+	21387307	21387516	21387431	21387516	21386867	21387006	15599	2,4	1,2	1,3	0,0	198	99	0.000605616	0.0162757	0.5,0.5	1.0,1.0	-0.5
15629	ENSG00000089091.16	DZANK1	chr20	-	18465249	18465452	18465249	18465379	18466995	18467281	15629	0,0	6,3	3,5	4,4	172	99	1.52448e-05	0.000786451	0.0,0.0	0.302,0.418	-0.36
15653	ENSG00000101247.18	NDUFAF5	chr20	+	13787177	13787352	13787311	13787352	13785087	13785290	15653	9,19	396604	103147	265408	198	99	0	0	0.011,0.015	0.163,0.153	-0.145
15726	ENSG00000089063.15	TMEM230	chr20	-	5109157	5109281	5109157	5109277	5112960	5113103	15726	4,1	5,0	0,0	2,4	103	99	0.00025185	0.00817518	0.435,1.0	0.0,0.0	0.718
15797	ENSG00000125875.14	TBC1D20	chr20	-	440247	440359	440247	440317	441587	442043	15797	46,70	7,12	37,50	0,3	141	99	0.000716571	0.0185874	0.822,0.804	1.0,0.921	-0.148
15848	ENSG00000083845.9	RPS5	chr19	+	58394135	58394595	58394363	58394595	58393358	58393487	15848	1,1	0,0	4,1	4,3	198	99	7.005e-09	9.44997e-07	1.0,1.0	0.333,0.143	0.762
15884	ENSG00000283515.1	AC020915.5	chr19	+	58312020	58312061	58312030	58312061	58306087	58306216	15884	8,8	2,3	5,11	0,0	109	99	0.000829512	0.0209187	0.784,0.708	1.0,1.0	-0.254
15888	ENSG00000283515.1	AC020915.5	chr19	+	58312020	58312403	58312265	58312403	58306087	58306216	15888	8,6	5,2	5,10	0,1	198	99	0.000365645	0.0110451	0.444,0.6	1.0,0.833	-0.394
15893	ENSG00000283515.1	AC020915.5	chr19	+	58312030	58312196	58312168	58312196	58306087	58306216	15893	2,5	13,12	0,0	1,5	198	99	0.00156554	0.034904	0.071,0.172	0.0,0.0	0.121
15912	ENSG00000251369.8	ZNF550	chr19	-	57543650	57544583	57543650	57543931	57546456	57547993	15912	9,17	1,3	4,3	25,21	198	99	2.35278e-12	7.47292e-10	0.818,0.739	0.074,0.067	0.708
15991	ENSG00000105063.19	PPP6R1	chr19	-	55231801	55232239	55231801	55232208	55236642	55236821	15991	0,0	5,1	4,2	0,0	130	99	7.80385e-11	1.73287e-08	0.0,0.0	1.0,1.0	-1
15996	ENSG00000105063.19	PPP6R1	chr19	-	55232074	55232387	55232074	55232239	55236642	55236821	15996	2,2	0,0	0,0	4,2	198	99	4.98806e-10	9.22558e-08	1.0,1.0	0.0,0.0	1
16005	ENSG00000105063.19	PPP6R1	chr19	-	55240944	55241376	55240944	55241079	55241476	55241639	16005	42,68	21,24	78105	8,18	198	99	0.000290193	0.00917069	0.5,0.586	0.83,0.745	-0.245
16111	ENSG00000213793.5	ZNF888	chr19	-	52918818	52918937	52918818	52918917	52923368	52923481	16111	8,4	0,0	6,0	2,2	119	99	0.000379505	0.0113906	1.0,1.0	0.714,0.0	0.643
16130	ENSG00000161551.14	ZNF577	chr19	-	51886820	51886912	51886820	51886879	51887587	51887891	16130	27,17	7,0	28,50	0,0	132	99	0.00028211	0.00897555	0.743,1.0	1.0,1.0	-0.129
16132	ENSG00000182310.14	SPACA6	chr19	+	51702816	51703098	51703020	51703098	51702628	51702652	16132	36,15	2,5	16,16	14,12	198	99	0.00116601	0.0276276	0.9,0.6	0.364,0.4	0.368
16211	ENSG00000010361.13	FUZ	chr19	-	49812614	49813029	49812614	49812736	49813132	49813249	16211	6,8	10,11	16,33	6,12	198	99	0.000756412	0.019387	0.231,0.267	0.571,0.579	-0.326
16241	ENSG00000126456.16	IRF3	chr19	-	49664552	49664793	49664552	49664673	49665634	49665847	16241	6,21	4,7	11,29	0,0	198	99	1.5729e-07	1.49308e-05	0.429,0.6	1.0,1.0	-0.486
16256	ENSG00000130529.16	TRPM4	chr19	+	49200610	49200785	49200659	49200785	49200299	49200432	16256	23,43	1,0	12,13	2,7	148	99	1.12007e-05	0.000603107	0.939,1.0	0.801,0.554	0.292
16342	ENSG00000105486.14	LIG1	chr19	-	48149762	48150224	48149762	48150207	48151231	48151385	16342	3,6	1,6	1,4	0,0	116	99	5.61708e-06	0.000331893	0.719,0.46	1.0,1.0	-0.41
16348	ENSG00000105486.14	LIG1	chr19	-	48151467	48151894	48151467	48151734	48153871	48154207	16348	1,7	2,2	2,1	0,0	198	99	0.000178655	0.0061577	0.2,0.636	1.0,1.0	-0.582
16369	ENSG00000063169.10	BICRA	chr19	+	47676792	47677276	47676870	47677276	47675850	47675916	16369	1,5	0,5	5,2	0,0	177	99	0.00154407	0.0345413	1.0,0.359	1.0,1.0	-0.321
16372	ENSG00000063169.10	BICRA	chr19	+	47676870	47677276	47676925	47677276	47675850	47675916	16372	0,5	1,6	0,0	7,3	154	99	0.00213719	0.0440886	0.0,0.349	0.0,0.0	0.174
16379	ENSG00000063169.10	BICRA	chr19	+	47694663	47695080	47694899	47695080	47679335	47681276	16379	1,10	0,0	6,2	12,1	198	99	2.20228e-08	2.62309e-06	1.0,1.0	0.2,0.5	0.65
16407	ENSG00000105419.17	MEIS3	chr19	-	47406370	47406703	47406370	47406526	47409098	47409247	16407	8,6	3,5	7,9	0,0	198	99	2.29661e-07	2.07538e-05	0.571,0.375	1.0,1.0	-0.527
16582	ENSG00000104859.15	CLASRP	chr19	+	45053105	45053177	45053110	45053177	45052070	45052097	16582	14,22	5,6	15,22	1,0	104	99	6.44906e-05	0.00265423	0.727,0.777	0.935,1.0	-0.216
16608	ENSG00000167380.16	ZNF226	chr19	+	44165587	44165807	44165756	44165807	44165072	44165188	16608	30,47	3,0	19,38	3,11	198	99	0.000740444	0.0190688	0.833,1.0	0.76,0.633	0.22
16641	ENSG00000167619.12	TMEM145	chr19	+	42314420	42314868	42314791	42314868	42314271	42314346	16641	34,40	2,4	52,81	31,27	198	99	2.18063e-05	0.00105902	0.895,0.833	0.456,0.6	0.336
16648	ENSG00000167619.12	TMEM145	chr19	+	42314498	42314851	42314791	42314851	42314271	42314346	16648	31,34	2,4	44,69	31,27	198	99	2.23629e-05	0.00108048	0.886,0.81	0.415,0.561	0.36
16650	ENSG00000167619.12	TMEM145	chr19	+	42314516	42314851	42314791	42314851	42314271	42314346	16650	25,29	2,4	34,55	31,27	198	99	2.12583e-05	0.00104087	0.862,0.784	0.354,0.505	0.393
16652	ENSG00000167619.12	TMEM145	chr19	+	42314612	42314868	42314791	42314868	42314271	42314346	16652	37,50	2,4	79,96	31,27	198	99	2.25726e-05	0.00108679	0.902,0.862	0.56,0.64	0.282
16675	ENSG00000167619.12	TMEM145	chr19	+	42323291	42323789	42323520	42323789	42320358	42320437	16675	5,6	0,1	12,4	3,8	198	99	0.000505854	0.0142563	1.0,0.75	0.667,0.2	0.442
16692	ENSG00000105737.9	GRIK5	chr19	-	42021946	42022357	42021946	42022056	42042551	42042901	16692	1,3	0,0	5,2	9,4	198	99	4.24693e-07	3.51696e-05	1.0,1.0	0.217,0.2	0.791
16719	ENSG00000286129.1	AC245060.7	chr22	+	22321350	22321871	22321580	22321871	22318898	22319251	16719	4,7	0,1	1,1	4,5	198	99	1.56124e-07	1.48436e-05	1.0,0.778	0.111,0.091	0.788
16720	ENSG00000286129.1	AC245060.7	chr22	+	22321393	22321871	22321580	22321871	22318898	22319251	16720	6,17	0,1	1,7	4,5	198	99	1.76098e-06	0.000120509	1.0,0.895	0.111,0.412	0.686
16730	ENSG00000123815.12	COQ8B	chr19	-	40705095	40705275	40705095	40705181	40710058	40710136	16730	2,6	2,6	4,7	0,1	193	99	7.72453e-05	0.00307169	0.339,0.339	1.0,0.782	-0.552
16758	ENSG00000105223.20	PLD3	chr19	+	40365552	40365888	40365856	40365888	40348703	40348768	16758	412588	2,14	205281	19,34	198	99	4.71967e-12	1.40426e-09	0.99,0.955	0.844,0.805	0.148
16759	ENSG00000105223.20	PLD3	chr19	+	40365585	40365888	40365856	40365888	40348703	40348768	16759	77107	2,14	71117	19,34	198	99	0.000234564	0.00774093	0.951,0.793	0.651,0.632	0.231
16857	ENSG00000013275.7	PSMC4	chr19	+	39980239	39980717	39980635	39980717	39980069	39980146	16857	4,0	1,2	1,6	0,0	198	99	0.000626	0.0166984	0.667,0.0	1.0,1.0	-0.666
16873	ENSG00000196235.14	SUPT5H	chr19	+	39472836	39473112	39473011	39473112	39472408	39472493	16873	7,18	0,6	21,18	0,0	198	99	0.000390182	0.0116479	1.0,0.6	1.0,1.0	-0.2
16880	ENSG00000196235.14	SUPT5H	chr19	+	39473933	39474402	39474233	39474402	39473415	39473521	16880	6,14	2,4	3,6	0,0	198	99	6.52841e-05	0.00267811	0.6,0.636	1.0,1.0	-0.382
16884	ENSG00000196235.14	SUPT5H	chr19	+	39473946	39474402	39474233	39474402	39473415	39473521	16884	7,12	2,4	3,8	0,0	198	99	4.80522e-05	0.00209935	0.636,0.6	1.0,1.0	-0.382
16888	ENSG00000196235.14	SUPT5H	chr19	+	39474017	39474402	39474233	39474402	39473415	39473521	16888	8,12	2,4	3,6	0,0	198	99	5.27157e-05	0.00226239	0.667,0.6	1.0,1.0	-0.367
16889	ENSG00000196235.14	SUPT5H	chr19	+	39474077	39474402	39474233	39474402	39473415	39473521	16889	8,12	2,4	5,7	0,0	198	99	4.81409e-05	0.00210079	0.667,0.6	1.0,1.0	-0.367
16946	ENSG00000180479.13	ZNF571	chr19	-	37583970	37584141	37583970	37584080	37586667	37586745	16946	3,14	0,3	0,0	4,4	160	99	2.76944e-09	4.21156e-07	1.0,0.743	0.0,0.0	0.871
16948	ENSG00000180479.13	ZNF571	chr19	-	37583970	37584141	37583970	37584097	37586667	37586745	16948	3,14	22,31	0,0	58,51	143	99	2.96697e-08	3.415e-06	0.086,0.238	0.0,0.0	0.162
16960	ENSG00000198453.13	ZNF568	chr19	+	36976245	36976367	36976326	36976367	36974419	36974466	16960	2,2	1,2	0,0	2,2	180	99	0.0016807	0.0368315	0.524,0.355	0.0,0.0	0.44
16964	ENSG00000225975.7	LINC01534	chr19	-	36685836	36686015	36685836	36685970	36686685	36686806	16964	22,10	0,7	2,9	0,0	144	99	0.00144644	0.032786	1.0,0.495	1.0,1.0	-0.252
17046	ENSG00000239382.10	ALKBH6	chr19	-	36010566	36010736	36010566	36010683	36010893	36011077	17046	32,43	117167	51,63	87112	152	99	0.000102777	0.00390937	0.151,0.144	0.276,0.268	-0.125
17095	ENSG00000004777.18	ARHGAP33	chr19	+	35786788	35787072	35786895	35787072	35785408	35785483	17095	3,3	5,7	0,0	1,3	198	99	0.00176159	0.0381578	0.231,0.176	0.0,0.0	0.204
17120	ENSG00000267120.3	AD000671.2	chr19	-	35744322	35744692	35744322	35744418	35745124	35745212	17120	8,22	0,0	0,2	2,1	198	99	5.16058e-05	0.00222745	1.0,1.0	0.0,0.5	0.75
17122	ENSG00000267120.3	AD000671.2	chr19	-	35744625	35744738	35744625	35744692	35745124	35745212	17122	41,54	8,11	12,8	0,1	145	99	0.00119834	0.0281718	0.778,0.77	1.0,0.845	-0.148
17126	ENSG00000267120.3	AD000671.2	chr19	-	35744625	35744738	35744625	35744692	35745347	35745432	17126	28,31	1,5	9,13	0,0	145	99	0.00173542	0.0377888	0.95,0.809	1.0,1.0	-0.121
17241	ENSG00000267886.1	AC074135.1	chr19	+	23094942	23095154	23095076	23095154	23075210	23075387	17241	19,31	2,4	2,3	0,0	198	99	0.00130354	0.0301739	0.826,0.795	1.0,1.0	-0.19
17258	ENSG00000188171.16	ZNF626	chr19	-	20645683	20645762	20645683	20645758	20646278	20646405	17258	1,3	1,0	0,2	2,2	103	99	0.000389836	0.0116449	0.49,1.0	0.0,0.49	0.5
17293	ENSG00000105705.16	AC004475.1	chr19	-	19302264	19302446	19302264	19302388	19303347	19303686	17293	25,44	238346	101170	239354	157	99	2.33147e-15	1.21037e-12	0.062,0.074	0.21,0.232	-0.153
17311	ENSG00000184162.14	NR2C2AP	chr19	-	19202308	19202575	19202308	19202398	19202790	19202881	17311	323509	21,67	121153	26,40	198	99	9.81325e-05	0.0037593	0.885,0.792	0.699,0.657	0.161
17404	ENSG00000221983.7	UBA52	chr19	+	18572840	18573048	18572976	18573048	18571854	18571887	17404	0,6	2,1	12,11	0,0	198	99	0.00136794	0.0313083	0.0,0.75	1.0,1.0	-0.625
17471	ENSG00000130511.16	SSBP4	chr19	+	18427042	18427423	18427350	18427423	18419425	18419615	17471	14,32	2,6	20,17	0,0	198	99	2.89914e-05	0.00134464	0.778,0.727	1.0,1.0	-0.248
17477	ENSG00000130511.16	SSBP4	chr19	+	18431352	18431701	18431646	18431701	18430840	18430930	17477	279378	395744	61,82	241342	198	99	7.01499e-10	1.23958e-07	0.261,0.203	0.112,0.107	0.123
17482	ENSG00000130511.16	SSBP4	chr19	+	18431671	18432023	18431999	18432023	18430840	18430930	17482	50,93	6,5	66,92	0,0	198	99	1.89461e-05	0.000944909	0.806,0.903	1.0,1.0	-0.145
17484	ENSG00000130511.16	SSBP4	chr19	+	18431802	18432023	18431999	18432023	18430840	18430930	17484	51,91	6,5	66,92	0,0	198	99	1.79614e-05	0.000906817	0.81,0.901	1.0,1.0	-0.144
17758	ENSG00000132017.10	DCAF15	chr19	+	13960307	13960580	13960464	13960580	13959983	13960069	17758	39,73	1,3	34,41	5,8	198	99	0.00175036	0.0379822	0.951,0.924	0.773,0.719	0.192
17764	ENSG00000132024.17	CC2D1A	chr19	+	13919443	13919939	13919817	13919939	13919129	13919202	17764	38,53	77140	37,68	44,44	198	99	7.61674e-05	0.00304007	0.198,0.159	0.296,0.436	-0.188
17813	ENSG00000179262.10	RAD23A	chr19	+	12948513	12948818	12948685	12948818	12948176	12948358	17813	186211	13,16	90144	35,27	198	99	1.2316e-05	0.000654732	0.877,0.868	0.562,0.727	0.228
17815	ENSG00000179262.10	RAD23A	chr19	+	12948517	12948813	12948685	12948813	12948176	12948358	17815	146162	13,16	73118	35,27	198	99	4.67463e-05	0.00204943	0.849,0.835	0.51,0.686	0.244
17816	ENSG00000179262.10	RAD23A	chr19	+	12948520	12948813	12948685	12948813	12948176	12948358	17816	147161	13,16	73116	35,27	198	99	3.59356e-05	0.00162761	0.85,0.834	0.51,0.682	0.246
17879	ENSG00000123154.12	WDR83	chr19	+	12672462	12672920	12672846	12672920	12670694	12670821	17879	14,27	131163	30,42	60115	198	99	3.19021e-06	0.000201634	0.051,0.076	0.2,0.154	-0.113
17880	ENSG00000123154.12	WDR83	chr19	+	12672465	12672914	12672846	12672914	12670710	12670821	17880	18,28	131163	30,41	60115	198	99	3.19233e-05	0.00146439	0.064,0.079	0.2,0.151	-0.104
17899	ENSG00000219665.8	ZNF433-AS1	chr19	+	11989302	11989452	11989375	11989452	11987766	11987823	17899	2,3	9,21	12,9	2,10	172	99	0.000258579	0.00834684	0.113,0.076	0.775,0.341	-0.464
18075	ENSG00000129347.20	KRI1	chr19	-	10557509	10557685	10557509	10557674	10557768	10557895	18075	1,2	0,0	0,0	1,1	110	99	1.16007e-08	1.4801e-06	1.0,1.0	0.0,0.0	1
18083	ENSG00000130734.10	ATG4D	chr19	+	10544628	10544866	10544782	10544866	10544308	10544325	18083	24,68	186293	107104	182243	198	99	1.02875e-08	1.32831e-06	0.061,0.104	0.227,0.176	-0.119
18093	ENSG00000065989.16	PDE4A	chr19	+	10450791	10450941	10450831	10450941	10450602	10450652	18093	0,0	5,8	2,4	2,4	139	99	3.48663e-05	0.00158874	0.0,0.0	0.416,0.416	-0.416
18143	ENSG00000171466.10	ZNF562	chr19	-	9658008	9658289	9658008	9658190	9659378	9659467	18143	4,6	8,18	0,1	20,24	198	99	7.37541e-05	0.00295315	0.2,0.143	0.0,0.02	0.161
18161	ENSG00000171469.11	ZNF561	chr19	-	9616976	9617210	9616976	9617171	9618090	9618179	18161	30,30	139215	74110	179228	138	99	1.96107e-07	1.81657e-05	0.134,0.091	0.229,0.257	-0.131
18162	ENSG00000171469.11	ZNF561	chr19	-	9616976	9617346	9616976	9617171	9618090	9618179	18162	54,63	139215	158207	179228	198	99	5.94512e-10	1.07578e-07	0.163,0.128	0.306,0.312	-0.163
18239	ENSG00000099889.14	ARVCF	chr22	-	19979996	19980369	19979996	19980363	19981210	19981737	18239	10,27	5,5	30,26	35,35	105	99	0.000293378	0.00923977	0.653,0.836	0.447,0.412	0.315
18246	ENSG00000099889.14	ARVCF	chr22	-	19983672	19983819	19983672	19983812	19986650	19986683	18246	6,13	1,0	8,4	3,3	106	99	0.000738115	0.0190282	0.849,1.0	0.714,0.555	0.29
18258	ENSG00000167785.9	ZNF558	chr19	-	8822628	8822886	8822628	8822859	8824081	8824417	18258	6,7	0,0	3,3	3,2	126	99	1.89544e-05	0.000944909	1.0,1.0	0.44,0.541	0.509
18297	ENSG00000130827.6	PLXNA3	chrX	+	154470855	154471009	154470859	154471009	154470441	154470611	18297	2,2	2,0	1,0	2,1	103	99	0.000424038	0.0124105	0.49,1.0	0.325,0.0	0.583
18358	ENSG00000104980.8	TIMM44	chr19	-	7927656	7928136	7927656	7928133	7931137	7931599	18358	17,20	10,0	9,12	0,0	102	99	0.000516542	0.0144655	0.623,1.0	1.0,1.0	-0.189
18418	ENSG00000130382.9	MLLT1	chr19	-	6213119	6213191	6213119	6213149	6213336	6213408	18418	3,5	3,2	3,5	0,0	141	99	1.89172e-05	0.000944909	0.412,0.637	1.0,1.0	-0.476
18446	ENSG00000130255.13	RPL36	chr19	+	5684780	5685119	5684964	5685119	5681181	5681271	18446	4,20	3,4	2,3	0,0	198	99	1.32213e-05	0.000696952	0.4,0.714	1.0,1.0	-0.443
18447	ENSG00000130255.13	RPL36	chr19	+	5684818	5685119	5684964	5685119	5681181	5681271	18447	14,35	3,4	7,10	0,0	198	99	0.000215271	0.00720851	0.7,0.814	1.0,1.0	-0.243
18474	ENSG00000130254.12	SAFB2	chr19	-	5609994	5610374	5609994	5610095	5610638	5612473	18474	24,28	218323	105114	183229	198	99	0	0	0.052,0.042	0.223,0.199	-0.164
18475	ENSG00000130254.12	SAFB2	chr19	-	5609994	5610421	5609994	5610095	5610638	5612473	18475	23,29	218323	106113	183229	198	99	0	0	0.05,0.043	0.225,0.198	-0.165
18524	ENSG00000105251.10	SHD	chr19	+	4290291	4290564	4290452	4290564	4288242	4288362	18524	1,2	0,0	0,0	2,1	198	99	3.9232e-09	5.69022e-07	1.0,1.0	0.0,0.0	1
18567	ENSG00000161091.13	MFSD12	chr19	-	3547271	3547364	3547271	3547361	3547454	3547547	18567	403709	32,77	384500	102101	102	99	5.29893e-08	5.72284e-06	0.924,0.899	0.785,0.828	0.105
18617	ENSG00000267001.1	AC006538.3	chr19	-	2737047	2737300	2737047	2737283	2739944	2740048	18617	19,22	5,3	10,5	0,0	116	99	0.000290141	0.00917069	0.764,0.862	1.0,1.0	-0.187
18649	ENSG00000115266.11	APC2	chr19	+	1456099	1456404	1456305	1456404	1455386	1455500	18649	1,2	0,0	3,9	1,8	198	99	3.56755e-07	3.03096e-05	1.0,1.0	0.6,0.36	0.52
18717	ENSG00000099817.12	POLR2E	chr19	-	1092286	1092532	1092286	1092379	1095258	1095380	18717	1,3	0,0	1,0	0,2	198	99	0.00119564	0.0281171	1.0,1.0	1.0,0.0	0.5
18724	ENSG00000175221.15	MED16	chr19	-	890136	890423	890136	890286	890962	891149	18724	3,1	3,1	0,0	1,2	198	99	0.00205679	0.0427817	0.333,0.333	0.0,0.0	0.333
18755	ENSG00000099822.3	HCN2	chr19	+	613105	613167	613108	613167	610258	610405	18755	4,3	0,1	1,3	3,4	102	99	0.000145855	0.00521835	1.0,0.744	0.244,0.421	0.539
18781	ENSG00000100124.15	ANKRD54	chr22	-	37832636	37833005	37832636	37832744	37833158	37833206	18781	15,23	10,12	31,40	4,8	198	99	0.00196195	0.0413227	0.429,0.489	0.795,0.714	-0.295
18784	ENSG00000100124.15	ANKRD54	chr22	-	37833683	37833977	37833683	37833755	37838499	37838598	18784	14,14	102200	19,35	46,42	198	99	3.46288e-10	6.63286e-08	0.064,0.034	0.171,0.294	-0.183
18863	ENSG00000141644.17	MBD1	chr18	-	50275599	50275906	50275599	50275728	50276377	50276418	18863	11,22	10,17	34,46	1,7	198	99	1.63875e-06	0.000113485	0.355,0.393	0.944,0.767	-0.481
18864	ENSG00000141644.17	MBD1	chr18	-	50275599	50276060	50275599	50275728	50276377	50276418	18864	12,14	10,17	33,44	1,7	198	99	3.67589e-07	3.10557e-05	0.375,0.292	0.943,0.759	-0.517
18902	ENSG00000182986.13	ZNF320	chr19	-	52866342	52866527	52866342	52866523	52873991	52874072	18902	0,0	2,1	1,3	0,0	103	99	2.80109e-09	4.25111e-07	0.0,0.0	1.0,1.0	-1
18912	ENSG00000182986.13	ZNF320	chr19	-	52892068	52892363	52892068	52892146	52893383	52893619	18912	1,3	0,0	1,0	1,2	198	99	1.2351e-06	8.83777e-05	1.0,1.0	0.333,0.0	0.834
18921	ENSG00000182986.13	ZNF320	chr19	-	52891228	52891346	52891228	52891326	52897519	52897655	18921	34,37	0,1	20,44	5,2	119	99	0.00218295	0.044787	1.0,0.969	0.769,0.948	0.126
18932	ENSG00000104774.13	MAN2B1	chr19	-	12658223	12658513	12658223	12658344	12661259	12661376	18932	17,36	2,0	35,51	7,10	198	99	0.000890746	0.0221806	0.81,1.0	0.714,0.718	0.189
18960	ENSG00000167220.12	HDHD2	chr18	-	47137234	47137359	47137234	47137312	47150377	47150500	18960	4,4	5,3	1,5	1,0	146	99	0.00243196	0.0489225	0.352,0.475	0.404,1.0	-0.288
19045	ENSG00000101639.18	CEP192	chr18	+	13012972	13013025	13012998	13013025	13008499	13008631	19045	51,59	2,0	30,33	5,9	125	99	5.55472e-06	0.000328466	0.953,1.0	0.826,0.744	0.192
19117	ENSG00000105576.15	TNPO2	chr19	-	12723248	12723425	12723248	12723360	12723768	12724011	19117	92155	26,50	75102	7,11	164	99	4.36062e-05	0.00192748	0.681,0.652	0.866,0.848	-0.19
19118	ENSG00000105576.15	TNPO2	chr19	-	12723248	12723430	12723248	12723360	12723768	12724011	19118	107179	26,50	83104	7,11	169	99	0.000160822	0.00566232	0.707,0.677	0.874,0.847	-0.169
19124	ENSG00000105576.15	TNPO2	chr19	-	12723248	12723430	12723248	12723425	12723768	12724011	19124	15,24	0,0	9,6	1,4	104	99	0.000709332	0.0184455	1.0,1.0	0.895,0.588	0.258
19155	ENSG00000141560.15	FN3KRP	chr17	+	82723024	82723111	82723059	82723111	82722803	82722886	19155	0,1	4,2	3,1	0,0	134	99	5.67948e-11	1.31953e-08	0.0,0.27	1.0,1.0	-0.865
19156	ENSG00000141560.15	FN3KRP	chr17	+	82723026	82723111	82723059	82723111	82722803	82722886	19156	0,1	4,2	3,1	0,0	132	99	6.28935e-11	1.44341e-08	0.0,0.273	1.0,1.0	-0.863
19185	ENSG00000169718.17	DUS1L	chr17	-	82058015	82058371	82058015	82058254	82058780	82059141	19185	23,36	0,7	42,49	0,1	198	99	0.00132412	0.0305313	1.0,0.72	1.0,0.961	-0.12
19186	ENSG00000169718.17	DUS1L	chr17	-	82058015	82058396	82058015	82058254	82058780	82059141	19186	23,38	0,7	42,47	0,1	198	99	0.00142152	0.0323086	1.0,0.731	1.0,0.959	-0.114
19187	ENSG00000169718.17	DUS1L	chr17	-	82058015	82058440	82058015	82058254	82058780	82059141	19187	23,43	0,7	46,55	0,1	198	99	0.00128841	0.0298972	1.0,0.754	1.0,0.965	-0.105
19188	ENSG00000169718.17	DUS1L	chr17	-	82058015	82058505	82058015	82058254	82058780	82059141	19188	26,46	0,7	50,60	0,1	198	99	0.00130805	0.0302529	1.0,0.767	1.0,0.968	-0.101
19197	ENSG00000169718.17	DUS1L	chr17	-	82058340	82058505	82058340	82058416	82058780	82059141	19197	123266	488891	342551	538825	188	99	4.75842e-12	1.41021e-09	0.117,0.136	0.251,0.26	-0.129
19202	ENSG00000169718.17	DUS1L	chr17	-	82058780	82059030	82058780	82058840	82059947	82060303	19202	6,8	0,1	0,1	1,4	198	99	1.86513e-08	2.26803e-06	1.0,0.8	0.0,0.111	0.845
19215	ENSG00000169727.12	GPS1	chr17	+	82053206	82053366	82053233	82053366	82052377	82052459	19215	3,3	3,3	4,8	0,0	126	99	4.30643e-06	0.000262062	0.44,0.44	1.0,1.0	-0.56
19216	ENSG00000169727.12	GPS1	chr17	+	82053206	82053366	82053273	82053366	82052377	82052459	19216	58,69	114223	62,82	71116	166	99	0.000221946	0.00738391	0.233,0.156	0.342,0.297	-0.125
19359	ENSG00000141577.14	CEP131	chr17	-	81192475	81192833	81192475	81192593	81193925	81194127	19359	6,12	16,18	10,14	1,6	198	99	0.000677123	0.0178221	0.158,0.25	0.833,0.538	-0.481
19402	ENSG00000262772.2	LINC01977	chr17	+	79819770	79820073	79819818	79820073	79819082	79819668	19402	4,10	0,1	4,6	2,6	147	99	9.97022e-05	0.00380974	1.0,0.871	0.574,0.402	0.448
19467	ENSG00000173276.14	ZBTB21	chr21	-	42002349	42002563	42002349	42002500	42002896	42002961	19467	5,16	1,0	8,8	5,2	162	99	0.000497803	0.0140716	0.753,1.0	0.494,0.71	0.275
19494	ENSG00000214140.11	PRCD	chr17	+	76545895	76546128	76546015	76546128	76545529	76545636	19494	89,82	32,45	138198	146185	198	99	0.00013169	0.00482155	0.582,0.477	0.321,0.349	0.195
19609	ENSG00000133195.11	SLC39A11	chr17	-	72987098	72987288	72987098	72987194	72992890	72992949	19609	3,0	0,4	1,2	0,0	193	99	0.00207672	0.043078	1.0,0.0	1.0,1.0	-0.5
19693	ENSG00000108654.14	DDX5	chr17	-	64500548	64500917	64500548	64500773	64502009	64502069	19693	20572727	23663915	39355052	26513490	198	99	8.02022e-10	1.39752e-07	0.303,0.258	0.426,0.42	-0.143
19698	ENSG00000108654.14	DDX5	chr17	-	64501472	64501908	64501472	64501891	64502009	64502069	19698	1,4	7,6	10,5	2,3	116	99	0.00240934	0.0485713	0.109,0.363	0.81,0.587	-0.463
19699	ENSG00000108654.14	DDX5	chr17	-	64502899	64503372	64502899	64503300	64503429	64503684	19699	22,35	14,30	47,68	5,8	171	99	1.21312e-08	1.5378e-06	0.476,0.403	0.845,0.831	-0.398
19712	ENSG00000256525.7	POLG2	chr17	-	64477786	64477988	64477786	64477959	64482918	64482999	19712	3,13	0,0	3,2	1,11	128	99	5.35491e-07	4.27229e-05	1.0,1.0	0.699,0.123	0.589
19728	ENSG00000198231.13	DDX42	chr17	+	63799239	63799523	63799479	63799523	63798037	63798099	19728	0,0	1,2	3,1	0,0	198	99	2.59669e-09	3.97691e-07	0.0,0.0	1.0,1.0	-1
19754	ENSG00000136490.9	LIMD2	chr17	-	63699256	63699395	63699256	63699348	63700460	63700685	19754	39105	4,13	68111	1,0	146	99	8.62608e-07	6.4804e-05	0.869,0.846	0.979,1.0	-0.132
19783	ENSG00000008283.16	CYB561	chr17	-	63440606	63441085	63440606	63440918	63442772	63442852	19783	4,1	10,8	3,2	0,0	198	99	6.20416e-08	6.60572e-06	0.167,0.059	1.0,1.0	-0.887
19814	ENSG00000136492.8	BRIP1	chr17	-	61776400	61776562	61776400	61776502	61780260	61780401	19814	33,68	2,6	7,8	0,0	159	99	0.00191498	0.0405646	0.911,0.876	1.0,1.0	-0.107
19962	ENSG00000105426.16	PTPRS	chr19	-	5236597	5236901	5236597	5236785	5238918	5239063	19962	0,0	1,1	4,7	2,2	198	99	2.53795e-06	0.000165408	0.0,0.0	0.5,0.636	-0.568
20007	ENSG00000136444.10	RSAD1	chr17	+	50484614	50484819	50484743	50484819	50484441	50484545	20007	35,56	129218	51,71	47,69	198	99	3.8447e-12	1.16699e-09	0.119,0.114	0.352,0.34	-0.229
20033	ENSG00000108465.15	CDK5RAP3	chr17	+	47975084	47975337	47975158	47975337	47974399	47974448	20033	105196	234423	373538	192276	173	99	0	0	0.204,0.21	0.526,0.527	-0.32
20045	ENSG00000263798.2	AC018521.1	chr17	+	47975022	47975337	47975171	47975337	47974399	47974448	20045	2,3	1,0	0,0	2,2	198	99	4.39804e-07	3.62218e-05	0.5,1.0	0.0,0.0	0.75
20054	ENSG00000006025.12	AC003665.1	chr17	-	47819970	47820299	47819970	47820096	47821665	47821834	20054	3,2	2,2	3,12	1,0	198	99	0.00044653	0.0128835	0.429,0.333	0.6,1.0	-0.419
20111	ENSG00000228315.12	GUSBP11	chr22	-	23653168	23653470	23653168	23653350	23659864	23660000	20111	1,1	1,2	2,2	0,0	198	99	9.5109e-05	0.00365837	0.333,0.2	1.0,1.0	-0.734
20210	ENSG00000013306.16	SLC25A39	chr17	-	44323283	44323690	44323283	44323606	44324710	44324870	20210	2,10	0,1	1,0	0,2	183	99	0.00142138	0.0323086	1.0,0.844	1.0,0.0	0.422
20236	ENSG00000108309.14	RUNDC3A	chr17	+	44315796	44316026	44315859	44316026	44315451	44315609	20236	0,0	1,5	3,9	20,7	162	99	0.000240465	0.00789068	0.0,0.0	0.084,0.44	-0.262
20242	ENSG00000108309.14	RUNDC3A	chr17	+	44316359	44316522	44316389	44316522	44315451	44315609	20242	52,59	9,15	131210	65,95	129	99	0.00136946	0.0313335	0.816,0.751	0.607,0.629	0.165
20384	ENSG00000108788.11	MLX	chr17	+	42568481	42568943	42568836	42568943	42567618	42567655	20384	65128	349547	120130	163230	198	99	3.22298e-13	1.18348e-10	0.085,0.105	0.269,0.22	-0.149
20400	ENSG00000167925.16	GHDC	chr17	-	42192905	42193126	42192905	42193027	42193316	42193604	20400	18,17	54,79	63,93	48,88	198	99	1.51909e-10	3.12434e-08	0.143,0.097	0.396,0.346	-0.251
20452	ENSG00000141756.18	FKBP10	chr17	+	41819569	41820023	41819734	41820023	41819254	41819399	20452	14,24	22,41	20,37	7,10	198	99	3.28275e-07	2.82414e-05	0.241,0.226	0.588,0.649	-0.385
20464	ENSG00000141756.18	FKBP10	chr17	+	41819802	41820023	41819840	41820023	41819254	41819399	20464	3,2	5,14	8,3	0,3	137	99	0.00197262	0.0414895	0.302,0.094	1.0,0.419	-0.512
20486	ENSG00000141696.13	P3H4	chr17	-	41811131	41811534	41811131	41811284	41812567	41812604	20486	57135	8,29	47,86	0,0	198	99	1.18956e-10	2.5128e-08	0.781,0.699	1.0,1.0	-0.26
20496	ENSG00000159199.14	ATP5MC1	chr17	+	48894295	48894449	48894348	48894449	48893408	48893456	20496	0,0	9,7	4,1	3,1	152	99	6.05762e-05	0.0025333	0.0,0.0	0.465,0.394	-0.429
20529	ENSG00000100201.21	DDX17	chr22	-	38494629	38495079	38494629	38494802	38495795	38495937	20529	8,37	6,0	33,35	0,0	198	99	0.0020981	0.043449	0.4,1.0	1.0,1.0	-0.3
20562	ENSG00000100226.16	GTPBP1	chr22	+	38734149	38734393	38734323	38734393	38729461	38729662	20562	10,17	0,0	47,49	3,4	198	99	0.002014	0.0421245	1.0,1.0	0.887,0.86	0.127
20573	ENSG00000108349.17	CASC3	chr17	+	40167370	40167612	40167478	40167612	40166796	40166861	20573	1,6	0,0	4,4	7,3	198	99	1.29795e-08	1.63386e-06	1.0,1.0	0.222,0.4	0.689
20603	ENSG00000008838.20	MED24	chr17	-	40020272	40020353	40020272	40020350	40020527	40020619	20603	14,26	3,3	34,46	0,1	102	99	0.00197206	0.0414894	0.819,0.894	1.0,0.978	-0.132
20626	ENSG00000008838.20	MED24	chr17	-	40035721	40036178	40035721	40035795	40053297	40053380	20626	5,18	0,2	28,29	20,15	198	99	0.000224863	0.00746332	1.0,0.818	0.412,0.492	0.457
20637	ENSG00000073605.18	GSDMB	chr17	-	39908175	39908214	39908175	39908201	39908957	39909042	20637	2,6	0,0	6,7	1,4	112	99	0.000327827	0.0100931	1.0,1.0	0.841,0.607	0.276
20640	ENSG00000167258.14	CDK12	chr17	+	39530603	39531021	39530630	39531021	39525863	39526316	20640	118211	53145	180203	45,56	126	99	7.0726e-05	0.00285621	0.636,0.533	0.759,0.74	-0.165
20705	ENSG00000277258.5	PCGF2	chr17	-	38739837	38740129	38739837	38739869	38740290	38740442	20705	3,5	4,2	2,1	0,0	198	99	4.60393e-07	3.75884e-05	0.273,0.556	1.0,1.0	-0.585
20743	ENSG00000105397.13	TYK2	chr19	-	10350747	10351185	10350747	10351143	10352433	10352551	20743	7,10	0,0	17,14	4,5	141	99	3.06475e-05	0.00141362	1.0,1.0	0.749,0.663	0.294
20746	ENSG00000105397.13	TYK2	chr19	-	10351056	10351484	10351056	10351143	10352433	10352551	20746	11,11	0,0	33,26	4,5	198	99	0.000102126	0.00389052	1.0,1.0	0.805,0.722	0.236
20747	ENSG00000105397.13	TYK2	chr19	-	10351056	10351484	10351056	10351162	10352433	10352551	20747	46,57	140267	166180	244356	198	99	3.1613e-07	2.72902e-05	0.141,0.096	0.254,0.202	-0.11
20751	ENSG00000105397.13	TYK2	chr19	-	10352925	10353180	10352925	10353098	10353527	10354078	20751	38,64	162354	80153	172327	181	99	3.38097e-07	2.902e-05	0.114,0.09	0.203,0.204	-0.102
20755	ENSG00000105397.13	TYK2	chr19	-	10353527	10353929	10353527	10353646	10354041	10354234	20755	57123	76146	151258	71,97	198	99	6.8326e-11	1.53194e-08	0.273,0.296	0.515,0.571	-0.258
20832	ENSG00000105443.15	CYTH2	chr19	+	48477716	48478135	48478068	48478135	48474837	48474949	20832	318522	173348	725858	256358	198	99	0.000231206	0.00765023	0.479,0.429	0.586,0.545	-0.112
20852	ENSG00000185379.20	RAD51D	chr17	-	35106185	35106481	35106185	35106477	35106987	35107122	20852	98136	0,1	16,28	6,0	103	99	0.0023993	0.0484107	1.0,0.992	0.719,1.0	0.137
20943	ENSG00000198720.13	ANKRD13B	chr17	+	29612115	29612263	29612170	29612263	29611875	29612006	20943	288576	8,17	107189	32,8	154	99	0.000172812	0.00601416	0.959,0.956	0.682,0.938	0.147
21027	ENSG00000076382.17	SPAG5	chr17	-	28586101	28586499	28586101	28586182	28591697	28591753	21027	171396	3,3	40,49	6,6	198	99	1.24247e-06	8.88207e-05	0.966,0.985	0.769,0.803	0.19
21031	ENSG00000258472.8	AC005726.1	chr17	-	28611392	28611866	28611392	28611795	28612043	28612084	21031	10,17	28,53	1,0	13,13	170	99	6.38072e-05	0.00263475	0.172,0.157	0.043,0.0	0.143
21038	ENSG00000004139.14	SARM1	chr17	+	28388122	28388276	28388173	28388276	28384844	28385275	21038	15,36	134262	35,50	103119	150	99	4.73969e-07	3.85297e-05	0.069,0.083	0.183,0.217	-0.124
21045	ENSG00000004142.12	POLDIP2	chr17	-	28349496	28349626	28349496	28349600	28350437	28350563	21045	3,2	3,5	5,5	0,2	125	99	0.00226486	0.0462408	0.442,0.241	1.0,0.664	-0.491
21047	ENSG00000004142.12	POLDIP2	chr17	-	28349496	28349626	28349496	28349620	28350437	28350563	21047	3,2	2,2	5,5	0,0	105	99	0.000394623	0.0117182	0.586,0.485	1.0,1.0	-0.465
21154	ENSG00000108591.10	DRG2	chr17	+	18101484	18101586	18101494	18101586	18100568	18100659	21154	3,3	0,0	0,5	7,7	109	99	2.22695e-08	2.63994e-06	1.0,1.0	0.0,0.393	0.803
21181	ENSG00000175061.18	SNHG29	chr17	+	16440058	16440253	16440184	16440253	16439659	16439703	21181	466800	10461907	10001395	8281073	198	99	0	0	0.182,0.173	0.377,0.394	-0.208
21239	ENSG00000178921.14	PFAS	chr17	+	8255594	8255816	8255804	8255816	8255026	8255132	21239	8,6	8,6	3,1	19,25	198	99	2.03033e-05	0.00100154	0.333,0.333	0.073,0.02	0.287
21266	ENSG00000178999.13	AURKB	chr17	-	8207570	8207879	8207570	8207625	8210176	8210254	21266	15,25	2,3	3,9	0,0	198	99	0.0023964	0.0484013	0.789,0.806	1.0,1.0	-0.202
21269	ENSG00000178999.13	AURKB	chr17	-	8209743	8210055	8209743	8210009	8210176	8210254	21269	16,36	5,20	2,4	0,0	145	99	4.07494e-05	0.00181506	0.686,0.551	1.0,1.0	-0.381
21312	ENSG00000170004.16	CHD3	chr17	+	7907890	7908019	7907893	7908019	7907125	7907462	21312	29,48	0,0	35,50	5,4	102	99	0.000472398	0.0134954	1.0,1.0	0.872,0.924	0.102
21350	ENSG00000161960.15	EIF4A1	chr17	+	7577267	7577363	7577347	7577363	7577055	7577165	21350	62108	8,4	51,71	11,17	179	99	0.00164605	0.0362834	0.811,0.937	0.719,0.698	0.166
21438	ENSG00000132507.18	EIF5A	chr17	+	7310140	7310236	7310176	7310236	7309614	7309800	21438	0,0	5,13	1,1	0,0	135	99	3.71067e-09	5.41326e-07	0.0,0.0	1.0,1.0	-1
21442	ENSG00000132507.18	EIF5A	chr17	+	7311302	7311481	7311388	7311481	7311017	7311122	21442	46,80	3,7	44,71	0,0	185	99	7.57742e-05	0.00302598	0.891,0.859	1.0,1.0	-0.125
21476	ENSG00000129197.14	RPAIN	chr17	+	5425945	5426299	5426235	5426299	5422768	5422829	21476	69107	69,99	148260	48,88	198	99	2.04034e-09	3.21316e-07	0.333,0.351	0.607,0.596	-0.259
21480	ENSG00000129197.14	RPAIN	chr17	+	5425975	5426299	5426235	5426299	5422768	5422829	21480	70107	69,99	147261	48,88	198	99	2.52739e-09	3.89063e-07	0.337,0.351	0.605,0.597	-0.257
21488	ENSG00000108509.21	CAMTA2	chr17	-	4969149	4969549	4969149	4969337	4969629	4969701	21488	13,21	4,15	1,13	20,22	198	99	0.000286001	0.00906484	0.619,0.412	0.024,0.228	0.389
21527	ENSG00000141503.17	MINK1	chr17	+	4890238	4890735	4890516	4890735	4889646	4889763	21527	26,59	86137	106131	50,83	198	99	9.99201e-16	5.57154e-13	0.131,0.177	0.515,0.441	-0.324
21540	ENSG00000141503.17	MINK1	chr17	+	4893828	4894093	4893987	4894093	4893433	4893597	21540	45,80	107151	97121	112129	198	99	0.00027594	0.00880156	0.174,0.209	0.302,0.319	-0.119
21572	ENSG00000141456.15	PELP1	chr17	-	4675796	4676085	4675796	4675884	4676356	4676507	21572	10,9	0,1	9,19	4,4	198	99	0.000893502	0.0222345	1.0,0.818	0.529,0.704	0.292
21654	ENSG00000132361.17	CLUH	chr17	-	2695373	2695854	2695373	2695526	2696158	2696259	21654	122189	248480	137212	191235	198	99	9.22189e-06	0.000509308	0.197,0.164	0.264,0.311	-0.107
21671	ENSG00000132361.17	CLUH	chr17	-	2708498	2708593	2708498	2708534	2711717	2711792	21671	5,5	3,1	1,3	0,0	158	99	0.000984091	0.0240905	0.511,0.758	1.0,1.0	-0.365
21694	ENSG00000141258.13	SGSM2	chr17	+	2363979	2364183	2363999	2364183	2363561	2363599	21694	0,0	1,3	1,9	9,4	119	99	0.000176382	0.00610173	0.0,0.0	0.085,0.652	-0.368
21714	ENSG00000108963.17	DPH1	chr17	+	2039398	2039823	2039754	2039823	2036894	2036956	21714	38,41	173293	75,75	121160	198	99	5.80655e-10	1.05578e-07	0.099,0.065	0.237,0.19	-0.132
21723	ENSG00000132386.11	SERPINF1	chr17	+	1769715	1770050	1769851	1770050	1762067	1762113	21723	2,4	3,5	5,5	0,0	198	99	1.17265e-07	1.14639e-05	0.25,0.286	1.0,1.0	-0.732
21731	ENSG00000167716.18	WDR81	chr17	+	1736038	1736218	1736135	1736218	1735571	1735717	21731	58140	1,2	38,35	10,8	196	99	1.74919e-08	2.14799e-06	0.967,0.972	0.657,0.688	0.297
21733	ENSG00000186594.14	MIR22HG	chr17	-	1712268	1712633	1712268	1712399	1713702	1714014	21733	56144	25,18	48,59	1,0	198	99	8.31082e-08	8.46557e-06	0.528,0.8	0.96,1.0	-0.316
21778	ENSG00000223959.8	AFG3L1P	chr16	+	89979301	89980336	89980243	89980336	89978809	89978878	21778	17,29	2,4	32,32	0,1	198	99	0.00137342	0.0313765	0.81,0.784	1.0,0.941	-0.173
21811	ENSG00000141002.20	TCF25	chr16	+	89895016	89895133	89895037	89895133	89892192	89892275	21811	1,1	38,60	4,10	16,61	120	99	6.3349e-05	0.00261911	0.021,0.014	0.171,0.119	-0.128
21817	ENSG00000141002.20	TCF25	chr16	+	89904918	89905086	89904937	89905086	89900634	89900794	21817	4,4	4,1	4,12	0,0	118	99	7.2141e-05	0.002904	0.456,0.77	1.0,1.0	-0.387
21968	ENSG00000103248.18	MTHFSD	chr16	-	86540719	86541198	86540719	86540893	86541696	86541822	21968	20,12	3,2	25,17	0,0	198	99	0.000629081	0.0167568	0.769,0.75	1.0,1.0	-0.24
21992	ENSG00000183077.15	AFMID	chr17	+	78197118	78197358	78197145	78197358	78190969	78191060	21992	1,1	8,13	8,9	6,12	126	99	7.82874e-05	0.00310821	0.089,0.057	0.512,0.371	-0.368
22012	ENSG00000103168.16	TAF1C	chr16	-	84180169	84180533	84180169	84180328	84181042	84181186	22012	3,12	2,7	5,13	0,1	198	99	5.48217e-05	0.00233414	0.429,0.462	1.0,0.867	-0.488
22093	ENSG00000186187.11	ZNRF1	chr16	+	75106242	75106571	75106373	75106571	75104783	75104889	22093	0,0	1,10	1,1	0,0	198	99	3.61791e-09	5.28818e-07	0.0,0.0	1.0,1.0	-1
22214	ENSG00000167377.18	ZNF23	chr16	-	71461153	71461268	71461153	71461169	71461658	71462214	22214	15,15	0,2	9,8	2,16	198	99	0.000527888	0.0146795	1.0,0.789	0.692,0.2	0.449
22221	ENSG00000103051.19	COG4	chr16	-	70508405	70508796	70508405	70508464	70509230	70509388	22221	22,51	155269	95143	169265	198	99	2.45884e-11	6.19037e-09	0.066,0.087	0.219,0.212	-0.139
22265	ENSG00000198373.12	WWP2	chr16	+	69783031	69783152	69783055	69783152	69776188	69776241	22265	4,2	0,0	7,7	2,7	123	99	6.20574e-06	0.000360728	1.0,1.0	0.738,0.446	0.408
22266	ENSG00000198373.12	WWP2	chr16	+	69783031	69783152	69783105	69783152	69776188	69776241	22266	6,7	5,1	13,13	1,0	173	99	0.000502666	0.0141877	0.407,0.8	0.882,1.0	-0.338
22267	ENSG00000198373.12	WWP2	chr16	+	69783055	69783152	69783105	69783152	69776188	69776241	22267	2,5	5,1	8,13	1,0	149	99	0.000341743	0.0104404	0.21,0.769	0.842,1.0	-0.432
22352	ENSG00000124074.12	ENKD1	chr16	-	67663652	67664062	67663652	67663820	67664995	67665168	22352	92196	3,10	35,66	4,28	198	99	0.000140734	0.00507857	0.939,0.907	0.814,0.541	0.246
22354	ENSG00000124074.12	ENKD1	chr16	-	67666070	67666371	67666070	67666265	67666788	67667265	22354	6,12	0,0	5,15	4,1	198	99	0.000259392	0.0083659	1.0,1.0	0.385,0.882	0.367
22445	ENSG00000140939.14	AC074143.1	chr16	+	67173875	67174046	67174007	67174046	67171151	67171457	22445	152202	1,2	110150	10,8	198	99	1.03625e-05	0.000562806	0.987,0.981	0.846,0.904	0.109
22448	ENSG00000140939.14	AC074143.1	chr16	+	67173886	67174046	67174007	67174046	67171151	67171457	22448	152203	1,2	110149	10,8	198	99	9.78712e-06	0.000536198	0.987,0.981	0.846,0.903	0.109
22501	ENSG00000135720.13	DYNC1LI2	chr16	-	66730914	66731224	66730914	66731016	66732338	66732637	22501	2,19	3,2	1,8	0,0	198	99	0.000131615	0.00482113	0.25,0.826	1.0,1.0	-0.462
22527	ENSG00000103037.11	SETD6	chr16	+	58517895	58518231	58518050	58518231	58516807	58516928	22527	30,54	127242	35,46	51,88	198	99	9.31671e-06	0.000513415	0.106,0.1	0.255,0.207	-0.128
22531	ENSG00000103037.11	SETD6	chr16	+	58517900	58518231	58518019	58518231	58516807	58516928	22531	1,1	11,24	4,2	7,2	198	99	0.00233387	0.0474182	0.043,0.02	0.222,0.333	-0.246
22532	ENSG00000103037.11	SETD6	chr16	+	58517900	58518231	58518050	58518231	58516807	58516928	22532	28,54	127242	33,48	51,88	198	99	5.76411e-06	0.000339249	0.099,0.1	0.244,0.214	-0.129
22536	ENSG00000103037.11	SETD6	chr16	+	58517934	58518231	58518050	58518231	58516807	58516928	22536	28,56	127242	33,46	51,88	198	99	1.67935e-05	0.000855308	0.099,0.104	0.244,0.207	-0.124
22554	ENSG00000070729.13	CNGB1	chr16	-	57912929	57913084	57912929	57912994	57915248	57915335	22554	0,1	3,15	24,26	67,68	189	99	0.000142529	0.00511635	0.0,0.034	0.158,0.167	-0.146
22555	ENSG00000070729.13	CNGB1	chr16	-	57912929	57913142	57912929	57912994	57915248	57915335	22555	0,1	3,15	21,23	67,68	198	99	0.000296666	0.00931656	0.0,0.032	0.135,0.145	-0.124
22584	ENSG00000125170.11	DOK4	chr16	-	57474792	57475217	57474792	57475213	57475505	57475620	22584	1,0	10,25	8,1	6,15	103	99	0.000730687	0.018882	0.088,0.0	0.562,0.06	-0.267
22654	ENSG00000103546.18	SLC6A2	chr16	+	55671556	55671805	55671787	55671805	55669564	55669696	22654	12,4	7,10	150162	11,22	198	99	3.87182e-06	0.000239487	0.462,0.167	0.872,0.786	-0.514
22730	ENSG00000103494.14	RPGRIP1L	chr16	-	53658771	53659226	53658771	53658878	53664869	53665009	22730	0,0	20,35	10,14	40,63	198	99	3.02788e-06	0.000192444	0.0,0.0	0.111,0.1	-0.106
22840	ENSG00000197302.10	ZNF720	chr16	+	31714084	31714417	31714366	31714417	31713305	31713435	22840	0,3	2,2	2,3	0,0	198	99	2.81752e-06	0.000180744	0.0,0.429	1.0,1.0	-0.785
22841	ENSG00000197302.10	ZNF720	chr16	+	31718912	31719053	31718915	31719053	31713305	31713435	22841	7,15	0,0	0,13	4,2	102	99	0.000130028	0.00477462	1.0,1.0	0.0,0.863	0.569
22958	ENSG00000156860.15	FBRS	chr16	+	30660242	30660442	30660265	30660442	30659925	30659977	22958	0,0	3,11	2,3	3,7	122	99	0.000575011	0.0156544	0.0,0.0	0.351,0.258	-0.304
22959	ENSG00000156860.15	FBRS	chr16	+	30660242	30660442	30660280	30660442	30659925	30659977	22959	0,0	1,2	2,3	0,1	137	99	2.36498e-08	2.78166e-06	0.0,0.0	1.0,0.684	-0.842
23057	ENSG00000149930.18	TAOK2	chr16	+	29983029	29983332	29983151	29983332	29982733	29982901	23057	3,1	0,0	2,0	2,2	198	99	2.86467e-07	2.50163e-05	1.0,1.0	0.333,0.0	0.834
23061	ENSG00000149930.18	TAOK2	chr16	+	29983050	29983332	29983151	29983332	29982733	29982901	23061	8,7	0,0	4,6	2,2	198	99	0.000298722	0.00936943	1.0,1.0	0.5,0.6	0.45
23064	ENSG00000149930.18	TAOK2	chr16	+	29983053	29983332	29983151	29983332	29982733	29982901	23064	4,6	0,0	6,13	2,2	197	99	0.00229209	0.046708	1.0,1.0	0.601,0.766	0.317
23070	ENSG00000149930.18	TAOK2	chr16	+	29990542	29990966	29990783	29990966	29989592	29989805	23070	38,62	77140	9,9	74124	198	99	3.91168e-10	7.37985e-08	0.198,0.181	0.057,0.035	0.144
23081	ENSG00000079616.12	KIF22	chr16	+	29802507	29802937	29802847	29802937	29799912	29800048	23081	33,39	2,5	1,4	0,0	198	99	0.000892374	0.0222137	0.892,0.796	1.0,1.0	-0.156
23084	ENSG00000079616.12	KIF22	chr16	+	29802510	29802937	29802847	29802937	29799912	29800048	23084	27,37	2,5	2,4	0,0	198	99	0.000592613	0.015985	0.871,0.787	1.0,1.0	-0.171
23087	ENSG00000079616.12	KIF22	chr16	+	29802778	29802937	29802847	29802937	29799912	29800048	23087	25,24	2,5	1,4	0,0	168	99	0.000473376	0.0135182	0.88,0.739	1.0,1.0	-0.191
23127	ENSG00000178188.14	SH2B1	chr16	+	28863409	28863754	28863667	28863754	28861617	28861747	23127	82113	0,1	37,57	2,6	198	99	0.00018653	0.00638527	1.0,0.983	0.902,0.826	0.128
23233	ENSG00000140743.8	AC092338.1	chr16	-	22349155	22349469	22349155	22349466	22349700	22349849	23233	0,2	5,1	5,2	0,0	102	99	1.04469e-06	7.65604e-05	0.0,0.66	1.0,1.0	-0.67
23254	ENSG00000185716.12	MOSMO	chr16	+	22087056	22087533	22087123	22087533	22085643	22085750	23254	22,26	6,5	5,9	0,0	166	99	5.67397e-05	0.0023928	0.686,0.756	1.0,1.0	-0.279
23260	ENSG00000072736.19	NFATC3	chr16	+	68221195	68221284	68221230	68221284	68190767	68191775	23260	73,82	13,13	20,24	25,23	134	99	3.72675e-10	7.06636e-08	0.806,0.823	0.371,0.435	0.411
23346	ENSG00000260442.5	ATP2A1-AS1	chr16	-	28878956	28879107	28878956	28879104	28879541	28879920	23346	6,22	46,93	15,24	28,28	102	99	0.000122344	0.00454793	0.112,0.187	0.342,0.454	-0.249
23404	ENSG00000179889.18	PDXDC1	chr16	+	15035950	15036087	15035995	15036087	15035448	15035553	23404	1,0	2,3	5,11	0,0	144	99	3.25139e-10	6.27568e-08	0.256,0.0	1.0,1.0	-0.872
23607	ENSG00000217930.8	PAM16	chr16	-	4343206	4343546	4343206	4343291	4350934	4351055	23607	24,38	6,14	64,79	3,0	198	99	2.94756e-08	3.39787e-06	0.667,0.576	0.914,1.0	-0.336
23618	ENSG00000217930.8	PAM16	chr16	-	4348442	4348818	4348442	4348786	4351231	4351321	23618	6,5	0,0	7,9	0,5	131	99	0.00198788	0.0417754	1.0,1.0	1.0,0.576	0.212
23626	ENSG00000188827.11	SLX4	chr16	-	3584768	3584871	3584768	3584868	3589001	3591310	23626	39,50	5,5	30,45	0,0	102	99	0.000231132	0.00765023	0.883,0.907	1.0,1.0	-0.105
23676	ENSG00000131652.14	THOC6	chr16	+	3027143	3027500	3027365	3027500	3027010	3027073	23676	36,55	3,6	21,40	0,0	198	99	9.61921e-05	0.00369372	0.857,0.821	1.0,1.0	-0.161
23681	ENSG00000103145.10	HCFC1R1	chr16	-	3023232	3023530	3023232	3023361	3023846	3023990	23681	294477	178338	125173	117190	198	99	0.00192253	0.0406633	0.452,0.414	0.348,0.313	0.102
23685	ENSG00000103145.10	HCFC1R1	chr16	-	3023683	3023990	3023683	3023968	3024180	3024286	23685	9,3	29,88	0,0	6,11	121	99	0.00239833	0.0484107	0.203,0.027	0.0,0.0	0.115
23698	ENSG00000127564.17	PKMYT1	chr16	-	2973137	2973308	2973137	2973253	2973999	2974157	23698	4,2	5,10	0,0	2,3	154	99	0.000367113	0.0110761	0.34,0.114	0.0,0.0	0.227
23765	ENSG00000162065.14	TBC1D24	chr16	+	2498241	2498396	2498266	2498396	2496117	2497113	23765	3,4	0,0	1,8	2,2	124	99	0.00162231	0.0358337	1.0,1.0	0.285,0.762	0.477
23822	ENSG00000131653.13	TRAF7	chr16	+	2172192	2172589	2172464	2172589	2171571	2171605	23822	30,45	13,17	46,82	8,6	198	99	0.000477559	0.0136214	0.536,0.57	0.742,0.872	-0.254
23824	ENSG00000131653.13	TRAF7	chr16	+	2172195	2172589	2172464	2172589	2171571	2171605	23824	30,44	13,17	48,82	8,6	198	99	0.000304666	0.0095083	0.536,0.564	0.75,0.872	-0.261
23825	ENSG00000131653.13	TRAF7	chr16	+	2172255	2172589	2172464	2172589	2171571	2171605	23825	30,44	13,17	47,82	8,6	198	99	0.000357373	0.0108265	0.536,0.564	0.746,0.872	-0.259
23831	ENSG00000131653.13	TRAF7	chr16	+	2175487	2175953	2175833	2175953	2175300	2175417	23831	9,16	0,0	16,26	0,7	198	99	0.000456895	0.0131052	1.0,1.0	1.0,0.65	0.175
23852	ENSG00000065057.9	NTHL1	chr16	-	2046127	2046391	2046127	2046363	2047708	2047866	23852	12,22	19,46	6,2	23,34	127	99	0.000937269	0.0231476	0.33,0.272	0.169,0.044	0.195
23995	ENSG00000161999.12	JMJD8	chr16	-	682574	683060	682574	682874	683166	683234	23995	60104	74152	49,53	12,16	198	99	2.97196e-11	7.33498e-09	0.288,0.255	0.671,0.624	-0.376
24109	ENSG00000242612.7	DECR2	chr16	+	406542	406729	406684	406729	406345	406397	24109	0,0	12,11	2,10	16,24	198	99	0.000141953	0.00510298	0.0,0.0	0.059,0.172	-0.115
24112	ENSG00000242612.7	DECR2	chr16	+	407282	407560	407424	407560	406345	406397	24112	7,10	40,68	22,25	27,40	198	99	2.16254e-06	0.000143298	0.08,0.068	0.289,0.238	-0.189
24113	ENSG00000242612.7	DECR2	chr16	+	407357	407560	407424	407560	406345	406397	24113	7,9	40,68	22,25	27,40	166	99	1.01493e-06	7.46172e-05	0.095,0.073	0.327,0.272	-0.215
24117	ENSG00000236829.9	Z97634.1	chr16	+	383289	383642	383429	383642	382149	382477	24117	4,4	0,0	7,7	0,5	198	99	0.00186419	0.0396969	1.0,1.0	1.0,0.412	0.294
24222	ENSG00000103148.15	NPRL3	chr16	-	89712	89866	89712	89848	92595	92725	24222	2,2	1,4	0,0	5,11	117	99	0.00134468	0.0308603	0.629,0.297	0.0,0.0	0.463
24224	ENSG00000103148.15	NPRL3	chr16	-	89712	89953	89712	89848	92595	92725	24224	1,4	1,4	0,0	5,11	198	99	0.00024139	0.00790992	0.333,0.333	0.0,0.0	0.333
24289	ENSG00000140471.17	LINS1	chr15	-	100571893	100572065	100571893	100572009	100573650	100574241	24289	43,47	15,14	39,36	38,60	155	99	1.71763e-06	0.000118174	0.647,0.682	0.396,0.277	0.328
24291	ENSG00000140471.17	LINS1	chr15	-	100571893	100572065	100571893	100572021	100573650	100574241	24291	43,47	14,18	39,36	29,57	143	99	0.000449616	0.0129576	0.68,0.644	0.482,0.304	0.269
24297	ENSG00000068305.17	MEF2A	chr15	+	99641123	99641390	99641284	99641390	99632977	99633173	24297	0,1	2,0	1,1	0,1	198	99	0.00202785	0.0423122	0.0,1.0	1.0,0.333	-0.166
24306	ENSG00000068305.17	MEF2A	chr15	+	99671322	99671669	99671519	99671669	99645560	99645764	24306	97158	76,82	196253	48,86	198	99	0.000133812	0.0048826	0.39,0.491	0.671,0.595	-0.193
24316	ENSG00000140443.15	IGF1R	chr15	+	98915993	98916131	98916013	98916131	98913175	98913282	24316	4,9	3,5	8,18	0,2	119	99	0.000793945	0.0201977	0.526,0.6	1.0,0.882	-0.378
24339	ENSG00000173575.21	CHD2	chr15	+	92998137	92998261	92998148	92998261	92996962	92997403	24339	0,2	3,8	3,9	4,7	110	99	0.0021308	0.0439928	0.0,0.184	0.403,0.536	-0.378
24428	ENSG00000185043.11	CIB1	chr15	-	90232218	90232447	90232218	90232327	90233142	90233208	24428	32,44	8,12	43,59	4,1	198	99	0.000220125	0.00734492	0.667,0.647	0.843,0.967	-0.248
24440	ENSG00000182054.9	IDH2	chr15	-	90087111	90087542	90087111	90087263	90088358	90088502	24440	11,24	0,0	14,24	0,5	198	99	0.0023506	0.0476808	1.0,1.0	1.0,0.706	0.147
24441	ENSG00000182054.9	IDH2	chr15	-	90087111	90087552	90087111	90087263	90088358	90088502	24441	10,24	0,0	16,21	0,5	198	99	0.00232581	0.0472801	1.0,1.0	1.0,0.677	0.161
24446	ENSG00000182054.9	IDH2	chr15	-	90088358	90088522	90088358	90088496	90088586	90088747	24446	1,1	0,0	0,0	4,1	125	99	1.91416e-09	3.02711e-07	1.0,1.0	0.0,0.0	1
24499	ENSG00000140525.17	FANCI	chr15	+	89245606	89245839	89245755	89245839	89243989	89244044	24499	13,6	14,8	1,0	3,2	198	99	0.00105914	0.0255048	0.317,0.273	0.143,0.0	0.224
24507	ENSG00000140525.17	FANCI	chr15	+	89245606	89245839	89245755	89245839	89245194	89245311	24507	1,1	0,4	1,1	0,0	198	99	0.000995376	0.0243094	1.0,0.111	1.0,1.0	-0.445
24528	ENSG00000260123.2	AC013565.1	chr15	+	89069700	89070191	89070090	89070191	89041273	89041300	24528	1,7	7,10	0,0	7,8	198	99	0.000231739	0.00766448	0.067,0.259	0.0,0.0	0.163
24539	ENSG00000204514.10	ZNF814	chr19	-	57858509	57858983	57858509	57858980	57876915	57877042	24539	3,10	1,5	1,2	0,0	102	99	0.000104016	0.00394502	0.744,0.66	1.0,1.0	-0.298
24614	ENSG00000189136.9	UBE2Q2P1	chr15	-	84569504	84569679	84569504	84569654	84570486	84571009	24614	1,3	1,1	0,0	16,8	124	99	0.00011654	0.00435756	0.444,0.705	0.0,0.0	0.575
24616	ENSG00000189136.9	UBE2Q2P1	chr15	-	84569504	84569683	84569504	84569679	84570486	84571009	24616	3,4	1,3	16,7	0,0	103	99	0.00132547	0.0305313	0.742,0.562	1.0,1.0	-0.348
24646	ENSG00000278662.4	GOLGA6L10	chr15	-	82346560	82346882	82346560	82346641	82347509	82347629	24646	12,1	3,11	0,1	4,13	198	99	0.00111042	0.0265107	0.667,0.043	0.0,0.037	0.337
24699	ENSG00000103876.12	FAH	chr15	+	80153358	80153483	80153408	80153483	80153025	80153135	24699	4,2	0,1	0,1	1,1	149	99	0.000662107	0.0174941	1.0,0.571	0.0,0.399	0.586
24856	ENSG00000140400.17	MAN2C1	chr15	-	75359058	75359191	75359058	75359153	75359327	75359351	24856	82115	126208	251343	148178	137	99	9.10383e-14	3.60684e-11	0.32,0.285	0.551,0.582	-0.264
24887	ENSG00000140400.17	MAN2C1	chr15	-	75359902	75360018	75359902	75359988	75361045	75361191	24887	9,13	4,2	13,22	0,0	129	99	5.45865e-05	0.00232909	0.633,0.833	1.0,1.0	-0.267
24894	ENSG00000140400.17	MAN2C1	chr15	-	75362342	75362799	75362342	75362453	75363998	75364188	24894	10,18	0,0	68,53	9,11	198	99	2.18508e-05	0.00105982	1.0,1.0	0.791,0.707	0.251
24899	ENSG00000140400.17	MAN2C1	chr15	-	75362342	75362789	75362342	75362453	75364487	75364665	24899	10,14	11,33	68,54	31,41	198	99	0.00137028	0.0313428	0.312,0.175	0.523,0.397	-0.217
24913	ENSG00000140365.15	COMMD4	chr15	+	75338273	75338685	75338645	75338685	75338061	75338133	24913	30,64	73146	32,63	4,16	198	99	7.77156e-16	4.43191e-13	0.17,0.18	0.8,0.663	-0.556
24926	ENSG00000140365.15	COMMD4	chr15	+	75339851	75340045	75339964	75340045	75339263	75339344	24926	30,75	25,46	46,83	12,2	198	99	2.44515e-05	0.00116421	0.375,0.449	0.657,0.954	-0.393
24927	ENSG00000140365.15	COMMD4	chr15	+	75339854	75340045	75339964	75340045	75339263	75339344	24927	30,73	25,46	45,85	12,2	198	99	2.36692e-05	0.00113413	0.375,0.442	0.652,0.955	-0.395
24946	ENSG00000179335.18	CLK3	chr15	+	74604932	74605733	74605599	74605733	74603166	74603246	24946	3,0	5,13	13,35	12,11	198	99	5.23643e-05	0.00225116	0.231,0.0	0.351,0.614	-0.367
25031	ENSG00000137868.19	STRA6	chr15	-	74185445	74185840	74185445	74185518	74189114	74189277	25031	23,24	3,9	21,13	1,0	198	99	0.000158733	0.00559732	0.793,0.571	0.913,1.0	-0.275
25032	ENSG00000137868.19	STRA6	chr15	-	74185445	74185843	74185445	74185518	74189114	74189277	25032	9,12	3,9	10,9	1,0	198	99	6.40322e-05	0.00263825	0.6,0.4	0.833,1.0	-0.416
25046	ENSG00000137868.19	STRA6	chr15	-	74190839	74191292	74190839	74191108	74191423	74191491	25046	173291	30,31	272372	15,21	198	99	0.00031272	0.00970335	0.742,0.824	0.901,0.899	-0.117
25071	ENSG00000137868.19	STRA6	chr15	-	74202154	74202314	74202154	74202282	74202690	74202787	25071	42,56	20,26	48,43	7,6	131	99	0.000258298	0.00834132	0.613,0.619	0.838,0.844	-0.225
25085	ENSG00000137868.19	STRA6	chr15	-	74202154	74202465	74202154	74202333	74202712	74202849	25085	2,7	4,5	3,3	1,0	198	99	0.00103117	0.0249639	0.2,0.412	0.6,1.0	-0.494
25160	ENSG00000137817.17	PARP6	chr15	-	72271022	72271226	72271022	72271104	72272392	72272554	25160	37,60	1,9	61,90	0,2	198	99	0.000731178	0.0188864	0.949,0.769	1.0,0.957	-0.119
25213	ENSG00000140332.16	TLE3	chr15	-	70066013	70066417	70066013	70066215	70074532	70074607	25213	0,3	13,15	5,10	8,20	198	99	0.00183874	0.0392839	0.0,0.091	0.238,0.2	-0.173
25234	ENSG00000128973.13	CLN6	chr15	-	68211555	68211786	68211555	68211741	68214289	68214388	25234	46,95	8,11	98146	6,1	144	99	0.000235169	0.00775749	0.798,0.856	0.918,0.99	-0.127
25240	ENSG00000103599.20	IQCH	chr15	+	67256426	67256609	67256541	67256609	67254847	67254947	25240	0,2	2,2	1,6	0,1	198	99	3.64806e-05	0.00164932	0.0,0.333	1.0,0.75	-0.709
25301	ENSG00000166803.13	PCLAF	chr15	-	64373697	64373764	64373697	64373760	64376742	64376905	25301	6,17	0,7	3,2	0,0	103	99	0.000711391	0.0184721	1.0,0.7	1.0,1.0	-0.15
25325	ENSG00000028528.15	SNX1	chr15	+	64136845	64136932	64136864	64136932	64136329	64136410	25325	42,64	7,7	58,74	3,1	118	99	0.00246902	0.049562	0.834,0.885	0.942,0.984	-0.104
25335	ENSG00000100031.19	GGT1	chr22	+	24610130	24610336	24610249	24610336	24609964	24610033	25335	1,1	0,0	0,0	1,6	198	99	3.384e-09	5.00459e-07	1.0,1.0	0.0,0.0	1
25510	ENSG00000069956.12	MAPK6	chr15	+	52045571	52046053	52045926	52046053	52019237	52019376	25510	5,8	1,0	2,0	3,2	198	99	1.71438e-06	0.000118071	0.714,1.0	0.25,0.0	0.732
25595	ENSG00000104177.18	MYEF2	chr15	-	48151873	48152115	48151873	48151942	48152233	48152284	25595	79,86	658865	200194	385518	198	99	0	0	0.057,0.047	0.206,0.158	-0.13
25618	ENSG00000104131.13	EIF3J	chr15	+	44562810	44563029	44562950	44563029	44561017	44561742	25618	10,16	59,90	22,17	11,33	198	99	0.000139938	0.00505713	0.078,0.082	0.5,0.205	-0.272
25685	ENSG00000140265.12	ZSCAN29	chr15	-	43369850	43370345	43369850	43370025	43370557	43371025	25685	51,76	91177	63,73	73,75	198	99	0.000573604	0.0156218	0.219,0.177	0.301,0.327	-0.116
25973	ENSG00000128944.13	KNSTRN	chr15	+	40389488	40389611	40389505	40389611	40383234	40383322	25973	5,8	4,5	2,3	13,10	116	99	0.000969798	0.0238052	0.516,0.577	0.116,0.204	0.386
26002	ENSG00000021776.11	AQR	chr15	-	34870751	34870845	34870751	34870817	34873827	34874864	26002	51,73	0,0	49,50	15,6	127	99	1.07263e-08	1.37552e-06	1.0,1.0	0.718,0.867	0.208
26004	ENSG00000021776.11	AQR	chr15	-	34870751	34870944	34870751	34870817	34873827	34874864	26004	55,82	0,0	52,57	15,6	198	99	8.30116e-09	1.09436e-06	1.0,1.0	0.634,0.826	0.27
26046	ENSG00000134153.10	EMC7	chr15	-	34095894	34096014	34095894	34096009	34101764	34101807	26046	3,6	2,7	7,1	0,0	104	99	9.98018e-07	7.3726e-05	0.588,0.449	1.0,1.0	-0.482
26105	ENSG00000284906.1	ARHGAP11B	chr15	+	30641521	30641617	30641524	30641617	30638745	30638820	26105	19,37	5,3	3,4	0,0	102	99	0.00155201	0.0346469	0.787,0.923	1.0,1.0	-0.145
26132	ENSG00000103202.13	NME4	chr16	+	399839	400294	400114	400294	399626	399739	26132	0,0	2,2	1,2	0,0	198	99	1.32355e-09	2.1849e-07	0.0,0.0	1.0,1.0	-1
26275	ENSG00000104047.15	DTWD1	chr15	+	49630974	49631058	49631000	49631058	49625112	49625431	26275	4,3	24,34	13,14	22,31	125	99	0.000414166	0.0122118	0.117,0.065	0.319,0.263	-0.2
26324	ENSG00000224078.15	SNHG14	chr15	+	25082643	25082680	25082646	25082680	25081176	25081224	26324	6,5	7,9	2,4	0,1	102	99	0.000180979	0.00622642	0.454,0.35	1.0,0.795	-0.495
26326	ENSG00000224078.15	SNHG14	chr15	+	25089490	25089742	25089613	25089742	25087466	25087599	26326	85,95	259424	125171	144195	198	99	6.32827e-15	3.07334e-12	0.141,0.101	0.303,0.305	-0.183
26359	ENSG00000224078.15	SNHG14	chr15	+	25105699	25105824	25105718	25105824	25103858	25103970	26359	34,71	8,7	91119	3,4	118	99	0.00147896	0.0333923	0.781,0.895	0.962,0.961	-0.123
26370	ENSG00000224078.15	SNHG14	chr15	+	25108948	25109403	25109197	25109403	25107909	25108038	26370	7,7	9,13	21,14	0,0	198	99	4.21663e-13	1.53339e-10	0.28,0.212	1.0,1.0	-0.754
26373	ENSG00000224078.15	SNHG14	chr15	+	25108971	25109403	25109197	25109403	25107909	25108038	26373	6,7	9,13	21,14	0,0	198	99	2.03726e-13	7.74529e-11	0.25,0.212	1.0,1.0	-0.769
26447	ENSG00000103253.18	HAGHL	chr16	+	728503	728868	728793	728868	728115	728233	26447	41,71	4,4	88135	1,1	198	99	0.000911016	0.0226179	0.837,0.899	0.978,0.985	-0.114
26454	ENSG00000198792.13	TMEM184B	chr22	-	38231243	38231454	38231243	38231399	38245934	38246100	26454	0,2	11,15	3,4	3,2	154	99	0.000145016	0.00519078	0.0,0.079	0.391,0.562	-0.437
26480	ENSG00000276550.4	HERC2P2	chr15	+	22560997	22561121	22561059	22561121	22560787	22560935	26480	13,15	0,0	53,57	301417	161	99	0	0	1.0,1.0	0.098,0.078	0.912
26483	ENSG00000276550.4	HERC2P2	chr15	+	22560997	22561454	22561257	22561454	22560787	22560935	26483	13,15	27,39	53,57	23,16	198	99	4.65917e-10	8.68127e-08	0.194,0.161	0.535,0.64	-0.41
26484	ENSG00000276550.4	HERC2P2	chr15	+	22561059	22561183	22561121	22561183	22560787	22560935	26484	0,0	1,1	301417	7,16	161	99	7.17541e-06	0.000408575	0.0,0.0	0.964,0.941	-0.952
26486	ENSG00000276550.4	HERC2P2	chr15	+	22561059	22561454	22561257	22561454	22560787	22560935	26486	0,0	27,39	301417	23,16	198	99	0	0	0.0,0.0	0.867,0.929	-0.898
26488	ENSG00000276550.4	HERC2P2	chr15	+	22561121	22561454	22561257	22561454	22560787	22560935	26488	1,1	27,39	7,16	23,16	198	99	1.52955e-07	1.45929e-05	0.018,0.013	0.132,0.333	-0.217
26566	ENSG00000133393.13	FOPNL	chr16	-	15882948	15883361	15882948	15883020	15884007	15884205	26566	1,2	0,0	8,10	5,8	198	99	9.21102e-06	0.000509081	1.0,1.0	0.444,0.385	0.586
26615	ENSG00000066735.14	KIF26A	chr14	+	104173058	104173513	104173329	104173513	104172574	104172668	26615	13,10	4,4	2,5	0,0	198	99	2.66079e-05	0.0012534	0.619,0.556	1.0,1.0	-0.412
26663	ENSG00000104907.12	TRMT1	chr19	-	13109768	13109997	13109768	13109838	13110157	13110306	26663	37,55	58122	118144	38,66	198	99	8.88178e-15	4.07674e-12	0.242,0.184	0.608,0.522	-0.352
26709	ENSG00000075413.18	MARK3	chr14	+	103480388	103480490	103480436	103480490	103475123	103475210	26709	144262	6,8	170260	29,49	147	99	1.15685e-09	1.94817e-07	0.942,0.957	0.798,0.781	0.16
26842	ENSG00000225746.12	MEG8	chr14	+	100935771	100937488	100937402	100937488	100928098	100928141	26842	19,20	1,5	14,17	0,0	198	99	0.000138457	0.00501807	0.905,0.667	1.0,1.0	-0.214
26898	ENSG00000214548.18	MEG3	chr14	+	100835721	100835879	100835738	100835879	100832511	100832641	26898	60111	15,18	165206	12,11	116	99	0.000164509	0.00576516	0.773,0.84	0.921,0.941	-0.125
26902	ENSG00000214548.18	MEG3	chr14	+	100835996	100836212	100836166	100836212	100835738	100835879	26902	525811	6081127	8641055	599854	198	99	2.40139e-06	0.000157462	0.302,0.265	0.419,0.382	-0.117
26914	ENSG00000197119.13	SLC25A29	chr14	-	100295625	100295976	100295625	100295697	100298841	100298885	26914	69111	6,9	289346	4,8	198	99	0.000513861	0.0144118	0.852,0.86	0.973,0.956	-0.108
26915	ENSG00000197119.13	SLC25A29	chr14	-	100295625	100296006	100295625	100295697	100298841	100298885	26915	69111	6,9	288347	4,8	198	99	0.000513828	0.0144118	0.852,0.86	0.973,0.956	-0.108
26930	ENSG00000196405.13	EVL	chr14	+	100141148	100141246	100141179	100141246	100137577	100137644	26930	61,98	79123	137211	23,20	130	99	0	0	0.37,0.378	0.819,0.889	-0.48
26934	ENSG00000196405.13	EVL	chr14	+	100141148	100141246	100141179	100141246	100137739	100137802	26934	60101	7811363	138211	507801	130	99	0	0	0.055,0.053	0.172,0.167	-0.115
26937	ENSG00000196405.13	EVL	chr14	+	100140854	100141229	100141148	100141229	100139333	100139369	26937	2,2	0,0	9,13	4,2	198	99	3.50179e-05	0.00159372	1.0,1.0	0.529,0.765	0.353
27035	ENSG00000100697.14	DICER1	chr14	-	95091033	95091360	95091033	95091109	95093887	95094156	27035	24,46	3,7	32,36	0,0	198	99	9.60506e-06	0.00052699	0.8,0.767	1.0,1.0	-0.216
27140	ENSG00000100764.14	PSMC1	chr14	+	90263710	90264169	90264040	90264169	90263317	90263442	27140	10,32	2,10	19,21	1,1	198	99	0.00183461	0.0392671	0.714,0.615	0.905,0.913	-0.245
27204	ENSG00000009830.11	POMT2	chr14	-	77284100	77284381	77284100	77284340	77284949	77285041	27204	0,0	12,12	3,3	8,0	140	99	0.000131515	0.00481982	0.0,0.0	0.21,1.0	-0.605
27260	ENSG00000119638.13	NEK9	chr14	-	75116191	75116410	75116191	75116278	75117194	75117326	27260	1,0	1,1	1,6	0,0	198	99	0.000271237	0.00867729	0.333,0.0	1.0,1.0	-0.834
27275	ENSG00000119684.15	MLH3	chr14	-	75030542	75030715	75030542	75030652	75038339	75038412	27275	0,2	1,2	3,1	0,0	162	99	0.000156983	0.00554529	0.0,0.379	1.0,1.0	-0.81
27299	ENSG00000223486.1	AC092198.1	chrX	+	40010017	40012182	40012001	40012182	40009275	40009801	27299	16,30	0,0	4,8	5,2	198	99	4.08221e-07	3.39549e-05	1.0,1.0	0.286,0.667	0.523
27381	ENSG00000159140.20	SON	chr21	+	33572984	33573455	33573307	33573455	33572550	33572630	27381	105168	166277	398500	288379	198	99	8.58472e-09	1.11997e-06	0.24,0.233	0.409,0.397	-0.167
27471	ENSG00000139990.17	DCAF5	chr14	-	69089947	69090065	69089947	69090052	69091673	69091887	27471	0,0	3,6	2,2	2,1	112	99	0.00024081	0.00789514	0.0,0.0	0.469,0.639	-0.554
27547	ENSG00000100242.15	SUN2	chr22	-	38754641	38754690	38754641	38754687	38755762	38756000	27547	2,0	2,9	2,1	1,0	102	99	0.000176558	0.00610499	0.493,0.0	0.66,1.0	-0.584
27623	ENSG00000257621.8	PSMA3-AS1	chr14	-	58273986	58274135	58273986	58274010	58285590	58285756	27623	10,13	19,42	17,36	3,7	198	99	5.39235e-12	1.56724e-09	0.208,0.134	0.739,0.72	-0.558
27691	ENSG00000100526.20	CDKN3	chr14	+	54411486	54411685	54411532	54411685	54408744	54408789	27691	14,10	1,6	3,3	0,0	145	99	0.000150501	0.0053591	0.905,0.532	1.0,1.0	-0.281
27724	ENSG00000215424.10	MCM3AP-AS1	chr21	+	46240833	46242999	46240836	46242999	46236223	46236331	27724	15,15	2,5	5,12	0,0	102	99	0.000253985	0.00823385	0.879,0.744	1.0,1.0	-0.189
27730	ENSG00000100503.23	NIN	chr14	-	50739215	50739524	50739215	50739485	50741581	50742385	27730	3,3	1,0	0,0	1,3	138	99	2.92315e-09	4.40969e-07	0.683,1.0	0.0,0.0	0.842
27753	ENSG00000012983.11	MAP4K5	chr14	-	50437893	50438094	50437893	50438008	50440012	50440073	27753	34,31	39,67	27394	3,15	185	99	0	0	0.318,0.198	0.828,0.934	-0.623
27754	ENSG00000012983.11	MAP4K5	chr14	-	50437893	50438170	50437893	50438008	50440012	50440073	27754	35,31	39,67	27,36	3,15	198	99	4.05792e-05	0.00180855	0.31,0.188	0.818,0.545	-0.432
27757	ENSG00000012983.11	MAP4K5	chr14	-	50437893	50438170	50437893	50438094	50440012	50440073	27757	14,20	0,0	43,66	0,358	175	99	0.00066805	0.0176264	1.0,1.0	1.0,0.094	0.453
27784	ENSG00000101361.17	NOP56	chr20	+	2654380	2654575	2654413	2654575	2654175	2654308	27784	15,24	13,14	16,20	1,1	132	99	1.5931e-06	0.000110834	0.464,0.563	0.923,0.938	-0.417
27785	ENSG00000101361.17	NOP56	chr20	+	2654388	2654575	2654413	2654575	2654175	2654308	27785	19,22	13,14	16,20	1,1	124	99	1.79357e-06	0.000122073	0.539,0.556	0.927,0.941	-0.386
27788	ENSG00000101361.17	NOP56	chr20	+	2656137	2656549	2656400	2656549	2655933	2656034	27788	298450	7501289	435534	589783	198	99	3.01451e-08	3.46414e-06	0.166,0.149	0.27,0.254	-0.105
27834	ENSG00000062822.14	POLD1	chr19	+	50399255	50399484	50399300	50399484	50398850	50399053	27834	2,6	3,1	2,2	0,0	144	99	0.000985005	0.0241051	0.314,0.805	1.0,1.0	-0.441
27910	ENSG00000065000.18	AP3D1	chr19	-	2130393	2130804	2130393	2130511	2132470	2132578	27910	107218	23,17	161210	4,5	198	99	6.96844e-06	0.000399206	0.699,0.865	0.953,0.955	-0.172
27946	ENSG00000129515.19	SNX6	chr14	-	34567685	34568028	34567685	34567771	34575755	34575842	27946	9,15	2,3	17,21	0,0	198	99	0.000265122	0.00852148	0.692,0.714	1.0,1.0	-0.297
27975	ENSG00000203546.7	AL139353.1	chr14	-	31386419	31386575	31386419	31386527	31387119	31387375	27975	63146	7,12	51,50	10,17	147	99	0.00204789	0.0426319	0.858,0.891	0.775,0.665	0.155
28004	ENSG00000100968.14	NFATC4	chr14	+	24375638	24376034	24375974	24376034	24374325	24374466	28004	26,30	18,29	68,87	17,36	198	99	0.00190888	0.0404768	0.419,0.341	0.667,0.547	-0.227
28056	ENSG00000259522.3	AL136295.4	chr14	-	24186877	24187105	24186877	24186979	24187399	24187579	28056	10,23	4,6	6,8	0,0	198	99	9.31639e-06	0.000513415	0.556,0.657	1.0,1.0	-0.393
28067	ENSG00000259529.2	AL136295.5	chr14	+	24148659	24148876	24148800	24148876	24148257	24148413	28067	0,1	2,2	1,2	1,0	198	99	0.000577291	0.0156959	0.0,0.2	0.333,1.0	-0.567
28161	ENSG00000213983.11	AP1G2	chr14	-	23565823	23566160	23565823	23566029	23566277	23566575	28161	78104	7,24	66,71	1,3	198	99	0.000129267	0.00475803	0.848,0.684	0.971,0.922	-0.18
28172	ENSG00000161692.18	DBF4B	chr17	+	44741335	44741452	44741400	44741452	44738378	44738424	28172	73128	16,42	10,13	16,9	164	99	0.000709386	0.0184455	0.734,0.648	0.274,0.466	0.321
28231	ENSG00000100462.16	PRMT5	chr14	-	22920528	22920903	22920528	22920731	22920987	22921056	28231	6171260	51,71	491734	95149	198	99	5.75762e-13	1.99728e-10	0.858,0.899	0.721,0.711	0.163
28265	ENSG00000182621.18	PLCB1	chr20	+	8649393	8649449	8649396	8649449	8647899	8647953	28265	10,9	2,6	5,8	0,0	102	99	3.32766e-05	0.0015209	0.829,0.593	1.0,1.0	-0.289
28289	ENSG00000100395.15	L3MBTL2	chr22	+	41227518	41227679	41227574	41227679	41227088	41227323	28289	0,3	1,2	1,1	0,0	155	99	0.00151141	0.0339924	0.0,0.489	1.0,1.0	-0.756
28378	ENSG00000101224.17	CDC25B	chr20	+	3801743	3802100	3801923	3802100	3801253	3801388	28378	8,30	1,1	15,25	9,8	198	99	0.000130523	0.00479017	0.8,0.938	0.455,0.61	0.337
28379	ENSG00000101224.17	CDC25B	chr20	+	3801778	3802100	3801923	3802100	3801253	3801388	28379	8,30	1,1	15,24	9,8	198	99	0.00010968	0.00413227	0.8,0.938	0.455,0.6	0.342
28420	ENSG00000235280.2	MCF2L-AS1	chr13	-	112967483	112967989	112967483	112967950	112968618	112968824	28420	2,0	2,2	2,6	0,0	138	99	2.52876e-06	0.000165023	0.418,0.0	1.0,1.0	-0.791
28473	ENSG00000275023.4	MLLT6	chr17	+	38715945	38716335	38716187	38716335	38715611	38715828	28473	0,0	9,8	3,2	0,1	198	99	4.27515e-07	3.53644e-05	0.0,0.0	1.0,0.5	-0.75
28550	ENSG00000173826.14	KCNH6	chr17	+	63543482	63543660	63543579	63543660	63542240	63542434	28550	2,5	4,1	2,3	0,0	196	99	9.46465e-06	0.000521186	0.202,0.716	1.0,1.0	-0.541
28557	ENSG00000173826.14	KCNH6	chr17	+	63545608	63545936	63545667	63545936	63545077	63545264	28557	18,53	1,0	6,14	4,1	158	99	0.00129628	0.0300335	0.919,1.0	0.485,0.898	0.268
28584	ENSG00000165621.8	OXGR1	chr13	-	96987552	96987775	96987552	96987704	96989757	96989809	28584	6,3	0,0	0,1	2,0	170	99	0.00186962	0.0397452	1.0,1.0	0.0,1.0	0.5
28619	ENSG00000134874.17	DZIP1	chr13	-	95643042	95643257	95643042	95643179	95643600	95643698	28619	81171	9,15	238308	57103	177	99	2.24498e-06	0.00014811	0.834,0.864	0.7,0.626	0.186
28626	ENSG00000152749.8	GPR180	chr13	+	94619176	94619517	94619467	94619517	94612189	94612390	28626	7,9	20,25	3,2	32,31	198	99	0.00179207	0.0386202	0.149,0.153	0.045,0.031	0.113
28743	ENSG00000118046.15	STK11	chr19	+	1221665	1221846	1221695	1221846	1221212	1221340	28743	5,1	0,0	1,1	2,5	129	99	1.26864e-09	2.10814e-07	1.0,1.0	0.277,0.133	0.795
28811	ENSG00000136108.15	CKAP2	chr13	+	52460901	52461353	52461057	52461353	52456522	52456607	28811	7,9	28,34	6,11	4,3	198	99	6.72384e-05	0.00274333	0.111,0.117	0.429,0.647	-0.424
28924	ENSG00000172766.19	NAA16	chr13	+	41373780	41373880	41373792	41373880	41372814	41372830	28924	0,0	2,2	1,3	0,0	111	99	1.3504e-09	2.22435e-07	0.0,0.0	1.0,1.0	-1
28995	ENSG00000171574.18	ZNF584	chr19	+	58415792	58415940	58415881	58415940	58415523	58415646	28995	8,5	1,5	2,2	0,0	188	99	3.0121e-05	0.00139189	0.808,0.345	1.0,1.0	-0.423
29044	ENSG00000122026.10	RPL21	chr13	+	27256155	27256307	27256165	27256307	27255241	27255354	29044	2,0	2,2	7,15	2,1	109	99	0.00140334	0.0319533	0.476,0.0	0.761,0.932	-0.609
29059	ENSG00000127870.17	RNF6	chr13	-	26218434	26218603	26218434	26218591	26219456	26219667	29059	32,45	6,2	21,42	0,0	111	99	0.000567282	0.0154945	0.826,0.953	1.0,1.0	-0.111
29061	ENSG00000127870.17	RNF6	chr13	-	26218434	26218622	26218434	26218591	26219456	26219667	29061	31,48	6,2	21,46	0,0	130	99	0.000393978	0.0117039	0.797,0.948	1.0,1.0	-0.127
29079	ENSG00000151849.15	CENPJ	chr13	-	24892642	24892869	24892642	24892855	24899418	24899584	29079	5,15	0,5	4,1	0,0	113	99	0.00241987	0.0487072	1.0,0.724	1.0,1.0	-0.138
29113	ENSG00000132953.16	XPO4	chr13	-	20862771	20863139	20862771	20863123	20868595	20868701	29113	7,5	34,61	28,18	40,39	115	99	1.1934e-05	0.000638419	0.151,0.066	0.376,0.284	-0.221
29116	ENSG00000132953.16	XPO4	chr13	-	20862771	20863139	20862771	20863123	20902669	20903048	29116	0,0	8,4	0,5	1,5	115	99	0.00184635	0.0393839	0.0,0.0	0.0,0.463	-0.232
29121	ENSG00000198901.14	PRC1	chr15	-	90966464	90966721	90966464	90966653	90969078	90969120	29121	67111	23,81	25,25	3,3	167	99	0.000422817	0.0123796	0.633,0.448	0.832,0.832	-0.291
29223	ENSG00000072609.17	CHFR	chr12	-	132871885	132872188	132871885	132871997	132872284	132872394	29223	1,0	7,11	4,2	7,5	198	99	0.00185859	0.039589	0.067,0.0	0.222,0.167	-0.161
29260	ENSG00000176915.15	ANKLE2	chr12	-	132734384	132734575	132734384	132734496	132735405	132735512	29260	426718	25,39	163227	27,46	178	99	8.56798e-09	1.11997e-06	0.905,0.911	0.771,0.733	0.156
29341	ENSG00000185684.15	EP400P1	chr12	+	132104377	132105304	132104949	132105304	132103996	132104170	29341	2,28	0,1	6,17	2,4	198	99	0.000557975	0.0152685	1.0,0.933	0.6,0.68	0.327
29342	ENSG00000185684.15	EP400P1	chr12	+	132104566	132105069	132104949	132105069	132103996	132104170	29342	8,13	0,1	1,27	2,4	198	99	0.0017286	0.0376729	1.0,0.867	0.2,0.771	0.448
29473	ENSG00000185344.14	ATP6V0A2	chr12	+	123724656	123724791	123724659	123724791	123722350	123722448	29473	0,1	4,4	2,5	0,6	102	99	0.000310198	0.009637	0.0,0.195	1.0,0.447	-0.626
29498	ENSG00000111361.12	EIF2B1	chr12	-	123624786	123625220	123624786	123624923	123626424	123626493	29498	3,3	7,7	4,7	1,2	198	99	0.00153389	0.0343752	0.176,0.176	0.667,0.636	-0.475
29508	ENSG00000111364.16	DDX55	chr12	+	123607431	123607662	123607599	123607662	123606079	123606159	29508	422754	9,17	279345	30,30	198	99	2.59929e-09	3.97691e-07	0.959,0.957	0.823,0.852	0.121
29518	ENSG00000111364.16	DDX55	chr12	+	123609848	123610128	123610002	123610128	123608679	123608829	29518	194327	59103	133163	76103	198	99	5.19196e-05	0.00223843	0.622,0.614	0.467,0.442	0.163
29542	ENSG00000051825.14	MPHOSPH9	chr12	-	123202957	123203375	123202957	123203084	123210055	123210162	29542	129118	140183	162258	32,54	198	99	0	0	0.315,0.244	0.717,0.705	-0.431
29585	ENSG00000184445.12	KNTC1	chr12	+	122592859	122593184	122592942	122593184	122591336	122591453	29585	12,16	7,4	2,0	3,2	182	99	0.00226007	0.0461679	0.483,0.685	0.266,0.0	0.451
29606	ENSG00000033030.13	ZCCHC8	chr12	-	122477837	122477954	122477837	122477914	122478205	122478533	29606	23,28	0,2	13,25	6,10	139	99	1.03148e-05	0.000561023	1.0,0.909	0.607,0.64	0.331
29627	ENSG00000184047.19	DIABLO	chr12	-	122224526	122224748	122224526	122224644	122225964	122226039	29627	163288	8341352	657920	8731202	198	99	0	0	0.089,0.096	0.273,0.277	-0.183
29632	ENSG00000184047.19	DIABLO	chr12	-	122224526	122224748	122224526	122224644	122227355	122227456	29632	92193	620796	610848	326471	198	99	0	0	0.069,0.108	0.483,0.474	-0.39
29641	ENSG00000176490.5	DIRAS1	chr19	-	2719051	2719477	2719051	2719151	2721303	2721372	29641	20,29	4,11	10,15	0,0	198	99	3.37617e-06	0.000212318	0.714,0.569	1.0,1.0	-0.359
29666	ENSG00000105556.11	MIER2	chr19	-	328487	328740	328487	328583	334399	334542	29666	0,7	4,7	1,5	0,0	198	99	6.14704e-09	8.41317e-07	0.0,0.333	1.0,1.0	-0.834
29793	ENSG00000089154.11	GCN1	chr12	-	120168207	120168572	120168207	120168300	120170168	120170321	29793	70,86	457807	294388	374597	198	99	0	0	0.071,0.051	0.282,0.245	-0.202
29809	ENSG00000122966.16	CIT	chr12	-	119712590	119713024	119712590	119712695	119713202	119713294	29809	21,34	82,98	2,0	21,17	198	99	8.63354e-05	0.0033691	0.114,0.148	0.045,0.0	0.109
29813	ENSG00000122966.16	CIT	chr12	-	119718698	119718816	119718698	119718804	119720477	119720585	29813	50,60	6,6	9,19	0,0	111	99	0.000581327	0.0157666	0.881,0.899	1.0,1.0	-0.11
29814	ENSG00000122966.16	CIT	chr12	-	119718698	119718861	119718698	119718804	119720477	119720585	29814	50,76	6,6	9,15	0,0	156	99	0.000532717	0.014781	0.841,0.889	1.0,1.0	-0.135
29826	ENSG00000139767.10	SRRM4	chr12	+	119001126	119001467	119001174	119001467	118981960	118982013	29826	15,11	3,6	10,7	0,1	147	99	0.000833642	0.0209947	0.771,0.553	1.0,0.825	-0.25
29846	ENSG00000108825.17	PTGES3L-AARSD1	chr17	-	42979627	42979685	42979627	42979663	42979914	42979993	29846	9,7	18,13	10,6	2,3	121	99	0.00096036	0.0236249	0.29,0.306	0.804,0.621	-0.415
29917	ENSG00000186815.12	TPCN1	chr12	+	113291497	113291958	113291873	113291958	113290951	113290998	29917	1,9	0,0	4,3	3,1	198	99	0.000128069	0.00473037	1.0,1.0	0.4,0.6	0.5
29919	ENSG00000186815.12	TPCN1	chr12	+	113291612	113291958	113291873	113291958	113290951	113290998	29919	1,9	0,0	2,5	3,1	198	99	0.000184851	0.00633068	1.0,1.0	0.25,0.714	0.518
29978	ENSG00000111271.14	ACAD10	chr12	+	111715526	111715962	111715820	111715962	111709525	111709684	29978	11,18	2,8	28,37	40,45	198	99	0.00228776	0.0466449	0.733,0.529	0.259,0.291	0.356
29981	ENSG00000111271.14	ACAD10	chr12	+	111746143	111746284	111746189	111746284	111744642	111745043	29981	82118	4,9	102179	19,29	145	99	0.00127832	0.0296905	0.933,0.9	0.786,0.808	0.12
30004	ENSG00000204852.15	TCTN1	chr12	+	110644966	110645006	110644991	110645006	110640445	110640517	30004	5,2	0,0	7,13	3,3	124	99	9.26471e-05	0.00358013	1.0,1.0	0.651,0.776	0.286
30033	ENSG00000139437.18	TCHP	chr12	+	109903920	109904147	109903952	109904147	109903026	109903214	30033	4,2	0,0	0,0	1,2	131	99	9.58901e-10	1.6471e-07	1.0,1.0	0.0,0.0	1
30059	ENSG00000075035.10	WSCD2	chr12	+	108244303	108244581	108244521	108244581	108240343	108240544	30059	29,42	0,6	14,4	0,0	198	99	0.0013608	0.031169	1.0,0.778	1.0,1.0	-0.111
30062	ENSG00000168591.16	TMUB2	chr17	+	44188934	44189083	44189021	44189083	44187931	44188009	30062	119195	22,36	157174	1,15	186	99	7.0441e-06	0.000402621	0.742,0.742	0.988,0.861	-0.182
30152	ENSG00000285756.2	BX890604.2	chrX	-	3818425	3818703	3818425	3818500	3826600	3826631	30152	18,25	0,0	28,43	1,5	198	99	0.0011156	0.0266173	1.0,1.0	0.933,0.811	0.128
30167	ENSG00000111145.8	ELK3	chr12	+	96247502	96247734	96247602	96247734	96247130	96247283	30167	13,17	11,51	1,2	17,16	198	99	0.000397143	0.0117652	0.371,0.143	0.029,0.059	0.213
30248	ENSG00000178386.13	AC092072.1	chr19	+	44066063	44066602	44066329	44066602	44060748	44060841	30248	24,29	6,3	47,84	1,2	198	99	0.000954181	0.0234959	0.667,0.829	0.959,0.955	-0.209
30270	ENSG00000067715.14	SYT1	chr12	+	78977773	78977931	78977798	78977931	78955461	78955566	30270	12,31	62142	37,43	67,85	124	99	8.3543e-05	0.0032737	0.134,0.148	0.306,0.288	-0.156
30325	ENSG00000270580.5	AC139256.2	chr16	-	15125550	15126014	15125550	15125859	15127469	15127596	30325	12,13	2,1	1,0	3,2	198	99	7.28303e-07	5.61144e-05	0.75,0.867	0.143,0.0	0.737
30377	ENSG00000133858.15	ZFC3H1	chr12	-	71614534	71614967	71614534	71614700	71615205	71615316	30377	5,7	4,3	19,16	0,2	198	99	0.000417597	0.0122889	0.385,0.538	1.0,0.8	-0.439
30380	ENSG00000133858.15	ZFC3H1	chr12	-	71624103	71624279	71624103	71624181	71626259	71626446	30380	10,23	2,0	7,23	13,9	197	99	0.000101481	0.00386985	0.715,1.0	0.213,0.562	0.47
30381	ENSG00000133858.15	ZFC3H1	chr12	-	71624103	71624292	71624103	71624181	71626259	71626446	30381	162250	2,0	108161	13,9	198	99	3.36163e-08	3.82251e-06	0.976,1.0	0.806,0.899	0.135
30406	ENSG00000153233.13	PTPRR	chr12	-	70643771	70644060	70643771	70643919	70656703	70656817	30406	5,15	0,0	7,6	3,2	198	99	5.53088e-05	0.00235089	1.0,1.0	0.538,0.6	0.431
30464	ENSG00000119707.14	RBM25	chr14	+	73111308	73111382	73111334	73111382	73110830	73111155	30464	4,6	1,2	0,0	1,2	125	99	6.91626e-07	5.3673e-05	0.76,0.704	0.0,0.0	0.732
30531	ENSG00000118600.11	RXYLT1	chr12	+	63789813	63789931	63789887	63789931	63784969	63785072	30531	9,13	22,26	1,2	17,20	173	99	0.000317069	0.00981403	0.19,0.222	0.033,0.054	0.163
30574	ENSG00000135454.14	B4GALNT1	chr12	-	57629038	57629296	57629038	57629174	57630151	57630332	30574	11,23	14,13	10,7	0,0	198	99	8.22187e-08	8.38631e-06	0.282,0.469	1.0,1.0	-0.625
30575	ENSG00000135454.14	B4GALNT1	chr12	-	57629038	57629442	57629038	57629174	57630151	57630332	30575	37,66	14,13	16,22	0,0	198	99	4.64989e-07	3.78815e-05	0.569,0.717	1.0,1.0	-0.357
30579	ENSG00000135454.14	B4GALNT1	chr12	-	57631156	57631270	57631156	57631254	57631338	57631364	30579	71,96	26,47	17,23	0,0	115	99	1.73802e-09	2.77185e-07	0.702,0.637	1.0,1.0	-0.331
30583	ENSG00000135502.18	SLC26A10	chr12	+	57624249	57624606	57624499	57624606	57623835	57623913	30583	3,16	4,2	131169	0,1	198	99	8.05118e-06	0.000451947	0.273,0.8	1.0,0.988	-0.458
30587	ENSG00000135502.18	SLC26A10	chr12	+	57625289	57625464	57625409	57625464	57625122	57625156	30587	2,2	0,0	14,27	7,1	198	99	0.000213719	0.0071713	1.0,1.0	0.5,0.931	0.284
30591	ENSG00000287908.1	AC025165.6	chr12	+	57615901	57616017	57615938	57616017	57615511	57615712	30591	32,56	0,5	58,65	15,21	136	99	5.26283e-05	0.00225992	1.0,0.891	0.738,0.693	0.23
30594	ENSG00000287908.1	AC025165.6	chr12	+	57616283	57616495	57616291	57616495	57615511	57615712	30594	12,13	0,0	8,9	2,11	107	99	1.77693e-06	0.00012138	1.0,1.0	0.787,0.431	0.391
30652	ENSG00000175197.12	DDIT3	chr12	-	57517268	57517519	57517268	57517459	57517705	57517753	30652	10,3	2,3	3,4	0,0	159	99	6.76832e-05	0.00275998	0.757,0.384	1.0,1.0	-0.429
30674	ENSG00000179912.20	R3HDM2	chr12	-	57268921	57269366	57268921	57269082	57269751	57269994	30674	4,2	0,0	26,11	14,26	198	99	4.80658e-06	0.000288763	1.0,1.0	0.481,0.175	0.672
30684	ENSG00000179912.20	R3HDM2	chr12	-	57292571	57292721	57292571	57292667	57295398	57295594	30684	9,14	203214	137172	87120	153	99	0	0	0.028,0.041	0.505,0.481	-0.459
30698	ENSG00000258830.1	AC137834.1	chr12	-	57292571	57292667	57292571	57292649	57295398	57295507	30698	203215	6,24	93122	16,29	117	99	7.53618e-05	0.00301271	0.966,0.883	0.831,0.781	0.118
30699	ENSG00000258830.1	AC137834.1	chr12	-	57292571	57292721	57292571	57292649	57295398	57295507	30699	7,13	6,24	142172	16,29	171	99	1.36444e-09	2.24256e-07	0.403,0.239	0.837,0.774	-0.484
30729	ENSG00000166881.10	NEMP1	chr12	-	57063084	57063243	57063084	57063207	57064645	57064739	30729	1,5	1,0	0,3	3,3	135	99	0.000408728	0.0120751	0.423,1.0	0.0,0.423	0.5
30731	ENSG00000166881.10	NEMP1	chr12	-	57063084	57063344	57063084	57063207	57064645	57064739	30731	13,22	1,0	6,6	3,3	198	99	4.22434e-05	0.00187164	0.867,1.0	0.5,0.5	0.433
30780	ENSG00000076108.11	BAZ2A	chr12	-	56621089	56621253	56621089	56621209	56630775	56630865	30780	1,1	2,1	2,2	0,0	143	99	0.000514838	0.0144339	0.257,0.409	1.0,1.0	-0.667
30782	ENSG00000076108.11	BAZ2A	chr12	-	56621089	56621273	56621089	56621253	56630775	56630865	30782	5,6	1,1	0,0	2,2	119	99	5.75561e-08	6.18059e-06	0.806,0.833	0.0,0.0	0.82
30931	ENSG00000182796.14	TMEM198B	chr12	+	55834609	55835007	55834850	55835007	55833446	55833541	30931	10,14	18,47	88109	60,90	198	99	3.08048e-06	0.00019519	0.217,0.13	0.423,0.377	-0.227
30964	ENSG00000105552.15	BCAT2	chr19	-	48807788	48808311	48807788	48808233	48810983	48811029	30964	0,3	3,5	4,7	2,0	177	99	0.000451164	0.0129923	0.0,0.251	0.528,1.0	-0.639
30992	ENSG00000248098.12	BCKDHA	chr19	+	41422631	41423075	41422997	41423075	41422163	41422370	30992	23,42	4,0	35,54	9,26	198	99	0.000524072	0.0146165	0.742,1.0	0.66,0.509	0.286
30995	ENSG00000197757.8	HOXC6	chr12	+	54028621	54028921	54028695	54028921	54015896	54017414	30995	14,13	16,16	11,19	0,2	173	99	1.07754e-07	1.05892e-05	0.334,0.317	1.0,0.845	-0.597
30997	ENSG00000197757.8	HOXC6	chr12	+	54028695	54028921	54028758	54028921	54015896	54017414	30997	16,16	12,16	0,2	4,5	162	99	0.00132522	0.0305313	0.449,0.379	0.0,0.196	0.316
31050	ENSG00000197111.15	PCBP2	chr12	+	53460855	53461143	53461014	53461143	53460330	53460686	31050	33,44	1,6	56,99	0,0	198	99	0.000137586	0.00499187	0.943,0.786	1.0,1.0	-0.135
31065	ENSG00000257379.1	AC023509.1	chr12	+	53443395	53443773	53443540	53443773	53442694	53442733	31065	23,22	3,4	11,8	22,9	198	99	2.1618e-07	1.96774e-05	0.793,0.733	0.2,0.308	0.509
31066	ENSG00000257379.1	AC023509.1	chr12	+	53443395	53443773	53443566	53443773	53442694	53442733	31066	23,22	7,4	11,8	1,0	198	99	0.000900596	0.0223888	0.622,0.733	0.846,1.0	-0.246
31149	ENSG00000139631.18	CSAD	chr12	-	53179772	53180012	53179772	53179869	53180600	53180646	31149	1,2	0,0	1,0	5,1	198	99	2.61835e-10	5.13278e-08	1.0,1.0	0.091,0.0	0.955
31188	ENSG00000161835.11	GRASP	chr12	+	52013855	52013943	52013876	52013943	52013686	52013780	31188	2,5	67,77	10,13	57,54	120	99	0.000289978	0.00917069	0.024,0.051	0.126,0.166	-0.109
31198	ENSG00000172809.13	RPL38	chr17	+	74209724	74209878	74209812	74209878	74209186	74209309	31198	2,6	0,1	7,12	3,7	187	99	0.00136421	0.0312324	1.0,0.761	0.553,0.476	0.366
31262	ENSG00000139624.12	CERS5	chr12	-	50144768	50145098	50144768	50144969	50167100	50167533	31262	6,8	91133	11,10	18,39	198	99	1.12871e-05	0.000606889	0.032,0.029	0.234,0.114	-0.144
31355	ENSG00000187778.14	MCRS1	chr12	-	49566076	49566511	49566076	49566215	49566721	49566841	31355	50,51	480702	79,96	164259	198	99	0	0	0.05,0.035	0.194,0.156	-0.132
31376	ENSG00000135451.13	TROAP	chr12	+	49323846	49323946	49323896	49323946	49323603	49323752	31376	4,12	3,10	5,2	0,0	149	99	2.61226e-06	0.00016922	0.47,0.444	1.0,1.0	-0.543
31377	ENSG00000135451.13	TROAP	chr12	+	49323846	49323946	49323899	49323946	49323603	49323752	31377	4,13	3,2	5,2	0,0	152	99	0.000197425	0.00671245	0.465,0.809	1.0,1.0	-0.363
31379	ENSG00000135451.13	TROAP	chr12	+	49323856	49323946	49323896	49323946	49323603	49323752	31379	4,11	3,10	3,2	0,0	139	99	4.77731e-06	0.000287234	0.487,0.439	1.0,1.0	-0.537
31380	ENSG00000135451.13	TROAP	chr12	+	49323856	49323946	49323899	49323946	49323603	49323752	31380	4,12	3,2	3,2	0,0	142	99	0.00021044	0.0070814	0.482,0.807	1.0,1.0	-0.355
31390	ENSG00000135451.13	TROAP	chr12	+	49324166	49324416	49324230	49324416	49323844	49324037	31390	62172	257482	16,26	21,35	163	99	0.000484603	0.0138073	0.128,0.178	0.316,0.311	-0.161
31402	ENSG00000135451.13	TROAP	chr12	+	49329748	49329991	49329856	49329991	49329394	49329454	31402	52,55	126221	25,14	16,13	198	99	1.51637e-06	0.000106183	0.171,0.111	0.439,0.35	-0.253
31449	ENSG00000123358.20	NR4A1	chr12	+	52056889	52057259	52057062	52057259	52056603	52056645	31449	15,29	0,6	9,6	0,0	198	99	0.000572422	0.0156058	1.0,0.707	1.0,1.0	-0.147
31456	ENSG00000167550.11	RHEBL1	chr12	-	49069034	49069174	49069034	49069106	49069562	49069837	31456	12,20	11,11	2,6	1,0	167	99	0.0012563	0.0292693	0.393,0.519	0.542,1.0	-0.315
31458	ENSG00000167548.15	KMT2D	chr12	-	49022589	49022819	49022589	49022797	49024577	49024708	31458	2,4	0,2	1,0	1,3	121	99	0.000136321	0.00495496	1.0,0.621	0.45,0.0	0.586
31528	ENSG00000272822.2	AC073610.2	chr12	-	48956097	48956535	48956097	48956197	48957309	48957365	31528	11,27	1,16	0,1	19,8	198	99	3.00984e-09	4.51332e-07	0.846,0.458	0.0,0.059	0.623
31529	ENSG00000272822.2	AC073610.2	chr12	-	48956097	48956535	48956097	48956350	48957309	48957365	31529	11,27	7,22	0,1	9,5	198	99	7.18197e-07	5.54492e-05	0.44,0.38	0.0,0.091	0.365
31588	ENSG00000061273.18	HDAC7	chr12	-	47783799	47784276	47783799	47783886	47785386	47785471	31588	30,40	6,1	41,53	1,0	198	99	0.00102117	0.0248046	0.714,0.952	0.953,1.0	-0.143
31599	ENSG00000061273.18	HDAC7	chr12	-	47797383	47797519	47797383	47797427	47798107	47798219	31599	173348	0,6	253320	27,38	191	99	3.9716e-12	1.20067e-09	1.0,0.968	0.829,0.814	0.163
31619	ENSG00000005175.10	RPAP3	chr12	-	47670106	47670345	47670106	47670224	47679492	47679594	31619	146272	3,5	69109	3,18	198	99	6.9728e-05	0.00282348	0.961,0.965	0.92,0.752	0.127
31636	ENSG00000111371.15	SLC38A1	chr12	-	46196724	46196937	46196724	46196871	46197719	46197817	31636	9,7	2,2	13,14	17,31	165	99	0.000318501	0.00985022	0.73,0.677	0.315,0.213	0.44
31736	ENSG00000139117.14	CPNE8	chr12	-	38675857	38676328	38675857	38676108	38677451	38677554	31736	6,7	32,56	3,4	0,2	198	99	0.000386647	0.0115727	0.086,0.059	1.0,0.5	-0.677
31780	ENSG00000087470.17	DNM1L	chr12	+	32737864	32738323	32738263	32738323	32737104	32737161	31780	252463	335459	223328	463700	198	99	6.293e-07	4.92937e-05	0.273,0.335	0.194,0.19	0.112
31811	ENSG00000013573.17	DDX11	chr12	+	31077944	31078288	31078177	31078288	31073908	31074091	31811	5,9	8,12	0,0	4,2	198	99	6.08697e-05	0.00253993	0.238,0.273	0.0,0.0	0.256
31886	ENSG00000257176.3	AC009318.1	chr12	-	29292214	29292340	29292214	29292328	29293065	29293540	31886	1,6	7,8	1,1	0,0	111	99	8.22312e-07	6.24625e-05	0.113,0.401	1.0,1.0	-0.743
31918	ENSG00000072778.20	ACADVL	chr17	+	7223067	7223224	7223132	7223224	7222759	7222865	31918	41,89	338517	139159	181183	164	99	0	0	0.068,0.094	0.317,0.344	-0.249
31981	ENSG00000099949.21	LZTR1	chr22	+	20987280	20987583	20987320	20987583	20985840	20985897	31981	0,0	2,4	3,8	8,12	139	99	6.47111e-05	0.0026604	0.0,0.0	0.211,0.322	-0.267
32085	ENSG00000165521.15	AL121768.1	chr14	-	88620753	88620923	88620753	88620873	88621112	88621301	32085	6,19	0,0	8,15	4,4	149	99	6.5186e-06	0.000376419	1.0,1.0	0.571,0.714	0.358
32089	ENSG00000165521.15	AL121768.1	chr14	-	88624969	88625127	88624969	88625108	88626837	88627046	32089	222289	13,24	177224	69111	118	99	0	0	0.935,0.91	0.683,0.629	0.267
32107	ENSG00000165521.15	AL121768.1	chr14	-	88702445	88702558	88702445	88702535	88704859	88704978	32107	4,12	0,0	6,7	5,7	122	99	1.91591e-07	1.78052e-05	1.0,1.0	0.493,0.448	0.529
32110	ENSG00000165521.15	AL121768.1	chr14	-	88705481	88705848	88705481	88705588	88706258	88706426	32110	32,52	131229	101131	134161	198	99	5.30853e-12	1.54886e-09	0.109,0.102	0.274,0.289	-0.176
32112	ENSG00000165521.15	AL121768.1	chr14	-	88705481	88705848	88705481	88705588	88712270	88712483	32112	13,28	28,34	83109	51,74	198	99	0.000900265	0.022388	0.188,0.292	0.449,0.424	-0.197
32191	ENSG00000214776.12	AC092821.1	chr12	+	9570762	9570892	9570765	9570892	9567489	9569202	32191	6,4	2,0	3,6	9,5	102	99	0.00144602	0.032786	0.744,1.0	0.244,0.538	0.481
32215	ENSG00000111788.10	AC009533.1	chr12	+	9312093	9312323	9312277	9312323	9311730	9311831	32215	13,31	0,4	1,6	3,5	198	99	0.000163606	0.0057409	1.0,0.795	0.143,0.375	0.638
32373	ENSG00000250510.8	GPR162	chr12	+	6824064	6824416	6824120	6824416	6823467	6823763	32373	0,0	3,3	2,1	0,0	155	99	1.24241e-09	2.0783e-07	0.0,0.0	1.0,1.0	-1
32389	ENSG00000126746.17	ZNF384	chr12	-	6678660	6678819	6678660	6678710	6678945	6679183	32389	58,81	204407	139143	183252	198	99	2.78668e-11	6.93552e-09	0.124,0.091	0.275,0.221	-0.141
32392	ENSG00000126746.17	ZNF384	chr12	-	6688166	6688281	6688166	6688226	6689367	6689572	32392	32,47	59,68	25,35	123130	154	99	1.75164e-05	0.000886782	0.259,0.308	0.116,0.148	0.151
32499	ENSG00000011105.14	TSPAN9	chr12	+	3278420	3278612	3278497	3278612	3206279	3206418	32499	14,22	0,0	6,13	3,3	176	99	9.19819e-06	0.000509081	1.0,1.0	0.529,0.709	0.381
32506	ENSG00000215305.10	VPS16	chr20	+	2861775	2862064	2862053	2862064	2861224	2861280	32506	4,9	0,0	2,18	6,5	198	99	7.11918e-07	5.50208e-05	1.0,1.0	0.143,0.643	0.607
32507	ENSG00000215305.10	VPS16	chr20	+	2861870	2862064	2862053	2862064	2861224	2861280	32507	4,7	0,0	4,18	6,5	198	99	1.38675e-06	9.79262e-05	1.0,1.0	0.25,0.643	0.553
32510	ENSG00000215305.10	VPS16	chr20	+	2862509	2862934	2862806	2862934	2862053	2862130	32510	37,53	0,1	23,65	8,27	198	99	2.43748e-11	6.17791e-09	1.0,0.964	0.59,0.546	0.414
32537	ENSG00000111206.12	FOXM1	chr12	-	2864451	2864945	2864451	2864752	2868562	2868754	32537	45,50	18,21	11,5	0,0	198	99	1.86891e-06	0.000126288	0.556,0.543	1.0,1.0	-0.45
32572	ENSG00000060237.17	WNK1	chr12	+	878217	878312	878271	878312	871264	871348	32572	11,23	0,0	25,20	2,7	153	99	5.0364e-05	0.00218262	1.0,1.0	0.89,0.649	0.23
32621	ENSG00000080854.14	IGSF9B	chr11	-	133934354	133934818	133934354	133934520	133935616	133935762	32621	25,37	8,18	10,19	15,25	198	99	0.000546952	0.01503	0.61,0.507	0.25,0.275	0.296
32758	ENSG00000109927.10	TECTA	chr11	+	121165272	121165383	121165275	121165383	121162089	121162370	32758	2,7	1,0	12,6	3,11	102	99	0.0012617	0.029386	0.66,1.0	0.795,0.346	0.26
32786	ENSG00000172375.13	C2CD2L	chr11	+	119109183	119109354	119109276	119109354	119107483	119108095	32786	1,1	0,0	1,0	2,2	192	99	6.37193e-09	8.68675e-07	1.0,1.0	0.205,0.0	0.897
32815	ENSG00000160695.14	VPS11	chr11	+	119078539	119078997	119078794	119078997	119078172	119078334	32815	4,16	0,2	23,49	14,19	198	99	0.00241966	0.0487072	1.0,0.8	0.451,0.563	0.393
32843	ENSG00000186166.9	CCDC84	chr11	+	119012114	119012177	119012148	119012177	119011938	119012003	32843	14,23	68107	19,33	32,38	133	99	7.81869e-06	0.000440539	0.133,0.138	0.307,0.393	-0.214
32865	ENSG00000019144.19	PHLDB1	chr11	+	118647757	118648076	118647853	118648076	118645765	118645825	32865	3,3	0,0	3,8	1,4	195	99	2.80963e-05	0.00130945	1.0,1.0	0.604,0.504	0.446
32923	ENSG00000255245.4	FXYD6-FXYD2	chr11	-	117863156	117863276	117863156	117863241	117876591	117876667	32923	11,8	6,11	0,4	12,15	134	99	0.000376257	0.0113157	0.575,0.35	0.0,0.165	0.38
32937	ENSG00000110274.16	CEP164	chr11	+	117381640	117381868	117381700	117381868	117380613	117380705	32937	2,7	93105	19,25	37,57	159	99	6.44762e-12	1.83151e-09	0.013,0.04	0.242,0.215	-0.202
32938	ENSG00000110274.16	CEP164	chr11	+	117381640	117381868	117381700	117381868	117380613	117380714	32938	0,2	12,16	5,6	5,9	159	99	9.42841e-05	0.00363819	0.0,0.072	0.384,0.293	-0.303
33091	ENSG00000105669.14	COPE	chr19	-	18905575	18905820	18905575	18905629	18910970	18911071	33091	11,22	117213	22,23	31,25	198	99	4.68736e-13	1.65655e-10	0.045,0.049	0.262,0.315	-0.241
33104	ENSG00000100918.13	REC8	chr14	+	24177867	24178220	24178090	24178220	24177708	24177758	33104	28,56	152221	141174	147176	198	99	0	0	0.084,0.112	0.324,0.331	-0.23
33107	ENSG00000100918.13	REC8	chr14	+	24180018	24180253	24180026	24180253	24179799	24179906	33107	1,3	0,0	3,1	7,2	107	99	6.13761e-07	4.81436e-05	1.0,1.0	0.284,0.316	0.7
33158	ENSG00000092841.18	MYL6	chr12	+	56159976	56160280	56160242	56160280	56158683	56158711	33158	21,24	3,3	15,26	0,0	198	99	0.000453093	0.0130329	0.778,0.8	1.0,1.0	-0.211
33159	ENSG00000092841.18	MYL6	chr12	+	56160024	56160327	56160242	56160327	56158683	56158711	33159	23,23	3,3	15,26	0,0	198	99	0.000487978	0.013872	0.793,0.793	1.0,1.0	-0.207
33405	ENSG00000182173.13	TSEN54	chr17	+	75522899	75523287	75523274	75523287	75522006	75522333	33405	8,17	44112	19,12	18,34	198	99	0.000626529	0.0167006	0.083,0.071	0.345,0.15	-0.17
33421	ENSG00000246067.8	RAB30-DT	chr11	+	83072461	83072702	83072637	83072702	83072117	83072181	33421	4,14	8,9	2,1	0,0	198	99	8.76162e-06	0.000488548	0.2,0.438	1.0,1.0	-0.681
33473	ENSG00000158636.16	EMSY	chr11	+	76545796	76546297	76545940	76546297	76544258	76544822	33473	44,70	4,9	89132	0,3	198	99	5.31536e-05	0.00227599	0.846,0.795	1.0,0.957	-0.158
33519	ENSG00000100360.15	IFT27	chr22	-	36772402	36772759	36772402	36772721	36775673	36776256	33519	0,0	1,8	1,3	0,0	137	99	1.71175e-10	3.47314e-08	0.0,0.0	1.0,1.0	-1
33562	ENSG00000054967.13	RELT	chr11	+	73393812	73393917	73393836	73393917	73391143	73391223	33562	1,5	10,5	1,1	0,0	123	99	2.32399e-07	2.0951e-05	0.074,0.446	1.0,1.0	-0.74
33590	ENSG00000165458.14	INPPL1	chr11	+	72228646	72228715	72228657	72228715	72228467	72228498	33590	3,8	4,6	2,3	0,0	110	99	1.99026e-06	0.000133214	0.403,0.545	1.0,1.0	-0.526
33696	ENSG00000085733.16	CTTN	chr11	+	70407144	70407591	70407517	70407591	70405264	70405361	33696	14,16	4,2	10,15	0,0	198	99	4.84478e-05	0.00211051	0.636,0.8	1.0,1.0	-0.282
33699	ENSG00000085733.16	CTTN	chr11	+	70422512	70422995	70422939	70422995	70420399	70420510	33699	103134	151280	214263	123158	198	99	6.06182e-14	2.46654e-11	0.254,0.193	0.465,0.454	-0.236
33731	ENSG00000101104.12	PABPC1L	chr20	+	44930459	44930726	44930520	44930726	44924160	44924256	33731	5,3	4,3	1,0	1,3	160	99	0.00191328	0.0405587	0.436,0.382	0.382,0.0	0.218
33735	ENSG00000101104.12	PABPC1L	chr20	+	44937825	44938191	44938060	44938191	44936893	44936976	33735	14,42	2,8	11,11	1,0	198	99	0.00166936	0.0366576	0.778,0.724	0.846,1.0	-0.172
33736	ENSG00000101104.12	PABPC1L	chr20	+	44938047	44938191	44938060	44938191	44936893	44936976	33736	0,0	2,8	2,1	1,0	112	99	3.55098e-05	0.00160929	0.0,0.0	0.639,1.0	-0.82
33997	ENSG00000173898.13	SPTBN2	chr11	-	66687867	66688324	66687867	66688307	66688652	66688917	33997	1,3	2,2	0,0	1,2	116	99	0.000845098	0.0212406	0.299,0.561	0.0,0.0	0.43
34022	ENSG00000173898.13	SPTBN2	chr11	-	66721078	66721532	66721078	66721262	66727985	66728490	34022	14,14	1,0	11,8	2,3	198	99	0.00156893	0.0349416	0.875,1.0	0.733,0.571	0.286
34044	ENSG00000173992.9	CCS	chr11	+	66605153	66605298	66605241	66605298	66600488	66600549	34044	2,19	2,4	17,33	1,0	187	99	0.000277747	0.00885169	0.346,0.715	0.9,1.0	-0.419
34045	ENSG00000173992.9	CCS	chr11	+	66605157	66605298	66605241	66605298	66600488	66600549	34045	0,5	2,4	1,4	1,0	183	99	0.00220925	0.0452772	0.0,0.403	0.351,1.0	-0.474
34259	ENSG00000170322.14	NFRKB	chr11	-	129884744	129885095	129884744	129884846	129885434	129885609	34259	36,36	90128	44,64	58,87	198	99	0.000106913	0.00404011	0.167,0.123	0.275,0.269	-0.127
34269	ENSG00000172977.13	KAT5	chr11	+	65716736	65716977	65716888	65716977	65714820	65714910	34269	4,4	5,9	22,41	3,8	198	99	6.18115e-06	0.000359577	0.286,0.182	0.786,0.719	-0.518
34270	ENSG00000172977.13	KAT5	chr11	+	65716763	65716977	65716888	65716977	65714820	65714910	34270	4,4	5,9	33,43	3,8	198	99	1.52701e-06	0.00010663	0.286,0.182	0.846,0.729	-0.553
34273	ENSG00000285533.2	RELA-DT	chr11	+	65665395	65665543	65665420	65665543	65663085	65663148	34273	4,2	2,5	0,0	3,3	124	99	4.00246e-05	0.00179043	0.615,0.242	0.0,0.0	0.428
34274	ENSG00000285533.2	RELA-DT	chr11	+	65665395	65665543	65665445	65665543	65663085	65663148	34274	4,2	1,0	0,0	1,2	149	99	5.2504e-09	7.31905e-07	0.727,1.0	0.0,0.0	0.863
34282	ENSG00000197136.4	PCNX3	chr11	+	65616931	65617349	65617249	65617349	65615772	65616464	34282	4,7	1,2	3,7	0,0	198	99	0.00240379	0.0484854	0.667,0.636	1.0,1.0	-0.349
34357	ENSG00000068308.13	OTUD5	chrX	-	48944189	48944283	48944189	48944280	48958231	48958386	34357	10,10	2,4	6,10	0,0	102	99	0.000177546	0.00612597	0.829,0.708	1.0,1.0	-0.232
34375	ENSG00000110025.13	SNX15	chr11	+	65034792	65035124	65035058	65035124	65032430	65032551	34375	1,1	1,7	3,1	0,0	198	99	1.75987e-11	4.58394e-09	0.333,0.067	1.0,1.0	-0.8
34382	ENSG00000068971.14	PPP2R5B	chr11	+	64925476	64925933	64925847	64925933	64924720	64925028	34382	3,3	0,1	6,4	5,3	198	99	0.0015503	0.0346292	1.0,0.6	0.375,0.4	0.413
34500	ENSG00000167771.6	RCOR2	chr11	-	63915554	63915829	63915554	63915788	63916329	63917164	34500	3,4	5,1	0,0	2,2	140	99	1.44455e-05	0.000751487	0.298,0.739	0.0,0.0	0.518
34521	ENSG00000105197.11	TIMM50	chr19	+	39485543	39485803	39485687	39485803	39482884	39482916	34521	61113	2,4	84120	32,51	198	99	1.43774e-13	5.54312e-11	0.938,0.934	0.568,0.541	0.381
34526	ENSG00000105197.11	TIMM50	chr19	+	39485543	39485803	39485687	39485803	39483134	39483156	34526	609937	90,97	376479	105149	198	99	1.12652e-09	1.90562e-07	0.772,0.828	0.642,0.616	0.171
34551	ENSG00000142541.17	RPL13A	chr19	+	49488551	49488848	49488713	49488848	49487633	49487644	34551	0,0	5,1	3,2	0,4	198	99	0.000831217	0.0209477	0.0,0.0	1.0,0.2	-0.6
34597	ENSG00000162227.8	TAF6L	chr11	+	62778760	62778894	62778868	62778894	62778284	62778335	34597	18,34	72137	28,34	39,48	198	99	2.24792e-05	0.00108471	0.111,0.11	0.264,0.262	-0.153
34606	ENSG00000162227.8	TAF6L	chr11	+	62778909	62778963	62778921	62778963	62778284	62778335	34606	5,25	4,3	5,12	0,0	111	99	0.000215875	0.00721911	0.527,0.881	1.0,1.0	-0.296
34635	ENSG00000234857.2	HNRNPUL2-BSCL2	chr11	-	62691068	62691380	62691068	62691141	62692375	62692473	34635	26,45	35,49	14,22	56,49	198	99	0.000679056	0.0178591	0.271,0.315	0.111,0.183	0.146
34636	ENSG00000234857.2	HNRNPUL2-BSCL2	chr11	-	62691068	62691421	62691068	62691141	62692375	62692473	34636	7311265	35,49	281279	56,49	198	99	6.66134e-16	3.85722e-13	0.913,0.928	0.715,0.74	0.193
34772	ENSG00000006118.14	TMEM132A	chr11	+	60935234	60935347	60935290	60935347	60934642	60934764	34772	10,16	0,0	15,12	2,3	155	99	0.000981381	0.0240398	1.0,1.0	0.827,0.719	0.227
34777	ENSG00000110107.9	PRPF19	chr11	-	60897845	60898183	60897845	60897951	60898540	60898626	34777	13,29	0,1	16,13	12,34	198	99	1.25989e-11	3.47398e-09	1.0,0.935	0.4,0.16	0.688
34778	ENSG00000110107.9	PRPF19	chr11	-	60897845	60898221	60897845	60897951	60898540	60898626	34778	13,29	0,1	17,13	12,34	198	99	2.98932e-11	7.35373e-09	1.0,0.935	0.415,0.16	0.68
34794	ENSG00000077312.9	SNRPA	chr19	+	40751311	40751481	40751386	40751481	40750870	40750977	34794	6,5	18,20	3,3	1,0	174	99	4.42453e-05	0.00195229	0.159,0.125	0.631,1.0	-0.673
34838	ENSG00000213593.10	TMX2	chr11	+	57738673	57739028	57738973	57739028	57737607	57737668	34838	38,52	4,8	119140	0,1	198	99	1.96677e-07	1.81657e-05	0.826,0.765	1.0,0.986	-0.198
34841	ENSG00000213593.10	TMX2	chr11	+	57738987	57739260	57739130	57739260	57737607	57737668	34841	24,36	38,61	62108	29,26	198	99	2.49873e-08	2.92072e-06	0.24,0.228	0.517,0.675	-0.362
34888	ENSG00000149136.9	SSRP1	chr11	-	57332834	57333194	57332834	57333144	57333434	57333540	34888	9,18	0,4	0,0	3,2	149	99	1.16666e-08	1.48598e-06	1.0,0.749	0.0,0.0	0.875
34969	ENSG00000186648.15	CARMIL3	chr14	+	24056806	24057024	24056898	24057024	24056621	24056708	34969	5,1	1,0	3,2	4,3	191	99	0.000485622	0.0138261	0.722,1.0	0.28,0.257	0.593
34997	ENSG00000149782.11	PLCB3	chr11	+	64260028	64260234	64260038	64260234	64259057	64259244	34997	53109	0,2	16,35	5,3	109	99	0.000198575	0.00674545	1.0,0.98	0.744,0.914	0.161
35034	ENSG00000165915.14	SLC39A13	chr11	+	47414125	47414475	47414424	47414475	47413596	47413686	35034	32,53	108168	76,76	103145	198	99	0.000199435	0.00676247	0.129,0.136	0.27,0.208	-0.106
35036	ENSG00000165915.14	SLC39A13	chr11	+	47414284	47414475	47414424	47414475	47413596	47413686	35036	32,53	108168	76,76	103145	198	99	0.000199435	0.00676247	0.129,0.136	0.27,0.208	-0.106
35055	ENSG00000149182.15	ARFGAP2	chr11	-	47173433	47173537	47173433	47173482	47175014	47175098	35055	10,6	4,6	3,4	0,1	154	99	0.00140162	0.0319239	0.616,0.391	1.0,0.72	-0.356
35056	ENSG00000149182.15	ARFGAP2	chr11	-	47173433	47173885	47173433	47173482	47175014	47175098	35056	28,26	4,6	24,37	0,1	198	99	5.53618e-05	0.00235135	0.778,0.684	1.0,0.949	-0.243
35057	ENSG00000149182.15	ARFGAP2	chr11	-	47173758	47173885	47173758	47173840	47175014	47175098	35057	29,32	127203	30,36	66,56	144	99	4.38699e-06	0.000266104	0.136,0.098	0.238,0.307	-0.155
35107	ENSG00000110492.15	MDK	chr11	+	46382298	46382748	46382586	46382748	46382056	46382133	35107	15,30	1,4	27,27	0,0	198	99	0.00182338	0.0390932	0.882,0.789	1.0,1.0	-0.164
35129	ENSG00000135365.15	PHF21A	chr11	-	46090454	46090581	46090454	46090556	46092182	46092223	35129	5,3	4,4	5,7	1,0	124	99	9.54991e-05	0.0036715	0.499,0.375	0.8,1.0	-0.463
35199	ENSG00000068120.15	COASY	chr17	+	42564824	42565047	42564982	42565047	42564445	42564577	35199	97138	7,34	61,76	30,47	198	99	6.44495e-05	0.00265399	0.874,0.67	0.504,0.447	0.296
35320	ENSG00000101193.8	GID8	chr20	+	62941470	62941620	62941501	62941620	62938152	62938253	35320	0,0	1,2	4,1	0,0	130	99	1.67707e-09	2.6975e-07	0.0,0.0	1.0,1.0	-1
35358	ENSG00000255418.6	AC090092.1	chr11	+	23164947	23165333	23165189	23165333	23163495	23163602	35358	0,0	1,1	2,2	1,0	198	99	9.53828e-06	0.000524473	0.0,0.0	0.5,1.0	-0.75
35384	ENSG00000254413.8	CHKB-CPT1B	chr22	-	50573519	50573921	50573519	50573715	50574334	50574419	35384	56,63	30,37	68,88	146183	198	99	8.72173e-11	1.9197e-08	0.483,0.46	0.189,0.194	0.28
35388	ENSG00000254413.8	CHKB-CPT1B	chr22	-	50579726	50580008	50579726	50579802	50580189	50580416	35388	25,71	2,4	108136	35,54	198	99	5.86683e-07	4.61475e-05	0.862,0.899	0.607,0.557	0.298
35390	ENSG00000254413.8	CHKB-CPT1B	chr22	-	50579734	50580082	50579734	50579802	50580189	50580416	35390	170307	2,4	374496	35,54	198	99	7.61512e-11	1.69596e-08	0.977,0.975	0.842,0.821	0.145
35435	ENSG00000166800.9	LDHAL6A	chr11	+	18475465	18475639	18475577	18475639	18465636	18465810	35435	66,87	1,0	60,76	3,8	198	99	8.89339e-05	0.00346209	0.971,1.0	0.909,0.826	0.118
35436	ENSG00000166800.9	LDHAL6A	chr11	+	18475486	18475639	18475577	18475639	18465636	18465810	35436	34,41	1,0	19,30	3,8	190	99	7.29347e-06	0.000414045	0.947,1.0	0.767,0.661	0.26
35454	ENSG00000134533.6	RERG	chr12	-	15119114	15119278	15119114	15119261	15121062	15121119	35454	42,57	13,18	203290	6,14	116	99	2.42713e-10	4.82071e-08	0.734,0.73	0.967,0.946	-0.224
35541	ENSG00000236287.8	ZBED5	chr11	-	10854618	10855081	10854618	10854818	10856143	10856257	35541	8,17	0,5	12,20	0,0	198	99	0.00132106	0.030495	1.0,0.63	1.0,1.0	-0.185
35625	ENSG00000234409.6	CCDC188	chr22	-	20148426	20148920	20148426	20148800	20149186	20149244	35625	7,10	21,44	58,62	85,99	198	99	0.00104199	0.0251561	0.143,0.102	0.254,0.238	-0.123
35627	ENSG00000234409.6	CCDC188	chr22	-	20148585	20148988	20148585	20148800	20149186	20149244	35627	8,11	21,44	62,64	85,99	198	99	0.00174314	0.0379107	0.16,0.111	0.267,0.244	-0.12
35628	ENSG00000234409.6	CCDC188	chr22	-	20148585	20148988	20148585	20148920	20149186	20149244	35628	4,4	0,0	11,5	3,1	167	99	0.00162143	0.0358337	1.0,1.0	0.685,0.748	0.283
35634	ENSG00000234409.6	CCDC188	chr22	-	20149580	20149745	20149580	20149640	20149954	20150059	35634	12,18	9,11	59,87	8,13	198	99	5.6659e-05	0.00239073	0.4,0.45	0.787,0.77	-0.353
35635	ENSG00000234409.6	CCDC188	chr22	-	20149580	20149803	20149580	20149640	20149954	20150059	35635	12,22	9,11	76116	8,13	198	99	1.43068e-05	0.0007453	0.4,0.5	0.826,0.817	-0.371
35676	ENSG00000166402.8	TUB	chr11	+	8101505	8101780	8101568	8101780	8100825	8100997	35676	3,10	16,24	2,3	0,0	162	99	6.69037e-07	5.20811e-05	0.103,0.203	1.0,1.0	-0.847
35728	ENSG00000132254.12	ARFIP2	chr11	-	6479139	6479454	6479139	6479258	6479971	6480068	35728	43,57	287391	89129	191274	198	99	2.50988e-12	7.87224e-10	0.07,0.068	0.189,0.191	-0.121
35738	ENSG00000051009.10	FAM160A2	chr11	-	6224378	6224707	6224378	6224660	6234543	6234711	35738	46,68	2,0	24,47	9,11	146	99	8.40003e-08	8.54487e-06	0.94,1.0	0.644,0.743	0.276
35777	ENSG00000111331.13	OAS3	chr12	+	112965743	112966029	112965896	112966029	112964360	112964408	35777	358713	8,26	127183	13,22	198	99	4.37232e-06	0.000265428	0.957,0.932	0.83,0.806	0.126
35783	ENSG00000148985.19	PGAP2	chr11	+	3823882	3824376	3824269	3824376	3808297	3808651	35783	7,21	3,11	8,18	0,0	198	99	1.48977e-07	1.42677e-05	0.538,0.488	1.0,1.0	-0.487
35795	ENSG00000223756.6	TSSC2	chr11	+	3397088	3397366	3397116	3397366	3395712	3395888	35795	3,9	5,1	3,10	0,0	127	99	8.35089e-05	0.0032737	0.319,0.875	1.0,1.0	-0.403
35834	ENSG00000110651.11	CD81	chr11	+	2395448	2395900	2395868	2395900	2394971	2395046	35834	8,12	0,6	14,14	0,0	198	99	0.000693861	0.018161	1.0,0.5	1.0,1.0	-0.25
35835	ENSG00000110651.11	CD81	chr11	+	2395457	2395900	2395868	2395900	2394971	2395046	35835	8,12	0,6	14,14	0,0	198	99	0.000693861	0.018161	1.0,0.5	1.0,1.0	-0.25
35939	ENSG00000177225.17	GATD1	chr11	-	767227	767388	767227	767368	770313	770398	35939	30,38	0,1	31,46	7,4	119	99	0.000226732	0.00751539	1.0,0.969	0.787,0.905	0.138
35985	ENSG00000174915.12	PTDSS2	chr11	+	486890	487053	486909	487053	479084	479152	35985	9,16	0,0	7,15	4,1	118	99	0.00135257	0.031013	1.0,1.0	0.595,0.926	0.24
35998	ENSG00000177951.17	BET1L	chr11	-	205610	206038	205610	205667	207302	207428	35998	3,11	2,2	5,7	0,0	198	99	0.00107029	0.025691	0.429,0.733	1.0,1.0	-0.419
35999	ENSG00000177951.17	BET1L	chr11	-	205610	206060	205610	205667	207302	207428	35999	3,3	2,2	3,6	0,0	198	99	5.06935e-05	0.00219311	0.429,0.429	1.0,1.0	-0.571
36079	ENSG00000130640.13	TUBGCP2	chr10	-	133292498	133292879	133292498	133292822	133293038	133293238	36079	0,1	1,2	2,2	0,0	156	99	3.02947e-06	0.000192444	0.0,0.241	1.0,1.0	-0.879
36091	ENSG00000148814.18	LRRC27	chr10	+	132352905	132353395	132353037	132353395	132351606	132351753	36091	0,1	1,5	2,1	1,0	198	99	0.000283323	0.00899892	0.0,0.091	0.5,1.0	-0.705
36112	ENSG00000141433.13	ADCYAP1	chr18	+	908931	909165	909102	909165	908264	908363	36112	4,9	3,6	14,24	0,0	198	99	1.81511e-08	2.22169e-06	0.4,0.429	1.0,1.0	-0.586
36115	ENSG00000141433.13	ADCYAP1	chr18	+	909004	909165	909102	909165	908264	908363	36115	4,12	3,6	16,24	0,0	197	99	5.13559e-08	5.57845e-06	0.401,0.501	1.0,1.0	-0.549
36117	ENSG00000141433.13	ADCYAP1	chr18	+	909057	909165	909102	909165	908264	908363	36117	4,13	3,6	19,29	0,0	144	99	1.39052e-07	1.34196e-05	0.478,0.598	1.0,1.0	-0.462
36118	ENSG00000141433.13	ADCYAP1	chr18	+	909096	909165	909102	909165	908264	908363	36118	2,1	3,6	2,6	0,0	105	99	4.10684e-09	5.91103e-07	0.386,0.136	1.0,1.0	-0.739
36174	ENSG00000139613.12	SMARCC2	chr12	-	56172577	56173029	56172577	56172701	56173695	56173849	36174	65,89	62,89	28,38	51,99	198	99	5.7912e-05	0.00243269	0.344,0.333	0.215,0.161	0.151
36215	ENSG00000188549.12	CCDC9B	chr15	-	40335783	40335888	40335783	40335826	40336759	40336813	36215	15,11	8,6	17,24	2,0	161	99	1.91104e-05	0.000950926	0.536,0.53	0.839,1.0	-0.386
36216	ENSG00000188549.12	CCDC9B	chr15	-	40338747	40339619	40338747	40338903	40339904	40339983	36216	83111	16,31	121177	6,10	198	99	5.26484e-07	4.20717e-05	0.722,0.642	0.91,0.898	-0.222
36285	ENSG00000203791.15	EEF1AKMT2	chr10	-	124767223	124767347	124767223	124767344	124774674	124774897	36285	10,48	2,0	2,4	4,1	102	99	0.00124162	0.0290351	0.829,1.0	0.327,0.795	0.353
36461	ENSG00000110514.19	MADD	chr11	+	47324183	47324577	47324470	47324577	47323670	47323835	36461	4,1	1,0	2,0	1,2	198	99	0.000246525	0.00803699	0.667,1.0	0.5,0.0	0.584
36535	ENSG00000119953.12	SMNDC1	chr10	-	110298594	110298790	110298594	110298786	110300546	110300736	36535	12,14	0,0	12,18	3,3	103	99	0.00103459	0.0250175	1.0,1.0	0.794,0.852	0.177
36536	ENSG00000119953.12	SMNDC1	chr10	-	110298594	110298810	110298594	110298786	110300546	110300736	36536	1,2	0,0	1,0	3,3	123	99	9.95511e-11	2.17212e-08	1.0,1.0	0.212,0.0	0.894
36594	ENSG00000138172.11	CALHM2	chr10	-	103450708	103451201	103450708	103451182	103452155	103452402	36594	20,33	40,77	0,4	13,20	118	99	0.00159578	0.0353722	0.296,0.264	0.0,0.144	0.208
36643	ENSG00000059915.17	PSD	chr10	-	102405182	102405481	102405182	102405253	102407222	102407266	36643	12,15	3,2	10,20	0,0	198	99	0.00039638	0.0117518	0.667,0.789	1.0,1.0	-0.272
36644	ENSG00000059915.17	PSD	chr10	-	102405182	102405526	102405182	102405253	102407222	102407266	36644	5,6	3,2	3,12	0,0	198	99	1.50283e-05	0.000775904	0.455,0.6	1.0,1.0	-0.473
36645	ENSG00000059915.17	PSD	chr10	-	102405182	102405563	102405182	102405253	102407222	102407266	36645	4,8	3,2	3,12	0,0	198	99	1.71022e-05	0.000868095	0.4,0.667	1.0,1.0	-0.466
36646	ENSG00000059915.17	PSD	chr10	-	102405182	102405602	102405182	102405253	102407222	102407266	36646	4,8	3,2	3,12	0,0	198	99	1.71022e-05	0.000868095	0.4,0.667	1.0,1.0	-0.466
36647	ENSG00000059915.17	PSD	chr10	-	102405182	102405620	102405182	102405253	102407222	102407266	36647	5,6	3,2	3,12	0,0	198	99	1.50283e-05	0.000775904	0.455,0.6	1.0,1.0	-0.473
36662	ENSG00000059915.17	PSD	chr10	-	102405345	102405620	102405345	102405536	102407222	102407266	36662	50,63	179382	138152	129158	183	99	0	0	0.131,0.082	0.367,0.342	-0.248
36668	ENSG00000059915.17	PSD	chr10	-	102405373	102405611	102405373	102405536	102407222	102407266	36668	53,74	179382	150164	129158	174	99	0	0	0.144,0.099	0.398,0.371	-0.263
36671	ENSG00000059915.17	PSD	chr10	-	102420080	102420454	102420080	102420288	102420891	102421539	36671	2,2	0,1	1,3	2,3	198	99	0.0023979	0.0484107	1.0,0.5	0.2,0.333	0.483
36675	ENSG00000148840.11	PPRC1	chr10	+	102138591	102138980	102138878	102138980	102137849	102138038	36675	14,22	2,3	17,14	9,12	198	99	0.00121834	0.0285885	0.778,0.786	0.486,0.368	0.355
36678	ENSG00000148840.11	PPRC1	chr10	+	102138615	102138980	102138878	102138980	102137849	102138038	36678	14,22	2,3	19,13	9,12	198	99	0.001938	0.0409214	0.778,0.786	0.514,0.351	0.35
36906	ENSG00000094916.16	CBX5	chr12	-	54258882	54259374	54258882	54259370	54259508	54259592	36906	4,10	3,2	1,0	2,4	103	99	5.96713e-05	0.00250101	0.562,0.828	0.325,0.0	0.533
36987	ENSG00000165338.16	HECTD2	chr10	+	91496204	91496372	91496213	91496372	91493419	91493508	36987	5,11	23,34	7,6	87113	108	99	0.000669522	0.0176529	0.166,0.229	0.069,0.046	0.14
36998	ENSG00000174243.10	DDX23	chr12	-	48832421	48832596	48832421	48832569	48833276	48833561	36998	9,6	7,13	3,9	0,0	126	99	1.32114e-07	1.28323e-05	0.503,0.266	1.0,1.0	-0.615
37001	ENSG00000174243.10	DDX23	chr12	-	48837201	48837654	48837201	48837393	48837941	48838080	37001	47,66	9,9	45,71	3,0	198	99	0.000173535	0.00603374	0.723,0.786	0.882,1.0	-0.187
37066	ENSG00000107798.18	LIPA	chr10	-	89338194	89338335	89338194	89338288	89342610	89342704	37066	20,13	4,1	24,26	0,0	146	99	0.001836	0.0392747	0.772,0.898	1.0,1.0	-0.165
37176	ENSG00000106462.10	EZH2	chr7	-	148846469	148846596	148846469	148846587	148847181	148847305	37176	14,6	3,2	0,0	1,1	108	99	2.18485e-06	0.00014465	0.811,0.733	0.0,0.0	0.772
37191	ENSG00000117625.13	RCOR3	chr1	+	211271496	211271874	211271763	211271874	211271231	211271309	37191	2,1	1,0	2,0	3,3	198	99	0.00120116	0.0282204	0.5,1.0	0.25,0.0	0.625
37205	ENSG00000117625.13	RCOR3	chr1	+	211271695	211271874	211271763	211271874	211271231	211271309	37205	11,4	1,0	7,8	3,3	167	99	0.000816723	0.0206515	0.867,1.0	0.58,0.613	0.337
37235	ENSG00000136856.17	SLC2A8	chr9	+	127403654	127404067	127403958	127404067	127399963	127400006	37235	14,16	1,4	11,12	0,0	198	99	0.00053606	0.01483	0.875,0.667	1.0,1.0	-0.229
37237	ENSG00000136856.17	SLC2A8	chr9	+	127403740	127404067	127403958	127404067	127399963	127400006	37237	8,12	1,4	15,16	0,0	198	99	0.00013536	0.00492476	0.8,0.6	1.0,1.0	-0.3
37238	ENSG00000136856.17	SLC2A8	chr9	+	127403774	127404067	127403958	127404067	127399963	127400006	37238	7,12	1,4	11,13	0,0	198	99	0.00011402	0.00427653	0.778,0.6	1.0,1.0	-0.311
37247	ENSG00000136856.17	SLC2A8	chr9	+	127403686	127403747	127403740	127403747	127402556	127402753	37247	46,59	0,0	68,89	4,13	153	99	4.96818e-06	0.000296108	1.0,1.0	0.917,0.816	0.133
37250	ENSG00000136856.17	SLC2A8	chr9	+	127403737	127403791	127403740	127403791	127402556	127402753	37250	8,28	0,0	21,32	4,13	102	99	1.92509e-06	0.000129271	1.0,1.0	0.836,0.705	0.23
37312	ENSG00000256139.2	AC007637.1	chr12	+	109113065	109113415	109113094	109113415	109111217	109111472	37312	4,6	0,2	0,2	1,3	128	99	0.00109176	0.0260982	1.0,0.699	0.0,0.34	0.679
37314	ENSG00000256139.2	AC007637.1	chr12	+	109113094	109113415	109113260	109113415	109111217	109111472	37314	0,2	1,2	1,3	0,1	198	99	0.000498855	0.014096	0.0,0.333	1.0,0.6	-0.634
37318	ENSG00000130150.12	MOSPD2	chrX	+	14919671	14920002	14919805	14920002	14918679	14918782	37318	10,43	1,7	40,49	0,2	198	99	0.0017959	0.0386804	0.833,0.754	1.0,0.925	-0.169
37397	ENSG00000138018.18	SELENOI	chr2	+	26384958	26385134	26385050	26385134	26383298	26383347	37397	307544	8,13	104154	19,25	191	99	6.04383e-12	1.74312e-09	0.952,0.956	0.739,0.762	0.204
37409	ENSG00000283196.2	AC006453.2	chr2	-	89562334	89562829	89562334	89562684	89580557	89580635	37409	0,0	1,3	4,2	3,4	198	99	0.000126039	0.00466455	0.0,0.0	0.4,0.2	-0.3
37476	ENSG00000198794.12	SCAMP5	chr15	+	75017753	75017925	75017869	75017925	75016592	75016749	37476	97189	283483	200284	191171	198	99	1.44329e-13	5.54312e-11	0.146,0.164	0.344,0.454	-0.244
37501	ENSG00000196418.12	ZNF124	chr1	-	247156916	247157207	247156916	247157121	247159005	247159066	37501	1,3	1,1	0,0	2,1	185	99	0.00103137	0.0249639	0.349,0.616	0.0,0.0	0.482
37541	ENSG00000158863.22	FAM160B2	chr8	+	22103943	22104382	22104068	22104382	22102792	22103185	37541	35,50	6,7	24,35	13,18	198	99	0.000566307	0.0154734	0.745,0.781	0.48,0.493	0.277
37568	ENSG00000245958.6	AC093752.1	chr4	+	119499560	119500279	119500043	119500279	119494485	119494523	37568	3,3	0,0	1,0	1,2	198	99	1.23488e-06	8.83777e-05	1.0,1.0	0.333,0.0	0.834
37619	ENSG00000114316.12	USP4	chr3	-	49318308	49318435	49318308	49318351	49324701	49324763	37619	4,6	2,2	15,16	0,0	183	99	0.000317026	0.00981403	0.52,0.619	1.0,1.0	-0.43
37687	ENSG00000103197.18	TSC2	chr16	+	2060669	2060813	2060725	2060813	2057104	2057178	37687	15,18	0,0	15,11	2,3	155	99	0.000775452	0.0198143	1.0,1.0	0.827,0.701	0.236
37691	ENSG00000103197.18	TSC2	chr16	+	2061801	2062008	2061870	2062008	2060669	2060813	37691	14,16	160270	57,73	154173	168	99	1.66533e-15	9.01869e-13	0.049,0.034	0.179,0.199	-0.147
37692	ENSG00000103197.18	TSC2	chr16	+	2061801	2062008	2061870	2062008	2060952	2061039	37692	13,11	7,19	39,60	8,11	168	99	0.000354259	0.0107442	0.523,0.254	0.742,0.763	-0.364
37742	ENSG00000116120.10	FARSB	chr2	-	222646800	222646992	222646800	222646964	222648739	222648795	37742	4,1	3,1	0,0	1,2	127	99	9.50318e-05	0.00365837	0.51,0.438	0.0,0.0	0.474
37770	ENSG00000100604.13	CHGA	chr14	+	92928787	92929093	92928902	92929093	92927549	92927618	37770	2,1	0,1	0,0	1,2	198	99	0.000555871	0.0152285	1.0,0.333	0.0,0.0	0.666
37776	ENSG00000100604.13	CHGA	chr14	+	92930969	92931000	92930974	92931000	92929716	92929815	37776	8,4	0,0	11,31	3,5	104	99	0.000445705	0.0128695	1.0,1.0	0.777,0.855	0.184
37783	ENSG00000100604.13	CHGA	chr14	+	92934806	92935253	92935134	92935253	92932369	92932851	37783	0,4	1,3	2,4	0,0	198	99	1.8345e-05	0.000922183	0.0,0.4	1.0,1.0	-0.8
37794	ENSG00000197070.14	ARRDC1	chr9	+	137613422	137613664	137613614	137613664	137612895	137613006	37794	0,0	1,1	1,1	0,0	198	99	1.7727e-08	2.17332e-06	0.0,0.0	1.0,1.0	-1
37844	ENSG00000185813.10	PCYT2	chr17	-	81908567	81909035	81908567	81908634	81909513	81909602	37844	1,2	1,5	2,2	0,0	198	99	4.63037e-09	6.57652e-07	0.333,0.167	1.0,1.0	-0.75
38075	ENSG00000156140.10	ADAMTS3	chr4	-	72307413	72307794	72307413	72307497	72309396	72309520	38075	6,5	6,4	0,0	4,8	198	99	3.00461e-06	0.000191188	0.333,0.385	0.0,0.0	0.359
38171	ENSG00000166783.22	MARF1	chr16	-	15622933	15623123	15622933	15623096	15624768	15624927	38171	45,63	18,19	50,54	39,59	126	99	8.32232e-05	0.00326798	0.663,0.723	0.502,0.418	0.233
38176	ENSG00000166783.22	MARF1	chr16	-	15634756	15634927	15634756	15634819	15635655	15636342	38176	12,41	0,0	30,27	7,3	198	99	9.18454e-06	0.000509081	1.0,1.0	0.682,0.818	0.25
38222	ENSG00000049540.17	ELN	chr7	+	74056411	74056713	74056671	74056713	74056270	74056357	38222	0,3	1,4	3,11	0,0	198	99	4.74123e-08	5.21471e-06	0.0,0.273	1.0,1.0	-0.863
38297	ENSG00000047056.15	WDR37	chr10	+	1103534	1103836	1103601	1103836	1096169	1096246	38297	3,11	12,21	0,0	8,11	166	99	2.15614e-05	0.00105188	0.13,0.238	0.0,0.0	0.184
38301	ENSG00000115457.10	IGFBP2	chr2	+	216661771	216661998	216661774	216661998	216660732	216660786	38301	4,11	0,2	2,2	4,2	102	99	0.000826445	0.0208766	1.0,0.842	0.327,0.493	0.511
38335	ENSG00000115760.14	BIRC6	chr2	+	32512939	32513089	32513078	32513089	32510525	32510634	38335	17,27	0,1	12,25	2,5	198	99	0.000545795	0.0150056	1.0,0.931	0.75,0.714	0.234
38453	ENSG00000102030.16	NAA10	chrX	-	153929826	153930128	153929826	153929875	153930762	153931440	38453	6,13	2,2	4,6	0,0	198	99	0.00227097	0.0463295	0.6,0.765	1.0,1.0	-0.318
38454	ENSG00000102030.16	NAA10	chrX	-	153929826	153930163	153929826	153929875	153930762	153931440	38454	5,13	2,2	4,8	0,0	198	99	0.00202576	0.0422882	0.556,0.765	1.0,1.0	-0.339
38455	ENSG00000102030.16	NAA10	chrX	-	153929826	153930205	153929826	153929875	153930762	153931440	38455	5,13	2,2	5,7	0,0	198	99	0.00202576	0.0422882	0.556,0.765	1.0,1.0	-0.339
38512	ENSG00000171720.10	HDAC3	chr5	-	141627898	141628212	141627898	141628187	141628558	141628639	38512	21,48	292481	22,48	85142	124	99	8.05406e-09	1.06927e-06	0.054,0.074	0.171,0.213	-0.128
38515	ENSG00000171720.10	HDAC3	chr5	-	141629818	141630120	141629818	141629916	141636547	141636630	38515	23,60	5,8	78,99	0,2	198	99	2.64253e-06	0.000170746	0.697,0.789	1.0,0.961	-0.237
38516	ENSG00000171720.10	HDAC3	chr5	-	141629818	141630125	141629818	141629916	141636547	141636630	38516	38,93	5,8	94107	0,2	198	99	2.67761e-05	0.00125975	0.792,0.853	1.0,0.964	-0.159
38520	ENSG00000171720.10	HDAC3	chr5	-	141634810	141635307	141634810	141634953	141636547	141636630	38520	34,52	263431	47,52	99130	198	99	1.43891e-10	2.99215e-08	0.061,0.057	0.192,0.167	-0.12
38565	ENSG00000100083.19	GGA1	chr22	+	37630587	37630709	37630589	37630709	37629997	37630170	38565	0,0	2,6	2,3	2,0	101	99	5.7022e-07	4.50408e-05	0.0,0.0	0.495,1.0	-0.748
38674	ENSG00000125089.17	SH3TC1	chr4	+	8218244	8218347	8218270	8218347	8216933	8217171	38674	0,0	4,12	0,6	2,5	125	99	0.00104107	0.02515	0.0,0.0	0.0,0.487	-0.243
38675	ENSG00000125089.17	SH3TC1	chr4	+	8217395	8217872	8217652	8217872	8216956	8217167	38675	3,3	2,2	1,3	0,0	198	99	6.61036e-05	0.00270583	0.429,0.429	1.0,1.0	-0.571
38751	ENSG00000104133.15	SPG11	chr15	-	44584258	44584558	44584258	44584414	44585635	44585850	38751	91147	19,23	119195	4,5	198	99	4.29078e-08	4.77575e-06	0.705,0.762	0.937,0.951	-0.21
38780	ENSG00000123124.13	WWP1	chr8	+	86398548	86398638	86398574	86398638	86398341	86398479	38780	1,3	13,13	15,15	9,17	125	99	6.26056e-05	0.00259467	0.057,0.155	0.569,0.411	-0.384
38865	ENSG00000089199.10	CHGB	chr20	+	5914582	5914713	5914598	5914713	5911529	5911682	38865	1,5	2,1	0,0	1,2	115	99	7.94305e-06	0.000446543	0.301,0.811	0.0,0.0	0.556
38867	ENSG00000089199.10	CHGB	chr20	+	5914582	5914713	5914631	5914713	5911529	5911682	38867	23,54	14,7	111133	6,8	148	99	0.00132488	0.0305313	0.524,0.838	0.925,0.917	-0.24
38872	ENSG00000089199.10	CHGB	chr20	+	5914598	5914713	5914631	5914713	5911529	5911682	38872	24,50	14,7	112135	6,8	132	99	0.000607374	0.0163172	0.563,0.843	0.933,0.927	-0.227
38902	ENSG00000102103.16	PQBP1	chrX	+	48901518	48901845	48901797	48901845	48901189	48901301	38902	1,1	0,8	2,11	0,1	198	99	0.000759625	0.0194561	1.0,0.059	1.0,0.846	-0.394
38906	ENSG00000102103.16	PQBP1	chrX	+	48902441	48902793	48902731	48902793	48902232	48902384	38906	35,85	17,24	83126	2,0	198	99	1.0103e-14	4.58142e-12	0.507,0.639	0.954,1.0	-0.404
38955	ENSG00000178950.17	GAK	chr4	-	866363	866534	866363	866501	866955	867429	38955	167281	107176	198263	38,61	132	99	3.89729e-11	9.28395e-09	0.539,0.545	0.796,0.764	-0.238
38992	ENSG00000185619.18	PCGF3	chr4	+	733883	735027	734766	735027	733671	733789	38992	13,16	2,3	16,17	0,0	198	99	0.000558476	0.0152761	0.765,0.727	1.0,1.0	-0.254
39000	ENSG00000185619.18	PCGF3	chr4	+	734766	734816	734789	734816	733671	733789	39000	2,5	9,15	0,0	20,28	122	99	9.85222e-05	0.00377231	0.153,0.213	0.0,0.0	0.183
39001	ENSG00000185619.18	PCGF3	chr4	+	734766	734816	734792	734816	733671	733789	39001	2,5	0,0	0,0	2,2	125	99	2.26532e-10	4.52318e-08	1.0,1.0	0.0,0.0	1
39160	ENSG00000100325.15	ASCC2	chr22	-	29801980	29802241	29801980	29802138	29804637	29804830	39160	4,1	2,3	0,0	2,1	198	99	0.000812496	0.0205723	0.5,0.143	0.0,0.0	0.322
39247	ENSG00000145014.17	TMEM44	chr3	-	194589767	194590209	194589767	194589962	194593040	194593073	39247	3,23	2,9	2,14	0,0	198	99	1.74715e-06	0.00011978	0.429,0.561	1.0,1.0	-0.505
39430	ENSG00000161204.11	ABCF3	chr3	+	184186975	184187443	184187396	184187443	184186795	184186875	39430	44,42	517729	132146	213286	198	99	0	0	0.041,0.028	0.237,0.203	-0.185
39468	ENSG00000114770.17	ABCC5	chr3	-	184016690	184017178	184016690	184017156	184017829	184017939	39468	1,0	1,5	1,12	0,0	121	99	8.82829e-10	1.52772e-07	0.45,0.0	1.0,1.0	-0.775
39491	ENSG00000154358.21	OBSCN	chr1	+	228216420	228216702	228216570	228216702	228215688	228215829	39491	3,5	1,8	2,6	1,0	198	99	0.00107858	0.025816	0.6,0.238	0.5,1.0	-0.331
39514	ENSG00000234171.3	RNASEH1-AS1	chr2	+	3559403	3559729	3559447	3559729	3558473	3558521	39514	29,35	2,6	9,11	0,0	143	99	0.000554057	0.0151883	0.909,0.802	1.0,1.0	-0.144
39535	ENSG00000063046.17	EIF4B	chr12	+	53027751	53028173	53028014	53028173	53022492	53022627	39535	41,62	46,72	93124	21,21	198	99	4.32987e-15	2.14431e-12	0.308,0.301	0.689,0.747	-0.413
39538	ENSG00000063046.17	EIF4B	chr12	+	53027783	53028173	53028014	53028173	53022492	53022627	39538	41,66	46,72	100135	21,21	198	99	5.55112e-16	3.23927e-13	0.308,0.314	0.704,0.763	-0.423
39646	ENSG00000156398.13	SFXN2	chr10	+	102729322	102729808	102729722	102729808	102728430	102728529	39646	13,16	9,38	6,1	28,50	198	99	2.59481e-05	0.00123079	0.419,0.174	0.097,0.01	0.243
39783	ENSG00000131748.16	STARD3	chr17	+	39659799	39660273	39660159	39660273	39659460	39659553	39783	2,6	6,3	1,0	8,6	198	99	0.000439981	0.0127483	0.143,0.5	0.059,0.0	0.292
39794	ENSG00000162714.12	ZNF496	chr1	-	247329188	247329669	247329188	247329568	247329965	247330081	39794	88131	32,34	60,93	33,66	198	99	0.000619355	0.0165623	0.579,0.658	0.476,0.413	0.174
39836	ENSG00000258325.2	ITFG2-AS1	chr12	-	2796876	2797272	2796876	2796940	2812561	2812902	39836	2,1	2,1	7,7	1,0	198	99	0.000299001	0.00937172	0.333,0.333	0.778,1.0	-0.556
39905	ENSG00000004700.16	RECQL	chr12	-	21477802	21477969	21477802	21477834	21483375	21483574	39905	558877	12,6	69,93	2,13	198	99	2.22189e-05	0.00107421	0.959,0.987	0.945,0.782	0.11
39915	ENSG00000109180.14	OCIAD1	chr4	+	48849819	48849996	48849886	48849996	48848398	48848446	39915	10,4	1,7	9,5	0,1	166	99	0.00180654	0.0388455	0.856,0.254	1.0,0.749	-0.32
39958	ENSG00000166855.9	CLPX	chr15	-	65157745	65157910	65157745	65157830	65158686	65158751	39958	26,35	0,0	45,63	3,5	179	99	0.000855394	0.0214484	1.0,1.0	0.892,0.875	0.117
39966	ENSG00000081692.12	JMJD4	chr1	-	227733303	227733719	227733303	227733645	227733906	227734371	39966	2,1	1,3	1,2	0,0	173	99	1.27595e-05	0.000676398	0.534,0.16	1.0,1.0	-0.653
40151	ENSG00000155380.11	SLC16A1	chr1	-	112914024	112914093	112914024	112914042	112917177	112918044	40151	0,9	2,4	0,0	1,1	150	99	0.00106917	0.0256723	0.0,0.598	0.0,0.0	0.299
40243	ENSG00000196712.17	NF1	chr17	+	31225094	31225250	31225097	31225250	31223443	31223567	40243	7,12	0,0	14,19	4,5	102	99	6.80988e-05	0.00276942	1.0,1.0	0.773,0.787	0.22
40258	ENSG00000144868.13	TMEM108	chr3	+	133044539	133044772	133044635	133044772	133038416	133038435	40258	0,2	6,4	7,5	4,5	195	99	0.00151261	0.0340094	0.0,0.202	0.47,0.337	-0.302
40284	ENSG00000081307.12	UBA5	chr3	+	132675228	132675680	132675604	132675680	132672049	132672177	40284	33,60	2,1	46,62	14,33	198	99	1.39122e-08	1.73386e-06	0.892,0.968	0.622,0.484	0.377
40286	ENSG00000081307.12	UBA5	chr3	+	132675329	132675680	132675604	132675680	132672049	132672177	40286	33,60	2,1	47,62	14,33	198	99	1.85453e-08	2.25892e-06	0.892,0.968	0.627,0.484	0.374
40330	ENSG00000017260.19	ATP2C1	chr3	+	130980181	130980679	130980585	130980679	130979248	130979419	40330	6,18	0,0	20,27	4,1	198	99	0.00209527	0.0434021	1.0,1.0	0.714,0.931	0.177
40391	ENSG00000109861.16	CTSC	chr11	-	88327928	88328176	88327928	88328160	88334936	88335082	40391	96176	1,3	102140	19,13	115	99	9.03579e-08	9.09329e-06	0.988,0.981	0.822,0.903	0.122
40553	ENSG00000196943.14	NOP9	chr14	+	24301569	24301722	24301611	24301722	24300676	24300857	40553	25,41	158324	56,72	154193	141	99	2.74509e-07	2.41119e-05	0.1,0.082	0.203,0.208	-0.115
40616	ENSG00000274272.1	AC069281.2	chr7	-	100577821	100578250	100577821	100577912	100578398	100578511	40616	30,47	3,6	87126	0,0	198	99	2.72801e-06	0.0001757	0.833,0.797	1.0,1.0	-0.185
40617	ENSG00000274272.1	AC069281.2	chr7	-	100577821	100578316	100577821	100577912	100578398	100578511	40617	31,52	3,6	85128	0,0	198	99	4.32562e-06	0.000262805	0.838,0.812	1.0,1.0	-0.175
40677	ENSG00000206527.10	HACD2	chr3	-	123499499	123499640	123499499	123499630	123500514	123500693	40677	13,17	1,5	14,38	0,1	109	99	0.00132876	0.0305977	0.922,0.755	1.0,0.972	-0.147
40751	ENSG00000090621.14	PABPC4	chr1	-	39562072	39562389	39562072	39562203	39563613	39563741	40751	19,28	5,10	36,48	1,4	198	99	0.000526248	0.0146399	0.655,0.583	0.947,0.857	-0.283
40757	ENSG00000090621.14	PABPC4	chr1	-	39563526	39563922	39563526	39563741	39564422	39564542	40757	10341777	132177	11161487	640858	198	99	0	0	0.797,0.834	0.466,0.464	0.35
40758	ENSG00000090621.14	PABPC4	chr1	-	39563526	39563922	39563526	39563741	39564470	39564542	40758	5041003	47,67	669924	278338	198	99	0	0	0.843,0.882	0.546,0.578	0.3
40861	ENSG00000144834.14	TAGLN3	chr3	+	111999221	111999602	111999420	111999602	111998921	111999114	40861	8581191	156230	347386	104136	198	99	5.65669e-05	0.00238818	0.733,0.721	0.625,0.587	0.121
40877	ENSG00000001167.14	NFYA	chr6	+	41091527	41091694	41091545	41091694	41090203	41090309	40877	139241	72112	190270	45,71	117	99	9.16052e-05	0.00354533	0.62,0.645	0.781,0.763	-0.139
40882	ENSG00000001167.14	NFYA	chr6	+	41091533	41091694	41091566	41091694	41090203	41090309	40882	0,0	2,6	3,2	2,1	132	99	3.06842e-05	0.00141444	0.0,0.0	0.529,0.6	-0.565
41041	ENSG00000112511.17	PHF1	chr6	+	33414483	33414829	33414735	33414829	33414335	33414366	41041	5,6	1,6	1,1	0,0	198	99	2.57432e-06	0.000167584	0.714,0.333	1.0,1.0	-0.477
41087	ENSG00000148300.12	REXO4	chr9	-	133414664	133414957	133414664	133414833	133417619	133418096	41087	13,15	8,13	0,0	6,11	198	99	1.06541e-08	1.36859e-06	0.448,0.366	0.0,0.0	0.407
41109	ENSG00000135336.14	ORC3	chr6	+	87594526	87594613	87594541	87594613	87594352	87594407	41109	63106	65,92	33,67	12,33	114	99	0.00130187	0.0301536	0.457,0.5	0.705,0.638	-0.193
41173	ENSG00000087842.11	PIR	chrX	-	15491734	15491831	15491734	15491792	15493189	15493333	41173	3,7	2,4	1,1	0,0	138	99	3.51956e-05	0.0015989	0.518,0.557	1.0,1.0	-0.462
41260	ENSG00000100239.16	PPP6R2	chr22	+	50393749	50394124	50393892	50394124	50388985	50389111	41260	23,38	21,33	14,7	42,51	198	99	1.36601e-07	1.32169e-05	0.354,0.365	0.143,0.064	0.256
41278	ENSG00000100239.16	PPP6R2	chr22	+	50429816	50429989	50429944	50429989	50423604	50423614	41278	9,10	0,0	5,15	8,7	198	99	1.15486e-07	1.13194e-05	1.0,1.0	0.238,0.517	0.623
41306	ENSG00000100359.21	SGSM3	chr22	+	40409172	40409372	40409256	40409372	40408932	40409018	41306	2,0	2,5	6,17	2,9	183	99	0.00137217	0.0313669	0.351,0.0	0.619,0.505	-0.387
41342	ENSG00000188735.13	TMEM120B	chr12	+	121779506	121779623	121779548	121779623	121776374	121776444	41342	4,5	0,0	7,8	7,9	141	99	5.5033e-07	4.37451e-05	1.0,1.0	0.413,0.384	0.602
41403	ENSG00000163946.13	TASOR	chr3	-	56627036	56627113	56627036	56627105	56627581	56627741	41403	5,13	0,0	15,19	3,3	107	99	0.00177834	0.0384342	1.0,1.0	0.822,0.854	0.162
41422	ENSG00000180376.16	CCDC66	chr3	+	56593490	56593741	56593559	56593741	56592969	56593101	41422	35,45	0,0	24,33	0,8	168	99	0.000213779	0.0071713	1.0,1.0	1.0,0.709	0.145
41534	ENSG00000163930.10	BAP1	chr3	-	52406252	52406338	52406252	52406322	52406828	52406907	41534	57,79	31,38	31,37	2,9	115	99	0.000969904	0.0238052	0.613,0.642	0.93,0.78	-0.228
41535	ENSG00000163930.10	BAP1	chr3	-	52406252	52406458	52406252	52406322	52406828	52406907	41535	183292	31,38	106130	2,9	198	99	0.000141058	0.00508466	0.747,0.793	0.964,0.878	-0.151
41565	ENSG00000066557.6	LRRC40	chr1	-	70173464	70173662	70173464	70173510	70175809	70175982	41565	1,0	1,2	2,10	1,1	198	99	5.72783e-05	0.00241011	0.333,0.0	0.5,0.833	-0.5
41612	ENSG00000243989.9	ACY1	chr3	+	51988526	51988826	51988765	51988826	51987555	51987624	41612	2,18	0,0	10,14	2,2	198	99	0.00225948	0.0461679	1.0,1.0	0.714,0.778	0.254
41614	ENSG00000272762.5	AC115284.1	chr3	-	51971459	51971892	51971459	51971698	51973964	51974031	41614	24,43	9,48	7,6	26,36	198	99	1.44169e-05	0.000750517	0.571,0.309	0.119,0.077	0.342
41637	ENSG00000183765.22	CHEK2	chr22	-	28695126	28695236	28695126	28695209	28695709	28695873	41637	25,32	16,12	3,14	0,1	126	99	5.23493e-05	0.00225116	0.551,0.677	1.0,0.917	-0.344
41654	ENSG00000231365.6	WARS2-AS1	chr1	+	119146743	119147069	119146973	119147069	119140740	119140793	41654	1,5	0,0	6,2	1,4	198	99	1.72987e-05	0.000876885	1.0,1.0	0.75,0.2	0.525
41655	ENSG00000231365.6	WARS2-AS1	chr1	+	119146821	119147069	119146973	119147069	119140740	119140793	41655	1,2	0,0	3,3	1,4	198	99	1.84701e-06	0.000125061	1.0,1.0	0.6,0.273	0.564
41660	ENSG00000231365.6	WARS2-AS1	chr1	+	119146743	119147069	119146973	119147069	119141746	119141813	41660	1,2	0,0	3,4	0,7	198	99	0.00137766	0.0314351	1.0,1.0	1.0,0.222	0.389
41662	ENSG00000231365.6	WARS2-AS1	chr1	+	119146748	119147069	119146973	119147069	119141746	119141813	41662	1,2	0,0	4,2	0,7	198	99	0.00192581	0.0407211	1.0,1.0	1.0,0.125	0.438
41663	ENSG00000231365.6	WARS2-AS1	chr1	+	119146952	119147069	119146973	119147069	119141746	119141813	41663	3,13	0,0	17,27	0,7	120	99	0.00109387	0.0261322	1.0,1.0	1.0,0.761	0.119
41715	ENSG00000114735.9	HEMK1	chr3	+	50572076	50572208	50572114	50572208	50571709	50571801	41715	8,10	99138	44,41	83115	137	99	5.84185e-11	1.3448e-08	0.055,0.05	0.277,0.205	-0.189
41769	ENSG00000129657.16	SEC14L1	chr17	+	77191187	77191307	77191213	77191307	77190802	77190952	41769	3,7	3,13	1,4	0,0	125	99	1.04627e-06	7.65604e-05	0.442,0.299	1.0,1.0	-0.629
41803	ENSG00000184787.19	UBE2G2	chr21	-	44773546	44773779	44773546	44773642	44777298	44777417	41803	7,18	3,2	4,9	0,0	198	99	0.000247595	0.00806223	0.538,0.818	1.0,1.0	-0.322
41826	ENSG00000213672.8	NCKIPSD	chr3	-	48678852	48679183	48678852	48678969	48679574	48679713	41826	21,35	0,2	20,26	5,5	198	99	0.000942745	0.0232676	1.0,0.897	0.667,0.722	0.254
41928	ENSG00000185219.17	ZNF445	chr3	-	44450120	44450584	44450120	44450570	44450867	44450962	41928	0,0	1,1	2,3	0,0	113	99	3.33813e-09	4.95623e-07	0.0,0.0	1.0,1.0	-1
42004	ENSG00000198646.14	NCOA6	chr20	-	34754721	34754868	34754721	34754832	34757219	34758104	42004	110190	31,64	140225	13,19	135	99	1.99686e-08	2.39738e-06	0.722,0.685	0.888,0.897	-0.189
42061	ENSG00000112514.16	CUTA	chr6	-	33417480	33417834	33417480	33417695	33417958	33418122	42061	404820	9811533	707949	722916	198	99	1.40271e-11	3.78461e-09	0.171,0.211	0.329,0.341	-0.144
42084	ENSG00000141524.15	TMC6	chr17	-	78124523	78124781	78124523	78124655	78125157	78125263	42084	4,4	3,4	2,2	0,0	198	99	1.93492e-06	0.000129815	0.4,0.333	1.0,1.0	-0.633
42124	ENSG00000114745.13	GORASP1	chr3	-	39102791	39102951	39102791	39102881	39103472	39103553	42124	8,8	64104	24,22	28,48	169	99	2.33672e-08	2.75272e-06	0.068,0.043	0.334,0.212	-0.218
42125	ENSG00000114745.13	GORASP1	chr3	-	39102791	39103107	39102791	39102881	39103472	39103553	42125	15,10	64104	28,36	28,48	198	99	3.50126e-10	6.68935e-08	0.105,0.046	0.333,0.273	-0.228
42171	ENSG00000197332.9	AC008543.1	chr19	+	11648296	11648484	11648357	11648484	11646226	11646273	42171	5,3	5,4	0,1	1,4	160	99	0.00166177	0.0365315	0.382,0.317	0.0,0.134	0.283
42209	ENSG00000101311.15	FERMT1	chr20	-	6119403	6119575	6119403	6119572	6122773	6123544	42209	1,2	0,2	0,0	1,1	102	99	0.00207065	0.0430159	1.0,0.493	0.0,0.0	0.746
42268	ENSG00000123933.17	MXD4	chr4	-	2255008	2255355	2255008	2255294	2257981	2258011	42268	33,64	11,26	160261	16,21	160	99	2.41729e-07	2.17141e-05	0.65,0.604	0.861,0.885	-0.246
42270	ENSG00000123933.17	MXD4	chr4	-	2255158	2255351	2255158	2255294	2257981	2258011	42270	34,70	11,26	165254	16,21	156	99	8.31802e-07	6.30561e-05	0.662,0.631	0.867,0.885	-0.229
42304	ENSG00000196812.5	ZSCAN16	chr6	+	28125246	28125743	28125362	28125743	28124608	28124677	42304	0,0	1,2	4,2	2,3	198	99	7.71384e-05	0.00306906	0.0,0.0	0.5,0.25	-0.375
42311	ENSG00000177000.12	MTHFR	chr1	-	11790348	11790748	11790348	11790716	11791206	11791326	42311	5,6	2,2	0,0	6,5	131	99	2.67078e-08	3.10735e-06	0.654,0.694	0.0,0.0	0.674
42312	ENSG00000177000.12	MTHFR	chr1	-	11790565	11790898	11790565	11790748	11791206	11791326	42312	39,48	5,6	14,19	0,0	198	99	7.94326e-05	0.00314538	0.796,0.8	1.0,1.0	-0.202
42545	ENSG00000138668.19	HNRNPD	chr4	-	82373445	82373777	82373445	82373721	82374118	82374161	42545	1,1	2,5	3,10	4,0	155	99	0.00199675	0.0418799	0.242,0.113	0.324,1.0	-0.485
42593	ENSG00000177463.15	NR2C2	chr3	+	15004543	15004613	15004556	15004613	15003914	15003986	42593	2,8	14,18	0,1	6,7	112	99	0.00243363	0.0489431	0.112,0.282	0.0,0.112	0.141
42662	ENSG00000132182.12	NUP210	chr3	-	13330459	13330957	13330459	13330887	13332292	13332384	42662	2,3	0,1	0,0	1,1	169	99	9.40348e-08	9.40446e-06	1.0,0.637	0.0,0.0	0.819
42707	ENSG00000160014.17	CALM3	chr19	+	46607865	46608340	46608196	46608340	46605993	46606185	42707	48,91	5,11	40,60	0,0	198	99	1.84059e-06	0.000124822	0.828,0.805	1.0,1.0	-0.183
42734	ENSG00000240288.8	GHRLOS	chr3	+	10287944	10288102	10288001	10288102	10287413	10287481	42734	3,1	0,0	6,5	3,2	156	99	0.000144889	0.00518872	1.0,1.0	0.559,0.613	0.414
42755	ENSG00000137726.17	FXYD6	chr11	-	117838358	117838793	117838358	117838392	117839780	117839830	42755	2,4	0,6	2,7	0,0	198	99	0.00150246	0.0338419	1.0,0.25	1.0,1.0	-0.375
42802	ENSG00000163719.19	MTMR14	chr3	+	9688266	9688754	9688695	9688754	9687820	9687891	42802	2,2	90175	9,13	37,37	198	99	2.46651e-10	4.88603e-08	0.011,0.006	0.108,0.149	-0.12
43000	ENSG00000168397.17	ATG4B	chr2	+	241651883	241652314	241652276	241652314	241651263	241651335	43000	5,14	0,0	8,11	1,6	198	99	1.01408e-05	0.000553961	1.0,1.0	0.8,0.478	0.361
43071	ENSG00000168385.18	2020-09-02	chr2	+	241325966	241326113	241325998	241326113	241324215	241324241	43071	36,40	0,0	40,61	6,5	131	99	6.39396e-05	0.00263588	1.0,1.0	0.834,0.902	0.132
43108	ENSG00000130294.16	KIF1A	chr2	-	240775041	240775516	240775041	240775327	240775850	240776183	43108	1,1	1,1	1,2	0,0	198	99	0.00154131	0.0345001	0.333,0.333	1.0,1.0	-0.667
43148	ENSG00000144504.15	ANKMY1	chr2	-	240520361	240520533	240520361	240520454	240523884	240524381	43148	16,13	7,3	30,21	1,0	178	99	7.75591e-06	0.000437656	0.56,0.707	0.943,1.0	-0.338
43249	ENSG00000130985.17	UBA1	chrX	+	47198166	47198308	47198262	47198308	47193836	47194024	43249	2,2	0,0	0,1	1,1	195	99	0.00028448	0.00902423	1.0,1.0	0.0,0.337	0.832
43253	ENSG00000130985.17	UBA1	chrX	+	47199356	47199566	47199479	47199566	47199047	47199106	43253	68129	7,3	80112	36,96	198	99	1.86862e-12	6.03699e-10	0.829,0.956	0.526,0.368	0.445
43306	ENSG00000087157.19	PGS1	chr17	+	78403689	78403830	78403693	78403830	78400830	78400855	43306	2,2	3,4	4,4	1,0	103	99	6.02801e-05	0.00252372	0.391,0.325	0.794,1.0	-0.539
43398	ENSG00000128534.8	LSM8	chr7	+	118185598	118185694	118185646	118185694	118184166	118184280	43398	35,47	68134	16,32	7,24	147	99	1.63876e-05	0.000837472	0.257,0.191	0.606,0.473	-0.316
43711	ENSG00000141698.16	NT5C3B	chr17	-	41835069	41835297	41835069	41835116	41835858	41836258	43711	2,3	1,2	2,1	0,0	198	99	0.000502055	0.0141758	0.5,0.429	1.0,1.0	-0.535
43787	ENSG00000126870.16	WDR60	chr7	+	158911549	158911679	158911626	158911679	158902375	158902595	43787	31,32	0,2	20,26	4,5	176	99	0.00122108	0.0286437	1.0,0.9	0.738,0.745	0.208
43806	ENSG00000123992.19	DNPEP	chr2	-	219381334	219381742	219381334	219381520	219381978	219382139	43806	4,5	6,3	1,3	0,0	198	99	3.44272e-08	3.90292e-06	0.25,0.455	1.0,1.0	-0.647
43820	ENSG00000135924.15	DNAJB2	chr2	+	219283160	219283489	219283418	219283489	219282836	219282929	43820	6,5	0,0	16,31	2,5	198	99	0.000241625	0.00791151	1.0,1.0	0.8,0.756	0.222
43822	ENSG00000115661.14	STK16	chr2	+	219246656	219246876	219246717	219246876	219245895	219246085	43822	157283	8,10	100116	21,30	160	99	4.8228e-10	8.96398e-08	0.924,0.946	0.747,0.705	0.209
43829	ENSG00000147894.15	C9orf72	chr9	-	27558490	27558603	27558490	27558573	27560226	27560299	43829	8,11	0,0	10,12	2,4	129	99	0.000138595	0.00502063	1.0,1.0	0.793,0.697	0.255
43858	ENSG00000163482.12	STK36	chr2	+	218679559	218679943	218679892	218679943	218676028	218676278	43858	16,25	0,1	58,65	6,8	198	99	0.000855644	0.0214484	1.0,0.926	0.829,0.802	0.148
43859	ENSG00000163482.12	STK36	chr2	+	218679693	218679943	218679892	218679943	218676028	218676278	43859	8,14	0,1	24,24	6,8	198	99	0.000224044	0.00744148	1.0,0.875	0.667,0.6	0.304
43877	ENSG00000163481.8	RNF25	chr2	-	218667904	218668250	218667904	218668146	218668604	218668679	43877	7,17	1,4	47,45	0,0	198	99	0.000170822	0.00595866	0.778,0.68	1.0,1.0	-0.271
43878	ENSG00000163481.8	RNF25	chr2	-	218667904	218668294	218667904	218668146	218668604	218668679	43878	9,17	1,4	48,45	0,0	198	99	0.000265368	0.00852213	0.818,0.68	1.0,1.0	-0.251
43897	ENSG00000115556.14	PLCD4	chr2	+	218636788	218637173	218636859	218637173	218636470	218636578	43897	2,1	2,10	6,4	2,0	170	99	0.000165736	0.00579738	0.368,0.055	0.636,1.0	-0.607
43898	ENSG00000115556.14	PLCD4	chr2	+	218636788	218637173	218636914	218637173	218636470	218636578	43898	2,1	3,1	6,4	0,1	198	99	0.000133173	0.00486401	0.25,0.333	1.0,0.667	-0.542
43915	ENSG00000159640.16	ACE	chr17	+	63478543	63478898	63478810	63478898	63477930	63478098	43915	12,9	63105	17,11	16,15	198	99	7.47436e-08	7.69685e-06	0.087,0.041	0.347,0.268	-0.243
43916	ENSG00000159640.16	ACE	chr17	+	63478810	63479202	63479006	63479202	63477930	63478098	43916	293502	8001490	331395	429520	198	99	5.77648e-11	1.33794e-08	0.155,0.144	0.278,0.275	-0.127
43928	ENSG00000159640.16	ACE	chr17	+	63482386	63482689	63482465	63482689	63481565	63481738	43928	60101	13052228	176253	563788	178	99	0	0	0.025,0.025	0.148,0.152	-0.125
43929	ENSG00000159640.16	ACE	chr17	+	63483428	63483558	63483459	63483558	63482465	63482689	43929	11,28	23,44	9,16	291370	130	99	0	0	0.267,0.326	0.023,0.032	0.269
44012	ENSG00000162733.18	DDR2	chr1	+	162761903	162762140	162762101	162762140	162761210	162761454	44012	1,1	0,0	14,5	4,3	198	99	5.44915e-06	0.00032273	1.0,1.0	0.636,0.455	0.455
44035	ENSG00000244257.5	PKD1P1	chr16	+	16322527	16322551	16322533	16322551	16322305	16322437	44035	51104	22,0	111153	0,0	105	99	6.3124e-06	0.00036608	0.686,1.0	1.0,1.0	-0.157
44050	ENSG00000160803.8	UBQLN4	chr1	-	156051705	156051857	156051705	156051793	156053593	156053798	44050	312477	16,33	93153	14,24	163	99	0.000426129	0.0124475	0.922,0.898	0.801,0.795	0.112
44203	ENSG00000240024.5	LINC00888	chr3	+	183453991	183454093	183454011	183454093	183447607	183447765	44203	4,7	5,4	3,15	0,1	119	99	2.78779e-05	0.00130182	0.4,0.593	1.0,0.926	-0.467
44272	ENSG00000023228.14	NDUFS1	chr2	-	206144891	206145057	206144891	206145022	206146902	206147088	44272	4,12	2,11	24,31	4,2	134	99	0.000342175	0.0104451	0.596,0.446	0.816,0.92	-0.347
44338	ENSG00000144426.18	NBEAL1	chr2	+	203125351	203125520	203125410	203125520	203122253	203122343	44338	8,5	0,0	4,8	1,3	158	99	0.00105436	0.025406	1.0,1.0	0.715,0.626	0.33
44381	ENSG00000179021.10	C3orf38	chr3	+	88150880	88151072	88150941	88151072	88149986	88150185	44381	1,2	0,1	0,0	3,3	160	99	0.000168293	0.00587862	1.0,0.553	0.0,0.0	0.776
44424	ENSG00000153827.13	TRIP12	chr2	-	229805729	229805883	229805729	229805802	229807704	229807864	44424	363516	18,32	267315	52,78	180	99	1.38101e-12	4.51985e-10	0.917,0.899	0.738,0.69	0.194
44442	ENSG00000082146.13	STRADB	chr2	+	201478368	201478601	201478562	201478601	201478149	201478191	44442	46,86	2,6	19,33	21,17	198	99	1.27149e-09	2.10821e-07	0.92,0.878	0.311,0.493	0.497
44469	ENSG00000089558.9	KCNH4	chr17	-	42176026	42176297	42176026	42176214	42178099	42178227	44469	125181	1,7	50104	8,16	182	99	3.607e-06	0.000224955	0.986,0.934	0.773,0.78	0.183
44472	ENSG00000089558.9	KCNH4	chr17	-	42178099	42178394	42178099	42178227	42178792	42179026	44472	8,9	7,29	7,9	1,2	198	99	0.000227314	0.00753138	0.364,0.134	0.778,0.692	-0.486
44477	ENSG00000089558.9	KCNH4	chr17	-	42179669	42179792	42179669	42179722	42180869	42181142	44477	2,12	2,2	6,6	0,0	169	99	0.00184612	0.0393839	0.369,0.779	1.0,1.0	-0.426
44487	ENSG00000102967.12	DHODH	chr16	+	72020401	72020747	72020713	72020747	72017023	72017106	44487	7,4	1,3	7,4	0,0	198	99	0.000685876	0.0179958	0.778,0.4	1.0,1.0	-0.411
44538	ENSG00000248152.2	AC093879.1	chr4	-	112973271	112974826	112973271	112973529	112980328	112980491	44538	6,12	1,0	2,4	1,10	198	99	4.44301e-06	0.000269068	0.75,1.0	0.5,0.167	0.541
44818	ENSG00000092094.11	OSGEP	chr14	-	20449170	20449321	20449170	20449266	20451973	20452149	44818	28,64	118202	98118	38,62	154	99	0	0	0.132,0.169	0.624,0.55	-0.436
44836	ENSG00000061676.15	NCKAP1	chr2	-	183003232	183003325	183003232	183003319	183023805	183023916	44836	437790	77110	375496	138172	105	99	4.5223e-09	6.44737e-07	0.843,0.871	0.719,0.731	0.132
44874	ENSG00000214135.8	AC132008.2	chr3	-	197624471	197624705	197624471	197624526	197627571	197627846	44874	11,8	0,0	15,11	0,5	198	99	0.00201538	0.0421299	1.0,1.0	1.0,0.524	0.238
44902	ENSG00000106012.18	IQCE	chr7	+	2572195	2572326	2572205	2572326	2571604	2571654	44902	0,0	1,4	1,2	0,0	109	99	1.25186e-09	2.08768e-07	0.0,0.0	1.0,1.0	-1
44943	ENSG00000223960.7	PRKRA-AS1	chr2	+	178430548	178430889	178430694	178430889	178426365	178426680	44943	34,45	13,18	16,25	1,0	198	99	4.43295e-07	3.63898e-05	0.567,0.556	0.889,1.0	-0.383
44954	ENSG00000101442.10	ACTR5	chr20	+	38766237	38766377	38766256	38766377	38765401	38765518	44954	151216	29,26	78100	127141	118	99	0	0	0.814,0.875	0.34,0.373	0.488
45048	ENSG00000256407.2	AL357673.1	chr1	-	54195418	54195715	54195418	54195634	54196368	54196491	45048	55,87	5,7	21,29	0,1	180	99	0.00180666	0.0388455	0.858,0.872	1.0,0.941	-0.105
45101	ENSG00000156017.13	CARNMT1	chr9	-	74998597	74998776	74998597	74998730	75016267	75016431	45101	6,12	0,0	11,12	0,10	145	99	0.000525873	0.0146399	1.0,1.0	1.0,0.45	0.275
45110	ENSG00000196605.7	ZNF846	chr19	-	9762081	9762578	9762081	9762165	9763281	9763461	45110	0,1	9,3	4,12	4,6	198	99	1.0505e-05	0.00056972	0.0,0.143	0.333,0.5	-0.345
45111	ENSG00000196605.7	ZNF846	chr19	-	9762099	9762578	9762099	9762168	9763281	9763461	45111	0,1	7,11	4,12	4,10	198	99	1.91342e-06	0.000128833	0.0,0.043	0.333,0.375	-0.332
45114	ENSG00000158092.7	NCK1	chr3	+	136946128	136946313	136946151	136946313	136945582	136945752	45114	80132	26,37	73112	9,11	122	99	0.000188101	0.00643049	0.714,0.743	0.868,0.892	-0.152
45117	ENSG00000011566.15	MAP4K3	chr2	-	39260690	39261164	39260690	39260770	39265202	39265306	45117	6,7	0,0	0,1	2,2	198	99	5.16978e-09	7.24378e-07	1.0,1.0	0.0,0.2	0.9
45127	ENSG00000091436.17	MAP3K20	chr2	+	173232209	173232459	173232319	173232459	173229688	173229733	45127	2,8	0,2	0,1	1,4	198	99	9.20794e-06	0.000509081	1.0,0.667	0.0,0.111	0.778
45180	ENSG00000006468.14	ETV1	chr7	-	13895735	13896118	13895735	13896017	13900737	13900839	45180	0,1	5,4	3,6	1,0	198	99	4.68199e-08	5.1602e-06	0.0,0.111	0.6,1.0	-0.745
45214	ENSG00000165525.18	NEMF	chr14	-	49784924	49785160	49784924	49785004	49785219	49785774	45214	30,40	3,7	40,59	0,0	198	99	3.77759e-06	0.000234399	0.833,0.741	1.0,1.0	-0.213
45300	ENSG00000164039.15	BDH2	chr4	-	103085348	103085740	103085348	103085462	103086479	103086540	45300	8,12	122148	53,58	125176	198	99	4.6008e-11	1.07891e-08	0.032,0.039	0.175,0.141	-0.122
45342	ENSG00000148288.13	GBGT1	chr9	-	133154074	133154555	133154074	133154107	133155177	133155349	45342	0,0	2,11	4,10	1,4	198	99	1.53991e-08	1.90341e-06	0.0,0.0	0.667,0.556	-0.612
45381	ENSG00000136536.15	2020-03-07	chr2	+	159715532	159715766	159715680	159715766	159714556	159714598	45381	6,5	5,13	1,1	15,13	198	99	0.00051505	0.0144344	0.375,0.161	0.032,0.037	0.234
45392	ENSG00000172992.12	DCAKD	chr17	-	45034773	45035002	45034773	45034999	45060440	45060483	45392	1,3	0,0	0,5	1,5	102	99	1.04179e-05	0.000565406	1.0,1.0	0.0,0.493	0.754
45505	ENSG00000236885.2	AC018731.1	chr2	-	151132646	151132901	151132646	151132812	151134703	151134773	45505	25,55	5,5	41,15	0,1	188	99	0.000576046	0.0156769	0.725,0.853	1.0,0.888	-0.155
45509	ENSG00000188130.14	MAPK12	chr22	-	50248661	50248931	50248661	50248751	50249102	50249454	45509	49,58	8,11	111163	2,2	198	99	7.31166e-08	7.54996e-06	0.754,0.725	0.965,0.976	-0.231
45510	ENSG00000188130.14	MAPK12	chr22	-	50248661	50248931	50248661	50248859	50249102	50249454	45510	47,72	20,20	120177	18,15	171	99	0.000156632	0.00553809	0.576,0.676	0.794,0.872	-0.207
45529	ENSG00000188130.14	MAPK12	chr22	-	50255607	50255881	50255607	50255694	50256084	50256199	45529	341524	56128	652895	57,26	198	99	3.80829e-12	1.16062e-09	0.753,0.672	0.851,0.945	-0.185
45530	ENSG00000188130.14	MAPK12	chr22	-	50255607	50255895	50255607	50255694	50256084	50256199	45530	165243	56128	263371	57,26	198	99	9.26079e-06	0.000511082	0.596,0.487	0.698,0.877	-0.246
45531	ENSG00000188130.14	MAPK12	chr22	-	50255607	50255903	50255607	50255694	50256084	50256199	45531	159227	56128	245339	57,26	198	99	2.62422e-05	0.00124083	0.587,0.47	0.682,0.867	-0.246
45539	ENSG00000188130.14	MAPK12	chr22	-	50256569	50256964	50256569	50256646	50258242	50258301	45539	43,92	4,13	149181	42,53	198	99	0.0020754	0.043078	0.843,0.78	0.639,0.631	0.176
45545	ENSG00000188130.14	MAPK12	chr22	-	50257562	50257986	50257562	50257660	50258242	50258301	45545	89136	20,26	270311	10,16	198	99	1.49732e-08	1.85382e-06	0.69,0.723	0.931,0.907	-0.213
45612	ENSG00000123454.11	DBH	chr9	+	133652085	133652284	133652198	133652284	133651633	133651777	45612	15,48	0,4	9,8	4,4	198	99	0.00117889	0.0278741	1.0,0.857	0.529,0.5	0.414
45636	ENSG00000168280.17	KIF5C	chr2	+	148941624	148941990	148941934	148941990	148937283	148937388	45636	3,6	0,0	7,13	3,2	198	99	0.000116811	0.00436379	1.0,1.0	0.538,0.765	0.349
45828	ENSG00000172775.17	FAM192A	chr16	-	57173963	57174290	57173963	57174286	57178501	57178852	45828	1,9	10,21	1,0	7,9	103	99	0.00180802	0.0388636	0.088,0.292	0.121,0.0	0.13
45838	ENSG00000172775.17	FAM192A	chr16	-	57178501	57178573	57178501	57178532	57181553	57181790	45838	27,62	1,1	27,38	6,17	140	99	2.13187e-07	1.94507e-05	0.95,0.978	0.761,0.613	0.277
45839	ENSG00000172775.17	FAM192A	chr16	-	57178501	57178646	57178501	57178532	57181553	57181790	45839	45,88	1,1	45,57	6,17	198	99	3.04453e-07	2.63729e-05	0.957,0.978	0.789,0.626	0.26
45860	ENSG00000075089.9	ACTR6	chr12	+	100210165	100210351	100210294	100210351	100207662	100207786	45860	12,14	11,8	18,46	5,2	198	99	0.000736479	0.0189925	0.353,0.467	0.643,0.92	-0.372
45876	ENSG00000138942.16	RNF185	chr22	+	31176261	31176417	31176281	31176417	31160242	31160303	45876	30,28	0,10	29,26	0,0	119	99	0.000242947	0.00793703	1.0,0.7	1.0,1.0	-0.15
45915	ENSG00000169330.8	MINAR1	chr15	+	79464393	79464500	79464407	79464500	79463694	79463760	45915	0,1	2,2	15,12	0,0	113	99	9.47005e-08	9.45447e-06	0.0,0.305	1.0,1.0	-0.848
45962	ENSG00000132155.11	RAF1	chr3	-	12591707	12591851	12591707	12591789	12599690	12599808	45962	20,9	1,4	12,12	0,0	161	99	0.0010669	0.0256342	0.925,0.58	1.0,1.0	-0.248
46055	ENSG00000141504.11	SAT2	chr17	-	7626917	7627414	7626917	7627226	7627552	7627802	46055	121163	1,4	138237	21,21	198	99	7.64161e-07	5.86371e-05	0.984,0.953	0.767,0.849	0.16
46118	ENSG00000284820.1	AC068946.2	chr2	-	219216363	219216832	219216363	219216465	219217669	219217807	46118	249551	6,6	68,83	23,44	198	99	0	0	0.954,0.979	0.596,0.485	0.426
46119	ENSG00000284820.1	AC068946.2	chr2	-	219216363	219216832	219216363	219216465	219218124	219220452	46119	8,9	6,0	2,8	7,25	198	99	0.001688	0.03697	0.4,1.0	0.125,0.138	0.569
46228	ENSG00000008710.19	PKD1	chr16	-	2094888	2095090	2094888	2095086	2097147	2097241	46228	0,1	1,1	1,3	1,1	103	99	0.00167726	0.0367883	0.0,0.49	0.49,0.742	-0.371
46259	ENSG00000008710.19	PKD1	chr16	-	2105356	2105710	2105356	2105662	2105864	2106024	46259	6,10	24,29	22,27	4,17	147	99	4.17462e-06	0.000254659	0.144,0.188	0.787,0.517	-0.486
46260	ENSG00000008710.19	PKD1	chr16	-	2105356	2105732	2105356	2105662	2105864	2106024	46260	4,5	24,29	20,24	4,17	169	99	2.55957e-07	2.28829e-05	0.089,0.092	0.745,0.453	-0.508
46271	ENSG00000008710.19	PKD1	chr16	-	2115032	2115145	2115032	2115124	2115377	2115625	46271	2,8	2,7	2,4	0,0	120	99	4.84152e-06	0.000290167	0.452,0.485	1.0,1.0	-0.531
46272	ENSG00000008710.19	PKD1	chr16	-	2115032	2115150	2115032	2115124	2115377	2115625	46272	11,23	2,7	5,3	0,0	125	99	0.000125737	0.00466025	0.813,0.722	1.0,1.0	-0.233
46275	ENSG00000008710.19	PKD1	chr16	-	2117790	2118462	2117790	2118171	2118675	2118845	46275	8,9	0,0	1,3	2,1	198	99	0.00186569	0.0397138	1.0,1.0	0.2,0.6	0.6
46401	ENSG00000230590.11	FTX	chrX	-	74274341	74274560	74274341	74274410	74280376	74280494	46401	2,4	7,12	3,5	0,1	198	99	6.56179e-06	0.000378502	0.125,0.143	1.0,0.714	-0.723
46427	ENSG00000155368.16	DBI	chr2	+	119367558	119367644	119367563	119367644	119366988	119367060	46427	11,19	4,10	1,2	0,0	104	99	0.000105029	0.00397895	0.724,0.644	1.0,1.0	-0.316
46431	ENSG00000115107.20	STEAP3	chr2	+	119239312	119239430	119239362	119239430	119230619	119231034	46431	0,2	4,3	3,3	0,1	149	99	1.33599e-05	0.000702292	0.0,0.307	1.0,0.666	-0.679
46562	ENSG00000114859.16	CLCN2	chr3	-	184355693	184355910	184355693	184355778	184356992	184357094	46562	4,9	16,49	11,22	18,37	198	99	0.00237623	0.0481229	0.111,0.084	0.234,0.229	-0.134
46609	ENSG00000246528.3	AC079089.1	chr8	+	69850136	69850417	69850230	69850417	69843301	69843397	46609	0,0	1,2	3,1	0,1	193	99	3.51798e-05	0.0015989	0.0,0.0	1.0,0.339	-0.669
46663	ENSG00000158411.11	MITD1	chr2	-	99167648	99167847	99167648	99167712	99169549	99169610	46663	3,3	2,2	8,2	0,0	198	99	4.80932e-05	0.00209992	0.429,0.429	1.0,1.0	-0.571
46727	ENSG00000127995.17	CASD1	chr7	+	94522844	94523040	94522847	94523040	94518202	94518323	46727	5,9	1,0	4,11	2,4	102	99	0.00201884	0.0421906	0.829,1.0	0.66,0.727	0.221
46732	ENSG00000072849.11	DERL2	chr17	-	5481100	5481142	5481100	5481139	5481295	5481389	46732	1,0	1,3	3,5	0,4	102	99	0.000622058	0.0166226	0.493,0.0	1.0,0.548	-0.528
46772	ENSG00000268043.7	NBPF12	chr1	+	146949323	146949422	146949391	146949422	146943290	146943562	46772	3,12	4,3	11,7	0,1	167	99	0.000431556	0.0125719	0.308,0.703	1.0,0.806	-0.398
46791	ENSG00000106049.9	HIBADH	chr7	-	27525441	27526372	27525441	27525868	27531191	27531348	46791	177261	8,19	247317	0,0	198	99	4.0495e-10	7.59877e-08	0.917,0.873	1.0,1.0	-0.105
46794	ENSG00000106049.9	HIBADH	chr7	-	27632335	27632441	27632335	27632426	27649472	27649633	46794	2,9	0,2	1,4	5,5	114	99	0.000453785	0.0130478	1.0,0.796	0.148,0.41	0.619
46840	ENSG00000152990.14	ADGRA3	chr4	-	22448194	22448664	22448194	22448648	22454865	22454937	46840	15,26	21,41	12,25	1,5	115	99	9.39386e-08	9.40446e-06	0.381,0.353	0.912,0.811	-0.495
46929	ENSG00000122707.12	RECK	chr9	+	36056909	36057013	36056979	36057013	36052264	36052323	46929	2,4	0,4	0,1	2,3	169	99	0.00108606	0.0259703	1.0,0.369	0.0,0.163	0.603
46941	ENSG00000140326.13	CDAN1	chr15	-	42733937	42734364	42733937	42734047	42735099	42735178	46941	3,9	6,10	21,24	1,8	198	99	0.000568517	0.0155169	0.2,0.31	0.913,0.6	-0.501
47065	ENSG00000100376.12	FAM118A	chr22	+	45334952	45335382	45335349	45335382	45332424	45332710	47065	28,45	291388	80,89	203277	198	99	1.6353e-11	4.31927e-09	0.046,0.055	0.165,0.138	-0.101
47120	ENSG00000198715.13	GLMP	chr1	-	156294364	156294759	156294364	156294565	156295525	156295689	47120	45,53	33,45	14,22	36,45	198	99	5.75388e-05	0.00241971	0.405,0.371	0.163,0.196	0.209
47157	ENSG00000143340.6	FAM163A	chr1	+	179812775	179813190	179812891	179813190	179812109	179812131	47157	19,38	23,53	94,74	29,42	198	99	5.20741e-05	0.00224252	0.292,0.264	0.618,0.468	-0.265
47219	ENSG00000004534.15	RBM6	chr3	+	49967332	49967654	49967469	49967654	49962575	49962685	47219	41,72	105164	64113	94137	198	99	0.000857169	0.0214794	0.163,0.18	0.254,0.292	-0.102
47229	ENSG00000004534.15	RBM6	chr3	+	50075172	50075330	50075176	50075330	50070454	50070552	47229	1,1	0,0	3,5	1,5	103	99	2.43458e-05	0.00116138	1.0,1.0	0.742,0.49	0.384
47270	ENSG00000165275.10	TRMT10B	chr9	+	37768075	37768163	37768086	37768163	37763628	37763865	47270	3,5	2,2	8,4	0,0	110	99	0.00132433	0.0305313	0.574,0.692	1.0,1.0	-0.367
47276	ENSG00000234741.8	GAS5	chr1	-	173863899	173864098	173863899	173864079	173864256	173865282	47276	8,17	15,42	22,33	140236	118	99	0.00072533	0.0187693	0.309,0.254	0.116,0.105	0.171
47290	ENSG00000234741.8	GAS5	chr1	-	173864954	173865423	173864954	173865300	173865509	173865547	47290	11,16	0,0	20,34	4,3	198	99	0.000202386	0.00685327	1.0,1.0	0.714,0.85	0.218
47356	ENSG00000133265.11	HSPBP1	chr19	-	55265277	55265378	55265277	55265367	55265885	55265982	47356	31,51	43,91	26,45	22,22	110	99	0.000850992	0.0213673	0.394,0.335	0.515,0.648	-0.217
47392	ENSG00000241057.2	AC004951.3	chr7	-	43961954	43962090	43961954	43962068	43965866	43965964	47392	1,4	0,0	8,20	9,6	121	99	2.80285e-05	0.00130804	1.0,1.0	0.421,0.732	0.423
47462	ENSG00000143569.19	UBAP2L	chr1	+	154258846	154259030	154258976	154259030	154257344	154257465	47462	68,87	11,5	111140	1,0	198	99	3.87839e-07	3.25836e-05	0.756,0.897	0.982,1.0	-0.164
47694	ENSG00000146556.14	WASH2P	chr2	+	113595049	113595515	113595368	113595515	113588549	113588703	47694	0,0	1,1	7,5	4,3	198	99	2.34978e-05	0.00112736	0.0,0.0	0.467,0.455	-0.461
47698	ENSG00000143553.10	SNAPIN	chr1	+	153659075	153659184	153659118	153659184	153658713	153658886	47698	3,2	4,5	1,3	0,1	142	99	0.000840512	0.0211397	0.343,0.218	1.0,0.677	-0.558
47729	ENSG00000172765.17	TMCC1	chr3	-	129880308	129880562	129880308	129880559	129884879	129884971	47729	0,0	3,4	1,2	0,0	102	99	1.22579e-09	2.05507e-07	0.0,0.0	1.0,1.0	-1
47783	ENSG00000186468.13	RPS23	chr5	-	82277692	82277874	82277692	82277824	82278319	82278396	47783	0,1	3,1	2,6	2,6	149	99	0.00245496	0.0493194	0.0,0.399	0.399,0.399	-0.2
47789	ENSG00000186468.13	RPS23	chr5	-	82277692	82277874	82277692	82277847	82278319	82278396	47789	0,1	3,4	2,6	2,5	126	99	0.000339817	0.0103984	0.0,0.164	0.44,0.485	-0.381
47873	ENSG00000116698.21	SMG7	chr1	+	183533163	183533326	183533255	183533326	183529397	183529533	47873	530820	6,5	426551	36,57	191	99	0	0	0.979,0.988	0.86,0.834	0.137
47885	ENSG00000116698.21	SMG7	chr1	+	183544986	183545312	183545098	183545312	183544352	183544497	47885	3,10	0,0	2,9	5,4	198	99	6.21587e-08	6.60602e-06	1.0,1.0	0.167,0.529	0.652
47890	ENSG00000116698.21	SMG7	chr1	+	183545019	183545312	183545098	183545312	183544352	183544497	47890	2,1	0,0	0,2	5,4	178	99	1.30278e-11	3.55319e-09	1.0,1.0	0.0,0.218	0.891
47891	ENSG00000116698.21	SMG7	chr1	+	183545019	183545312	183545187	183545312	183544352	183544497	47891	2,1	0,0	0,2	3,0	198	99	0.0023048	0.0469162	1.0,1.0	0.0,1.0	0.5
47916	ENSG00000169744.13	LDB2	chr4	-	16502793	16503131	16502793	16502886	16508534	16508686	47916	4,7	0,0	3,7	0,6	198	99	0.000878095	0.0219308	1.0,1.0	1.0,0.368	0.316
47943	ENSG00000178773.15	CPNE7	chr16	+	89577526	89577721	89577589	89577721	89575781	89576071	47943	2,4	0,0	0,4	1,4	162	99	1.18809e-06	8.58296e-05	1.0,1.0	0.0,0.379	0.81
47950	ENSG00000178773.15	CPNE7	chr16	+	89585114	89585553	89585414	89585553	89584820	89584857	47950	4,11	0,0	1,0	1,2	198	99	1.2351e-06	8.83777e-05	1.0,1.0	0.333,0.0	0.834
47953	ENSG00000178773.15	CPNE7	chr16	+	89585396	89585553	89585414	89585553	89584820	89584857	47953	1,1	0,0	1,0	1,2	117	99	1.2027e-05	0.000642089	1.0,1.0	0.458,0.0	0.771
47966	ENSG00000178773.15	CPNE7	chr16	+	89588618	89588808	89588674	89588808	89586669	89586756	47966	0,4	8,15	1,2	0,0	155	99	4.58579e-07	3.7481e-05	0.0,0.146	1.0,1.0	-0.927
47977	ENSG00000178773.15	CPNE7	chr16	+	89595706	89595924	89595830	89595924	89595575	89595603	47977	78107	17,18	141149	7,12	198	99	0.000457047	0.0131052	0.696,0.748	0.91,0.861	-0.163
47981	ENSG00000178773.15	CPNE7	chr16	+	89595748	89595924	89595830	89595924	89595575	89595603	47981	77105	17,18	138141	7,12	181	99	0.000612605	0.0164401	0.712,0.761	0.915,0.865	-0.154
47984	ENSG00000178773.15	CPNE7	chr16	+	89595767	89595924	89595830	89595924	89595575	89595603	47984	77105	17,18	137143	7,12	162	99	0.000589118	0.0159119	0.735,0.781	0.923,0.879	-0.143
48091	ENSG00000162572.20	SCNN1D	chr1	+	1282010	1282315	1282275	1282315	1281410	1281610	48091	4,4	0,0	7,8	2,5	198	99	1.54901e-06	0.000107966	1.0,1.0	0.636,0.444	0.46
48136	ENSG00000151694.14	ADAM17	chr2	-	9543152	9543285	9543152	9543229	9555508	9555830	48136	292419	3,6	57,61	5,9	155	99	1.95229e-06	0.000130864	0.984,0.978	0.879,0.812	0.135
48187	ENSG00000196510.12	ANAPC7	chr12	-	110386326	110386461	110386326	110386418	110387738	110387892	48187	21,31	3,4	7,14	9,9	142	99	0.000172648	0.00601123	0.83,0.844	0.352,0.52	0.401
48189	ENSG00000196510.12	ANAPC7	chr12	-	110386326	110386504	110386326	110386418	110387738	110387892	48189	22,29	3,4	5,13	9,9	185	99	9.01371e-05	0.00349751	0.797,0.795	0.229,0.436	0.464
48255	ENSG00000143363.17	PRUNE1	chr1	+	151018466	151018669	151018559	151018669	151017811	151017904	48255	36,80	0,1	12,22	0,6	192	99	0.000826481	0.0208766	1.0,0.976	1.0,0.654	0.161
48266	ENSG00000237188.5	AC242426.2	chr1	+	147264428	147264584	147264431	147264584	147259836	147259918	48266	2,8	0,5	1,4	0,0	102	99	0.00149591	0.0337244	1.0,0.608	1.0,1.0	-0.196
48289	ENSG00000112739.17	PRPF4B	chr6	+	4062655	4063119	4063073	4063119	4062212	4062299	48289	63,97	23,39	69112	66115	198	99	3.77322e-06	0.000234351	0.578,0.554	0.343,0.327	0.231
48356	ENSG00000116991.10	SIPA1L2	chr1	-	232443601	232443685	232443601	232443682	232445528	232445786	48356	48,77	0,1	17,16	2,10	102	99	9.63911e-07	7.15576e-05	1.0,0.987	0.892,0.608	0.244
48404	ENSG00000115053.16	NCL	chr2	-	231457285	231457545	231457285	231457357	231457642	231457800	48404	124182	112135	103125	21,22	198	99	2.76112e-13	1.02213e-10	0.356,0.403	0.71,0.74	-0.345
48444	ENSG00000164022.16	AIMP1	chr4	+	106320737	106320889	106320865	106320889	106316506	106316594	48444	4,7	37,47	4,12	3,15	198	99	0.000103273	0.00392138	0.051,0.069	0.4,0.286	-0.283
48448	ENSG00000164022.16	AIMP1	chr4	+	106320747	106320889	106320865	106320889	106316506	106316594	48448	6,9	37,47	4,13	3,15	198	99	0.000377792	0.0113528	0.075,0.087	0.4,0.302	-0.27
48451	ENSG00000164022.16	AIMP1	chr4	+	106320797	106320889	106320865	106320889	106316506	106316594	48451	6,7	37,47	4,10	3,15	167	99	0.00177692	0.0384256	0.088,0.081	0.441,0.283	-0.277
48476	ENSG00000280987.4	MATR3	chr5	+	139315704	139316148	139316075	139316148	139314674	139314736	48476	30,54	97191	39,45	37,50	198	99	6.59642e-08	6.93509e-06	0.134,0.124	0.345,0.31	-0.199
48543	ENSG00000135317.13	SNX14	chr6	-	85543604	85543760	85543604	85543758	85547115	85547226	48543	4,5	8,1	7,6	0,0	101	99	1.98941e-05	0.00098588	0.329,0.831	1.0,1.0	-0.42
48551	ENSG00000144468.17	RHBDD1	chr2	+	226837718	226838154	226838072	226838154	226836055	226836087	48551	8,11	12,30	11,13	2,7	198	99	0.000694199	0.0181635	0.25,0.155	0.733,0.481	-0.404
48562	ENSG00000225663.7	MCRIP1	chr17	-	81824286	81824415	81824286	81824405	81833237	81833302	48562	1,1	0,0	0,0	1,1	109	99	2.21755e-08	2.63309e-06	1.0,1.0	0.0,0.0	1
48577	ENSG00000115204.15	MPV17	chr2	-	27312679	27313071	27312679	27312772	27322447	27322564	48577	19,33	73140	102109	114152	198	99	2.18688e-09	3.42958e-07	0.115,0.105	0.309,0.264	-0.176
48580	ENSG00000115204.15	MPV17	chr2	-	27312993	27313180	27312993	27313109	27322447	27322564	48580	16,13	530956	62115	320424	170	99	0	0	0.017,0.008	0.101,0.136	-0.106
48581	ENSG00000115204.15	MPV17	chr2	-	27312679	27313071	27312679	27312772	27323051	27323102	48581	18,20	5,4	93,80	2,0	198	99	2.94077e-06	0.00018792	0.643,0.714	0.959,1.0	-0.301
48603	ENSG00000112282.18	MED23	chr6	-	131591312	131591546	131591312	131591527	131593005	131593171	48603	0,6	2,8	0,0	1,1	118	99	0.000663876	0.0175286	0.0,0.386	0.0,0.0	0.193
48620	ENSG00000204764.14	RANBP17	chr5	+	170917922	170918321	170918180	170918321	170916464	170916584	48620	1,0	0,2	1,1	0,0	198	99	0.00119564	0.0281171	1.0,0.0	1.0,1.0	-0.5
48625	ENSG00000204764.14	RANBP17	chr5	+	171183194	171183435	171183321	171183435	171170129	171170203	48625	5,2	29,38	11,17	17,53	198	99	0.000794636	0.0202084	0.079,0.026	0.244,0.138	-0.139
48627	ENSG00000204764.14	RANBP17	chr5	+	171183198	171183430	171183321	171183430	171170129	171170203	48627	5,4	29,38	12,20	17,53	198	99	0.00117449	0.0277935	0.079,0.05	0.261,0.159	-0.146
48721	ENSG00000059145.18	UNKL	chr16	-	1367655	1367812	1367655	1367758	1370129	1370357	48721	9,8	2,2	7,7	0,0	153	99	0.0019888	0.0417831	0.744,0.721	1.0,1.0	-0.268
48724	ENSG00000059145.18	UNKL	chr16	-	1367655	1367858	1367655	1367812	1370129	1370357	48724	175387	9,8	28,42	7,7	145	99	2.60287e-05	0.00123384	0.93,0.971	0.732,0.804	0.182
48725	ENSG00000059145.18	UNKL	chr16	-	1367655	1368114	1367655	1367812	1370129	1370357	48725	20,23	9,8	5,3	7,7	198	99	0.00195174	0.0411422	0.526,0.59	0.263,0.176	0.339
48740	ENSG00000102908.22	NFAT5	chr16	+	69647308	69647586	69647514	69647586	69647027	69647167	48740	14,30	2,6	26,39	1,0	198	99	0.000138812	0.00502608	0.778,0.714	0.929,1.0	-0.219
48801	ENSG00000266338.6	NBPF15	chr1	-	144439828	144440250	144439828	144440038	144456536	144456809	48801	0,0	2,3	5,1	1,4	198	99	0.000761584	0.0194997	0.0,0.0	0.714,0.111	-0.412
48807	ENSG00000266338.6	NBPF15	chr1	-	144459365	144459483	144459365	144459464	144460842	144460961	48807	64110	14,40	90,89	67,88	118	99	4.16079e-06	0.000254227	0.793,0.698	0.53,0.459	0.251
48808	ENSG00000266338.6	NBPF15	chr1	-	144459365	144459488	144459365	144459464	144460842	144460961	48808	19,32	14,40	17,15	67,88	123	99	7.94192e-07	6.06324e-05	0.522,0.392	0.17,0.121	0.311
48887	ENSG00000125450.11	NUP85	chr17	+	75225945	75226157	75226055	75226157	75225697	75225829	48887	43,77	3,11	36,57	0,1	198	99	4.91406e-05	0.00213804	0.878,0.778	1.0,0.966	-0.155
48890	ENSG00000125450.11	NUP85	chr17	+	75225984	75226157	75226055	75226157	75225697	75225829	48890	33,50	3,11	9,24	0,1	170	99	0.000571953	0.0155994	0.865,0.726	1.0,0.933	-0.171
48892	ENSG00000125450.11	NUP85	chr17	+	75226022	75226157	75226055	75226157	75225697	75225829	48892	35,55	3,11	9,26	0,1	132	99	0.000750148	0.0192724	0.897,0.789	1.0,0.951	-0.133
48965	ENSG00000126522.16	ASL	chr7	+	66083899	66084302	66084184	66084302	66083076	66083174	48965	9,2	0,0	0,1	2,0	198	99	0.00119564	0.0281171	1.0,1.0	0.0,1.0	0.5
49029	ENSG00000198960.11	ARMCX6	chrX	-	101615117	101615760	101615117	101615467	101616671	101616766	49029	143257	10,32	54,85	20,23	198	99	4.05234e-05	0.00180821	0.877,0.801	0.574,0.649	0.228
49095	ENSG00000125520.14	SLC2A4RG	chr20	+	63741868	63742230	63742129	63742230	63741313	63741479	49095	357630	24,48	150220	45,58	198	99	2.35278e-12	7.47292e-10	0.881,0.868	0.625,0.655	0.235
49114	ENSG00000143793.13	C1orf35	chr1	-	228102079	228102183	228102079	228102165	228102309	228102560	49114	2,3	89165	3,6	16,17	117	99	3.18305e-05	0.00146102	0.019,0.015	0.137,0.23	-0.166
49119	ENSG00000033627.16	ATP6V0A1	chr17	+	42500891	42501304	42501196	42501304	42498923	42499042	49119	8,10	0,0	15,6	15,24	198	99	2.58836e-10	5.0981e-08	1.0,1.0	0.333,0.111	0.778
49132	ENSG00000143418.19	CERS2	chr1	-	150967038	150967416	150967038	150967202	150967663	150967725	49132	24,52	0,5	64,92	20,33	198	99	6.78868e-05	0.00276529	1.0,0.839	0.615,0.582	0.321
49177	ENSG00000112038.18	OPRM1	chr6	+	154071878	154072132	154071973	154072132	154039494	154039834	49177	1,1	0,0	1,0	0,2	194	99	0.0012712	0.0295708	1.0,1.0	1.0,0.0	0.5
49193	ENSG00000147854.17	UHRF2	chr9	+	6496918	6497360	6497197	6497360	6493825	6493932	49193	56132	173248	131184	90110	198	99	4.21885e-15	2.10317e-12	0.139,0.21	0.421,0.455	-0.264
49194	ENSG00000147854.17	UHRF2	chr9	+	6496943	6497103	6496959	6497103	6493825	6493932	49194	1,8	4,17	1,0	3,10	115	99	0.00156585	0.034904	0.177,0.288	0.223,0.0	0.121
49196	ENSG00000147854.17	UHRF2	chr9	+	6496943	6497360	6497197	6497360	6493825	6493932	49196	57134	173248	132183	90110	198	99	8.65974e-15	4.04889e-12	0.141,0.213	0.423,0.454	-0.262
49197	ENSG00000147854.17	UHRF2	chr9	+	6496959	6497103	6496962	6497103	6493825	6493932	49197	4,17	5,1	3,10	0,0	102	99	0.000519923	0.0145439	0.437,0.943	1.0,1.0	-0.31
49198	ENSG00000147854.17	UHRF2	chr9	+	6496959	6497360	6497197	6497360	6493825	6493932	49198	60143	173248	134193	90110	198	99	4.11893e-14	1.70361e-11	0.148,0.224	0.427,0.467	-0.261
49199	ENSG00000147854.17	UHRF2	chr9	+	6496962	6497360	6497197	6497360	6493825	6493932	49199	61127	173248	131183	90110	198	99	1.66533e-15	9.01869e-13	0.15,0.204	0.421,0.454	-0.261
49280	ENSG00000121940.15	CLCC1	chr1	-	108938165	108938264	108938165	108938216	108939635	108939782	49280	4,7	5,2	3,10	1,0	147	99	0.000836245	0.0210532	0.35,0.702	0.669,1.0	-0.308
49281	ENSG00000121940.15	CLCC1	chr1	-	108938165	108938308	108938165	108938216	108939635	108939782	49281	4,9	5,2	3,10	1,0	191	99	0.00124787	0.0291724	0.293,0.7	0.609,1.0	-0.308
49284	ENSG00000121940.15	CLCC1	chr1	-	108941404	108941551	108941404	108941494	108943474	108943615	49284	4,12	6,1	13,11	0,0	156	99	5.80204e-05	0.00243589	0.297,0.884	1.0,1.0	-0.409
49285	ENSG00000121940.15	CLCC1	chr1	-	108941404	108941608	108941404	108941494	108943474	108943615	49285	3,8	6,1	12,12	0,0	198	99	1.21753e-05	0.000648626	0.2,0.8	1.0,1.0	-0.5
49327	ENSG00000215068.8	AC025171.2	chr5	+	43044442	43044885	43044698	43044885	43043471	43043567	49327	12,15	3,2	17,16	0,0	198	99	0.000389513	0.0116412	0.667,0.789	1.0,1.0	-0.272
49329	ENSG00000132613.15	MTSS2	chr16	-	70666339	70666612	70666339	70666396	70674305	70674528	49329	18,31	2,10	3,6	17,19	198	99	4.8607e-09	6.86481e-07	0.818,0.608	0.081,0.136	0.604
49386	ENSG00000136522.13	MRPL47	chr3	-	179601282	179601403	179601282	179601379	179601729	179601790	49386	0,0	1,4	1,5	1,0	123	99	1.97343e-08	2.37304e-06	0.0,0.0	0.446,1.0	-0.723
49410	ENSG00000105726.17	ATP13A1	chr19	-	19657142	19657640	19657142	19657149	19659600	19659791	49410	7,27	2,3	35,20	0,0	198	99	0.000701369	0.0183021	0.636,0.818	1.0,1.0	-0.273
49418	ENSG00000105726.17	ATP13A1	chr19	-	19662074	19662499	19662074	19662433	19663270	19663676	49418	3,16	1,1	1,2	6,7	165	99	2.75958e-07	2.4211e-05	0.643,0.906	0.091,0.146	0.656
49468	ENSG00000162994.16	CLHC1	chr2	-	55205604	55205728	55205604	55205719	55206269	55206376	49468	1,4	0,0	3,0	1,4	108	99	3.12914e-05	0.00144155	1.0,1.0	0.733,0.0	0.633
49518	ENSG00000162694.14	EXTL2	chr1	-	100888752	100888864	100888752	100888828	100892816	100892869	49518	18,25	10,16	41,58	1,1	135	99	9.00391e-12	2.52902e-09	0.569,0.534	0.968,0.977	-0.421
49552	ENSG00000082898.16	XPO1	chr2	-	61525269	61525559	61525269	61525521	61526419	61526523	49552	2,5	0,0	2,23	2,6	137	99	5.10438e-05	0.00220699	1.0,1.0	0.419,0.735	0.423
49553	ENSG00000082898.16	XPO1	chr2	-	61525269	61525574	61525269	61525521	61526419	61526523	49553	2,6	0,0	5,20	2,6	152	99	6.39345e-05	0.00263588	1.0,1.0	0.62,0.685	0.347
49562	ENSG00000137996.12	RTCA	chr1	+	100268073	100268295	100268136	100268295	100266523	100266624	49562	8,10	6,14	9,1	32,43	162	99	0.000104632	0.0039659	0.449,0.304	0.147,0.014	0.296
49593	ENSG00000122435.10	TRMT13	chr1	+	100147893	100148326	100148171	100148326	100144068	100144143	49593	69122	3,1	82108	7,19	198	99	2.30652e-05	0.00110943	0.92,0.984	0.854,0.74	0.155
49609	ENSG00000236532.6	LINC01695	chr21	-	28167225	28167319	28167225	28167245	28170077	28170143	49609	5,25	1,5	2,0	4,5	173	99	2.15499e-06	0.000142924	0.741,0.741	0.222,0.0	0.63
49612	ENSG00000236532.6	LINC01695	chr21	-	28211925	28212351	28211925	28212348	28225883	28225991	49612	15,32	5,5	19,13	1,0	102	99	0.000612147	0.0164337	0.744,0.861	0.949,1.0	-0.172
49686	ENSG00000182134.16	TDRKH	chr1	-	151770106	151770562	151770106	151770184	151774412	151774504	49686	13,22	0,0	39,44	1,5	198	99	0.00182	0.0390362	1.0,1.0	0.951,0.815	0.117
49738	ENSG00000124181.14	PLCG1	chr20	+	41172422	41172645	41172557	41172645	41172192	41172289	49738	32,55	1,2	39,57	6,13	198	99	0.00028005	0.00891753	0.941,0.932	0.765,0.687	0.211
49739	ENSG00000124181.14	PLCG1	chr20	+	41172476	41172645	41172557	41172645	41172192	41172289	49739	32,54	1,2	43,51	6,13	180	99	0.000328992	0.0101206	0.946,0.937	0.798,0.683	0.201
49772	ENSG00000183323.12	CCDC125	chr5	-	69292187	69292362	69292187	69292347	69294792	69294900	49772	34,44	27,42	49,62	11,10	114	99	6.71884e-08	7.03432e-06	0.522,0.476	0.795,0.843	-0.32
49816	ENSG00000254870.5	ATP6V1G2-DDX39B	chr6	-	31534485	31534854	31534485	31534753	31535366	31535485	49816	3,9	2,2	2,1	4,5	198	99	0.00249641	0.0499787	0.429,0.692	0.2,0.091	0.415
49821	ENSG00000254870.5	ATP6V1G2-DDX39B	chr6	-	31534553	31535017	31534553	31534753	31535366	31535485	49821	4,5	2,2	1,0	4,5	198	99	2.64211e-05	0.00124695	0.5,0.556	0.111,0.0	0.473
49834	ENSG00000254870.5	ATP6V1G2-DDX39B	chr6	-	31540413	31540691	31540413	31540534	31541949	31542148	49834	13292086	9301144	23983330	779963	198	99	6.40654e-11	1.46384e-08	0.417,0.477	0.606,0.634	-0.173
49835	ENSG00000254870.5	ATP6V1G2-DDX39B	chr6	-	31540481	31540664	31540481	31540534	31541949	31542148	49835	22993309	9301144	41285282	779963	198	99	5.00872e-11	1.16729e-08	0.553,0.591	0.726,0.733	-0.157
49867	ENSG00000119682.17	AREL1	chr14	-	74675698	74675944	74675698	74675809	74676140	74676321	49867	4,7	0,0	4,4	1,4	198	99	6.4187e-06	0.000371456	1.0,1.0	0.667,0.333	0.5
49932	ENSG00000197937.12	ZNF347	chr19	-	53148680	53148809	53148680	53148787	53149240	53149535	49932	13,12	2,0	4,5	5,10	121	99	8.30771e-07	6.30415e-05	0.842,1.0	0.396,0.29	0.578
49937	ENSG00000148606.13	POLR3A	chr10	-	77982227	77982713	77982227	77982318	77983919	77984012	49937	1,3	0,0	1,0	2,2	198	99	5.39942e-09	7.49902e-07	1.0,1.0	0.2,0.0	0.9
49957	ENSG00000165506.14	DNAAF2	chr14	-	49630949	49631110	49630949	49631091	49633286	49635230	49957	0,3	2,2	4,1	1,0	118	99	0.000579567	0.0157386	0.0,0.557	0.77,1.0	-0.607
50017	ENSG00000181264.8	TMEM136	chr11	+	120327121	120327640	120327451	120327640	120325306	120325368	50017	5,5	7,2	7,10	0,0	198	99	4.44967e-08	4.94032e-06	0.263,0.556	1.0,1.0	-0.591
50019	ENSG00000181264.8	TMEM136	chr11	+	120327451	120327640	120327465	120327640	120325306	120325368	50019	7,2	3,3	0,0	2,2	113	99	1.24758e-06	8.91015e-05	0.672,0.369	0.0,0.0	0.52
50051	ENSG00000090097.21	PCBP4	chr3	-	51959602	51960023	51959602	51959651	51960188	51960320	50051	300474	24,45	467653	127123	198	99	1.27549e-07	1.24209e-05	0.862,0.84	0.648,0.726	0.164
50168	ENSG00000150991.15	UBC	chr12	-	124913586	124913823	124913586	124913765	124914586	124915031	50168	236418	56,87	258281	18,24	157	99	1.78623e-07	1.67448e-05	0.727,0.752	0.9,0.881	-0.151
50240	ENSG00000164066.13	INTU	chr4	+	127705590	127705812	127705678	127705812	127704227	127704290	50240	16,10	0,0	19,45	0,6	187	99	0.00115424	0.0273833	1.0,1.0	1.0,0.799	0.101
50283	ENSG00000122378.14	PRXL2A	chr10	+	80420390	80420645	80420482	80420645	80413818	80413876	50283	71104	4,7	6,13	0,0	191	99	0.00152678	0.0342766	0.902,0.885	1.0,1.0	-0.107
50388	ENSG00000196531.10	NACA	chr12	-	56724451	56724572	56724451	56724523	56724961	56725270	50388	83128	410620	284389	601707	148	99	5.14899e-12	1.51405e-09	0.119,0.121	0.24,0.269	-0.135
50440	ENSG00000140474.14	ULK3	chr15	-	74838151	74838366	74838151	74838192	74838439	74838512	50440	45108	7,5	50,75	0,1	198	99	0.000174589	0.0060564	0.763,0.915	1.0,0.974	-0.148
50443	ENSG00000140474.14	ULK3	chr15	-	74838439	74838685	74838439	74838504	74839009	74839050	50443	21,39	11,14	13,17	20,24	198	99	0.000257184	0.00831248	0.488,0.582	0.245,0.262	0.281
50490	ENSG00000134255.14	CEPT1	chr1	+	111161184	111161196	111161189	111161196	111159379	111159527	50490	1,2	0,0	0,1	1,2	104	99	1.68855e-05	0.000859413	1.0,1.0	0.0,0.322	0.839
50554	ENSG00000261143.1	ADAMTS7P3	chr15	+	77990008	77990171	77990072	77990171	77988716	77988863	50554	11,13	6,1	20,25	0,1	163	99	0.00034867	0.0106046	0.527,0.888	1.0,0.938	-0.261
50555	ENSG00000261143.1	ADAMTS7P3	chr15	+	77990068	77990171	77990072	77990171	77988716	77988863	50555	10,11	6,1	11,9	0,1	103	99	0.00200295	0.041955	0.616,0.914	1.0,0.896	-0.183
50572	ENSG00000164074.15	ABHD18	chr4	+	128017357	128017501	128017362	128017501	128012006	128012294	50572	2,1	0,0	3,1	3,3	104	99	8.73687e-07	6.55709e-05	1.0,1.0	0.488,0.241	0.635
50574	ENSG00000164074.15	ABHD18	chr4	+	128028474	128028853	128028478	128028853	128020079	128020169	50574	4,2	0,0	4,1	3,1	103	99	0.000371988	0.0111962	1.0,1.0	0.562,0.49	0.474
50579	ENSG00000149636.15	DSN1	chr20	-	36762460	36762530	36762460	36762512	36766768	36766841	50579	100,94	11,16	14,12	1,0	117	99	0.00156787	0.0349324	0.885,0.833	0.922,1.0	-0.102
50641	ENSG00000168894.9	RNF181	chr2	+	85596806	85596931	85596856	85596931	85596518	85596649	50641	94172	17,21	144157	8,5	149	99	0.000130728	0.00479333	0.786,0.845	0.923,0.954	-0.123
50670	ENSG00000107872.12	FBXL15	chr10	+	102419910	102420540	102420087	102420540	102419232	102419414	50670	5,0	11,10	3,5	0,0	198	99	2.95488e-09	4.44863e-07	0.185,0.0	1.0,1.0	-0.907
50671	ENSG00000107872.12	FBXL15	chr10	+	102419910	102420540	102420444	102420540	102419232	102419414	50671	5,0	2,2	3,5	0,0	198	99	1.94086e-05	0.000963721	0.556,0.0	1.0,1.0	-0.722
50672	ENSG00000107872.12	FBXL15	chr10	+	102420029	102420299	102420087	102420299	102419232	102419414	50672	3,8	11,10	3,4	0,0	157	99	2.63094e-07	2.33545e-05	0.147,0.335	1.0,1.0	-0.759
50695	ENSG00000188807.13	TMEM201	chr1	+	9610505	9610805	9610614	9610805	9609839	9609911	50695	40,80	0,0	49,52	2,4	198	99	0.00225105	0.0460336	1.0,1.0	0.925,0.867	0.104
50697	ENSG00000188807.13	TMEM201	chr1	+	9611218	9611340	9611224	9611340	9611014	9611073	50697	0,0	1,2	1,1	0,0	105	99	1.07523e-08	1.37651e-06	0.0,0.0	1.0,1.0	-1
50763	ENSG00000159409.14	CELF3	chr1	-	151715875	151716080	151715875	151715981	151716754	151716798	50763	120201	139162	461672	122166	198	99	0	0	0.302,0.383	0.654,0.669	-0.319
50798	ENSG00000213930.11	GALT	chr9	+	34647388	34647567	34647474	34647567	34646867	34647258	50798	20,53	2,6	69,85	1,1	185	99	0.000699279	0.0182647	0.843,0.825	0.974,0.978	-0.142
50799	ENSG00000213930.11	GALT	chr9	+	34647388	34647567	34647491	34647567	34646867	34647258	50799	26,60	63106	78,94	23,51	198	99	1.80374e-09	2.85849e-07	0.171,0.221	0.629,0.48	-0.358
50823	ENSG00000205220.12	PSMB10	chr16	-	67934505	67934971	67934505	67934671	67935419	67935478	50823	5,20	4,2	12,7	0,0	198	99	4.95535e-05	0.00215245	0.385,0.833	1.0,1.0	-0.391
50841	ENSG00000157657.14	ZNF618	chr9	+	114032644	114032728	114032647	114032728	114029733	114029835	50841	2,3	0,0	9,14	4,3	102	99	0.000218707	0.00730407	1.0,1.0	0.686,0.819	0.248
50849	ENSG00000163156.11	SCNM1	chr1	+	151168124	151168338	151168252	151168338	151167325	151167414	50849	22,38	9,20	21,34	0,2	198	99	2.36306e-07	2.12777e-05	0.55,0.487	1.0,0.895	-0.429
50854	ENSG00000163156.11	SCNM1	chr1	+	151168148	151168338	151168252	151168338	151167325	151167414	50854	33,59	9,20	28,39	0,2	198	99	1.34169e-06	9.51011e-05	0.647,0.596	1.0,0.907	-0.332
50855	ENSG00000163156.11	SCNM1	chr1	+	151168193	151168338	151168252	151168338	151167325	151167414	50855	34,50	9,20	41,48	0,2	158	99	3.06755e-08	3.51466e-06	0.703,0.61	1.0,0.938	-0.312
50874	ENSG00000174669.12	SLC29A2	chr11	-	66369059	66369199	66369059	66369134	66369368	66369532	50874	74138	4,7	32,27	5,8	164	99	0.00239282	0.0483838	0.918,0.922	0.794,0.671	0.188
50924	ENSG00000160087.20	UBE2J2	chr1	-	1256044	1256181	1256044	1256120	1256991	1257130	50924	18,50	2,5	16,37	0,0	160	99	0.000752879	0.0193182	0.848,0.861	1.0,1.0	-0.145
51110	ENSG00000185133.14	INPP5J	chr22	+	31123776	31124263	31124141	31124263	31122993	31123119	51110	4,10	13,25	14,16	8,15	198	99	0.00216767	0.044595	0.133,0.167	0.467,0.348	-0.257
51117	ENSG00000127580.17	WDR24	chr16	-	685723	686186	685723	685990	686743	687416	51117	95205	4,2	85,90	5,15	198	99	0.000109831	0.00413408	0.922,0.981	0.895,0.75	0.129
51186	ENSG00000126088.14	UROD	chr1	+	45013267	45013617	45013593	45013617	45013135	45013215	51186	35,55	19,23	46,29	1,3	198	99	6.60609e-07	5.1479e-05	0.479,0.545	0.958,0.829	-0.381
51189	ENSG00000126088.14	UROD	chr1	+	45013354	45013617	45013593	45013617	45013135	45013215	51189	33,54	19,23	46,29	1,3	198	99	4.98794e-07	4.033e-05	0.465,0.54	0.958,0.829	-0.391
51213	ENSG00000233922.3	LINC01694	chr21	+	45595558	45595661	45595572	45595661	45593677	45593708	51213	0,0	25,20	4,2	7,16	113	99	0.000324561	0.0100048	0.0,0.0	0.334,0.099	-0.217
51248	ENSG00000120333.4	MRPS14	chr1	-	175020477	175020747	175020477	175020725	175023363	175023425	51248	0,3	1,7	3,4	1,0	121	99	2.75394e-05	0.00129082	0.0,0.26	0.711,1.0	-0.725
51399	ENSG00000175756.13	AURKAIP1	chr1	-	1373999	1374357	1373999	1374240	1374704	1375159	51399	2,0	3,8	2,5	1,0	198	99	6.0602e-06	0.000353634	0.25,0.0	0.5,1.0	-0.625
51400	ENSG00000175756.13	AURKAIP1	chr1	-	1373999	1374361	1373999	1374240	1374704	1375159	51400	2,4	3,8	4,4	1,0	198	99	6.1747e-05	0.00257083	0.25,0.2	0.667,1.0	-0.609
51471	ENSG00000104435.13	STMN2	chr8	+	79630995	79631127	79631016	79631127	79611151	79611214	51471	0,3	81120	6,10	40,46	120	99	1.00384e-06	7.40467e-05	0.0,0.02	0.11,0.152	-0.121
51670	ENSG00000140395.9	WDR61	chr15	-	78292838	78293302	78292838	78292885	78294945	78294973	51670	24,38	12,19	42,64	1,2	198	99	1.81155e-10	3.66575e-08	0.5,0.5	0.955,0.941	-0.448
51739	ENSG00000084073.9	ZMPSTE24	chr1	+	40262770	40262876	40262833	40262876	40260838	40260985	51739	3,3	0,3	0,0	2,2	162	99	7.59933e-06	0.000429788	1.0,0.379	0.0,0.0	0.69
51789	ENSG00000227963.1	RBM15-AS1	chr1	-	110318764	110318886	110318764	110318882	110338996	110339171	51789	5,6	23,61	0,0	12,9	103	99	0.000739716	0.0190629	0.173,0.086	0.0,0.0	0.13
51815	ENSG00000112473.18	SLC39A7	chr6	+	33202267	33202427	33202330	33202427	33202071	33202125	51815	17,34	0,0	10,17	1,4	162	99	0.000710274	0.0184559	1.0,1.0	0.859,0.722	0.21
51830	ENSG00000237298.10	TTN-AS1	chr2	+	178597595	178597808	178597707	178597808	178542221	178542361	51830	1,5	0,0	14,12	2,5	198	99	1.99935e-05	0.000990153	1.0,1.0	0.778,0.545	0.339
51963	ENSG00000091136.14	LAMB1	chr7	-	107932141	107932493	107932141	107932449	107935414	107935656	51963	8,15	3,2	38,63	0,0	143	99	0.000512253	0.0143936	0.649,0.839	1.0,1.0	-0.256
52013	ENSG00000143434.15	SEMA6C	chr1	-	151142503	151142772	151142503	151142675	151144384	151144434	52013	0,0	6,10	4,7	19,28	196	99	0.000625834	0.0166984	0.0,0.0	0.096,0.112	-0.104
52015	ENSG00000066777.9	ARFGEF1	chr8	-	67204679	67204751	67204679	67204723	67211482	67211615	52015	39,54	2,0	70,63	35,37	127	99	1.10023e-13	4.31359e-11	0.938,1.0	0.609,0.57	0.38
52016	ENSG00000066777.9	ARFGEF1	chr8	-	67204679	67204819	67204679	67204723	67211482	67211615	52016	134176	2,0	190250	35,37	195	99	6.10623e-15	2.98476e-12	0.971,1.0	0.734,0.774	0.232
52044	ENSG00000097046.13	CDC7	chr1	+	91501653	91501831	91501687	91501831	91500850	91500948	52044	152193	12,25	44,67	0,1	133	99	5.75774e-06	0.000339139	0.904,0.852	1.0,0.98	-0.112
52052	ENSG00000097046.13	CDC7	chr1	+	91511573	91511823	91511780	91511823	91508261	91508397	52052	8,5	1,4	3,5	0,0	198	99	5.59381e-05	0.00236828	0.8,0.385	1.0,1.0	-0.407
52058	ENSG00000167658.16	EEF2	chr19	-	3977091	3977368	3977091	3977335	3977427	3977610	52058	2,3	0,1	0,0	1,4	132	99	1.84701e-08	2.25707e-06	1.0,0.692	0.0,0.0	0.846
52118	ENSG00000104517.13	UBR5	chr8	-	102285126	102285338	102285126	102285244	102285512	102285781	52118	216316	26,49	214259	80,90	193	99	1.16188e-07	1.13734e-05	0.81,0.768	0.578,0.596	0.202
52136	ENSG00000104517.13	UBR5	chr8	-	102299451	102299633	102299451	102299496	102299999	102300151	52136	159261	7,12	135196	21,25	198	99	6.078e-05	0.00253759	0.919,0.916	0.763,0.797	0.137
52153	ENSG00000090674.16	MCOLN1	chr19	+	7527711	7527894	7527863	7527894	7526760	7526926	52153	21,28	3,8	41,45	2,0	198	99	8.95748e-05	0.00348287	0.778,0.636	0.911,1.0	-0.248
52154	ENSG00000090674.16	MCOLN1	chr19	+	7527721	7527894	7527863	7527894	7526760	7526926	52154	22,28	3,8	41,44	2,0	198	99	0.000112675	0.0042345	0.786,0.636	0.911,1.0	-0.244
52312	ENSG00000089195.15	TRMT6	chr20	-	5941052	5941273	5941052	5941139	5941950	5942036	52312	6,8	11,11	8,11	3,1	198	99	0.0010215	0.0248047	0.214,0.267	0.571,0.846	-0.468
52369	ENSG00000053371.12	AKR7A2	chr1	-	19307076	19307410	19307076	19307101	19308157	19308262	52369	176289	18,17	111,90	24,16	198	99	0.000320452	0.00990243	0.83,0.895	0.698,0.738	0.145
52444	ENSG00000083844.10	ZNF264	chr19	+	57211325	57211483	57211353	57211483	57193874	57194001	52444	3,3	7,10	0,1	14,7	127	99	0.00199477	0.0418736	0.25,0.19	0.0,0.1	0.17
52450	ENSG00000104093.13	DMXL2	chr15	-	51460289	51460494	51460289	51460377	51463378	51463496	52450	1,1	0,0	0,3	1,6	198	99	8.78404e-10	1.52356e-07	1.0,1.0	0.0,0.2	0.9
52451	ENSG00000104093.13	DMXL2	chr15	-	51460289	51460538	51460289	51460377	51463378	51463496	52451	1,2	0,0	0,2	1,6	198	99	1.67596e-10	3.42826e-08	1.0,1.0	0.0,0.143	0.928
52463	ENSG00000188010.14	MORN2	chr2	+	38881387	38881578	38881458	38881578	38880599	38880706	52463	2,6	0,0	0,1	4,0	170	99	0.000180075	0.00619868	1.0,1.0	0.0,1.0	0.5
52478	ENSG00000237125.10	HAND2-AS1	chr4	+	173588440	173588555	173588463	173588555	173582704	173582878	52478	2,2	0,1	2,0	2,3	122	99	0.00015035	0.00535625	1.0,0.619	0.448,0.0	0.586
52506	ENSG00000213468.7	FIRRE	chrX	-	131785156	131785262	131785156	131785258	131786004	131786147	52506	3,3	12,23	6,12	6,13	103	99	0.000520738	0.0145559	0.194,0.111	0.49,0.47	-0.328
52581	ENSG00000169062.15	UPF3A	chr13	+	114291492	114291718	114291633	114291718	114286518	114286629	52581	4,13	8,17	7,7	1,1	198	99	0.000261066	0.00840909	0.2,0.277	0.778,0.778	-0.539
52583	ENSG00000169062.15	UPF3A	chr13	+	114291492	114291780	114291604	114291780	114286518	114286629	52583	2,8	2,4	1,2	0,0	198	99	1.50997e-06	0.000105833	0.333,0.5	1.0,1.0	-0.584
52584	ENSG00000169062.15	UPF3A	chr13	+	114291600	114291718	114291633	114291718	114286518	114286629	52584	7,25	8,17	13,15	1,1	132	99	1.18567e-05	0.0006348	0.396,0.524	0.907,0.918	-0.453
52586	ENSG00000169062.15	UPF3A	chr13	+	114291600	114291780	114291604	114291780	114286518	114286629	52586	5,20	2,4	7,10	0,0	103	99	0.000396165	0.0117501	0.706,0.828	1.0,1.0	-0.233
52645	ENSG00000109065.11	NAT9	chr17	-	74771959	74772051	74771959	74771977	74772217	74772277	52645	334499	22,26	333470	63,75	173	99	1.26348e-08	1.59849e-06	0.897,0.917	0.752,0.782	0.14
52649	ENSG00000109065.11	NAT9	chr17	-	74772262	74772395	74772262	74772277	74772895	74773039	52649	106160	199356	249280	222348	198	99	3.64321e-06	0.000227013	0.21,0.183	0.359,0.287	-0.126
52650	ENSG00000109065.11	NAT9	chr17	-	74772262	74772576	74772262	74772277	74772895	74773039	52650	82118	199356	209242	222348	198	99	3.81536e-08	4.30592e-06	0.171,0.142	0.32,0.258	-0.133
52651	ENSG00000109065.11	NAT9	chr17	-	74772262	74772576	74772262	74772395	74772895	74773039	52651	43,65	25,45	135144	41,38	198	99	0.00020236	0.00685327	0.462,0.419	0.622,0.655	-0.198
52754	ENSG00000112983.17	BRD8	chr5	-	138166517	138166645	138166517	138166610	138167933	138168078	52754	6,1	1,7	3,14	0,1	134	99	0.000282577	0.00898661	0.816,0.095	1.0,0.912	-0.5
52816	ENSG00000116809.11	ZBTB17	chr1	-	15943519	15943955	15943519	15943891	15944299	15944600	52816	6,7	0,5	6,12	0,0	163	99	0.00186899	0.0397439	1.0,0.46	1.0,1.0	-0.27
52842	ENSG00000183020.13	AP2A2	chr11	+	1008830	1009216	1009027	1009216	1008011	1008135	52842	4,2	3,8	0,0	6,3	198	99	0.000343503	0.0104686	0.4,0.111	0.0,0.0	0.256
52859	ENSG00000197530.12	MIB2	chr1	+	1624958	1625428	1625285	1625428	1624794	1624901	52859	1,3	1,4	3,3	0,1	198	99	0.000769166	0.019667	0.333,0.273	1.0,0.6	-0.497
52862	ENSG00000197530.12	MIB2	chr1	+	1626366	1626754	1626649	1626754	1625527	1625653	52862	27,43	48,82	54,75	36,76	198	99	0.000802794	0.0203677	0.22,0.208	0.429,0.33	-0.166
52925	ENSG00000139324.12	TMTC3	chr12	+	88148287	88148504	88148418	88148504	88142306	88142487	52925	66122	3,2	43,64	9,7	198	99	0.00024728	0.00805813	0.917,0.968	0.705,0.821	0.18
52928	ENSG00000139324.12	TMTC3	chr12	+	88172596	88172745	88172651	88172745	88166329	88166582	52928	101124	0,1	103129	14,18	154	99	5.14088e-10	9.46174e-08	1.0,0.988	0.825,0.822	0.171
53047	ENSG00000223949.7	ROR1-AS1	chr1	-	64159028	64159171	64159028	64159086	64171208	64171297	53047	4,9	0,0	4,8	0,6	184	99	0.000855579	0.0214484	1.0,1.0	1.0,0.418	0.291
53084	ENSG00000168268.11	NT5DC2	chr3	-	52528636	52528783	52528636	52528692	52529149	52529334	53084	25,43	6,8	30,39	0,2	190	99	0.000179772	0.00619337	0.685,0.737	1.0,0.91	-0.244
53085	ENSG00000168268.11	NT5DC2	chr3	-	52528636	52528928	52528636	52528692	52529149	52529334	53085	26,47	6,8	36,43	0,2	198	99	0.000117607	0.0043892	0.684,0.746	1.0,0.915	-0.242
53122	ENSG00000143369.15	ECM1	chr1	+	150509921	150510002	150509962	150510002	150509660	150509762	53122	18,36	0,0	6,5	0,6	140	99	0.0015486	0.0346015	1.0,1.0	1.0,0.371	0.315
53203	ENSG00000132463.14	GRSF1	chr4	-	70831538	70831698	70831538	70831634	70832306	70832450	53203	2,5	8,13	8,12	5,6	163	99	0.00104941	0.0253028	0.132,0.189	0.493,0.548	-0.36
53270	ENSG00000069998.12	HDHD5	chr22	-	17141392	17141627	17141392	17141473	17143097	17143131	53270	2,3	0,1	1,0	0,4	198	99	0.000488501	0.0138816	1.0,0.6	1.0,0.0	0.3
53273	ENSG00000069998.12	HDHD5	chr22	-	17145023	17145386	17145023	17145169	17148447	17148560	53273	10,8	21,54	0,1	7,23	198	99	0.00042266	0.0123796	0.192,0.069	0.0,0.021	0.12
53297	ENSG00000137166.15	FOXP4	chr6	+	41589941	41590170	41589998	41590170	41589770	41589854	53297	10,27	61106	21,25	22,51	156	99	0.000497285	0.0140648	0.094,0.139	0.377,0.237	-0.191
53307	ENSG00000138674.17	SEC31A	chr4	-	82862533	82862743	82862533	82862652	82863317	82863392	53307	2,5	0,0	0,1	1,1	190	99	0.000308533	0.00959814	1.0,1.0	0.0,0.343	0.829
53331	ENSG00000111684.11	LPCAT3	chr12	-	6977698	6977822	6977698	6977745	6978420	6978507	53331	5,3	1,1	1,0	2,1	176	99	0.000211064	0.00709603	0.738,0.628	0.22,0.0	0.573
53386	ENSG00000008869.12	HEATR5B	chr2	-	37040328	37040487	37040328	37040412	37041132	37041292	53386	9,18	0,0	15,19	15,10	174	99	6.38155e-09	8.68675e-07	1.0,1.0	0.363,0.519	0.559
53387	ENSG00000008869.12	HEATR5B	chr2	-	37040328	37040518	37040328	37040412	37041132	37041292	53387	55146	0,0	129170	15,10	198	99	1.05901e-07	1.04343e-05	1.0,1.0	0.811,0.895	0.147
53447	ENSG00000286901.1	Z69667.1	chr16	+	282013	282084	282047	282084	281745	281925	53447	2,0	19,20	5,16	36,33	133	99	0.000537894	0.0148644	0.073,0.0	0.094,0.265	-0.143
53506	ENSG00000160781.17	PAQR6	chr1	-	156245141	156245344	156245141	156245238	156245534	156245661	53506	26,36	88,90	82100	55,56	198	99	7.39409e-14	2.99246e-11	0.129,0.167	0.427,0.472	-0.301
53560	ENSG00000135775.14	COG2	chr1	+	230659467	230659625	230659501	230659625	230642566	230642678	53560	1,3	1,3	1,2	0,0	133	99	9.00396e-05	0.00349644	0.427,0.427	1.0,1.0	-0.573
53562	ENSG00000135775.14	COG2	chr1	+	230671258	230671640	230671515	230671640	230668675	230668784	53562	4,9	9,13	4,8	0,2	198	99	0.000493612	0.0140004	0.182,0.257	1.0,0.667	-0.614
53580	ENSG00000160691.18	SHC1	chr1	-	154965542	154966036	154965542	154965781	154966161	154966231	53580	8,19	7,5	52,63	2,2	198	99	2.14769e-05	0.0010498	0.364,0.655	0.929,0.94	-0.425
53608	ENSG00000172046.19	USP19	chr3	-	49113991	49114196	49113991	49114093	49114762	49114873	53608	9,16	0,0	10,28	0,8	198	99	0.000283025	0.00899324	1.0,1.0	1.0,0.636	0.182
53615	ENSG00000172046.19	USP19	chr3	-	49117656	49117863	49117656	49117785	49117946	49118120	53615	47,89	95184	54107	65,79	177	99	0.000173061	0.00602001	0.217,0.213	0.317,0.431	-0.159
53648	ENSG00000196547.15	MAN2A2	chr15	+	90912543	90912991	90912876	90912991	90912182	90912279	53648	5,4	3,1	5,5	0,0	198	99	0.000296789	0.00931656	0.455,0.667	1.0,1.0	-0.439
53683	ENSG00000131584.19	ACAP3	chr1	-	1294366	1294841	1294366	1294628	1295446	1295554	53683	17,48	24,38	61126	10,6	198	99	3.11391e-11	7.63526e-09	0.262,0.387	0.753,0.913	-0.508
53696	ENSG00000131584.19	ACAP3	chr1	-	1297819	1298282	1297819	1298113	1298369	1298421	53696	147230	305453	380481	298425	198	99	6.29019e-12	1.79356e-09	0.194,0.202	0.389,0.361	-0.177
53697	ENSG00000131584.19	ACAP3	chr1	-	1297819	1298287	1297819	1298113	1298369	1298421	53697	147230	305453	380481	298425	198	99	6.29019e-12	1.79356e-09	0.194,0.202	0.389,0.361	-0.177
53701	ENSG00000131584.19	ACAP3	chr1	-	1299830	1300026	1299830	1299905	1300157	1300202	53701	61104	20,39	131174	24,29	198	99	0.00216593	0.0445837	0.604,0.571	0.732,0.75	-0.154
53725	ENSG00000131584.19	ACAP3	chr1	-	1300508	1300902	1300508	1300817	1301987	1302046	53725	6,20	3,2	11,14	22,23	184	99	0.000288087	0.00911562	0.518,0.843	0.212,0.247	0.451
53726	ENSG00000131584.19	ACAP3	chr1	-	1300508	1300930	1300508	1300817	1301987	1302046	53726	38,71	3,2	40,30	22,23	198	99	3.38483e-11	8.21923e-09	0.864,0.947	0.476,0.395	0.47
53771	ENSG00000160072.19	ATAD3B	chr1	+	1487194	1487305	1487197	1487305	1486543	1486668	53771	1,5	3,4	5,4	0,0	102	99	8.51288e-07	6.41457e-05	0.244,0.548	1.0,1.0	-0.604
53805	ENSG00000167930.17	FAM234A	chr16	+	259679	260003	259995	260003	259482	259599	53805	70120	29,55	70105	14,14	198	99	6.48405e-05	0.00266427	0.547,0.522	0.714,0.789	-0.217
53901	ENSG00000116584.18	ARHGEF2	chr1	-	155966421	155966887	155966421	155966479	155969155	155969300	53901	123181	4,14	22,45	13,15	198	99	6.96902e-08	7.23586e-06	0.939,0.866	0.458,0.6	0.373
53974	ENSG00000116922.14	C1orf109	chr1	-	37683318	37683441	37683318	37683427	37686272	37686452	53974	50,53	0,0	23,27	2,4	113	99	0.00122449	0.0287059	1.0,1.0	0.91,0.855	0.117
53996	ENSG00000196498.13	NCOR2	chr12	-	124354836	124355232	124354836	124355011	124355431	124355571	53996	0,0	7,5	1,7	0,2	198	99	4.09354e-07	3.40116e-05	0.0,0.0	1.0,0.636	-0.818
53999	ENSG00000196498.13	NCOR2	chr12	-	124356641	124356803	124356641	124356782	124362125	124362297	53999	50109	19,31	45,68	41,43	120	99	0.000445977	0.0128725	0.685,0.744	0.475,0.566	0.194
54007	ENSG00000196498.13	NCOR2	chr12	-	124402403	124402540	124402403	124402534	124419956	124420055	54007	4,3	2,2	2,1	0,0	105	99	0.000961676	0.0236418	0.653,0.586	1.0,1.0	-0.381
54008	ENSG00000196498.13	NCOR2	chr12	-	124402403	124402543	124402403	124402534	124419956	124420055	54008	0,1	2,2	2,4	0,0	108	99	1.28066e-07	1.24552e-05	0.0,0.314	1.0,1.0	-0.843
54010	ENSG00000196498.13	NCOR2	chr12	-	124402403	124402555	124402403	124402534	124419956	124420055	54010	1,6	2,2	4,6	0,0	120	99	0.00093128	0.023045	0.292,0.712	1.0,1.0	-0.498
54019	ENSG00000196498.13	NCOR2	chr12	-	124402403	124402543	124402403	124402540	124419956	124420055	54019	0,1	4,3	2,4	2,1	102	99	0.000146051	0.00522286	0.0,0.244	0.493,0.795	-0.522
54025	ENSG00000196498.13	NCOR2	chr12	-	124402403	124402555	124402403	124402543	124419956	124420055	54025	1,6	0,1	4,6	2,4	111	99	0.00178407	0.0384917	1.0,0.843	0.641,0.572	0.315
54093	ENSG00000132423.12	COQ3	chr6	-	99375939	99376208	99375939	99376200	99377385	99377485	54093	8,5	2,1	1,0	3,4	107	99	2.25662e-06	0.000148747	0.787,0.822	0.236,0.0	0.686
54135	ENSG00000005379.17	TSPOAP1	chr17	-	58318279	58318560	58318279	58318556	58319089	58319294	54135	2,1	1,0	1,0	2,1	103	99	2.12666e-05	0.00104087	0.658,1.0	0.325,0.0	0.666
54136	ENSG00000005379.17	TSPOAP1	chr17	-	58323241	58323545	58323241	58323381	58324810	58325002	54136	7,7	2,6	6,11	0,0	198	99	3.71021e-07	3.13105e-05	0.636,0.368	1.0,1.0	-0.498
54215	ENSG00000277363.5	SRCIN1	chr17	-	38546460	38546727	38546460	38546532	38547758	38547881	54215	2,5	8,5	5,22	0,6	198	99	0.00114346	0.027153	0.111,0.333	1.0,0.647	-0.602
54216	ENSG00000277363.5	SRCIN1	chr17	-	38546460	38546936	38546460	38546532	38547758	38547881	54216	2,5	8,5	5,23	0,6	198	99	0.00091463	0.0226927	0.111,0.333	1.0,0.657	-0.607
54220	ENSG00000277363.5	SRCIN1	chr17	-	38547758	38548134	38547758	38548131	38548556	38548709	54220	1,0	2,2	2,5	0,0	102	99	1.73845e-07	1.63376e-05	0.327,0.0	1.0,1.0	-0.837
54239	ENSG00000187961.14	KLHL17	chr1	+	961292	961729	961628	961729	960583	960800	54239	38,58	6,4	106175	5,0	198	99	0.00161095	0.0356665	0.76,0.879	0.914,1.0	-0.138
54241	ENSG00000187961.14	KLHL17	chr1	+	962285	962471	962354	962471	961825	962047	54241	7,12	20,31	6,10	51110	168	99	0.00100743	0.024546	0.171,0.186	0.065,0.051	0.12
54318	ENSG00000133943.20	DGLUCY	chr14	+	91188987	91189170	91189085	91189170	91181185	91181389	54318	9,15	0,0	11,25	3,4	197	99	5.77119e-05	0.00242564	1.0,1.0	0.648,0.759	0.296
54369	ENSG00000154096.13	THY1	chr11	-	119420050	119420363	119420050	119420335	119420868	119420929	54369	4,3	11,3	0,0	5,1	127	99	9.07059e-05	0.00351414	0.221,0.438	0.0,0.0	0.33
54403	ENSG00000167615.16	LENG8	chr19	+	54461225	54461712	54461249	54461712	54458414	54458521	54403	1,0	3,8	12,5	0,0	123	99	9.9698e-14	3.92925e-11	0.212,0.0	1.0,1.0	-0.894
54437	ENSG00000100445.17	SDR39U1	chr14	-	24440782	24441110	24440782	24440926	24441673	24442776	54437	58,62	294496	121193	236386	198	99	1.07692e-14	4.85425e-12	0.09,0.059	0.204,0.2	-0.128
54438	ENSG00000100445.17	SDR39U1	chr14	-	24440782	24441135	24440782	24440926	24441673	24442776	54438	57,63	294496	121195	236386	198	99	7.43849e-15	3.58936e-12	0.088,0.06	0.204,0.202	-0.129
54439	ENSG00000100445.17	SDR39U1	chr14	-	24440782	24441138	24440782	24440926	24441673	24442776	54439	60,62	294496	123193	236386	198	99	1.52101e-14	6.54258e-12	0.093,0.059	0.207,0.2	-0.128
54446	ENSG00000100445.17	SDR39U1	chr14	-	24441770	24442260	24441770	24441795	24442345	24442452	54446	225386	42,41	276398	12,21	198	99	1.09534e-05	0.000591483	0.728,0.825	0.92,0.905	-0.136
54483	ENSG00000140632.17	GLYR1	chr16	-	4821320	4821579	4821320	4821453	4822874	4822931	54483	45,87	64111	87,95	37,39	198	99	8.13249e-09	1.07589e-06	0.26,0.282	0.54,0.549	-0.273
54484	ENSG00000140632.17	GLYR1	chr16	-	4821320	4821593	4821320	4821453	4822874	4822931	54484	45,82	64111	86,95	37,39	198	99	3.61306e-09	5.28818e-07	0.26,0.27	0.537,0.549	-0.278
54485	ENSG00000140632.17	GLYR1	chr16	-	4821320	4821597	4821320	4821453	4822874	4822931	54485	485869	64111	580761	37,39	198	99	1.3281e-06	9.43151e-05	0.791,0.797	0.887,0.907	-0.103
54532	ENSG00000034053.14	APBA2	chr15	+	29107793	29107949	29107826	29107949	29106606	29106819	54532	3,2	1,5	1,2	0,0	132	99	5.29566e-06	0.000314382	0.692,0.231	1.0,1.0	-0.538
54580	ENSG00000161217.12	PCYT1A	chr3	-	196247366	196247646	196247366	196247518	196248206	196248323	54580	47,77	439637	72107	196221	198	99	9.99201e-16	5.57154e-13	0.051,0.057	0.155,0.195	-0.121
54587	ENSG00000122687.17	MRM2	chr7	-	2239417	2239707	2239417	2239676	2241974	2242169	54587	30,32	2,1	6,12	1,7	130	99	0.00203202	0.0423786	0.92,0.961	0.82,0.566	0.248
54626	ENSG00000113595.15	TRIM23	chr5	-	65611602	65611881	65611602	65611707	65614097	65614219	54626	33,61	0,1	84134	7,7	198	99	0.000709963	0.0184541	1.0,0.968	0.857,0.905	0.103
54634	ENSG00000075426.12	FOSL2	chr2	+	28410111	28410575	28410472	28410575	28408758	28408866	54634	7,13	7,4	3,6	0,0	198	99	1.37175e-06	9.69579e-05	0.333,0.619	1.0,1.0	-0.524
54681	ENSG00000159884.12	CCDC107	chr9	+	35660765	35660858	35660770	35660858	35660556	35660647	54681	3,2	5,17	1,2	1,0	104	99	0.000676787	0.0178209	0.364,0.101	0.488,1.0	-0.512
54702	ENSG00000085982.13	USP40	chr2	-	233487680	233488016	233487680	233488006	233488238	233488304	54702	4,8	2,5	1,13	0,1	109	99	0.000437884	0.0127011	0.645,0.592	1.0,0.922	-0.343
54759	ENSG00000196503.4	ARL9	chr4	+	56518687	56518853	56518758	56518853	56511184	56511347	54759	1,3	1,3	6,11	0,1	170	99	0.000123307	0.00457696	0.368,0.368	1.0,0.865	-0.565
54760	ENSG00000196503.4	ARL9	chr4	+	56518687	56518853	56518761	56518853	56511184	56511347	54760	1,3	6,14	7,12	8,8	173	99	0.00100352	0.0244786	0.087,0.109	0.334,0.462	-0.3
54762	ENSG00000158882.15	TOMM40L	chr1	+	161226354	161226604	161226454	161226604	161226081	161226136	54762	107113	1,4	35,57	3,11	198	99	0.000166536	0.00582263	0.982,0.934	0.854,0.722	0.17
54864	ENSG00000142937.12	RPS8	chr1	+	44778555	44778663	44778591	44778663	44777999	44778129	54864	2,6	2,2	4,14	0,0	135	99	0.000797659	0.0202716	0.423,0.688	1.0,1.0	-0.445
54880	ENSG00000072182.12	ASIC4	chr2	+	219533262	219533408	219533317	219533408	219532314	219532477	54880	8,6	0,0	0,1	4,1	154	99	6.62503e-10	1.17897e-07	1.0,1.0	0.0,0.391	0.804
54899	ENSG00000113763.12	UNC5A	chr5	+	176876146	176876632	176876578	176876632	176874263	176874566	54899	0,1	2,8	1,6	4,2	198	99	0.0011307	0.0268839	0.0,0.059	0.111,0.6	-0.326
54943	ENSG00000062485.19	CS	chr12	-	56298608	56299038	56298608	56299034	56299827	56300023	54943	0,0	4,6	1,2	0,2	103	99	0.00217206	0.0446367	0.0,0.0	1.0,0.49	-0.745
54948	ENSG00000151353.15	TMEM18	chr2	-	675509	675630	675509	675627	675757	676238	54948	18,20	2,5	3,5	0,0	102	99	0.000728136	0.0188225	0.897,0.795	1.0,1.0	-0.154
54992	ENSG00000255339.6	AL133352.1	chr10	-	100516873	100516997	100516873	100516960	100526398	100526554	54992	0,0	8,12	5,12	12,20	136	99	1.92095e-06	0.000129108	0.0,0.0	0.233,0.304	-0.269
55099	ENSG00000198026.8	ZNF335	chr20	-	45952597	45952760	45952597	45952729	45953688	45953948	55099	2,3	2,5	0,0	1,3	130	99	0.000286402	0.0090699	0.432,0.314	0.0,0.0	0.373
55128	ENSG00000237457.6	LINC01351	chr1	+	190478757	190479140	190479081	190479140	190478550	190478631	55128	8,17	5,16	1,2	0,0	198	99	3.94963e-05	0.00177077	0.444,0.347	1.0,1.0	-0.605
55129	ENSG00000237457.6	LINC01351	chr1	+	190479040	190479140	190479081	190479140	190478550	190478631	55129	17,31	5,16	1,4	0,0	140	99	7.03595e-05	0.00284446	0.706,0.578	1.0,1.0	-0.358
55193	ENSG00000119326.15	CTNNAL1	chr9	-	108942568	108942871	108942568	108942828	108942960	108943044	55193	21,24	40,50	1,2	20,19	142	99	2.43834e-05	0.00116244	0.268,0.251	0.034,0.068	0.209
55251	ENSG00000173402.11	DAG1	chr3	+	49487097	49487415	49487253	49487415	49470353	49470433	55251	4,9	6,7	0,0	2,2	198	99	4.15707e-05	0.00184416	0.25,0.391	0.0,0.0	0.321
55349	ENSG00000178028.14	DMAP1	chr1	+	44218194	44218469	44218310	44218469	44214702	44214898	55349	10,17	67136	33,39	45,78	198	99	1.03882e-08	1.33901e-06	0.069,0.059	0.268,0.2	-0.17
55369	ENSG00000135249.8	RINT1	chr7	+	105541747	105541855	105541801	105541855	105536657	105536749	55369	4,5	3,4	7,3	0,0	153	99	1.88042e-06	0.000126951	0.463,0.447	1.0,1.0	-0.545
55392	ENSG00000132341.12	RAN	chr12	+	130872605	130872896	130872835	130872896	130872095	130872126	55392	102219	370487	142215	78126	198	99	0	0	0.121,0.184	0.477,0.46	-0.316
55394	ENSG00000132341.12	RAN	chr12	+	130872609	130872896	130872835	130872896	130872095	130872126	55394	103219	370487	142215	78126	198	99	0	0	0.122,0.184	0.477,0.46	-0.316
55395	ENSG00000132341.12	RAN	chr12	+	130872617	130872896	130872835	130872896	130872095	130872126	55395	101219	370487	142217	78126	198	99	0	0	0.12,0.184	0.477,0.463	-0.318
55418	ENSG00000137200.13	CMTR1	chr6	+	37475845	37476194	37476125	37476194	37475320	37475412	55418	37,45	223355	79,92	155211	198	99	1.74318e-11	4.55625e-09	0.077,0.06	0.203,0.179	-0.122
55451	ENSG00000143379.12	SETDB1	chr1	+	150960562	150961191	150960701	150961191	150951364	150951481	55451	1,5	2,3	5,6	0,0	198	99	9.41649e-07	7.01818e-05	0.2,0.455	1.0,1.0	-0.672
55479	ENSG00000286165.1	AC012488.2	chr2	+	189667168	189667596	189667195	189667596	189665375	189665451	55479	2,2	1,1	0,0	1,1	126	99	0.00010544	0.00399049	0.611,0.611	0.0,0.0	0.611
55488	ENSG00000162461.8	SLC25A34	chr1	+	15739023	15739335	15739223	15739335	15738593	15738728	55488	1,0	4,3	4,3	1,8	198	99	0.00245881	0.0493836	0.111,0.0	0.667,0.158	-0.357
55540	ENSG00000117222.14	RBBP5	chr1	-	205101599	205101682	205101599	205101662	205103856	205104019	55540	78111	2,1	42,44	9,5	119	99	9.68935e-06	0.000531228	0.97,0.989	0.795,0.88	0.142
55555	ENSG00000162769.13	FLVCR1	chr1	+	212887669	212888001	212887962	212888001	212885292	212885396	55555	75157	1,3	63,77	12,11	198	99	2.74318e-07	2.41119e-05	0.974,0.963	0.724,0.778	0.217
55558	ENSG00000162769.13	FLVCR1	chr1	+	212887894	212888001	212887962	212888001	212885292	212885396	55558	76157	1,3	65,77	12,11	167	99	3.11205e-07	2.69267e-05	0.978,0.969	0.763,0.806	0.189
55565	ENSG00000116793.16	PHTF1	chr1	-	113719837	113719929	113719837	113719926	113724758	113724893	55565	2,2	0,0	3,7	2,8	102	99	2.60014e-06	0.000168731	1.0,1.0	0.593,0.459	0.474
55575	ENSG00000112033.14	PPARD	chr6	+	35348913	35349003	35348916	35349003	35347066	35347150	55575	1,7	1,1	0,0	2,2	102	99	1.70586e-08	2.09821e-06	0.493,0.872	0.0,0.0	0.682
55642	ENSG00000013375.16	PGM3	chr6	-	83190832	83191323	83190832	83191002	83193178	83193293	55642	5,15	0,5	4,10	0,0	198	99	0.00106629	0.0256277	1.0,0.6	1.0,1.0	-0.2
55661	ENSG00000227372.12	TP73-AS1	chr1	-	3739407	3739551	3739407	3739479	3739835	3740387	55661	0,0	1,5	5,4	9,11	171	99	0.000253859	0.00823329	0.0,0.0	0.243,0.174	-0.208
55667	ENSG00000227372.12	TP73-AS1	chr1	-	3739407	3739763	3739407	3739479	3739835	3740387	55667	7,5	1,5	2,1	9,11	198	99	0.000520941	0.0145562	0.778,0.333	0.1,0.043	0.484
55668	ENSG00000227372.12	TP73-AS1	chr1	-	3739407	3739551	3739407	3739515	3739835	3740387	55668	0,0	12,4	5,4	7,2	135	99	1.62254e-06	0.00011257	0.0,0.0	0.344,0.595	-0.469
55675	ENSG00000227372.12	TP73-AS1	chr1	-	3739407	3739587	3739407	3739551	3739835	3740387	55675	1,4	0,0	8,0	5,4	135	99	2.17639e-07	1.97863e-05	1.0,1.0	0.54,0.0	0.73
55676	ENSG00000227372.12	TP73-AS1	chr1	-	3739407	3739623	3739407	3739551	3739835	3740387	55676	4,8	0,0	24,3	5,4	171	99	8.26971e-06	0.000462146	1.0,1.0	0.735,0.303	0.481
55677	ENSG00000227372.12	TP73-AS1	chr1	-	3739407	3739659	3739407	3739551	3739835	3740387	55677	6,11	0,0	22,3	5,4	198	99	2.52984e-06	0.000165023	1.0,1.0	0.688,0.273	0.52
55678	ENSG00000227372.12	TP73-AS1	chr1	-	3739407	3739695	3739407	3739551	3739835	3740387	55678	11,17	0,0	31,14	5,4	198	99	1.97023e-05	0.000977016	1.0,1.0	0.756,0.636	0.304
55679	ENSG00000227372.12	TP73-AS1	chr1	-	3739407	3739731	3739407	3739551	3739835	3740387	55679	16,18	0,0	32,14	5,4	198	99	1.57686e-05	0.000810237	1.0,1.0	0.762,0.636	0.301
55680	ENSG00000227372.12	TP73-AS1	chr1	-	3739407	3739763	3739407	3739551	3739835	3740387	55680	18,19	0,0	31,12	5,4	198	99	9.54702e-06	0.000524571	1.0,1.0	0.756,0.6	0.322
55687	ENSG00000227372.12	TP73-AS1	chr1	-	3739407	3739695	3739407	3739623	3739835	3740387	55687	14,21	0,0	21,24	8,0	171	99	0.000461869	0.0132347	1.0,1.0	0.603,1.0	0.199
55688	ENSG00000227372.12	TP73-AS1	chr1	-	3739407	3739731	3739407	3739623	3739835	3740387	55688	22,22	0,0	23,28	8,0	198	99	0.000428842	0.0125171	1.0,1.0	0.59,1.0	0.205
55689	ENSG00000227372.12	TP73-AS1	chr1	-	3739407	3739763	3739407	3739623	3739835	3740387	55689	24,23	0,0	22,26	8,0	198	99	0.000388186	0.0116109	1.0,1.0	0.579,1.0	0.211
55694	ENSG00000227372.12	TP73-AS1	chr1	-	3739407	3739763	3739407	3739695	3739835	3740387	55694	10,2	0,0	2,4	1,2	167	99	0.000972394	0.0238585	1.0,1.0	0.542,0.542	0.458
55811	ENSG00000163382.12	NAXE	chr1	+	156592104	156592479	156592364	156592479	156591891	156591986	55811	50130	4,7	56,72	0,0	198	99	0.000120656	0.00449182	0.862,0.903	1.0,1.0	-0.117
55905	ENSG00000116128.11	BCL9	chr1	+	147611589	147611693	147611614	147611693	147606783	147606866	55905	3,4	2,2	9,7	0,1	124	99	0.001762	0.0381578	0.545,0.615	1.0,0.848	-0.344
56075	ENSG00000107951.14	MTPAP	chr10	-	30336802	30337031	30336802	30336936	30340225	30340450	56075	5,7	4,6	9,14	0,0	194	99	3.93987e-08	4.41336e-06	0.389,0.373	1.0,1.0	-0.619
56119	ENSG00000071575.11	TRIB2	chr2	+	12724628	12725091	12725005	12725091	12723259	12723552	56119	64160	3,16	6,1	7,7	198	99	4.55236e-09	6.47794e-07	0.914,0.833	0.3,0.067	0.69
56261	ENSG00000204839.9	MROH6	chr8	-	143569950	143570065	143569950	143569952	143570242	143570417	56261	1,16	4,4	1,3	0,0	198	99	1.64727e-06	0.000113971	0.111,0.667	1.0,1.0	-0.611
56328	ENSG00000066027.12	PPP2R5A	chr1	+	212345789	212345933	212345802	212345933	212333496	212333598	56328	0,1	2,11	2,5	12,6	112	99	0.0019988	0.0418998	0.0,0.074	0.128,0.424	-0.239
56443	ENSG00000049239.12	H6PD	chr1	+	9262026	9262270	9262058	9262270	9246965	9247083	56443	0,1	14,18	2,6	7,18	131	99	0.000510489	0.0143547	0.0,0.04	0.178,0.201	-0.17
56456	ENSG00000109654.15	TRIM2	chr4	+	153270334	153270519	153270337	153270519	153269524	153269639	56456	8,18	0,0	33,34	3,13	102	99	4.78006e-05	0.00208957	1.0,1.0	0.914,0.717	0.184
56469	ENSG00000028310.18	BRD9	chr5	-	886591	886767	886591	886704	887360	887471	56469	21,17	49,75	62,63	61110	162	99	0.000826733	0.0208766	0.208,0.122	0.383,0.259	-0.156
56477	ENSG00000028310.18	BRD9	chr5	-	891639	892094	891639	891742	892605	892801	56477	0,2	5,2	4,5	0,1	198	99	2.57585e-06	0.000167584	0.0,0.333	1.0,0.714	-0.691
56484	ENSG00000228106.6	AL392172.1	chr1	+	222836796	222837229	222837218	222837229	222835118	222835215	56484	63110	7,6	51,54	11,13	198	99	0.00241004	0.0485725	0.818,0.902	0.699,0.675	0.173
56491	ENSG00000228106.6	AL392172.1	chr1	+	222836971	222837229	222837218	222837229	222835118	222835215	56491	65106	7,6	50,54	11,13	198	99	0.00231331	0.047064	0.823,0.898	0.694,0.675	0.176
56495	ENSG00000228106.6	AL392172.1	chr1	+	222837066	222837229	222837218	222837229	222835118	222835215	56495	66106	7,6	50,54	11,13	198	99	0.00215476	0.0443854	0.825,0.898	0.694,0.675	0.177
56578	ENSG00000168488.18	ATXN2L	chr16	+	28830908	28831003	28830984	28831003	28830614	28830790	56578	225307	29,39	259327	116156	175	99	5.67324e-14	2.32097e-11	0.814,0.817	0.558,0.543	0.265
56636	ENSG00000168488.18	ATXN2L	chr16	+	28836574	28836919	28836597	28836919	28836448	28836485	56636	2,0	18,41	3,3	5,8	122	99	0.000651167	0.0172464	0.083,0.0	0.327,0.233	-0.239
56639	ENSG00000168488.18	ATXN2L	chr16	+	28836750	28837237	28837080	28837237	28836448	28836485	56639	33,53	0,7	5,12	0,0	198	99	0.00167182	0.0366816	1.0,0.791	1.0,1.0	-0.105
56668	ENSG00000172171.11	TEFM	chr17	-	30900412	30900575	30900412	30900521	30904065	30904529	56668	35114	6,3	28,48	12,9	153	99	0.00174745	0.0379409	0.791,0.961	0.602,0.775	0.188
56708	ENSG00000156976.17	EIF4A2	chr3	+	186785869	186786273	186786163	186786273	186784563	186784696	56708	44,74	6,6	72,96	15,45	198	99	0.00156122	0.0348317	0.786,0.86	0.706,0.516	0.212
56715	ENSG00000156976.17	EIF4A2	chr3	+	186787478	186787951	186787802	186787951	186787126	186787264	56715	190343	27,54	295359	115139	198	99	2.09713e-08	2.50577e-06	0.779,0.761	0.562,0.564	0.207
56720	ENSG00000156976.17	EIF4A2	chr3	+	186787512	186787951	186787802	186787951	186787126	186787264	56720	139274	27,54	240289	115139	198	99	1.7046e-07	1.60998e-05	0.72,0.717	0.511,0.51	0.208
56721	ENSG00000156976.17	EIF4A2	chr3	+	186787515	186787951	186787802	186787951	186787126	186787264	56721	135269	27,54	240273	115139	198	99	1.43451e-07	1.37911e-05	0.714,0.714	0.511,0.495	0.211
56760	ENSG00000173409.14	ARV1	chr1	+	230990109	230990263	230990149	230990263	230988319	230988439	56760	241402	9,16	139180	16,37	139	99	8.05947e-08	8.23181e-06	0.95,0.947	0.861,0.776	0.13
56836	ENSG00000132879.14	FBXO44	chr1	+	11655805	11656100	11655811	11656100	11654909	11654952	56836	37,46	1,0	26,50	8,2	105	99	0.00039147	0.0116614	0.972,1.0	0.754,0.959	0.129
56841	ENSG00000136942.15	RPL35	chr9	-	124857879	124858135	124857879	124858061	124860182	124860264	56841	1,0	1,1	6,9	0,0	173	99	0.000413811	0.0122061	0.364,0.0	1.0,1.0	-0.818
56851	ENSG00000136942.15	RPL35	chr9	-	124858275	124858537	124858275	124858406	124860182	124860264	56851	5,6	0,0	17,12	2,3	198	99	0.000497378	0.0140648	1.0,1.0	0.81,0.667	0.261
56858	ENSG00000237441.10	RGL2	chr6	-	33293015	33293327	33293015	33293275	33293412	33293699	56858	2,0	0,4	1,5	0,0	151	99	0.00247266	0.0496088	1.0,0.0	1.0,1.0	-0.5
56868	ENSG00000237441.10	RGL2	chr6	-	33293603	33293935	33293603	33293906	33294033	33294066	56868	1,5	0,0	1,6	4,1	128	99	0.000152992	0.00542726	1.0,1.0	0.162,0.823	0.508
56869	ENSG00000237441.10	RGL2	chr6	-	33293603	33293935	33293603	33293913	33294033	33294066	56869	1,5	0,6	1,6	0,0	121	99	0.0009365	0.0231362	1.0,0.405	1.0,1.0	-0.297
56873	ENSG00000237441.10	RGL2	chr6	-	33293794	33293935	33293794	33293916	33294033	33294066	56873	18,25	158333	36,38	113157	118	99	4.67751e-07	3.80653e-05	0.087,0.059	0.211,0.169	-0.117
57013	ENSG00000119760.16	SUPT7L	chr2	-	27660983	27661388	27660983	27661155	27662178	27662281	57013	162272	33,46	249274	15,30	198	99	0.000536345	0.0148324	0.711,0.747	0.892,0.82	-0.127
57021	ENSG00000119760.16	SUPT7L	chr2	-	27660983	27661443	27660983	27661198	27662178	27662281	57021	12,8	0,0	0,3	1,4	198	99	4.6748e-08	5.1602e-06	1.0,1.0	0.0,0.273	0.863
57047	ENSG00000144218.18	AFF3	chr2	-	99649625	99649666	99649625	99649663	99672537	99672589	57047	6,6	1,8	2,2	0,0	102	99	4.01175e-05	0.00179328	0.853,0.421	1.0,1.0	-0.363
57060	ENSG00000180953.11	ST20	chr15	-	79907628	79907706	79907628	79907684	79914587	79915256	57060	7,27	30,90	31,55	30,69	121	99	8.85537e-06	0.00049341	0.16,0.197	0.458,0.395	-0.248
57061	ENSG00000180953.11	ST20	chr15	-	79907628	79907706	79907628	79907684	79923451	79923702	57061	17,25	69131	23,23	40,54	121	99	0.00163816	0.0361308	0.168,0.135	0.32,0.258	-0.138
57091	ENSG00000055044.11	NOP58	chr2	+	202278075	202278329	202278211	202278329	202277949	202278002	57091	132168	59,90	61,80	69105	198	99	3.80848e-07	3.20532e-05	0.528,0.483	0.307,0.276	0.214
57209	ENSG00000174371.17	EXO1	chr1	+	241852048	241852291	241852210	241852291	241850491	241850586	57209	9,9	3,8	1,4	0,0	198	99	1.60542e-06	0.000111485	0.6,0.36	1.0,1.0	-0.52
57266	ENSG00000174652.19	ZNF266	chr19	-	9418508	9418895	9418508	9418631	9419050	9419299	57266	30,59	25,33	68116	22,16	198	99	0.000486407	0.013843	0.375,0.472	0.607,0.784	-0.272
57269	ENSG00000174652.19	ZNF266	chr19	-	9418508	9418895	9418508	9418631	9419216	9419299	57269	30,47	89111	68116	83113	198	99	3.83345e-06	0.000237308	0.144,0.175	0.291,0.339	-0.156
57342	ENSG00000154978.13	VOPP1	chr7	-	55492385	55492856	55492385	55492418	55493087	55493209	57342	1,2	0,0	0,1	2,0	198	99	0.00119564	0.0281171	1.0,1.0	0.0,1.0	0.5
57383	ENSG00000206195.11	DUXAP8	chr22	+	15788536	15788699	15788584	15788699	15787171	15787282	57383	28,34	121205	80,82	125168	147	99	2.46439e-08	2.88506e-06	0.135,0.1	0.301,0.247	-0.157
57385	ENSG00000206195.11	DUXAP8	chr22	+	15788536	15788931	15788819	15788931	15787171	15787282	57385	3,7	25,24	4,11	0,1	198	99	1.11461e-10	2.39724e-08	0.057,0.127	1.0,0.846	-0.831
57388	ENSG00000206195.11	DUXAP8	chr22	+	15788589	15788931	15788819	15788931	15787171	15787282	57388	4,7	25,24	3,10	0,1	198	99	2.29529e-09	3.57723e-07	0.074,0.127	1.0,0.833	-0.816
57403	ENSG00000286600.1	AC119427.2	chr1	-	201369815	201369845	201369815	201369842	201372026	201372041	57403	10,8	0,6	2,4	0,0	102	99	0.00155462	0.0346947	1.0,0.564	1.0,1.0	-0.218
57449	ENSG00000163945.16	UVSSA	chr4	+	1380651	1380988	1380879	1380988	1380046	1380230	57449	5,4	38,49	14,27	31,59	198	99	2.86035e-05	0.00133075	0.062,0.039	0.184,0.186	-0.135
57467	ENSG00000188157.15	AGRN	chr1	+	1051503	1051815	1051727	1051815	1051252	1051369	57467	5,5	0,0	6,12	8,3	198	99	1.32599e-06	9.42539e-05	1.0,1.0	0.273,0.667	0.53
57498	ENSG00000070610.14	GBA2	chr9	-	35737911	35738404	35737911	35738269	35738525	35738632	57498	85181	7,3	34,48	15,42	198	99	8.61533e-14	3.44962e-11	0.859,0.968	0.531,0.364	0.466
57502	ENSG00000070610.14	GBA2	chr9	-	35738036	35738417	35738036	35738269	35738525	35738632	57502	84181	7,3	35,48	15,42	198	99	2.56239e-13	9.59636e-11	0.857,0.968	0.538,0.364	0.461
57504	ENSG00000070610.14	GBA2	chr9	-	35738231	35738374	35738231	35738269	35738525	35738632	57504	232406	7,3	80129	15,42	198	99	0	0	0.943,0.985	0.727,0.606	0.297
57539	ENSG00000237836.6	PHKA2-AS1	chrX	+	18891143	18891414	18891312	18891414	18890295	18890628	57539	1,2	0,1	0,1	2,0	198	99	0.00174668	0.0379351	1.0,0.5	0.0,1.0	0.25
57699	ENSG00000060656.20	PTPRU	chr1	+	29323574	29323788	29323636	29323788	29323370	29323496	57699	15,42	9,6	44,87	1,4	161	99	0.000365955	0.01105	0.506,0.811	0.964,0.93	-0.288
57726	ENSG00000226210.3	WASH8P	chr12	-	18036	18484	18036	18474	26800	26954	57726	4,8	0,0	3,8	1,3	109	99	0.00158717	0.0352332	1.0,1.0	0.732,0.708	0.28
57727	ENSG00000226210.3	WASH8P	chr12	-	18372	18474	18372	18471	26800	26954	57727	0,0	5,7	1,3	3,8	102	99	0.00214761	0.0442671	0.0,0.0	0.244,0.267	-0.256
57742	ENSG00000198162.12	MAN1A2	chr1	+	117525051	117525352	117525088	117525352	117522824	117522937	57742	9,11	4,1	2,12	0,0	136	99	0.00061409	0.0164682	0.621,0.889	1.0,1.0	-0.245
57746	ENSG00000055917.15	PUM2	chr2	-	20263192	20263457	20263192	20263294	20278582	20278819	57746	2,1	0,0	2,0	3,5	198	99	8.0177e-12	2.26895e-09	1.0,1.0	0.25,0.0	0.875
57768	ENSG00000055917.15	PUM2	chr2	-	20297552	20297663	20297552	20297660	20307977	20308071	57768	6,18	12,20	7,6	2,0	102	99	0.000153527	0.00544366	0.327,0.466	0.773,1.0	-0.49
57787	ENSG00000136870.10	ZNF189	chr9	+	101407238	101407532	101407411	101407532	101399925	101400010	57787	3,7	0,5	2,1	0,0	198	99	0.00139817	0.0318549	1.0,0.412	1.0,1.0	-0.294
57819	ENSG00000114200.10	BCHE	chr3	-	165791807	165791943	165791807	165791870	165829516	165831041	57819	2,1	0,0	2,3	4,1	172	99	2.9744e-06	0.000189746	1.0,1.0	0.223,0.633	0.572
57861	ENSG00000116580.18	GON4L	chr1	-	155821473	155821629	155821473	155821544	155822285	155822476	57861	9,12	2,4	6,13	1,0	184	99	0.00169622	0.0371141	0.708,0.617	0.763,1.0	-0.219
57881	ENSG00000142327.13	RNPEPL1	chr2	+	240576515	240576765	240576567	240576765	240575501	240575610	57881	110228	18,31	50,99	0,6	151	99	0.000323251	0.00996848	0.8,0.828	1.0,0.915	-0.143
57918	ENSG00000121753.12	ADGRB2	chr1	-	31739925	31740166	31739925	31740034	31740346	31740541	57918	12,16	22,43	18,32	6,8	198	99	3.97554e-09	5.74401e-07	0.214,0.157	0.6,0.667	-0.448
57999	ENSG00000161036.13	LRWD1	chr7	+	102468048	102468377	102468262	102468377	102467718	102467823	57999	5,15	2,3	4,11	0,0	198	99	0.000134868	0.00490924	0.556,0.714	1.0,1.0	-0.365
58134	ENSG00000197056.11	ZMYM1	chr1	+	35111771	35111907	35111807	35111907	35110293	35110447	58134	21,35	8,17	27,32	5,2	135	99	0.00184122	0.0392967	0.658,0.602	0.798,0.921	-0.23
58222	ENSG00000143248.13	RGS5	chr1	-	163187878	163188133	163187878	163188030	163202791	163202916	58222	279408	4,7	210248	21,18	198	99	1.55272e-07	1.47953e-05	0.972,0.967	0.833,0.873	0.117
58226	ENSG00000143248.13	RGS5	chr1	-	163187878	163188133	163187878	163188033	163202791	163202916	58226	279408	4,6	210248	30,26	198	99	1.65756e-12	5.37822e-10	0.972,0.971	0.778,0.827	0.169
58310	ENSG00000258728.1	AL162231.3	chr9	+	34647474	34647961	34647831	34647961	34647088	34647258	58310	2,6	4,9	1,1	15,11	198	99	0.00176893	0.0382968	0.2,0.25	0.032,0.043	0.188
58320	ENSG00000258728.1	AL162231.3	chr9	+	34647743	34648171	34648114	34648171	34647088	34647258	58320	9,17	2,0	27,21	11,19	198	99	0.000436554	0.0126734	0.692,1.0	0.551,0.356	0.392
58321	ENSG00000258728.1	AL162231.3	chr9	+	34647831	34648171	34648047	34648171	34647088	34647258	58321	4,9	0,0	15,11	2,3	198	99	0.000345777	0.0105209	1.0,1.0	0.789,0.647	0.282
58323	ENSG00000258728.1	AL162231.3	chr9	+	34647831	34648171	34648114	34648171	34647088	34647258	58323	13,23	2,0	38,30	11,19	198	99	0.000174978	0.00606708	0.765,1.0	0.633,0.441	0.346
58342	ENSG00000204186.10	ZDBF2	chr2	+	206291980	206292116	206292010	206292116	206281800	206281909	58342	0,0	1,8	3,5	3,4	129	99	3.55371e-06	0.000221999	0.0,0.0	0.434,0.49	-0.462
58367	ENSG00000164024.12	METAP1	chr4	+	99043248	99043319	99043305	99043319	99041042	99041126	58367	426717	70133	529672	213273	156	99	1.01742e-09	1.72883e-07	0.794,0.774	0.612,0.61	0.173
58410	ENSG00000179218.13	CALR	chr19	+	12944139	12944489	12944211	12944489	12943872	12943988	58410	11,22	8,9	7,6	0,1	171	99	0.0002641	0.00849228	0.443,0.586	1.0,0.776	-0.374
58425	ENSG00000148444.16	COMMD3	chr10	+	22317856	22318352	22318271	22318352	22316427	22316556	58425	36,54	2,7	30,45	0,0	198	99	7.40736e-05	0.00296436	0.9,0.794	1.0,1.0	-0.153
58428	ENSG00000148444.16	COMMD3	chr10	+	22317892	22318306	22318271	22318306	22316444	22316556	58428	38,56	2,7	30,46	0,0	198	99	8.61305e-05	0.00336284	0.905,0.8	1.0,1.0	-0.147
58430	ENSG00000148444.16	COMMD3	chr10	+	22317937	22318306	22318271	22318306	22316444	22316556	58430	36,55	2,7	30,45	0,0	198	99	7.68368e-05	0.00306192	0.9,0.797	1.0,1.0	-0.151
58431	ENSG00000148444.16	COMMD3	chr10	+	22318104	22318352	22318271	22318352	22316444	22316556	58431	37,55	2,7	30,45	0,0	198	99	8.12155e-05	0.00320418	0.902,0.797	1.0,1.0	-0.15
58443	ENSG00000181852.17	RNF41	chr12	-	56212995	56213093	56212995	56213077	56213957	56214070	58443	1,5	3,2	1,1	0,0	115	99	2.39421e-05	0.0011443	0.223,0.683	1.0,1.0	-0.547
58444	ENSG00000181852.17	RNF41	chr12	-	56212995	56213133	56212995	56213077	56213957	56214070	58444	0,6	3,2	3,1	0,0	155	99	3.71013e-06	0.000230622	0.0,0.657	1.0,1.0	-0.671
58460	ENSG00000106636.8	YKT6	chr7	+	44210820	44210931	44210865	44210931	44208135	44208198	58460	1,4	2,2	2,1	0,0	144	99	0.000154633	0.00547841	0.256,0.579	1.0,1.0	-0.583
58462	ENSG00000231074.9	HCG18	chr6	-	30286702	30292599	30286702	30289494	30326353	30326471	58462	39,60	0,0	85128	3,19	198	99	6.27965e-06	0.000364743	1.0,1.0	0.934,0.771	0.147
58481	ENSG00000117114.19	ADGRL2	chr1	+	81950200	81950482	81950386	81950482	81942968	81943769	58481	17,17	10,7	4,6	0,0	198	99	6.1471e-06	0.000357872	0.459,0.548	1.0,1.0	-0.496
58607	ENSG00000132437.18	DDC	chr7	-	50492646	50493117	50492646	50493005	50495349	50495417	58607	11,9	30,21	8,29	8,15	198	99	0.000765239	0.0195733	0.155,0.176	0.333,0.492	-0.247
58681	ENSG00000143093.15	STRIP1	chr1	+	110047457	110047869	110047771	110047869	110045014	110045078	58681	9,21	2,9	54,50	4,3	198	99	0.00202804	0.0423122	0.692,0.538	0.871,0.893	-0.267
58683	ENSG00000143093.15	STRIP1	chr1	+	110047457	110047869	110047771	110047869	110046679	110046751	58683	10,21	7,8	53,50	4,4	198	99	0.000140575	0.00507746	0.417,0.568	0.869,0.862	-0.373
58689	ENSG00000144589.22	STK11IP	chr2	+	219606336	219606517	219606475	219606517	219605955	219606059	58689	0,1	1,4	2,2	0,0	198	99	2.08677e-10	4.2001e-08	0.0,0.111	1.0,1.0	-0.945
58730	ENSG00000186866.16	POFUT2	chr21	-	45285268	45285372	45285268	45285328	45285677	45285928	58730	2,1	2,7	8,9	3,3	143	99	0.00213781	0.0440893	0.409,0.09	0.649,0.675	-0.413
58749	ENSG00000066322.15	ELOVL1	chr1	-	43364927	43365260	43364927	43365008	43365563	43365623	58749	18,35	10,21	39,55	130146	198	99	3.04317e-09	4.54519e-07	0.474,0.455	0.13,0.159	0.32
58750	ENSG00000066322.15	ELOVL1	chr1	-	43364927	43365260	43364927	43365097	43365563	43365623	58750	5,17	0,0	34,34	5,6	198	99	6.67581e-05	0.00272669	1.0,1.0	0.773,0.739	0.244
58866	ENSG00000133731.10	IMPA1	chr8	-	81681497	81681603	81681497	81681563	81686251	81686331	58866	58,75	7,14	41,59	2,2	139	99	0.00170063	0.0371818	0.855,0.792	0.936,0.955	-0.122
58869	ENSG00000102312.22	PORCN	chrX	+	48509658	48509956	48509783	48509956	48509039	48509103	58869	27,43	31,40	11,19	27,61	198	99	0.000138097	0.00500742	0.303,0.35	0.169,0.135	0.174
58907	ENSG00000234444.10	ZNF736	chr7	+	64336886	64336982	64336903	64336982	64336258	64336385	58907	92103	2,3	29,59	8,5	116	99	0.000595607	0.0160583	0.975,0.967	0.756,0.91	0.138
58924	ENSG00000175054.16	ATR	chr3	-	142547724	142547900	142547724	142547773	142549478	142549673	58924	57101	1,1	32,48	12,13	198	99	6.77529e-11	1.527e-08	0.966,0.981	0.571,0.649	0.364
58925	ENSG00000175054.16	ATR	chr3	-	142547724	142547910	142547724	142547773	142549478	142549673	58925	218353	1,1	103150	12,13	198	99	1.66765e-11	4.38931e-09	0.991,0.994	0.811,0.852	0.161
58953	ENSG00000143774.16	GUK1	chr1	+	228146802	228146883	228146860	228146883	228146025	228146067	58953	295525	202290	227350	104114	157	99	0.00199643	0.0418799	0.479,0.533	0.579,0.659	-0.113
59007	ENSG00000068885.15	IFT80	chr3	-	160383436	160383759	160383436	160383504	160384405	160384646	59007	69,68	59,53	83,97	26,26	198	99	2.22229e-06	0.000146741	0.369,0.391	0.615,0.651	-0.253
59010	ENSG00000109805.10	NCAPG	chr4	+	17817195	17817453	17817260	17817453	17815273	17815358	59010	25,23	183328	11,13	26,53	164	99	0.000425132	0.0124329	0.076,0.041	0.203,0.129	-0.108
59124	ENSG00000167972.14	ABCA3	chr16	-	2303968	2304319	2303968	2304082	2308449	2308623	59124	1,2	0,1	1,0	0,2	198	99	0.00174668	0.0379351	1.0,0.5	1.0,0.0	0.25
59176	ENSG00000122545.19	2020-09-07	chr7	+	35831352	35831496	35831494	35831496	35801218	35801270	59176	35,54	0,0	32,26	542705	198	99	0	0	1.0,1.0	0.029,0.018	0.977
59177	ENSG00000122545.19	2020-09-07	chr7	+	35831424	35831496	35831494	35831496	35801218	35801270	59177	31,57	0,0	30,25	542705	169	99	0	0	1.0,1.0	0.031,0.02	0.975
59217	ENSG00000086159.13	AQP6	chr12	+	49973917	49974482	49974323	49974482	49973344	49973575	59217	7,11	6,6	8,19	1,2	198	99	0.00210645	0.0435858	0.368,0.478	0.8,0.826	-0.39
59268	ENSG00000071564.16	TCF3	chr19	-	1615284	1615515	1615284	1615485	1615685	1615815	59268	178245	13,20	210273	47,75	129	99	4.98364e-08	5.44482e-06	0.913,0.904	0.774,0.736	0.154
59357	ENSG00000169231.13	THBS3	chr1	-	155198408	155198777	155198408	155198602	155199803	155199856	59357	16,25	212297	79109	255320	198	99	5.18141e-13	1.8226e-10	0.036,0.04	0.134,0.146	-0.102
59359	ENSG00000169231.13	THBS3	chr1	-	155199803	155199856	155199803	155199852	155199981	155200049	59359	18,13	12,4	38,49	0,1	103	99	7.91901e-09	1.05506e-06	0.59,0.758	1.0,0.979	-0.316
59361	ENSG00000169231.13	THBS3	chr1	-	155200902	155201204	155200902	155201004	155201416	155201569	59361	164230	14,18	238362	48,61	198	99	0.000221122	0.00736838	0.854,0.865	0.713,0.748	0.129
59397	ENSG00000003756.16	RBM5	chr3	+	50110336	50110757	50110678	50110757	50109602	50109688	59397	19,13	12,28	17,29	92117	198	99	0.00143745	0.0326313	0.442,0.188	0.085,0.11	0.217
59402	ENSG00000003756.16	RBM5	chr3	+	50110378	50110776	50110678	50110776	50109602	50109688	59402	159258	12,28	246341	92117	198	99	1.41772e-11	3.81144e-09	0.869,0.822	0.572,0.593	0.263
59414	ENSG00000163795.14	ZNF513	chr2	-	27378194	27378618	27378194	27378615	27378883	27378993	59414	6,5	4,24	0,0	4,1	102	99	6.3028e-05	0.00260974	0.593,0.168	0.0,0.0	0.381
59416	ENSG00000163795.14	ZNF513	chr2	-	27378329	27378777	27378329	27378618	27378883	27378993	59416	4,9	6,5	2,7	0,0	198	99	1.24592e-07	1.21644e-05	0.25,0.474	1.0,1.0	-0.638
59477	ENSG00000147955.17	SIGMAR1	chr9	-	34636970	34637112	34636970	34637089	34637266	34637420	59477	54,66	29,43	9,27	26,41	122	99	7.04211e-05	0.00284542	0.602,0.555	0.219,0.348	0.295
59599	ENSG00000204351.12	SKIV2L	chr6	+	31963647	31964125	31963912	31964125	31963412	31963559	59599	1,7	0,0	8,8	3,2	198	99	0.000102748	0.00390937	1.0,1.0	0.571,0.667	0.381
59625	ENSG00000184009.12	ACTG1	chr17	-	81510478	81510855	81510478	81510758	81510926	81511626	59625	17,20	0,6	24,25	0,0	196	99	0.000637971	0.0169397	1.0,0.627	1.0,1.0	-0.186
59661	ENSG00000143420.18	ENSA	chr1	-	150627023	150627097	150627023	150627070	150627466	150627592	59661	0,0	2,2	5,4	1,1	126	99	2.19212e-07	1.98812e-05	0.0,0.0	0.797,0.759	-0.778
59668	ENSG00000152102.18	FAM168B	chr2	-	131057664	131057737	131057664	131057717	131071854	131071938	59668	0,1	2,6	3,5	0,5	119	99	0.000102853	0.00391028	0.0,0.122	1.0,0.454	-0.666
59787	ENSG00000198836.10	OPA1	chr3	+	193654861	193655027	193654932	193655027	193648069	193648134	59787	2,4	1,2	3,3	0,0	170	99	0.000866901	0.0217016	0.538,0.538	1.0,1.0	-0.462
59880	ENSG00000262879.6	AC005670.3	chr17	-	47097238	47097382	47097238	47097357	47099834	47100248	59880	0,0	1,4	2,2	0,0	124	99	5.84573e-10	1.06035e-07	0.0,0.0	1.0,1.0	-1
59927	ENSG00000116918.15	TSNAX	chr1	+	231563464	231563708	231563677	231563708	231561127	231561255	59927	5,13	2,7	13,28	0,2	198	99	0.000124395	0.00461279	0.556,0.481	1.0,0.875	-0.419
59952	ENSG00000143486.16	EIF2D	chr1	-	206602950	206603440	206602950	206603408	206605399	206605507	59952	0,0	6,4	2,3	5,0	131	99	0.000169665	0.00592103	0.0,0.0	0.232,1.0	-0.616
59991	ENSG00000169710.9	FASN	chr17	-	82083771	82084114	82083771	82083891	82084233	82084384	59991	3,21	6,6	12,14	0,0	198	99	3.66783e-07	3.10224e-05	0.2,0.636	1.0,1.0	-0.582
59996	ENSG00000169710.9	FASN	chr17	-	82083974	82084379	82083974	82084362	82084512	82084716	59996	2,4	0,0	2,4	2,4	116	99	1.00069e-05	0.000547044	1.0,1.0	0.46,0.46	0.54
60086	ENSG00000230124.8	ACBD6	chr1	-	180286982	180287406	180286982	180287402	180288269	180288517	60086	1,9	11,14	0,1	9,6	103	99	0.00183601	0.0392747	0.08,0.382	0.0,0.138	0.162
60364	ENSG00000104522.16	TSTA3	chr8	-	143614335	143614671	143614335	143614453	143614786	143614915	60364	67139	17,47	103123	12,20	198	99	0.00185245	0.039479	0.663,0.597	0.811,0.755	-0.153
60367	ENSG00000167778.9	SPRYD3	chr12	-	53066313	53066479	53066313	53066397	53066572	53066692	60367	22,29	4,3	14,13	0,0	181	99	0.000171469	0.0059757	0.751,0.841	1.0,1.0	-0.204
60428	ENSG00000164163.11	ABCE1	chr4	+	145121145	145121391	145121332	145121391	145119931	145120153	60428	92130	13,29	81114	2,5	198	99	4.6306e-06	0.000278636	0.78,0.691	0.953,0.919	-0.2
60532	ENSG00000102901.13	CENPT	chr16	-	67830394	67830888	67830394	67830692	67831215	67831358	60532	7,16	0,0	2,5	0,5	198	99	0.00175333	0.0380247	1.0,1.0	1.0,0.333	0.334
60545	ENSG00000102901.13	CENPT	chr16	-	67832227	67832376	67832227	67832315	67832454	67832545	60545	23,42	148307	58,95	150189	160	99	1.38208e-09	2.26169e-07	0.088,0.078	0.193,0.237	-0.132
60588	ENSG00000221955.10	SLC12A8	chr3	-	125107880	125108126	125107880	125107953	125110188	125110718	60588	54,99	4,4	27,34	0,0	198	99	0.00230576	0.0469231	0.871,0.925	1.0,1.0	-0.102
60623	ENSG00000251474.6	RPL32P3	chr3	-	129397410	129397865	129397410	129397578	129399007	129399439	60623	1,0	2,1	1,1	0,0	198	99	1.12297e-06	8.14378e-05	0.2,0.0	1.0,1.0	-0.9
60639	ENSG00000204304.12	PBX2	chr6	-	32188722	32188859	32188722	32188796	32189694	32190202	60639	13,20	362673	64,79	201284	162	99	0	0	0.021,0.018	0.163,0.145	-0.135
60784	ENSG00000184465.16	WDR27	chr6	-	169663562	169663801	169663562	169663706	169664165	169664632	60784	19,32	11,10	24,40	3,3	194	99	0.00123391	0.0288909	0.468,0.62	0.803,0.872	-0.293
60889	ENSG00000137142.5	IGFBPL1	chr9	-	38418875	38419180	38418875	38419039	38423964	38424454	60889	15,13	14,16	27,33	5,8	198	99	3.21374e-05	0.00147331	0.349,0.289	0.73,0.673	-0.383
60906	ENSG00000078668.14	VDAC3	chr8	+	42393810	42393884	42393844	42393884	42393621	42393732	60906	9,13	26,27	8,8	53,74	133	99	0.00167077	0.036678	0.205,0.264	0.101,0.074	0.147
60921	ENSG00000165675.16	ENOX2	chrX	-	130637228	130637410	130637228	130637404	130656580	130656695	60921	48107	14,25	59103	0,6	105	99	2.08217e-07	1.90215e-05	0.764,0.801	1.0,0.942	-0.189
60985	ENSG00000156261.13	CCT8	chr21	-	29062127	29062238	29062127	29062234	29062327	29062415	60985	0,0	19,13	5,2	5,4	103	99	1.69041e-06	0.00011674	0.0,0.0	0.49,0.325	-0.407
61021	ENSG00000186510.12	CLCNKA	chr1	+	16029691	16029800	16029730	16029800	16029125	16029299	61021	0,0	1,7	4,7	22,30	138	99	0.00084052	0.0211397	0.0,0.0	0.115,0.143	-0.129
61049	ENSG00000118197.14	DDX59	chr1	-	200650424	200650676	200650424	200650601	200659026	200659116	61049	55113	0,1	51,80	5,5	174	99	0.000198985	0.00675329	1.0,0.985	0.853,0.901	0.115
61072	ENSG00000186470.14	BTN3A2	chr6	+	26368248	26368608	26368564	26368608	26367989	26368050	61072	2,4	10,14	13,15	15,8	198	99	0.00118723	0.0280244	0.091,0.125	0.302,0.484	-0.285
61212	ENSG00000101180.16	HRH3	chr20	-	62218490	62218715	62218490	62218615	62219720	62220278	61212	2,9	15,14	1,0	5,14	198	99	0.00108067	0.0258514	0.062,0.243	0.091,0.0	0.107
61277	ENSG00000058673.16	ZC3H11A	chr1	+	203802568	203803016	203802956	203803016	203801574	203801628	61277	458702	75114	9021141	76,92	198	99	5.8143e-06	0.000341537	0.753,0.755	0.856,0.861	-0.105
61294	ENSG00000162437.14	RAVER2	chr1	+	64804733	64805049	64804990	64805049	64802975	64803061	61294	9,32	0,0	24,41	5,2	198	99	0.000279618	0.00890753	1.0,1.0	0.706,0.911	0.192
61346	ENSG00000160410.15	SHKBP1	chr19	+	40578153	40578524	40578461	40578524	40577556	40577709	61346	16,17	1,0	27,36	6,5	198	99	0.000530096	0.01473	0.889,1.0	0.692,0.783	0.207
61370	ENSG00000121957.14	GPSM2	chr1	+	108882475	108882625	108882579	108882625	108877002	108877228	61370	4,4	7,30	0,0	5,4	198	99	0.00234793	0.0476401	0.222,0.062	0.0,0.0	0.142
61371	ENSG00000121957.14	GPSM2	chr1	+	108882475	108882625	108882579	108882625	108877255	108877774	61371	3,5	0,0	1,0	0,2	198	99	0.00119564	0.0281171	1.0,1.0	1.0,0.0	0.5
61420	ENSG00000011021.23	CLCN6	chr1	+	11843703	11844073	11843733	11844073	11841028	11841207	61420	3,5	4,3	5,4	0,1	129	99	0.000453069	0.0130329	0.365,0.561	1.0,0.754	-0.414
61472	ENSG00000166477.13	LEO1	chr15	-	51938024	51938285	51938024	51938256	51947291	51947389	61472	3,7	0,2	0,0	2,2	128	99	3.50452e-09	5.14242e-07	1.0,0.73	0.0,0.0	0.865
61645	ENSG00000117597.18	UTP25	chr1	+	209843450	209843696	209843565	209843696	209842582	209842695	61645	165281	0,0	60,95	6,4	198	99	7.50054e-06	0.000424839	1.0,1.0	0.833,0.922	0.123
61697	ENSG00000272655.2	POLR2J4	chr7	-	44013561	44014783	44013561	44013679	44016433	44016523	61697	148176	2,7	51,68	12,21	198	99	7.26534e-11	1.62287e-08	0.974,0.926	0.68,0.618	0.301
61715	ENSG00000101986.12	ABCD1	chrX	+	153736641	153736911	153736757	153736911	153736344	153736513	61715	2,4	0,0	0,1	2,0	198	99	0.00119564	0.0281171	1.0,1.0	0.0,1.0	0.5
61749	ENSG00000009954.11	BAZ1B	chr7	-	73460560	73460766	73460560	73460762	73462921	73463099	61749	0,3	3,1	1,1	0,0	103	99	0.000255933	0.0082866	0.0,0.742	1.0,1.0	-0.629
61778	ENSG00000174996.11	KLC2	chr11	+	66261807	66262192	66262122	66262192	66258583	66258822	61778	2,9	3,3	2,4	0,0	198	99	1.6981e-06	0.000117164	0.25,0.6	1.0,1.0	-0.575
61839	ENSG00000163013.11	FBXO41	chr2	-	73259866	73260135	73259866	73260034	73260388	73260547	61839	1,6	2,4	2,5	0,0	198	99	2.08087e-07	1.90215e-05	0.2,0.429	1.0,1.0	-0.685
61844	ENSG00000163013.11	FBXO41	chr2	-	73265892	73266330	73265892	73265966	73266456	73266804	61844	7,11	19,11	4,1	28,32	198	99	0.000106978	0.00404011	0.156,0.333	0.067,0.015	0.203
61962	ENSG00000162664.17	ZNF326	chr1	+	90007344	90007750	90007608	90007750	90005132	90005244	61962	229263	7,6	161243	15,25	198	99	1.87378e-05	0.00093846	0.942,0.956	0.843,0.829	0.113
61985	ENSG00000107362.13	ABHD17B	chr9	-	71906383	71906787	71906383	71906650	71910633	71910931	61985	1,2	5,6	4,5	2,0	198	99	0.000444454	0.0128482	0.091,0.143	0.5,1.0	-0.633
62019	ENSG00000196756.13	SNHG17	chr20	-	38422011	38422368	38422011	38422241	38425934	38426503	62019	39,40	45,81	94122	50,50	198	99	9.84178e-08	9.77374e-06	0.302,0.198	0.485,0.55	-0.268
62055	ENSG00000149311.18	ATM	chr11	+	108280994	108281168	108281086	108281168	108279490	108279608	62055	102139	2,2	93139	13,11	191	99	2.14593e-05	0.00104962	0.964,0.973	0.788,0.868	0.14
62097	ENSG00000227214.2	HCG15	chr6	+	28986312	28986506	28986391	28986506	28986202	28986232	62097	11,9	1,4	4,5	0,0	178	99	0.000250594	0.00814145	0.86,0.556	1.0,1.0	-0.292
62126	ENSG00000143748.18	NVL	chr1	-	224301690	224301791	224301690	224301771	224303722	224303857	62126	3,6	19,18	0,0	7,6	119	99	0.000336427	0.0103107	0.116,0.217	0.0,0.0	0.167
62157	ENSG00000183258.12	DDX41	chr5	-	177512779	177513204	177512779	177512876	177513352	177513847	62157	6,19	0,0	16,14	4,1	198	99	0.000534311	0.0148034	1.0,1.0	0.667,0.875	0.229
62167	ENSG00000183258.12	DDX41	chr5	-	177515185	177515367	177515185	177515258	177515684	177515821	62167	190237	669947	243332	293397	198	99	0	0	0.124,0.111	0.293,0.295	-0.176
62168	ENSG00000183258.12	DDX41	chr5	-	177515185	177515367	177515185	177515339	177515684	177515821	62168	25,33	10,16	25,50	4,6	127	99	0.00177777	0.038433	0.661,0.617	0.83,0.867	-0.21
62171	ENSG00000183258.12	DDX41	chr5	-	177516118	177516441	177516118	177516193	177516724	177516934	62171	18,27	0,6	7,9	0,0	198	99	0.00067007	0.0176611	1.0,0.692	1.0,1.0	-0.154
62172	ENSG00000183258.12	DDX41	chr5	-	177516118	177516512	177516118	177516193	177516724	177516934	62172	14,28	0,6	8,10	0,0	198	99	0.000535488	0.0148251	1.0,0.7	1.0,1.0	-0.15
62173	ENSG00000183258.12	DDX41	chr5	-	177516118	177516512	177516118	177516441	177516724	177516934	62173	0,1	4,0	1,1	0,0	170	99	0.000180091	0.00619868	0.0,1.0	1.0,1.0	-0.5
62239	ENSG00000143742.13	SRP9	chr1	+	225789019	225789093	225789036	225789093	225783299	225783368	62239	3,3	1,0	0,1	1,2	116	99	1.03418e-05	0.000562084	0.719,1.0	0.0,0.299	0.71
62317	ENSG00000159335.16	PTMS	chr12	+	6770365	6770802	6770391	6770802	6769920	6769999	62317	17,38	18,24	20,15	44,61	125	99	4.46046e-05	0.00196699	0.428,0.556	0.265,0.163	0.278
62434	ENSG00000144407.9	PTH2R	chr2	+	208443347	208443537	208443407	208443537	208442363	208442461	62434	31,59	0,0	41,54	4,4	159	99	0.000456495	0.0131007	1.0,1.0	0.865,0.894	0.121
62471	ENSG00000162910.19	MRPL55	chr1	-	228108234	228108533	228108234	228108321	228108954	228109055	62471	15,20	24,49	25,40	19,11	198	99	0.000212193	0.00712764	0.238,0.169	0.397,0.645	-0.318
62472	ENSG00000162910.19	MRPL55	chr1	-	228108234	228108604	228108234	228108321	228108954	228109055	62472	16,21	24,49	25,40	19,11	198	99	0.000363912	0.0110027	0.25,0.176	0.397,0.645	-0.308
62473	ENSG00000162910.19	MRPL55	chr1	-	228108234	228108617	228108234	228108321	228108954	228109055	62473	15,20	24,49	25,40	19,11	198	99	0.000212193	0.00712764	0.238,0.169	0.397,0.645	-0.318
62488	ENSG00000132680.11	KHDC4	chr1	-	155921367	155921628	155921367	155921527	155921860	155921918	62488	586888	43,81	436725	97153	198	99	3.96734e-10	7.46613e-08	0.872,0.846	0.692,0.703	0.161
62517	ENSG00000138028.16	CGREF1	chr2	-	27110621	27110976	27110621	27110874	27118845	27119128	62517	4,14	0,7	2,5	0,0	198	99	0.000367484	0.0110828	1.0,0.5	1.0,1.0	-0.25
62565	ENSG00000146263.11	MMS22L	chr6	-	97165245	97165457	97165245	97165339	97168070	97168240	62565	62127	3,2	19,12	7,8	198	99	1.89803e-08	2.30074e-06	0.912,0.969	0.576,0.429	0.438
62637	ENSG00000172493.20	AFF1	chr4	+	87134473	87134694	87134518	87134694	87132270	87132408	62637	4,10	1,3	2,5	3,14	144	99	0.000525865	0.0146399	0.733,0.696	0.314,0.197	0.459
62644	ENSG00000004455.16	AK2	chr1	-	33012073	33012142	33012073	33012122	33013206	33013402	62644	4,22	49,86	4,5	3,4	119	99	0.00162832	0.0359348	0.064,0.175	0.526,0.51	-0.399
62646	ENSG00000004455.16	AK2	chr1	-	33012073	33012496	33012073	33012122	33013206	33013402	62646	254392	49,86	171242	3,4	198	99	0	0	0.722,0.695	0.966,0.968	-0.259
62661	ENSG00000144579.7	CTDSP1	chr2	+	218403010	218403468	218403185	218403468	218402348	218402405	62661	1,2	0,0	4,6	3,1	198	99	0.000510375	0.0143547	1.0,1.0	0.4,0.75	0.425
62713	ENSG00000160767.21	FAM189B	chr1	-	155251732	155251908	155251732	155251905	155253593	155253732	62713	1,3	0,1	1,3	1,3	102	99	0.00171325	0.0374143	1.0,0.744	0.493,0.493	0.379
62793	ENSG00000122376.11	SHLD2	chr10	+	87180074	87180303	87180125	87180303	87175888	87176095	62793	110128	0,0	138206	13,21	150	99	2.295e-09	3.57723e-07	1.0,1.0	0.875,0.866	0.129
62826	ENSG00000259673.6	IQCH-AS1	chr15	-	67466493	67466738	67466493	67466711	67518999	67519102	62826	0,7	4,9	6,8	1,1	126	99	0.000250116	0.00812943	0.0,0.379	0.825,0.863	-0.654
62898	ENSG00000115207.13	GTF3C2	chr2	-	27350313	27350399	27350313	27350389	27356086	27356492	62898	13,10	2,11	5,4	0,1	109	99	0.00196644	0.0413826	0.855,0.452	1.0,0.784	-0.239
62899	ENSG00000115207.13	GTF3C2	chr2	-	27350313	27350632	27350313	27350389	27356086	27356492	62899	13,14	2,11	7,5	0,1	198	99	0.00133333	0.0306747	0.765,0.389	1.0,0.714	-0.28
62904	ENSG00000079277.21	MKNK1	chr1	-	46562698	46563145	46562698	46562843	46565040	46565426	62904	3,2	41,57	14,11	40,46	198	99	3.90194e-05	0.00175148	0.035,0.017	0.149,0.107	-0.102
63011	ENSG00000135406.14	PRPH	chr12	+	49296006	49296238	49296177	49296238	49295765	49295875	63011	8,26	10,19	30,52	3,13	198	99	0.000236125	0.0077788	0.286,0.406	0.833,0.667	-0.404
63030	ENSG00000160293.17	VAV2	chr9	-	133782162	133782460	133782162	133782266	133783502	133783591	63030	10,13	0,0	4,3	1,8	198	99	2.7676e-07	2.4253e-05	1.0,1.0	0.667,0.158	0.587
63100	ENSG00000143952.20	VPS54	chr2	-	63965834	63965914	63965834	63965875	63968956	63968991	63100	42,72	0,3	95117	54,60	138	99	2.10942e-15	1.11823e-12	1.0,0.945	0.558,0.583	0.402
63101	ENSG00000143952.20	VPS54	chr2	-	63965834	63965966	63965834	63965875	63968956	63968991	63101	119208	0,3	201283	54,60	190	99	0	0	1.0,0.973	0.66,0.711	0.301
63102	ENSG00000143952.20	VPS54	chr2	-	63965834	63965966	63965834	63965914	63968956	63968991	63102	77136	0,0	119181	13,15	151	99	2.76066e-08	3.20697e-06	1.0,1.0	0.857,0.888	0.127
63106	ENSG00000143952.20	VPS54	chr2	-	63981645	63981887	63981645	63981690	63983863	63984019	63106	87100	2,6	158212	16,30	198	99	0.00136102	0.031169	0.956,0.893	0.832,0.779	0.119
63220	ENSG00000204394.13	VARS	chr6	-	31779229	31779524	31779229	31779292	31779607	31780051	63220	16,30	0,10	23,34	0,0	198	99	0.000146291	0.00522895	1.0,0.6	1.0,1.0	-0.2
63231	ENSG00000204394.13	VARS	chr6	-	31780440	31780779	31780440	31780568	31780869	31780938	63231	26,33	3,5	31,46	0,0	198	99	3.63228e-05	0.00164317	0.812,0.767	1.0,1.0	-0.21
63352	ENSG00000182272.12	B4GALNT4	chr11	+	372982	373116	373025	373116	372661	372754	63352	0,2	1,2	11,10	2,0	142	99	0.00131671	0.0304226	0.0,0.411	0.793,1.0	-0.691
63366	ENSG00000087266.17	SH3BP2	chr4	+	2825109	2825178	2825125	2825178	2824612	2824730	63366	6,2	46,86	12,17	57,61	115	99	0.000236897	0.00779059	0.101,0.02	0.153,0.193	-0.112
63370	ENSG00000087266.17	SH3BP2	chr4	+	2832846	2833049	2832920	2833049	2832344	2832412	63370	5,5	2,1	0,0	4,3	173	99	9.36455e-08	9.39901e-06	0.589,0.741	0.0,0.0	0.665
63401	ENSG00000112242.15	E2F3	chr6	+	20481223	20481375	20481264	20481375	20479845	20479957	63401	20,18	0,0	13,19	2,4	140	99	0.000380424	0.0114091	1.0,1.0	0.821,0.771	0.204
63493	ENSG00000133247.14	KMT5C	chr19	+	55342242	55342380	55342278	55342380	55341840	55342046	63493	1,3	0,1	0,1	5,1	135	99	9.19766e-06	0.000509081	1.0,0.688	0.0,0.423	0.632
63574	ENSG00000081154.11	PCNP	chr3	+	101579748	101580004	101579798	101580004	101574218	101574279	63574	4,3	1,1	0,0	2,1	149	99	1.46021e-06	0.000102632	0.727,0.666	0.0,0.0	0.697
63578	ENSG00000081154.11	PCNP	chr3	+	101579798	101580004	101579827	101580004	101574218	101574279	63578	1,1	3,2	2,1	0,0	128	99	9.89042e-07	7.31347e-05	0.205,0.279	1.0,1.0	-0.758
63702	ENSG00000278259.4	MYO19	chr17	-	36512657	36513021	36512657	36512883	36513428	36513505	63702	4,20	0,7	3,3	0,0	198	99	0.000307743	0.00958049	1.0,0.588	1.0,1.0	-0.206
63737	ENSG00000125812.16	GZF1	chr20	+	23370090	23370421	23370136	23370421	23368870	23368929	63737	8,12	1,1	15,19	10,13	145	99	0.000502053	0.0141758	0.845,0.891	0.506,0.499	0.366
63846	ENSG00000196208.14	GREB1	chr2	+	11610687	11610742	11610736	11610742	11602405	11602542	63846	35,67	1,2	87,91	16,21	148	99	6.10399e-06	0.000355913	0.959,0.957	0.784,0.744	0.194
63913	ENSG00000236989.5	AC130710.1	chr2	-	16097358	16097577	16097358	16097459	16105414	16105662	63913	3,2	1,0	0,0	1,2	198	99	2.72728e-07	2.40396e-05	0.6,1.0	0.0,0.0	0.8
63933	ENSG00000149262.17	INTS4	chr11	-	77891680	77891840	77891680	77891809	77901420	77901551	63933	0,0	5,5	2,3	2,5	130	99	0.000254495	0.00824681	0.0,0.0	0.432,0.314	-0.373
63940	ENSG00000137486.17	ARRB1	chr11	-	75267147	75267558	75267147	75267219	75267651	75267703	63940	11,10	7,22	0,0	6,8	198	99	4.52625e-06	0.00027323	0.44,0.185	0.0,0.0	0.312
63941	ENSG00000137486.17	ARRB1	chr11	-	75267147	75267558	75267147	75267505	75267651	75267703	63941	11,9	6,12	0,0	2,1	152	99	3.70417e-05	0.00167349	0.544,0.328	0.0,0.0	0.436
64026	ENSG00000159208.16	CIART	chr1	+	150283207	150283633	150283538	150283633	150282542	150282618	64026	5,14	1,2	0,1	2,3	198	99	2.98723e-06	0.000190403	0.714,0.778	0.0,0.143	0.674
64028	ENSG00000159208.16	CIART	chr1	+	150283337	150283633	150283513	150283633	150282542	150282618	64028	23,39	5,12	2,7	5,8	198	99	0.000732284	0.0188908	0.697,0.619	0.167,0.304	0.422
64063	ENSG00000072135.13	PTPN18	chr2	+	130370421	130370782	130370556	130370782	130370127	130370190	64063	0,0	12,25	3,5	4,3	198	99	1.08322e-06	7.88591e-05	0.0,0.0	0.273,0.455	-0.364
64065	ENSG00000072135.13	PTPN18	chr2	+	130370746	130370964	130370874	130370964	130370556	130370623	64065	0,1	4,5	2,4	0,0	198	99	1.35368e-11	3.6787e-09	0.0,0.091	1.0,1.0	-0.955
64103	ENSG00000118965.14	WDR35	chr2	-	19941611	19941839	19941611	19941725	19945785	19945996	64103	172300	4,10	154231	21,18	198	99	6.3308e-05	0.00261911	0.956,0.938	0.786,0.865	0.121
64185	ENSG00000108604.15	SMARCD2	chr17	-	63833068	63833443	63833068	63833170	63833586	63833722	64185	11,22	1,0	14,51	15,31	198	99	3.88421e-08	4.35749e-06	0.846,1.0	0.318,0.451	0.538
64301	ENSG00000182899.17	RPL35A	chr3	+	197953968	197954120	197954010	197954120	197951158	197951311	64301	0,0	2,1	2,3	1,3	141	99	6.09885e-05	0.00254347	0.0,0.0	0.584,0.412	-0.498
64313	ENSG00000277726.4	AL109811.3	chr1	+	11023192	11023329	11023262	11023329	11022123	11022241	64313	2,3	0,6	2,1	0,0	169	99	0.00200585	0.0420007	1.0,0.227	1.0,1.0	-0.386
64319	ENSG00000277726.4	AL109811.3	chr1	+	11023866	11024335	11024301	11024335	11023197	11023329	64319	2,6	0,1	0,1	2,1	198	99	2.01571e-06	0.000134636	1.0,0.75	0.0,0.333	0.709
64339	ENSG00000115163.15	CENPA	chr2	+	26793144	26793326	26793205	26793326	26792130	26792240	64339	20,38	9,2	6,7	0,0	160	99	0.000182142	0.00626281	0.579,0.922	1.0,1.0	-0.25
64382	ENSG00000119777.20	TMEM214	chr2	+	27038031	27038237	27038145	27038237	27037527	27037892	64382	18,34	19,35	33,39	5,7	198	99	8.87895e-08	8.97144e-06	0.321,0.327	0.767,0.736	-0.428
64410	ENSG00000167283.8	ATP5MG	chr11	+	118406711	118406834	118406778	118406834	118401651	118401717	64410	2,3	0,0	1,0	0,2	166	99	0.00203234	0.0423786	1.0,1.0	1.0,0.0	0.5
64419	ENSG00000167283.8	ATP5MG	chr11	+	118406744	118406989	118406936	118406989	118405656	118405709	64419	20,62	47,82	46,54	6,19	198	99	6.27972e-08	6.64863e-06	0.175,0.274	0.793,0.587	-0.465
64429	ENSG00000138073.14	PREB	chr2	-	27132842	27133329	27132842	27132923	27134286	27134666	64429	18,30	1,8	16,24	0,0	198	99	3.77253e-05	0.00170049	0.9,0.652	1.0,1.0	-0.224
64468	ENSG00000115211.15	EIF2B4	chr2	-	27367084	27367295	27367084	27367201	27367456	27367559	64468	30,65	322476	96156	252288	193	99	0	0	0.046,0.065	0.163,0.217	-0.135
64502	ENSG00000051341.14	POLQ	chr3	-	121493477	121493721	121493477	121493653	121496807	121496932	64502	55117	2,0	15,10	6,0	167	99	0.00193173	0.0408004	0.942,1.0	0.597,1.0	0.172
64535	ENSG00000156256.15	USP16	chr21	+	29046666	29047321	29047227	29047321	29043422	29043599	64535	414566	35,54	361505	5,10	198	99	1.21988e-10	2.55787e-08	0.855,0.84	0.973,0.962	-0.12
64547	ENSG00000158286.13	RNF207	chr1	+	6212667	6212733	6212681	6212733	6212230	6212416	64547	10,23	42,71	45,55	52,99	113	99	0.00119469	0.0281171	0.173,0.221	0.431,0.327	-0.182
64592	ENSG00000070061.15	ELP1	chr9	-	108896890	108897364	108896890	108897280	108898501	108898581	64592	1,1	0,0	0,0	1,2	183	99	6.56048e-09	8.88214e-07	1.0,1.0	0.0,0.0	1
64626	ENSG00000119283.15	TRIM67	chr1	+	231201789	231201990	231201942	231201990	231201357	231201517	64626	5,4	0,1	4,5	4,6	198	99	0.000154994	0.00548791	1.0,0.667	0.333,0.294	0.52
64627	ENSG00000119283.15	TRIM67	chr1	+	231201792	231201990	231201942	231201990	231201357	231201517	64627	2,4	0,1	4,5	4,6	198	99	0.000789269	0.0201127	1.0,0.667	0.333,0.294	0.52
64658	ENSG00000266472.5	MRPS21	chr1	+	150301643	150301916	150301661	150301916	150294334	150294449	64658	1,3	9,4	15,20	4,10	117	99	0.000887826	0.0221298	0.086,0.388	0.76,0.629	-0.458
[truncated: 517 more rows]

## Sheet: KD188-A5SS
ID	GeneID	geneSymbol	chr	strand	longExonStart_0base	longExonEnd	shortES	shortEE	flankingES	flankingEE	ID.1	IJC_SAMPLE_1	SJC_SAMPLE_1	IJC_SAMPLE_2	SJC_SAMPLE_2	IncFormLen	SkipFormLen	PValue	FDR	IncLevel1	IncLevel2	IncLevelDifference
9	ENSG00000102125.16	TAZ	chrX	+	154413206	154413339	154413206	154413252	154413481	154413567	9	19,22	44,81	20,39	28,45	186	99	0.000833305	0.0184762	0.187,0.126	0.275,0.316	-0.139
10	ENSG00000102125.16	TAZ	chrX	+	154413206	154413352	154413206	154413252	154413481	154413567	10	19,24	44,81	22,35	28,45	198	99	0.00229822	0.040328	0.178,0.129	0.282,0.28	-0.128
11	ENSG00000102125.16	TAZ	chrX	+	154413206	154413358	154413206	154413252	154413481	154413567	11	21,26	44,81	27,40	28,45	198	99	0.000560479	0.0134349	0.193,0.138	0.325,0.308	-0.151
15	ENSG00000102125.16	TAZ	chrX	+	154419542	154419746	154419542	154419623	154420031	154420094	15	50,79	28,45	50,82	9,17	198	99	6.52548e-05	0.00239169	0.472,0.467	0.735,0.707	-0.251
50	ENSG00000271147.8	ARMCX5-GPRASP2	chrX	+	102599705	102599859	102599705	102599847	102601879	102601977	50	6,11	0,0	13,7	6,3	111	99	9.92664e-06	0.000496128	1.0,1.0	0.659,0.675	0.333
109	ENSG00000205643.11	CDPF1	chr22	-	46247105	46247221	46247109	46247221	46246672	46246795	109	2,6	2,2	2,1	0,0	103	99	0.00201078	0.0364056	0.49,0.742	1.0,1.0	-0.384
143	ENSG00000102038.15	SMARCA1	chrX	-	129448301	129448443	129448332	129448443	129446504	129447301	143	11,29	28,55	16,30	9,20	130	99	0.000124278	0.00407237	0.23,0.286	0.575,0.533	-0.296
176	ENSG00000182093.16	WRB	chr21	+	39405913	39406298	39405913	39406058	39406561	39406731	176	1,7	1,5	4,10	0,1	198	99	0.000126987	0.00413478	0.333,0.412	1.0,0.833	-0.544
188	ENSG00000159086.15	PAXBP1	chr21	-	32755212	32755353	32755229	32755353	32751118	32751218	188	170289	105161	438642	76,82	116	99	0	0	0.58,0.605	0.831,0.87	-0.258
199	ENSG00000101194.18	SLC17A9	chr20	+	62963583	62964022	62963583	62963680	62964227	62964315	199	0,0	9,6	3,4	5,9	198	99	0.000360908	0.0096368	0.0,0.0	0.231,0.182	-0.207
224	ENSG00000101040.19	ZMYND8	chr20	-	47238757	47239138	47238895	47239138	47236325	47236516	224	139258	157303	301403	161207	198	99	8.62277e-09	1.00886e-06	0.307,0.299	0.483,0.493	-0.185
226	ENSG00000064601.18	CTSA	chr20	+	45892724	45892887	45892724	45892880	45893987	45894072	226	27,39	5,5	37,56	18,27	106	99	0.000852169	0.0188128	0.835,0.879	0.658,0.66	0.198
262	ENSG00000101294.17	HM13	chr20	+	31538178	31538554	31538178	31538359	31544946	31545035	262	52107	7,4	46,54	21,11	198	99	0.000408389	0.0105846	0.788,0.93	0.523,0.711	0.242
277	ENSG00000089123.16	TASP1	chr20	-	13528432	13528511	13528445	13528511	13483226	13483337	277	59,86	2,5	58,72	11,11	112	99	0.00167	0.031789	0.963,0.938	0.823,0.853	0.112
303	ENSG00000131848.9	ZSCAN5A	chr19	-	56314619	56314839	56314680	56314839	56313282	56313384	303	25,22	63133	1,3	27,62	160	99	2.54673e-05	0.00110818	0.197,0.093	0.022,0.029	0.12
304	ENSG00000160469.16	BRSK1	chr19	+	55287213	55287303	55287213	55287299	55287991	55288053	304	4,12	0,1	13,14	8,10	103	99	2.30046e-05	0.00102013	1.0,0.92	0.61,0.574	0.368
305	ENSG00000160469.16	BRSK1	chr19	+	55287213	55287303	55287213	55287299	55289479	55289620	305	26,36	281345	54,71	201325	103	99	3.04743e-06	0.000176258	0.082,0.091	0.205,0.174	-0.103
346	ENSG00000010361.13	FUZ	chr19	-	49812446	49812736	49812614	49812736	49811630	49811699	346	18,46	34,27	48,68	5,7	198	99	5.13594e-08	4.95463e-06	0.209,0.46	0.828,0.829	-0.494
353	ENSG00000126456.16	IRF3	chr19	-	49661449	49662328	49661947	49662328	49660712	49660828	353	24,39	174237	27,34	44,58	198	99	8.53111e-09	1.00043e-06	0.065,0.076	0.235,0.227	-0.16
356	ENSG00000126456.16	IRF3	chr19	-	49665483	49665857	49665630	49665857	49664673	49664846	356	81130	100113	63,95	12,26	198	99	1.92013e-10	3.46906e-08	0.288,0.365	0.724,0.646	-0.359
361	ENSG00000130529.16	TRPM4	chr19	+	49182577	49182922	49182577	49182867	49183077	49183212	361	18,67	2,7	8,17	0,0	154	99	0.000470574	0.0117886	0.853,0.86	1.0,1.0	-0.143
391	ENSG00000159917.17	ZNF235	chr19	-	44298807	44298903	44298819	44298903	44236109	44236729	391	1,5	0,0	3,7	3,2	111	99	0.000122149	0.00400856	1.0,1.0	0.471,0.757	0.386
437	ENSG00000167595.15	PROSER3	chr19	+	35762252	35762477	35762252	35762356	35764853	35764936	437	31,31	75,83	51,56	15,20	198	99	2.22045e-16	1.06102e-13	0.171,0.157	0.63,0.583	-0.443
448	ENSG00000105176.18	URI1	chr19	+	29980158	29980364	29980158	29980250	29985222	29985301	448	3,1	0,0	0,0	3,1	198	99	8.7746e-10	1.36779e-07	1.0,1.0	0.0,0.0	1
496	ENSG00000095066.11	HOOK2	chr19	-	12774634	12774741	12774668	12774741	12772993	12773044	496	20,32	32,68	44,70	43,65	133	99	0.00272806	0.0462114	0.318,0.259	0.432,0.445	-0.15
500	ENSG00000101158.14	NELFCD	chr20	+	58989857	58990232	58989857	58989988	58990909	58991075	500	125178	344683	209308	260292	198	99	1.11022e-16	5.56516e-14	0.154,0.115	0.287,0.345	-0.181
539	ENSG00000188321.13	ZNF559	chr19	+	9337795	9338017	9337795	9337858	9338493	9338582	539	62104	49,68	73,97	20,36	198	99	0.000429719	0.0110297	0.387,0.433	0.646,0.574	-0.2
596	ENSG00000124222.22	STX16	chr20	+	58652072	58652138	58652072	58652087	58659622	58659634	596	157233	145238	126201	334544	150	99	4.45977e-13	1.30299e-10	0.417,0.393	0.199,0.196	0.208
628	ENSG00000152240.13	HAUS1	chr18	+	46105193	46105408	46105193	46105368	46122466	46122590	628	5,8	4,4	0,0	3,1	139	99	2.93391e-06	0.000170852	0.471,0.588	0.0,0.0	0.529
631	ENSG00000215386.13	MIR99AHG	chr21	+	16070532	16070892	16070532	16070567	16071113	16071398	631	1,0	1,2	1,2	0,1	198	99	0.00048896	0.0121386	0.333,0.0	1.0,0.5	-0.584
650	ENSG00000158201.10	ABHD3	chr18	-	21663677	21664230	21664117	21664230	21659169	21659343	650	52,77	71136	52,51	15,29	198	99	3.1626e-06	0.000181686	0.268,0.221	0.634,0.468	-0.307
665	ENSG00000169660.16	HEXD	chr17	+	82439630	82440334	82439630	82439713	82440996	82441075	665	40,61	49,89	136202	25,47	198	99	0	0	0.29,0.255	0.731,0.682	-0.434
697	ENSG00000204316.12	MRPL38	chr17	-	75904221	75904719	75904225	75904719	75902019	75902154	697	6,27	7,3	9,19	1,0	103	99	0.00057621	0.0137348	0.452,0.896	0.896,1.0	-0.274
709	ENSG00000133195.11	SLC39A11	chr17	-	72947527	72947875	72947730	72947875	72849633	72849804	709	53,94	92133	21,39	75104	198	99	0.00100697	0.0214344	0.224,0.261	0.123,0.158	0.102
745	ENSG00000089327.14	FXYD5	chr19	+	35157420	35157617	35157420	35157501	35158343	35158400	745	5,5	14,40	0,0	5,3	198	99	0.00298307	0.0496973	0.152,0.059	0.0,0.0	0.105
756	ENSG00000006282.21	SPATA20	chr17	+	50550997	50551222	50550997	50551190	50551510	50551679	756	8,31	97218	39,48	37,66	131	99	2.9976e-15	1.25627e-12	0.059,0.097	0.443,0.355	-0.321
767	ENSG00000002919.14	SNX11	chr17	+	48112030	48112111	48112030	48112085	48112573	48112660	767	81126	165203	23,38	117108	125	99	0.000243556	0.00709559	0.28,0.33	0.135,0.218	0.129
886	ENSG00000133030.21	MPRIP	chr17	+	17137915	17138429	17137915	17138075	17142626	17142765	886	61145	171269	169288	85149	198	99	0	0	0.151,0.212	0.499,0.491	-0.314
908	ENSG00000178999.13	AURKB	chr17	-	8207175	8207367	8207317	8207367	8206490	8206639	908	434659	13,9	51,68	5,6	198	99	0.00188934	0.0347983	0.943,0.973	0.836,0.85	0.115
912	ENSG00000170049.9	KCNAB3	chr17	-	7924628	7925183	7925096	7925183	7924414	7924498	912	2,2	3,2	4,3	1,0	198	99	0.000363639	0.00968783	0.25,0.333	0.667,1.0	-0.542
920	ENSG00000187838.17	PLSCR3	chr17	-	7393143	7393509	7393466	7393509	7392790	7392952	920	20,45	10,33	74,76	8,19	198	99	0.000141514	0.004525	0.5,0.405	0.822,0.667	-0.292
948	ENSG00000012048.22	BRCA1	chr17	-	43091434	43094860	43094743	43094860	43090943	43091032	948	128192	40,82	46,35	5,6	198	99	0.00118362	0.0242554	0.615,0.539	0.821,0.745	-0.206
960	ENSG00000132376.20	INPP5K	chr17	-	1515426	1515585	1515568	1515585	1513871	1513979	960	12,18	1,14	1,2	0,0	198	99	2.6626e-05	0.0011498	0.857,0.391	1.0,1.0	-0.376
975	ENSG00000158805.12	ZNF276	chr16	+	89727278	89727357	89727278	89727325	89729234	89729318	975	88168	68137	74128	141191	131	99	7.9999e-06	0.000412741	0.494,0.481	0.284,0.336	0.177
993	ENSG00000197912.15	SPG7	chr16	+	89554485	89556085	89554485	89554563	89556886	89557173	993	81158	227373	201330	247373	198	99	2.97096e-08	3.0861e-06	0.151,0.175	0.289,0.307	-0.135
1003	ENSG00000185504.17	FAAP100	chr17	-	81551731	81552052	81551927	81552052	81550247	81551203	1003	72184	41,85	60,80	56,69	198	99	0.0022718	0.0400258	0.468,0.52	0.349,0.367	0.136
1011	ENSG00000166822.13	TMEM170A	chr16	-	75451668	75451839	75451737	75451839	75443053	75447688	1011	273366	55,98	165229	18,23	168	99	4.20056e-05	0.00166877	0.745,0.688	0.844,0.854	-0.133
1017	ENSG00000102984.15	ZNF821	chr16	-	71867892	71868037	71867911	71868037	71864902	71865048	1017	30,36	18,42	12,33	40,63	118	99	0.00264838	0.0451063	0.583,0.418	0.201,0.305	0.247
1054	ENSG00000172831.12	CES2	chr16	+	66942647	66942785	66942647	66942737	66943298	66943371	1054	413566	13,36	272364	42,59	147	99	6.88666e-09	8.2849e-07	0.955,0.914	0.813,0.806	0.125
1109	ENSG00000099377.14	HSD3B7	chr16	+	30985652	30985947	30985652	30985824	30986048	30986204	1109	2,0	3,2	7,4	0,0	198	99	2.42344e-09	3.36706e-07	0.25,0.0	1.0,1.0	-0.875
1110	ENSG00000099364.16	FBXL19	chr16	+	30928466	30928628	30928466	30928499	30930072	30930584	1110	79123	56,69	184299	77,91	198	99	0.00187448	0.0346118	0.414,0.471	0.544,0.622	-0.14
1113	ENSG00000229809.8	ZNF688	chr16	-	30571433	30572734	30572121	30572734	30571009	30571123	1113	29,37	19,17	86124	6,9	198	99	1.27663e-09	1.93689e-07	0.433,0.521	0.878,0.873	-0.398
1123	ENSG00000169592.15	INO80E	chr16	+	30003649	30003714	30003649	30003670	30004567	30004657	1123	31,38	0,7	41,76	0,0	143	99	0.000543831	0.0131406	1.0,0.79	1.0,1.0	-0.105
1134	ENSG00000261740.6	BOLA2-SMG1P6	chr16	-	29452108	29454113	29454015	29454113	29444397	29444499	1134	3,3	6,4	0,0	4,1	198	99	0.000897389	0.0195538	0.2,0.273	0.0,0.0	0.237
1178	ENSG00000183426.17	NPIPA1	chr16	+	14948929	14949936	14948929	14949037	14950049	14950110	1178	3,2	7,3	0,1	12,13	198	99	0.00290443	0.0485932	0.176,0.25	0.0,0.037	0.195
1190	ENSG00000067836.12	ROGDI	chr16	-	4801049	4801321	4801266	4801321	4800497	4800578	1190	33,68	116201	180277	93113	198	99	0	0	0.125,0.145	0.492,0.551	-0.387
1193	ENSG00000168101.14	NUDT16L1	chr16	+	4693977	4694308	4693977	4694238	4694957	4695859	1193	16,26	57157	27,65	35,54	169	99	2.48682e-10	4.35858e-08	0.141,0.088	0.311,0.414	-0.248
1208	ENSG00000167962.14	ZNF598	chr16	-	2001582	2001700	2001591	2001700	2001003	2001191	1208	472801	83190	473729	34,42	108	99	2.37477e-13	7.18458e-11	0.839,0.794	0.927,0.941	-0.117
1232	ENSG00000103245.14	CIAO3	chr16	-	739539	739738	739642	739738	737185	737329	1232	14,29	97156	15,29	32,42	198	99	6.08018e-06	0.000325522	0.067,0.085	0.19,0.257	-0.147
1257	ENSG00000184277.13	TM2D3	chr15	-	101651695	101652391	101652270	101652391	101650003	101650161	1257	61125	188274	124144	160150	198	99	5.96524e-07	4.18377e-05	0.14,0.186	0.279,0.324	-0.138
1289	ENSG00000177082.12	WDR73	chr15	-	84645972	84646348	84646183	84646348	84645470	84645836	1289	153251	84148	95133	95193	198	99	2.95754e-06	0.000172032	0.477,0.459	0.333,0.256	0.173
1295	ENSG00000169609.14	C15orf40	chr15	-	82991931	82992046	82991955	82992046	82988440	82988828	1295	12,24	7,6	11,7	0,0	123	99	1.12023e-05	0.000549149	0.58,0.763	1.0,1.0	-0.329
1316	ENSG00000140365.15	COMMD4	chr15	+	75338061	75338420	75338061	75338133	75338645	75338685	1316	507841	73146	340511	4,16	198	99	0	0	0.776,0.742	0.977,0.941	-0.2
1339	ENSG00000128973.13	CLN6	chr15	-	68211555	68211863	68211674	68211863	68211262	68211318	1339	148255	256415	70100	503735	198	99	0	0	0.224,0.235	0.065,0.064	0.165
1364	ENSG00000151575.14	TEX9	chr15	+	56365446	56365893	56365446	56365670	56373440	56373504	1364	42,45	57,48	7,12	35,71	198	99	3.78364e-08	3.76369e-06	0.269,0.319	0.091,0.078	0.21
1372	ENSG00000138592.14	USP8	chr15	+	50424381	50424654	50424381	50424514	50439008	50439177	1372	262405	144159	450587	130169	198	99	0.00188742	0.0347983	0.476,0.56	0.634,0.635	-0.117
1375	ENSG00000104064.17	GABPB1	chr15	-	50301220	50301368	50301256	50301368	50300788	50300902	1375	223321	268419	64,66	230324	135	99	2.22045e-16	1.06102e-13	0.379,0.36	0.169,0.13	0.22
1392	ENSG00000137822.12	TUBGCP4	chr15	+	43401715	43403799	43401715	43401850	43404412	43404552	1392	233428	12,12	207292	35,40	198	99	5.23263e-09	6.50947e-07	0.907,0.947	0.747,0.785	0.161
1411	ENSG00000166140.17	ZFYVE19	chr15	+	40807088	40807868	40807088	40807671	40809118	40809240	1411	70182	7,13	75,86	0,0	198	99	1.25648e-06	8.18376e-05	0.833,0.875	1.0,1.0	-0.146
1419	ENSG00000128928.9	IVD	chr15	+	40407635	40407812	40407635	40407725	40407938	40407990	1419	68101	554802	114140	195287	186	99	0	0	0.061,0.063	0.237,0.206	-0.159
1439	ENSG00000206149.10	HERC2P9	chr15	+	28655272	28655691	28655272	28655420	28655795	28656026	1439	23,51	40,84	77115	33,44	198	99	5.18243e-11	1.04732e-08	0.223,0.233	0.538,0.567	-0.325
1448	ENSG00000114062.20	UBE3A	chr15	-	25408571	25408684	25408619	25408684	25405460	25405502	1448	4,12	4,12	16,27	0,5	147	99	6.36406e-05	0.00234598	0.402,0.402	1.0,0.784	-0.49
1450	ENSG00000114062.20	UBE3A	chr15	-	25408571	25408684	25408619	25408684	25407066	25407262	1450	4,17	31,34	16,27	4,5	147	99	2.63438e-10	4.53512e-08	0.08,0.252	0.729,0.784	-0.59
1453	ENSG00000224078.15	SNHG14	chr15	+	25053827	25054866	25053827	25053967	25054969	25055230	1453	9,16	11,48	7,9	4,2	198	99	0.00245138	0.0425158	0.29,0.143	0.467,0.692	-0.363
1455	ENSG00000224078.15	SNHG14	chr15	+	25053827	25054866	25053827	25053967	25055078	25055230	1455	1,8	2,5	2,3	0,0	198	99	1.40717e-07	1.2092e-05	0.2,0.444	1.0,1.0	-0.678
1460	ENSG00000224078.15	SNHG14	chr15	+	25093833	25095828	25093833	25093974	25097320	25097439	1460	374540	21,35	305438	55,70	198	99	8.4448e-08	7.65557e-06	0.899,0.885	0.735,0.758	0.146
1471	ENSG00000128739.22	SNRPN	chr15	+	24967028	24967240	24967028	24967152	24967931	24968082	1471	46,78	65108	63100	50,62	187	99	0.000329271	0.00894543	0.273,0.277	0.4,0.461	-0.155
1482	ENSG00000129968.15	ABHD17A	chr19	-	1878663	1880115	1879920	1880115	1877507	1877687	1482	97132	169362	159183	96135	198	99	8.10463e-15	3.0924e-12	0.223,0.154	0.453,0.404	-0.24
1483	ENSG00000160392.13	C19orf47	chr19	-	40341785	40341890	40341838	40341890	40336319	40336407	1483	29,77	67115	7,11	60,68	152	99	3.34044e-07	2.57606e-05	0.22,0.304	0.071,0.095	0.179
1494	ENSG00000126214.21	KLC1	chr14	+	103679383	103679545	103679383	103679518	103700654	103700727	1494	381588	36,68	317422	90119	126	99	1.43372e-09	2.13045e-07	0.893,0.872	0.735,0.736	0.147
1522	ENSG00000225746.12	MEG8	chr14	+	100977604	100977722	100977604	100977694	100980576	100980663	1522	8,13	2,5	7,3	0,0	127	99	6.84194e-05	0.00247925	0.757,0.67	1.0,1.0	-0.286
1559	ENSG00000160226.16	CFAP410	chr21	-	44334060	44335804	44335757	44335804	44333032	44333262	1559	22,29	16,15	78,68	5,14	198	99	4.80369e-05	0.00186242	0.407,0.492	0.886,0.708	-0.347
1561	ENSG00000165533.18	TTC8	chr14	+	88841036	88841514	88841036	88841196	88843805	88843850	1561	454601	178279	7711054	7651067	198	99	1.16884e-12	3.26567e-10	0.56,0.519	0.335,0.331	0.207
1580	ENSG00000119688.21	ABCD4	chr14	-	74288659	74288765	74288715	74288765	74288206	74288259	1580	17,31	93128	67,93	110130	155	99	4.12296e-08	4.0539e-06	0.105,0.134	0.28,0.314	-0.178
1611	ENSG00000100242.15	SUN2	chr22	-	38740888	38741050	38741006	38741050	38740266	38740432	1611	22,35	190355	38,62	93159	198	99	9.64139e-11	1.88871e-08	0.055,0.047	0.17,0.163	-0.116
1620	ENSG00000213614.9	HEXA	chr15	-	72353690	72355624	72355558	72355624	72353067	72353178	1620	637976	44,56	326391	92127	198	99	0	0	0.879,0.897	0.639,0.606	0.265
1685	ENSG00000213928.8	IRF9	chr14	+	24164062	24164955	24164062	24164134	24165846	24165962	1685	20,49	1,6	44,95	0,0	198	99	0.00010596	0.00355489	0.909,0.803	1.0,1.0	-0.144
1701	ENSG00000213983.11	AP1G2	chr14	-	23567596	23567783	23567738	23567783	23567110	23567319	1701	30,51	37,58	56,59	27,18	198	99	3.38045e-05	0.00139951	0.288,0.305	0.509,0.621	-0.268
1706	ENSG00000100462.16	PRMT5	chr14	-	22920839	22921056	22920987	22921056	22920528	22920731	1706	8431587	51,71	7751013	95149	198	99	9.11039e-11	1.79848e-08	0.892,0.918	0.803,0.773	0.117
1738	ENSG00000173826.14	KCNH6	chr17	+	63524138	63524369	63524138	63524236	63530090	63530252	1738	41,78	15,8	17,36	0,2	198	99	0.00103426	0.0218877	0.577,0.83	1.0,0.9	-0.246
1759	ENSG00000177200.17	CHD9	chr16	+	53307680	53307953	53307680	53307905	53308685	53308854	1759	223399	56,68	407521	32,58	147	99	3.71995e-05	0.0015095	0.728,0.798	0.895,0.858	-0.114
1791	ENSG00000172766.19	NAA16	chr13	+	41362030	41362873	41362030	41362159	41367438	41367652	1791	35,57	129165	43,82	47110	198	99	1.40854e-06	8.99594e-05	0.119,0.147	0.314,0.272	-0.16
1845	ENSG00000111364.16	DDX55	chr12	+	123605930	123605994	123605930	123605981	123606072	123606159	1845	16,12	160321	18,29	102103	112	99	4.26815e-07	3.16729e-05	0.081,0.032	0.135,0.199	-0.111
1857	ENSG00000111325.16	OGFOD2	chr12	+	122977980	122978199	122977980	122978091	122978359	122978569	1857	38,59	13,8	71,71	2,2	198	99	2.67567e-05	0.00115447	0.594,0.787	0.947,0.947	-0.256
1858	ENSG00000111325.16	OGFOD2	chr12	+	122976870	122977166	122976870	122976970	122978441	122978569	1858	26,50	63,98	56,80	57,79	198	99	0.000258242	0.0074053	0.171,0.203	0.329,0.336	-0.146
1887	ENSG00000186815.12	TPCN1	chr12	+	113221437	113221626	113221437	113221583	113226727	113226964	1887	23,53	0,1	38,46	7,3	142	99	0.000368158	0.00977339	1.0,0.974	0.791,0.914	0.134
1910	ENSG00000185480.11	PARPBP	chr12	+	102153868	102153989	102153868	102153976	102165728	102165883	1910	26,13	12,18	6,4	13,35	112	99	0.000727919	0.0166165	0.657,0.39	0.29,0.092	0.333
1929	ENSG00000257242.8	LINC01619	chr12	-	91990283	91990362	91990287	91990362	91989096	91989193	1929	0,1	5,13	9,5	24,29	103	99	0.000951781	0.0204385	0.0,0.069	0.265,0.142	-0.169
1931	ENSG00000215440.12	NPEPL1	chr20	+	58691723	58691830	58691723	58691780	58693736	58693922	1931	22,24	5,14	80106	5,6	149	99	4.84472e-05	0.0018723	0.745,0.532	0.914,0.921	-0.279
1975	ENSG00000166881.10	NEMP1	chr12	-	57070673	57070893	57070819	57070893	57064645	57064739	1975	345504	8,17	69109	11,9	198	99	0.000206358	0.00619548	0.956,0.937	0.758,0.858	0.138
1981	ENSG00000135473.15	PAN2	chr12	-	56324036	56324182	56324048	56324182	56323806	56323913	1981	31,57	99173	67,93	64,73	111	99	3.0376e-11	6.55315e-09	0.218,0.227	0.483,0.532	-0.285
1998	ENSG00000170653.19	ATF7	chr12	-	53543296	53543448	53543329	53543448	53537414	53537552	1998	70,96	101178	30,46	170234	132	99	2.44206e-10	4.32042e-08	0.342,0.288	0.117,0.128	0.193
2004	ENSG00000139651.11	ZNF740	chr12	+	53181676	53182190	53181676	53181992	53184890	53185040	2004	31,66	113187	112169	155160	198	99	1.74987e-08	1.91838e-06	0.121,0.15	0.265,0.346	-0.17
2019	ENSG00000196876.16	SCN8A	chr12	+	51688757	51690019	51688757	51688849	51699569	51699791	2019	1,1	16,25	10,7	5,3	198	99	6.99569e-10	1.10396e-07	0.03,0.02	0.5,0.538	-0.494
2030	ENSG00000110881.11	ASIC1	chr12	+	50076967	50077060	50076967	50077049	50077212	50077363	2030	19,29	20,28	8,5	32,24	110	99	2.74236e-05	0.00117827	0.461,0.482	0.184,0.158	0.301
2079	ENSG00000100796.17	PPP4R3A	chr14	-	91475810	91475966	91475849	91475966	91473238	91473370	2079	255479	202301	224242	312442	138	99	1.38044e-10	2.61309e-08	0.475,0.533	0.34,0.282	0.193
2092	ENSG00000125458.7	NT5C	chr17	-	75130964	75131105	75131044	75131105	75130752	75130867	2092	134257	302437	184259	148228	179	99	2.19047e-09	3.10239e-07	0.197,0.245	0.407,0.386	-0.175
2117	ENSG00000048540.15	LMO3	chr12	-	16600600	16600868	16600713	16600868	16560412	16560538	2117	2,6	0,0	7,2	3,3	198	99	5.95249e-07	4.18123e-05	1.0,1.0	0.538,0.25	0.606
2118	ENSG00000048540.15	LMO3	chr12	-	16600654	16600868	16600713	16600868	16560412	16560538	2118	3,12	0,0	12,7	3,3	158	99	2.42316e-05	0.00106438	1.0,1.0	0.715,0.594	0.346
2152	ENSG00000177675.8	CD163L1	chr12	-	7368057	7368197	7368086	7368197	7357379	7357486	2152	23,18	13,19	23,14	2,1	128	99	7.33238e-06	0.000381533	0.578,0.423	0.899,0.915	-0.407
2163	ENSG00000126746.17	ZNF384	chr12	-	6689097	6689510	6689367	6689510	6688166	6688226	2163	66126	59,68	65,65	123130	198	99	1.56671e-06	9.88944e-05	0.359,0.481	0.209,0.2	0.215
2188	ENSG00000002016.17	RAD52	chr12	-	926795	927263	927144	927263	925449	925525	2188	8,11	28,88	10,17	20,36	198	99	0.0025887	0.044252	0.125,0.059	0.2,0.191	-0.104
2189	ENSG00000002016.17	RAD52	chr12	-	929763	929886	929818	929886	927144	927263	2189	41,58	73,87	49,68	31,28	154	99	1.52238e-06	9.65731e-05	0.265,0.3	0.504,0.61	-0.274
2251	ENSG00000186166.9	CCDC84	chr11	+	119011220	119011311	119011220	119011283	119011938	119012003	2251	15,7	78,96	36,46	26,27	127	99	0	0	0.13,0.054	0.519,0.57	-0.453
2285	ENSG00000092841.18	MYL6	chr12	+	56158683	56159730	56158683	56158711	56159974	56160148	2285	1006911627	7651022	74989742	13171555	198	99	9.24816e-12	2.20049e-09	0.868,0.85	0.74,0.758	0.11
2291	ENSG00000103034.14	NDRG4	chr16	+	58503797	58503957	58503797	58503903	58504153	58504274	2291	12,11	450653	93,94	326443	153	99	0	0	0.017,0.011	0.156,0.121	-0.125
2310	ENSG00000166004.15	CEP295	chr11	+	93695496	93695673	93695496	93695634	93696319	93696417	2310	55108	3,11	35,54	8,18	138	99	0.000587745	0.0139706	0.929,0.876	0.758,0.683	0.182
2320	ENSG00000137494.13	ANKRD42	chr11	+	83198478	83198642	83198478	83198558	83206057	83206165	2320	97135	1,5	83106	13,17	183	99	2.12994e-06	0.000129799	0.981,0.936	0.775,0.771	0.185
2322	ENSG00000165490.13	DDIAS	chr11	+	82913956	82914170	82913956	82914031	82914722	82914851	2322	84174	12,9	9,10	0,0	198	99	0.000515218	0.0126411	0.778,0.906	1.0,1.0	-0.158
2345	ENSG00000205913.7	SRRM2-AS1	chr16	-	2743441	2743719	2743551	2743719	2737479	2737610	2345	1,2	2,15	12,23	4,4	198	99	9.39931e-08	8.446e-06	0.2,0.062	0.6,0.742	-0.54
2349	ENSG00000161618.10	ALDH16A1	chr19	+	49461618	49462036	49461618	49461800	49462569	49462755	2349	89207	14,53	79,94	4,5	198	99	1.4746e-05	0.000693607	0.761,0.661	0.908,0.904	-0.195
2422	ENSG00000105197.11	TIMM50	chr19	+	39482884	39482963	39482884	39482916	39485687	39485807	2422	31,37	2,4	57,63	32,51	146	99	3.10228e-08	3.19791e-06	0.913,0.862	0.547,0.456	0.386
2426	ENSG00000142541.17	RPL13A	chr19	+	49489849	49490090	49489849	49489912	49490231	49490297	2426	551940	577771	9351295	17602492	198	99	4.93424e-11	1.00511e-08	0.323,0.379	0.21,0.206	0.143
2435	ENSG00000168002.12	POLR2G	chr11	+	62761794	62762184	62761794	62761904	62762541	62762866	2435	36,53	24,50	33,41	5,6	198	99	3.10082e-07	2.41679e-05	0.429,0.346	0.767,0.774	-0.383
2437	ENSG00000168002.12	POLR2G	chr11	+	62761794	62762866	62761794	62761904	62765181	62765232	2437	82,96	2,1	38,54	5,8	198	99	6.02593e-05	0.00224236	0.953,0.98	0.792,0.771	0.185
2471	ENSG00000198561.13	CTNND1	chr11	+	57761796	57762068	57761796	57762046	57795576	57795729	2471	1,6	22,42	7,11	15,22	121	99	0.000937174	0.0202351	0.036,0.105	0.276,0.29	-0.213
2472	ENSG00000198561.13	CTNND1	chr11	+	57761796	57762119	57761796	57762046	57795576	57795729	2472	8,26	22,42	26,43	15,22	172	99	3.68424e-05	0.00149858	0.173,0.263	0.499,0.529	-0.296
2483	ENSG00000068079.7	IFI35	chr17	+	43013266	43013379	43013266	43013373	43013475	43013662	2483	13,21	2,6	2,3	0,0	105	99	0.000449804	0.0114021	0.86,0.767	1.0,1.0	-0.186
2586	ENSG00000166311.10	SMPD1	chr11	+	6391383	6392196	6391383	6392156	6393215	6393387	2586	7,8	67122	11,9	22,18	139	99	5.2071e-06	0.000283832	0.069,0.045	0.263,0.263	-0.206
2595	ENSG00000258279.4	LINC00592	chr12	+	52222689	52223074	52222689	52222943	52223445	52223749	2595	2,2	0,0	0,3	2,2	198	99	2.81949e-06	0.000165508	1.0,1.0	0.0,0.429	0.785
2600	ENSG00000148985.19	PGAP2	chr11	+	3824269	3824449	3824269	3824364	3825019	3825128	2600	39,45	26,41	54,66	21,17	184	99	0.00085653	0.0188765	0.447,0.371	0.58,0.676	-0.219
2602	ENSG00000148985.19	PGAP2	chr11	+	3824269	3824449	3824269	3824376	3825019	3825128	2602	27,30	53,80	52,59	33,26	172	99	3.25606e-09	4.35809e-07	0.227,0.178	0.476,0.566	-0.318
2603	ENSG00000148985.19	PGAP2	chr11	+	3824269	3824455	3824269	3824376	3825019	3825128	2603	40,42	53,80	56,73	33,26	178	99	1.12987e-06	7.49279e-05	0.296,0.226	0.486,0.61	-0.287
2618	ENSG00000064201.15	TSPAN32	chr11	+	2313653	2313755	2313653	2313708	2314484	2314571	2618	7,5	0,0	24,24	3,7	146	99	0.000115644	0.00384194	1.0,1.0	0.844,0.699	0.229
2620	ENSG00000180176.14	TH	chr11	-	2171684	2171805	2171696	2171805	2168490	2168665	2620	421682	55,96	320434	4,7	111	99	0	0	0.872,0.864	0.986,0.982	-0.116
2631	ENSG00000177595.18	PIDD1	chr11	-	800984	801120	801017	801120	800761	800912	2631	18,40	5,3	14,31	0,1	132	99	0.00144632	0.0282356	0.73,0.909	1.0,0.959	-0.16
2632	ENSG00000177595.18	PIDD1	chr11	-	801001	801120	801017	801120	800761	800912	2632	11,16	5,3	5,20	0,1	115	99	0.000529872	0.0128947	0.654,0.821	1.0,0.945	-0.235
2645	ENSG00000061936.9	SFSWAP	chr12	+	131714070	131714240	131714070	131714193	131714821	131714953	2645	590907	44,51	399481	86152	146	99	0	0	0.901,0.923	0.759,0.682	0.192
2650	ENSG00000139613.12	SMARCC2	chr12	-	56164302	56164731	56164647	56164731	56163344	56163765	2650	234365	65,94	139185	137180	198	99	0	0	0.643,0.66	0.337,0.339	0.313
2660	ENSG00000203791.15	EEF1AKMT2	chr10	-	124789038	124789157	124789042	124789157	124774674	124774782	2660	66,99	128210	58,73	42,71	103	99	6.17977e-06	0.000330162	0.331,0.312	0.57,0.497	-0.212
2667	ENSG00000160193.11	WDR4	chr21	-	42873550	42873691	42873602	42873691	42863439	42863596	2667	5871019	27,56	219357	75,83	151	99	0	0	0.934,0.923	0.657,0.738	0.231
2674	ENSG00000110514.19	MADD	chr11	+	47284940	47285194	47284940	47285065	47285450	47285590	2674	213313	71116	165234	99159	198	99	0.000100145	0.00339993	0.6,0.574	0.455,0.424	0.147
2678	ENSG00000110514.19	MADD	chr11	+	47295495	47295579	47295495	47295567	47295896	47296055	2678	151226	49,71	115148	76,98	111	99	2.51962e-05	0.00110013	0.733,0.74	0.574,0.574	0.162
2695	ENSG00000140416.21	TPM1	chr15	+	63060868	63061273	63060868	63060939	63061712	63061788	2695	38,63	55,77	62,70	11,13	198	99	6.55032e-15	2.61649e-12	0.257,0.29	0.738,0.729	-0.46
2748	ENSG00000114383.10	TUSC2	chr3	-	50327027	50327219	50327037	50327219	50326356	50326477	2748	1,2	4,7	3,2	0,0	109	99	6.08553e-08	5.70912e-06	0.185,0.206	1.0,1.0	-0.804
2775	ENSG00000250241.6	AC105383.1	chr4	-	133142605	133142782	133142710	133142782	133138959	133139033	2775	14,13	0,1	6,4	2,2	198	99	0.00113685	0.0235137	1.0,0.867	0.6,0.5	0.383
2827	ENSG00000156253.7	RWDD2B	chr21	-	29008239	29008621	29008394	29008621	29007760	29008123	2827	245497	58109	190243	63100	198	99	0.00182817	0.0340023	0.679,0.695	0.601,0.549	0.112
2834	ENSG00000130175.9	PRKCSH	chr19	+	11447438	11447618	11447438	11447597	11447692	11447789	2834	268265	347418	179264	147174	120	99	7.36258e-07	5.08018e-05	0.389,0.343	0.501,0.556	-0.162
2883	ENSG00000115760.14	BIRC6	chr2	+	32471013	32471151	32471013	32471124	32473111	32473239	2883	138242	33,70	133114	89129	126	99	4.25263e-08	4.16537e-06	0.767,0.731	0.54,0.41	0.274
2884	ENSG00000121897.14	LIAS	chr4	+	39467517	39468427	39467517	39467646	39470018	39470164	2884	42,84	60,85	90135	57,64	198	99	0.000120923	0.00397779	0.259,0.331	0.441,0.513	-0.182
2890	ENSG00000167733.13	HSD11B1L	chr19	+	5684818	5685119	5684818	5684905	5686899	5686991	2890	20,15	2,10	26,10	0,0	198	99	6.47694e-06	0.000343171	0.833,0.429	1.0,1.0	-0.369
2934	ENSG00000141994.16	DUS3L	chr19	-	5786748	5787171	5787060	5787171	5786466	5786542	2934	166379	7,16	141208	20,28	198	99	1.14187e-05	0.000557087	0.922,0.922	0.779,0.788	0.138
2987	ENSG00000100325.15	ASCC2	chr22	-	29834441	29834550	29834488	29834550	29825621	29825780	2987	7,13	9,14	13,15	4,2	146	99	0.000708993	0.0162922	0.345,0.386	0.688,0.836	-0.397
2988	ENSG00000100325.15	ASCC2	chr22	-	29834441	29834550	29834488	29834550	29827476	29827600	2988	7,14	7,0	13,15	0,0	146	99	0.00129264	0.0258878	0.404,1.0	1.0,1.0	-0.298
3020	ENSG00000136518.17	ACTL6A	chr3	+	179562922	179563117	179562922	179562973	179569823	179569900	3020	9191380	216289	6811027	88101	198	99	3.43902e-07	2.64014e-05	0.68,0.705	0.795,0.836	-0.123
3048	ENSG00000109180.14	OCIAD1	chr4	+	48831226	48831433	48831226	48831398	48832619	48832682	3048	138173	43,54	209252	32,45	134	99	0.00134151	0.0266576	0.703,0.703	0.828,0.805	-0.114
3110	ENSG00000185163.10	DDX51	chr12	-	132141102	132141420	132141274	132141420	132140830	132141020	3110	81160	75200	141244	85106	198	99	3.62161e-06	0.000205515	0.351,0.286	0.453,0.535	-0.175
3116	ENSG00000223812.8	AC073365.1	chr3	+	191559677	191559969	191559677	191559754	191567279	191567359	3116	30,48	5,8	32,58	0,0	198	99	5.2995e-07	3.78962e-05	0.75,0.75	1.0,1.0	-0.25
3147	ENSG00000090621.14	PABPC4	chr1	-	39564422	39564542	39564470	39564542	39563613	39563741	3147	545923	47,67	13061774	278338	147	99	3.12739e-11	6.69038e-09	0.886,0.903	0.76,0.779	0.125
3159	ENSG00000176261.15	ZBTB8OS	chr1	-	32650401	32650525	32650432	32650525	32627507	32627544	3159	41,42	11,9	18,18	43,44	130	99	2.88658e-14	9.90523e-12	0.739,0.78	0.242,0.238	0.52
3199	ENSG00000161010.15	MRNIP	chr5	-	179853196	179853437	179853377	179853437	179847977	179848066	3199	20,28	92137	64,94	80121	198	99	1.4854e-10	2.77179e-08	0.098,0.093	0.286,0.28	-0.188
3208	ENSG00000203875.12	SNHG5	chr6	-	85677953	85678748	85678135	85678748	85677423	85677492	3208	247508	70,95	370522	138265	198	99	6.65959e-05	0.00242347	0.638,0.728	0.573,0.496	0.149
3227	ENSG00000100564.9	PIGH	chr14	-	67593727	67593952	67593742	67593952	67592634	67592715	3227	0,1	5,14	7,1	4,8	114	99	0.000687108	0.0158821	0.0,0.058	0.603,0.098	-0.321
3229	ENSG00000241163.8	LINC00877	chr3	-	72060509	72061094	72060802	72061094	72059686	72060109	3229	14,16	5,6	53,72	0,3	198	99	2.21544e-06	0.000134529	0.583,0.571	1.0,0.923	-0.385
3253	ENSG00000114503.11	NCBP2	chr3	-	196939250	196939432	196939392	196939432	196937509	196937631	3253	11911854	495575	465626	24,24	198	99	0	0	0.546,0.617	0.906,0.929	-0.336
3272	ENSG00000183765.22	CHEK2	chr22	-	28730419	28730548	28730455	28730548	28725242	28725367	3272	7,15	8,3	4,5	0,0	135	99	1.27823e-05	0.000610222	0.391,0.786	1.0,1.0	-0.411
3279	ENSG00000114735.9	HEMK1	chr3	+	50570930	50571332	50570930	50571294	50571709	50571801	3279	130216	21,22	121189	49,59	137	99	1.17909e-06	7.78886e-05	0.817,0.876	0.641,0.698	0.177
3282	ENSG00000114388.13	NPRL2	chr3	-	50348522	50348563	50348526	50348563	50348316	50348410	3282	4,9	130224	7,13	52,53	103	99	2.62064e-05	0.00113531	0.029,0.037	0.115,0.191	-0.12
3287	ENSG00000114388.13	NPRL2	chr3	-	50349912	50350022	50349930	50350022	50349385	50349490	3287	4,14	2,3	8,15	0,0	117	99	0.000639997	0.0149759	0.629,0.798	1.0,1.0	-0.286
3291	ENSG00000114388.13	NPRL2	chr3	-	50349912	50350022	50349930	50350022	50349664	50349828	3291	2,7	8,27	8,18	10,3	117	99	0.00124465	0.0251632	0.175,0.18	0.404,0.835	-0.442
3292	ENSG00000114388.13	NPRL2	chr3	-	50349912	50350022	50349930	50350022	50349664	50349833	3292	6,7	68131	9,15	37,62	117	99	0.000355736	0.00952273	0.069,0.043	0.171,0.17	-0.115
3329	ENSG00000146223.14	RPL7L1	chr6	+	42880860	42881082	42880860	42880966	42883450	42883614	3329	124166	10741476	184219	341477	198	99	0	0	0.055,0.053	0.212,0.187	-0.146
3392	ENSG00000173230.15	GOLGB1	chr3	-	121669196	121669355	121669211	121669355	121668313	121668508	3392	5,4	0,1	13,17	7,12	114	99	0.000449215	0.0113985	1.0,0.776	0.617,0.552	0.303
3395	ENSG00000091527.15	CDV3	chr3	+	133574637	133574756	133574637	133574742	133575038	133575115	3395	4,0	3,2	2,1	1,0	113	99	0.00164944	0.0314555	0.539,0.0	0.637,1.0	-0.549
3426	ENSG00000283580.3	AC098484.3	chr1	+	42767305	42767624	42767305	42767390	42774736	42774868	3426	5,11	3,6	22,21	0,0	198	99	3.66455e-08	3.66663e-06	0.455,0.478	1.0,1.0	-0.533
3480	ENSG00000089818.18	NECAP1	chr12	+	8090194	8090343	8090194	8090299	8092675	8092784	3480	23,37	14,27	67,71	15,19	143	99	0.000466508	0.0117201	0.532,0.487	0.756,0.721	-0.229
3518	ENSG00000132323.9	ILKAP	chr2	-	238189852	238189972	238189862	238189972	238185180	238185287	3518	22,42	6,6	9,23	0,0	109	99	5.90475e-05	0.00220529	0.769,0.864	1.0,1.0	-0.183
3521	ENSG00000132323.9	ILKAP	chr2	-	238189858	238189972	238189862	238189972	238188130	238188257	3521	18,41	17,38	12,25	34,47	103	99	0.00299422	0.0498209	0.504,0.509	0.253,0.338	0.211
3540	ENSG00000085978.22	ATG16L1	chr2	+	233272965	233273777	233272965	233273052	233274675	233274778	3540	104190	125190	84,85	150201	198	99	4.30791e-05	0.00170479	0.294,0.333	0.219,0.175	0.116
3551	ENSG00000144535.19	DIS3L2	chr2	+	232130618	232130943	232130618	232130719	232163458	232163632	3551	11,17	4,16	3,15	26,29	198	99	0.00146738	0.0285703	0.579,0.347	0.055,0.205	0.333
3563	ENSG00000251669.5	FAM86EP	chr4	-	3947143	3948220	3948089	3948220	3946625	3946939	3563	12,27	1,4	21,22	0,0	198	99	0.00129367	0.0258982	0.857,0.771	1.0,1.0	-0.186
3564	ENSG00000168958.19	MFF	chr2	+	227328677	227328899	227328677	227328789	227329605	227329783	3564	19,23	40,51	30,31	11,30	198	99	0.00117256	0.024087	0.192,0.184	0.577,0.341	-0.271
3569	ENSG00000137404.14	NRM	chr6	-	30690024	30690243	30690046	30690243	30688046	30688942	3569	3,8	15,18	0,0	4,3	121	99	0.000203137	0.00612033	0.141,0.267	0.0,0.0	0.204
3585	ENSG00000115661.14	STK16	chr2	+	219245478	219245796	219245478	219245522	219245895	219246085	3585	41,70	115145	69,76	55,54	198	99	4.50427e-09	5.75747e-07	0.151,0.194	0.385,0.413	-0.227
3604	ENSG00000133313.15	CNDP2	chr18	+	74497508	74497726	74497508	74497595	74499936	74500033	3604	6,25	2,8	1,9	0,0	198	99	1.93773e-05	0.000880658	0.6,0.61	1.0,1.0	-0.395
3621	ENSG00000127249.15	ATP13A4	chr3	-	193440489	193440637	193440557	193440637	193439022	193439065	3621	1,4	0,0	3,0	0,7	167	99	0.000864522	0.0190035	1.0,1.0	1.0,0.0	0.5
3632	ENSG00000177646.19	ACAD9	chr3	+	128879628	128880017	128879628	128879841	128884652	128884746	3632	87216	207393	151177	38,84	198	99	6.77236e-15	2.68422e-12	0.174,0.216	0.665,0.513	-0.394
3633	ENSG00000177646.19	ACAD9	chr3	+	128902552	128902632	128902552	128902628	128904061	128904132	3633	18,33	436629	62,72	186270	103	99	0	0	0.038,0.048	0.243,0.204	-0.18
3678	ENSG00000167580.7	AQP2	chr12	+	49954154	49954445	49954154	49954319	49954629	49954710	3678	5,10	13,19	0,0	4,2	198	99	0.000195635	0.0059398	0.161,0.208	0.0,0.0	0.184
3689	ENSG00000092094.11	OSGEP	chr14	-	20448901	20449013	20448963	20449013	20448732	20448811	3689	85163	114165	207287	80,90	161	99	5.31797e-14	1.77714e-11	0.314,0.378	0.614,0.662	-0.292
3702	ENSG00000223960.7	PRKRA-AS1	chr2	+	178426365	178426661	178426365	178426505	178430694	178430889	3702	64107	27,34	45,62	1,7	198	99	1.59895e-05	0.000744559	0.542,0.611	0.957,0.816	-0.31
3703	ENSG00000223960.7	PRKRA-AS1	chr2	+	178426365	178426680	178426365	178426505	178430694	178430889	3703	73112	27,34	43,60	1,7	198	99	6.47584e-05	0.00237691	0.575,0.622	0.956,0.811	-0.285
3704	ENSG00000223960.7	PRKRA-AS1	chr2	+	178426365	178426703	178426365	178426505	178430694	178430889	3704	62100	27,34	43,60	1,7	198	99	1.41877e-05	0.000669811	0.534,0.595	0.956,0.811	-0.319
3707	ENSG00000223960.7	PRKRA-AS1	chr2	+	178426365	178426703	178426365	178426680	178430694	178430889	3707	14,19	13,18	8,12	1,0	122	99	4.51978e-07	3.31077e-05	0.466,0.461	0.867,1.0	-0.47
3754	ENSG00000164039.15	BDH2	chr4	-	103085698	103086540	103086479	103086540	103085348	103085462	3754	4,5	122148	44,59	125176	198	99	7.77156e-16	3.54779e-13	0.016,0.017	0.15,0.144	-0.131
3781	ENSG00000135506.16	OS9	chr12	+	57718992	57720263	57718992	57719182	57720405	57720518	3781	494678	602960	349479	10631401	198	99	1.07625e-12	3.0402e-10	0.291,0.261	0.141,0.146	0.133
3854	ENSG00000141504.11	SAT2	chr17	-	7627362	7627802	7627552	7627802	7627142	7627226	3854	180235	1,4	187265	21,21	198	99	2.91052e-08	3.03079e-06	0.989,0.967	0.817,0.863	0.138
3887	ENSG00000163161.13	ERCC3	chr2	-	127292083	127292846	127292609	127292846	127290223	127290273	3887	15,19	171278	42,46	108180	198	99	6.04909e-10	9.63501e-08	0.042,0.033	0.163,0.113	-0.101
3951	ENSG00000065357.20	DGKA	chr12	+	55940081	55940170	55940081	55940168	55940313	55940433	3951	9,25	0,0	5,17	0,6	101	99	0.000526409	0.0128288	1.0,1.0	1.0,0.735	0.133
3958	ENSG00000163660.11	CCNL1	chr3	-	157156935	157157083	157157010	157157083	157153035	157153156	3958	153207	109190	237283	114152	174	99	0.00125584	0.0253216	0.444,0.383	0.542,0.514	-0.115
3976	ENSG00000145191.15	EIF2B5	chr3	+	184136611	184137805	184136611	184136736	184138165	184138246	3976	92159	0,5	112122	15,9	198	99	6.54594e-05	0.00239747	1.0,0.941	0.789,0.871	0.14
3999	ENSG00000124120.11	TTPAL	chr20	+	44484336	44484530	44484336	44484428	44486595	44486706	3999	103166	2,9	51,69	16,21	198	99	1.26756e-09	1.92883e-07	0.963,0.902	0.614,0.622	0.315
4025	ENSG00000198715.13	GLMP	chr1	-	156295296	156295689	156295525	156295689	156294758	156295016	4025	11,5	160222	12,19	26,16	198	99	9.07829e-13	2.5931e-10	0.033,0.011	0.188,0.373	-0.258
4050	ENSG00000165275.10	TRMT10B	chr9	+	37763628	37763865	37763628	37763753	37768075	37768228	4050	17,30	29,35	31,41	1,5	198	99	3.77576e-12	9.79953e-10	0.227,0.3	0.939,0.804	-0.608
4068	ENSG00000144381.17	HSPD1	chr2	-	197499166	197499438	197499258	197499438	197498674	197498850	4068	23,27	4,6	18,19	0,0	191	99	1.08043e-05	0.000532191	0.749,0.7	1.0,1.0	-0.276
4143	ENSG00000204634.12	TBC1D8	chr2	-	101090208	101090364	101090253	101090364	101059420	101059539	4143	10,23	34,58	12,12	102146	144	99	2.94939e-05	0.00124628	0.168,0.214	0.075,0.053	0.127
4149	ENSG00000143436.11	MRPL9	chr1	-	151762949	151763146	151762954	151763146	151762375	151762500	4149	2,5	5,9	0,0	12,1	104	99	3.56391e-05	0.00145667	0.276,0.346	0.0,0.0	0.311
4216	ENSG00000059145.18	UNKL	chr16	-	1369933	1370357	1370129	1370357	1367655	1367858	4216	29,77	175387	32,34	28,42	198	99	5.03375e-12	1.26784e-09	0.077,0.09	0.364,0.288	-0.242
4221	ENSG00000088970.16	KIZ	chr20	+	21205490	21205584	21205490	21205530	21214534	21214700	4221	257368	35,58	152202	78,83	153	99	1.14865e-10	2.18324e-08	0.826,0.804	0.558,0.612	0.23
4240	ENSG00000163349.22	HIPK1	chr1	+	113957123	113957286	113957123	113957184	113958065	113958291	4240	214383	4,4	329395	27,29	198	99	3.91754e-08	3.87427e-06	0.964,0.98	0.859,0.872	0.107
4265	ENSG00000177479.19	ARIH2	chr3	+	48924717	48924971	48924717	48924839	48927461	48927813	4265	15,23	75154	75,88	20,27	198	99	0	0	0.091,0.069	0.652,0.62	-0.556
4282	ENSG00000112038.18	OPRM1	chr6	+	154086506	154087804	154086506	154087785	154089825	154090178	4282	0,1	11,17	19,17	87,82	118	99	0.000244194	0.007098	0.0,0.047	0.155,0.148	-0.128
4347	ENSG00000127419.17	TMEM175	chr4	+	948115	948615	948115	948154	950420	950518	4347	81140	57,85	243402	55,69	198	99	8.61422e-12	2.06778e-09	0.415,0.452	0.688,0.744	-0.282
4367	ENSG00000105854.13	PON2	chr7	-	95416171	95416297	95416241	95416297	95412311	95412477	4367	37,32	310408	47,57	105155	169	99	4.22329e-13	1.24099e-10	0.065,0.044	0.208,0.177	-0.138
4374	ENSG00000158220.14	ESYT3	chr3	+	138472362	138473093	138472362	138472859	138473535	138473634	4374	6,26	2,4	5,10	0,0	198	99	8.92999e-05	0.00307877	0.6,0.765	1.0,1.0	-0.318
4375	ENSG00000163069.12	SGCB	chr4	-	52031851	52031961	52031864	52031961	52029677	52029863	4375	6,14	3,5	12,11	0,0	112	99	1.17141e-05	0.000566095	0.639,0.712	1.0,1.0	-0.325
4378	ENSG00000090097.21	PCBP4	chr3	-	51959894	51960320	51960188	51960320	51959576	51959651	4378	417652	24,45	611749	127123	198	99	2.48921e-10	4.35858e-08	0.897,0.879	0.706,0.753	0.158
4397	ENSG00000261824.7	LINC00662	chr19	-	27771543	27771989	27771663	27771989	27746097	27746340	4397	9,14	1,0	7,14	8,7	198	99	5.9392e-06	0.000319312	0.818,1.0	0.304,0.5	0.507
4433	ENSG00000143416.21	SELENBP1	chr1	-	151369003	151369769	151369712	151369769	151368198	151368319	4433	26,28	6,5	2,9	0,0	198	99	7.86725e-05	0.00277985	0.684,0.737	1.0,1.0	-0.289
4435	ENSG00000159409.14	CELF3	chr1	-	151707144	151707648	151707506	151707648	151706668	151706734	4435	45105	118275	59,81	471708	198	99	3.88822e-12	9.99e-10	0.16,0.16	0.059,0.054	0.104
4441	ENSG00000213930.11	GALT	chr9	+	34647088	34647567	34647088	34647258	34648114	34648171	4441	15,33	2,0	68,70	11,19	198	99	0.000723198	0.0165295	0.789,1.0	0.756,0.648	0.193
4442	ENSG00000213930.11	GALT	chr9	+	34647088	34647961	34647088	34647258	34648114	34648171	4442	94165	2,0	106143	11,19	198	99	5.60211e-09	6.91861e-07	0.959,1.0	0.828,0.79	0.171
4458	ENSG00000160087.20	UBE2J2	chr1	-	1262169	1262390	1262268	1262390	1257207	1257310	4458	24,29	33,70	36,67	24,48	198	99	9.04847e-05	0.00311332	0.267,0.172	0.429,0.411	-0.2
4542	ENSG00000077616.11	NAALAD2	chr11	+	90158144	90159337	90158144	90158238	90162948	90163034	4542	68105	5,19	69,93	3,3	198	99	0.00232481	0.0406999	0.872,0.734	0.92,0.939	-0.127
4553	ENSG00000169255.15	B3GALNT1	chr3	-	161104784	161105245	161105002	161105245	161104318	161104406	4553	42,87	5,9	65,64	0,2	198	99	0.00018598	0.00571111	0.808,0.829	1.0,0.941	-0.152
4562	ENSG00000100038.19	TOP3B	chr22	-	21975904	21976187	21975980	21976187	21975639	21975807	4562	18,28	60,94	60,58	78115	175	99	0.00134898	0.0267418	0.145,0.144	0.303,0.222	-0.118
4572	ENSG00000070476.15	ZXDC	chr3	-	126461269	126462220	126461534	126462220	126459652	126459737	4572	84139	78116	62101	27,53	198	99	0.00285135	0.0478773	0.35,0.375	0.534,0.488	-0.149
4573	ENSG00000011295.16	TTC19	chr17	+	16000117	16000382	16000117	16000245	16001914	16002025	4573	52126	118191	36,42	161239	198	99	8.88575e-09	1.03726e-06	0.181,0.248	0.101,0.081	0.123
4603	ENSG00000128694.12	OSGEPL1	chr2	-	189762566	189762792	189762684	189762792	189761419	189761660	4603	30,69	216186	47,89	106124	198	99	2.46124e-05	0.00107648	0.065,0.156	0.181,0.264	-0.112
4619	ENSG00000226419.8	SLC16A1-AS1	chr1	+	112956414	112957722	112956414	112956956	112960476	112960575	4619	19,34	67121	41,67	43,52	198	99	1.2026e-09	1.84096e-07	0.124,0.123	0.323,0.392	-0.234
4649	ENSG00000197530.12	MIB2	chr1	+	1623388	1623699	1623388	1623482	1623773	1623945	4649	27,73	7,14	84144	8,7	198	99	0.00177608	0.0332392	0.659,0.723	0.84,0.911	-0.184
4672	ENSG00000280537.2	AC068946.1	chr2	-	219169014	219169102	219169028	219169102	219168419	219168833	4672	1,0	3,9	2,5	6,8	113	99	0.00176485	0.0331381	0.226,0.0	0.226,0.354	-0.177
4678	ENSG00000118473.22	SGIP1	chr1	+	66625846	66626043	66625846	66625910	66633069	66633094	4678	22,49	66,77	83112	50,59	198	99	6.33489e-09	7.65713e-07	0.143,0.241	0.454,0.487	-0.279
[truncated: 1,789 more rows]

## Sheet: KD188-MSE
ID	GeneID	geneSymbol	chr	strand	X1stExonStart_0base	X1stExonEnd	X2ndExonStart_0base	X2ndExonEnd	upstreamES	upstreamEE	downstreamES	downstreamEE	ID.1	IJC_SAMPLE_1	SJC_SAMPLE_1	IJC_SAMPLE_2	SJC_SAMPLE_2	IncFormLen	SkipFormLen	PValue	FDR	IncLevel1	IncLevel2	IncLevelDifference
[truncated: 5,502 more rows]

[truncated: 8 more sheets: KD188-RI, KD188-SE, KD190-A3SS, KD190-A5SS, KD190-MSE, KD190-RI, KD190-SE, Summary ]
