# Supplementary material for: Targeting the spliceosome through RBM39 degradation results in exceptional responses in high-risk neuroblastoma models
Source: Sci Adv. 2021 Nov 17;7(47):eabj5405. doi: 10.1126/sciadv.abj5405 (PMC8598007; doi:10.1126/sciadv.abj5405)
Supplement: Supplementary file 2 — Tables S1 to S12 [file sciadv.abj5405_tables_s1_to_s12.zip › sciadv.abj5405_table_s5.xlsx]

## Sheet: KD188-A3SS
ID	GeneID	geneSymbol	chr	strand	longExonStart_0base	longExonEnd	shortES	shortEE	flankingES	flankingEE	ID.1	IJC_SAMPLE_1	SJC_SAMPLE_1	IJC_SAMPLE_2	SJC_SAMPLE_2	IncFormLen	SkipFormLen	PValue	FDR	IncLevel1	IncLevel2	IncLevelDifference
26	ENSG00000262919.8	CCNQ	chrX	-	153587931	153588454	153587931	153588394	153592505	153592733	26	172220	112,66	228192	24,31	159	99	6.60262e-06	0.000404964	0.489,0.675	0.855,0.794	-0.242
40	ENSG00000125676.20	THOC2	chrX	-	123600568	123603748	123600568	123601338	123613398	123613556	40	14,29	0,0	17,11	3,2	198	99	0.0003919	0.0118005	1.0,1.0	0.739,0.733	0.264
41	ENSG00000125676.20	THOC2	chrX	-	123600568	123603748	123600568	123601338	123613638	123613708	41	14,27	0,0	17,13	4,2	198	99	7.62457e-05	0.00308911	1.0,1.0	0.68,0.765	0.277
95	ENSG00000196998.19	WDR45	chrX	-	49076644	49076804	49076644	49076750	49077642	49077747	95	37,59	317351	152,72	206138	153	99	0	0	0.07,0.098	0.323,0.252	-0.203
96	ENSG00000196998.19	WDR45	chrX	-	49076644	49076825	49076644	49076750	49077642	49077747	96	47,77	317351	203101	206138	174	99	0	0	0.078,0.111	0.359,0.294	-0.232
97	ENSG00000196998.19	WDR45	chrX	-	49076644	49076804	49076644	49076753	49077642	49077747	97	30,48	32,25	133,66	21,10	150	99	1.51101e-06	0.000113019	0.382,0.559	0.807,0.813	-0.34
98	ENSG00000196998.19	WDR45	chrX	-	49076644	49076825	49076644	49076753	49077642	49077747	98	40,66	32,25	184,95	21,10	171	99	7.75043e-07	6.3643e-05	0.42,0.604	0.835,0.846	-0.329
124	ENSG00000234129.8	AC073529.1	chrX	-	11055935	11056041	11055935	11056036	11106900	11106990	124	3,9	9,2	5,3	0,0	104	99	1.3173e-05	0.000720397	0.241,0.811	1.0,1.0	-0.474
135	ENSG00000100429.18	HDAC10	chr22	-	50248830	50248890	50248830	50248859	50249327	50249454	135	33,35	3,1	65,43	16,15	130	99	0.000195194	0.0067375	0.893,0.964	0.756,0.686	0.207
136	ENSG00000100429.18	HDAC10	chr22	-	50249102	50249198	50249102	50249168	50249327	50249454	136	12,9	88,69	32,25	68,46	129	99	2.72955e-06	0.000189911	0.095,0.091	0.265,0.294	-0.186
143	ENSG00000182858.14	ALG12	chr22	-	49904336	49904506	49904336	49904384	49907720	49907944	143	130154	5,9	151116	21,15	198	99	0.00127108	0.0302984	0.929,0.895	0.782,0.795	0.124
149	ENSG00000186951.16	PPARA	chr22	+	46198341	46198591	46198344	46198591	46151887	46151970	149	6,8	4,4	7,8	0,1	102	99	0.000285646	0.00911757	0.593,0.66	1.0,0.886	-0.317
153	ENSG00000100207.18	TCF20	chr22	-	42168608	42168736	42168608	42168703	42169846	42169896	153	32,43	14,31	55,33	9,9	132	99	0.00210844	0.0446044	0.632,0.51	0.821,0.733	-0.206
156	ENSG00000100417.12	PMM1	chr22	-	41583958	41584372	41583958	41584058	41584526	41584603	156	120164	6,8	154113	26,12	198	99	0.000816104	0.0213488	0.909,0.911	0.748,0.825	0.124
157	ENSG00000100401.19	RANGAP1	chr22	-	41280932	41281212	41280932	41281082	41284900	41285153	157	96,89	29,28	99,89	7,4	198	99	8.02851e-08	8.61568e-06	0.623,0.614	0.876,0.918	-0.278
203	ENSG00000233521.7	LINC01638	chr22	-	27223296	27223656	27223296	27223634	27224229	27224308	203	2,4	2,12	4,7	0,2	121	99	0.000267865	0.00865046	0.45,0.214	1.0,0.741	-0.538
226	ENSG00000100211.10	CBY1	chr22	+	38670766	38670989	38670883	38670989	38668016	38668132	226	31,32	120133	64,32	91,76	198	99	0.000230941	0.00772995	0.114,0.107	0.26,0.174	-0.106
229	ENSG00000093010.13	COMT	chr22	+	19962232	19962815	19962526	19962815	19961198	19961289	229	18,36	341324	157117	492338	198	99	8.88178e-16	4.53962e-13	0.026,0.053	0.138,0.148	-0.104
241	ENSG00000142173.15	COL6A2	chr21	+	46125416	46125617	46125464	46125617	46124884	46124920	241	50,57	56,57	139,94	315248	147	99	8.55736e-06	0.000499497	0.376,0.402	0.229,0.203	0.173
270	ENSG00000205758.12	CRYZL1	chr21	-	33599149	33599285	33599149	33599248	33602233	33602345	270	33,25	180230	69,40	104,50	136	99	9.76996e-15	4.42613e-12	0.118,0.073	0.326,0.368	-0.251
292	ENSG00000196132.14	MYT1	chr20	+	64218829	64219035	64218910	64219035	64217066	64217281	292	3,0	3,1	4,1	0,0	180	99	7.81559e-06	0.000463667	0.355,0.0	1.0,1.0	-0.823
294	ENSG00000258366.8	RTEL1	chr20	+	63662395	63662627	63662473	63662627	63661849	63661943	294	3,1	0,0	4,0	2,1	177	99	0.00227264	0.0473247	1.0,1.0	0.528,0.0	0.736
330	ENSG00000101040.19	ZMYND8	chr20	-	47298728	47298947	47298728	47298872	47310055	47310204	330	179189	83117	384258	74,73	174	99	1.02992e-06	8.13068e-05	0.551,0.479	0.747,0.668	-0.193
363	ENSG00000174365.20	SNHG11	chr20	+	38450261	38450447	38450335	38450447	38448661	38448730	363	99,91	141147	245129	119,80	173	99	1.39314e-10	3.12903e-08	0.287,0.262	0.541,0.48	-0.236
370	ENSG00000214078.12	CPNE1	chr20	-	35626566	35626826	35626566	35626803	35627279	35627413	370	32,34	9071052	77,62	433340	122	99	0	0	0.028,0.026	0.126,0.129	-0.101
441	ENSG00000125787.11	GNRH2	chr20	+	3044678	3044836	3044699	3044836	3044407	3044568	441	3,0	1,3	2,1	0,0	120	99	0.000109029	0.00415552	0.712,0.0	1.0,1.0	-0.644
460	ENSG00000283515.1	AC020915.5	chr19	+	58246710	58246794	58246745	58246794	58246300	58246427	460	175178	81,98	87,73	159120	134	99	8.81517e-14	3.47955e-11	0.615,0.573	0.288,0.31	0.295
514	ENSG00000170906.15	NDUFA3	chr19	+	54106763	54106961	54106810	54106961	54103113	54103188	514	17,30	4,5	37,23	36,38	146	99	8.86496e-07	7.15985e-05	0.742,0.803	0.411,0.291	0.421
515	ENSG00000170906.15	NDUFA3	chr19	+	54106763	54106961	54106810	54106961	54106352	54106446	515	19,37	95102	40,24	52,48	146	99	0.00154109	0.0351077	0.119,0.197	0.343,0.253	-0.14
555	ENSG00000126456.16	IRF3	chr19	-	49660712	49660844	49660712	49660828	49661947	49662328	555	85,91	305342	101,55	166129	115	99	0.000152103	0.00548768	0.193,0.186	0.344,0.268	-0.116
556	ENSG00000126456.16	IRF3	chr19	-	49660712	49660844	49660712	49660828	49662424	49662617	556	38,35	6,8	53,27	2,0	115	99	0.000121877	0.00456233	0.845,0.79	0.958,1.0	-0.161
570	ENSG00000104872.11	PIH1D1	chr19	-	49451484	49451591	49451484	49451578	49453392	49453494	570	71,66	8,10	45,47	2,0	112	99	0.000246821	0.00811547	0.887,0.854	0.952,1.0	-0.105
598	ENSG00000130751.9	NPAS1	chr19	+	47040977	47041125	47041024	47041125	47040443	47040550	598	7,6	6,6	10,15	1,1	146	99	7.04543e-05	0.00287934	0.442,0.404	0.871,0.91	-0.468
605	ENSG00000160013.9	PTGIR	chr19	-	46623457	46623599	46623457	46623574	46624996	46625072	605	67,52	34,24	95,58	7,10	124	99	1.06402e-06	8.36672e-05	0.611,0.634	0.916,0.822	-0.246
608	ENSG00000124440.15	HIF3A	chr19	+	46329080	46329478	46329206	46329478	46325534	46325639	608	28,32	85,80	39,46	36,20	198	99	3.09981e-06	0.00021161	0.141,0.167	0.351,0.535	-0.289
624	ENSG00000131115.16	ZNF227	chr19	+	44228445	44228572	44228486	44228572	44217790	44217852	624	152181	22,36	224164	14,13	140	99	0.000295021	0.00936061	0.83,0.78	0.919,0.899	-0.104
625	ENSG00000167380.16	ZNF226	chr19	+	44165587	44165807	44165756	44165807	44165100	44165142	625	55,90	65,78	44,40	103,73	198	99	0.000250851	0.00821073	0.297,0.366	0.176,0.215	0.136
645	ENSG00000142046.15	TMEM91	chr19	+	41383560	41384083	41383885	41384083	41382771	41382921	645	17,11	1,0	27,14	6,5	198	99	0.000181213	0.00633442	0.895,1.0	0.692,0.583	0.31
648	ENSG00000142046.15	TMEM91	chr19	+	41383714	41384083	41383885	41384083	41382771	41382921	648	16,8	1,0	25,14	6,5	198	99	0.000246494	0.00811143	0.889,1.0	0.676,0.583	0.315
650	ENSG00000142046.15	TMEM91	chr19	+	41383862	41384083	41383885	41384083	41382771	41382921	650	10,11	1,0	18,13	6,5	122	99	0.000260731	0.00847151	0.89,1.0	0.709,0.678	0.252
651	ENSG00000142046.15	TMEM91	chr19	+	41383873	41384083	41383885	41384083	41382771	41382921	651	4,2	1,0	8,5	6,5	111	99	0.000833008	0.0217482	0.781,1.0	0.543,0.471	0.384
655	ENSG00000123815.12	COQ8B	chr19	-	40705095	40705447	40705095	40705181	40710058	40710136	655	192184	0,1	92,85	6,6	198	99	5.04916e-06	0.000319262	1.0,0.989	0.885,0.876	0.114
658	ENSG00000105223.20	PLD3	chr19	+	40366383	40366510	40366418	40366510	40365552	40365585	658	149136	50,68	403290	36,29	134	99	7.05103e-13	2.40259e-10	0.688,0.596	0.892,0.881	-0.245
665	ENSG00000068903.20	SIRT2	chr19	-	38893818	38893971	38893818	38893867	38898378	38898425	665	31,29	34,49	80,57	50,24	198	99	0.000250331	0.0082072	0.313,0.228	0.444,0.543	-0.223
666	ENSG00000182472.8	CAPN12	chr19	-	38733702	38733940	38733702	38733781	38734141	38734204	666	3,8	0,0	4,2	1,4	198	99	3.77934e-06	0.000250769	1.0,1.0	0.667,0.2	0.567
679	ENSG00000011332.19	DPF1	chr19	-	38212279	38212391	38212279	38212361	38213643	38213756	679	10,21	35,39	7,3	46,42	129	99	0.000640719	0.0175076	0.18,0.292	0.105,0.052	0.157
694	ENSG00000232677.8	LINC00665	chr19	-	36322129	36322384	36322129	36322225	36330252	36330492	694	1,2	15,8	11,6	11,14	198	99	0.00201832	0.0432604	0.032,0.111	0.333,0.176	-0.183
696	ENSG00000232677.8	LINC00665	chr19	-	36324923	36327170	36324923	36325887	36330252	36330492	696	62108	10,4	71,53	30,15	198	99	8.7069e-05	0.00345048	0.756,0.931	0.542,0.639	0.253
697	ENSG00000232677.8	LINC00665	chr19	-	36324923	36327225	36324923	36325887	36330252	36330492	697	90125	10,4	105,72	30,15	198	99	3.98129e-05	0.00180161	0.818,0.94	0.636,0.706	0.208
698	ENSG00000232677.8	LINC00665	chr19	-	36324923	36327275	36324923	36325887	36330252	36330492	698	47,82	10,4	64,49	30,15	198	99	0.00134439	0.0316018	0.701,0.911	0.516,0.62	0.238
702	ENSG00000232677.8	LINC00665	chr19	-	36324923	36327225	36324923	36327170	36330252	36330492	702	72,64	15,26	74,49	7,4	154	99	0.000787078	0.0207324	0.755,0.613	0.872,0.887	-0.196
703	ENSG00000232677.8	LINC00665	chr19	-	36324923	36327275	36324923	36327170	36330252	36330492	703	33,30	15,26	42,31	7,4	198	99	0.000182758	0.00638286	0.524,0.366	0.75,0.795	-0.327
709	ENSG00000239382.10	ALKBH6	chr19	-	36010737	36011077	36010737	36011045	36011403	36011464	709	43,54	148185	59,37	76,64	131	99	2.85648e-05	0.00137702	0.18,0.181	0.37,0.304	-0.156
714	ENSG00000239382.10	ALKBH6	chr19	-	36010893	36011065	36010893	36011045	36013020	36013089	714	9,12	8,11	10,6	29,25	119	99	0.00171605	0.0382307	0.483,0.476	0.223,0.166	0.285
728	ENSG00000126254.12	RBM42	chr19	+	35633076	35633252	35633097	35633252	35631330	35631405	728	59,58	136101	45,29	177111	120	99	0.00085239	0.0221094	0.264,0.321	0.173,0.177	0.117
740	ENSG00000012124.17	CD22	chr19	+	35332593	35332924	35332652	35332924	35329186	35329230	740	2,7	0,0	1,0	0,4	158	99	0.000221928	0.00749479	1.0,1.0	1.0,0.0	0.5
757	ENSG00000178904.19	DPY19L3	chr19	+	32467473	32468813	32468730	32468813	32463868	32463980	757	30,46	2,0	67,36	7,5	198	99	0.00235202	0.0486027	0.882,1.0	0.827,0.783	0.136
786	ENSG00000064607.17	SUGP2	chr19	-	18990892	18993740	18990892	18991149	18994365	18994486	786	284323	14,8	383240	60,48	198	99	1.41807e-11	3.79423e-09	0.91,0.953	0.761,0.714	0.194
842	ENSG00000105607.13	GCDH	chr19	+	12891486	12891974	12891830	12891974	12891270	12891395	842	96,94	1,0	98,57	9,8	198	99	4.95932e-07	4.30462e-05	0.98,1.0	0.845,0.781	0.177
880	ENSG00000171469.11	ZNF561	chr19	-	9617044	9617226	9617044	9617171	9618090	9618179	880	66,60	145164	203128	127101	154	99	3.07532e-14	1.26396e-11	0.226,0.19	0.507,0.449	-0.27
882	ENSG00000171469.11	ZNF561	chr19	-	9617044	9617226	9617044	9617171	9619431	9619582	882	58,44	2,7	155101	0,1	154	99	6.81115e-05	0.00279794	0.949,0.802	1.0,0.985	-0.117
886	ENSG00000188321.13	ZNF559	chr19	+	9341616	9343843	9341694	9343843	9341101	9341184	886	65,90	23,22	67,29	55,22	177	99	5.8883e-05	0.00247625	0.613,0.696	0.405,0.424	0.24
893	ENSG00000090661.12	CERS4	chr19	+	8251043	8251249	8251075	8251249	8210705	8210862	893	0,1	2,11	11,2	7,4	131	99	4.22454e-05	0.00188811	0.0,0.064	0.543,0.274	-0.377
909	ENSG00000031823.14	RANBP3	chr19	-	5950716	5950875	5950716	5950872	5951392	5951596	909	0,2	13,15	8,3	0,2	102	99	5.73174e-08	6.37399e-06	0.0,0.115	1.0,0.593	-0.739
1014	ENSG00000141441.16	GAREM1	chr18	-	32263521	32268768	32263521	32268765	32287030	32288203	1014	8,5	0,6	2,5	0,0	102	99	0.00206932	0.0440223	1.0,0.447	1.0,1.0	-0.276
1022	ENSG00000188785.12	ZNF548	chr19	+	57394042	57394223	57394187	57394223	57389874	57390114	1022	7,11	44,55	25,27	45,35	198	99	2.75658e-05	0.00133613	0.074,0.091	0.217,0.278	-0.165
1027	ENSG00000213023.11	SYT3	chr19	-	50637263	50637790	50637263	50637426	50639024	50639162	1027	2,0	11,2	3,7	3,2	198	99	0.000452672	0.0132355	0.083,0.0	0.333,0.636	-0.443
1040	ENSG00000154889.16	MPPE1	chr18	-	11886498	11886778	11886498	11886621	11886916	11887025	1040	22,47	1,4	29,30	34,27	198	99	1.08074e-11	2.98967e-09	0.917,0.855	0.299,0.357	0.558
1074	ENSG00000169727.12	GPS1	chr17	+	82053233	82053366	82053273	82053366	82052377	82052459	1074	139118	287302	230170	231171	139	99	7.41124e-09	1.03129e-06	0.256,0.218	0.415,0.415	-0.178
1103	ENSG00000181045.15	SLC26A11	chr17	+	80221417	80221794	80221547	80221794	80220918	80221115	1103	36,32	58,42	120,62	71,57	198	99	0.00235784	0.0486674	0.237,0.276	0.458,0.352	-0.149
1115	ENSG00000141519.15	CCDC40	chr17	+	80089573	80089884	80089763	80089884	80088296	80088394	1115	2,1	3,1	6,4	0,0	198	99	4.8533e-06	0.000308345	0.25,0.333	1.0,1.0	-0.709
1136	ENSG00000177728.17	TMEM94	chr17	+	75485870	75486426	75486289	75486426	75485427	75485547	1136	183177	8,11	247172	33,21	198	99	0.000988292	0.0248526	0.92,0.889	0.789,0.804	0.108
1169	ENSG00000136478.7	TEX2	chr17	-	64154841	64154967	64154841	64154961	64160800	64160933	1169	96110	4,5	109,62	20,25	105	99	3.99269e-07	3.53725e-05	0.958,0.954	0.837,0.7	0.188
1181	ENSG00000266173.7	STRADA	chr17	-	63704483	63704908	63704483	63704582	63706634	63706739	1181	27,28	128134	38,27	86,49	198	99	0.000376937	0.0114276	0.095,0.095	0.181,0.216	-0.104
1216	ENSG00000108846.16	ABCC3	chr17	+	50659181	50659368	50659236	50659368	50658434	50658496	1216	15,27	73,74	41,25	53,27	154	99	3.8817e-05	0.00176556	0.117,0.19	0.332,0.373	-0.199
1231	ENSG00000006025.12	AC003665.1	chr17	-	47814520	47814707	47814520	47814614	47815214	47815352	1231	53,43	86102	124,85	126,82	192	99	0.000243022	0.00804365	0.241,0.179	0.337,0.348	-0.133
1233	ENSG00000141279.16	NPEPPS	chr17	+	47577044	47577160	47577080	47577160	47569416	47569494	1233	13,13	8,4	13,0	27,19	135	99	3.76661e-05	0.00172502	0.544,0.704	0.261,0.0	0.493
1280	ENSG00000013306.16	SLC25A39	chr17	-	44322418	44322552	44322418	44322528	44323283	44323343	1280	168200	30,52	256185	115,73	123	99	0.000231565	0.00774155	0.818,0.756	0.642,0.671	0.13
1296	ENSG00000108788.11	MLX	chr17	+	42568469	42568943	42568836	42568943	42567618	42567655	1296	8141019	195202	604475	236190	198	99	2.99456e-06	0.000205657	0.676,0.716	0.561,0.556	0.137
1300	ENSG00000167925.16	GHDC	chr17	-	42190184	42190359	42190184	42190270	42190623	42190757	1300	27,40	37,53	44,41	26,20	188	99	0.000416113	0.0123892	0.278,0.284	0.471,0.519	-0.214
1315	ENSG00000008838.20	MED24	chr17	-	40033344	40033771	40033344	40033456	40034915	40034972	1315	59,82	61,48	88,35	146116	198	99	2.94283e-05	0.00140843	0.326,0.461	0.232,0.131	0.212
1375	ENSG00000004139.14	SARM1	chr17	+	28388349	28388539	28388359	28388539	28388173	28388276	1375	90118	2,1	73,49	3,11	109	99	9.37052e-05	0.0036607	0.976,0.991	0.957,0.802	0.104
1416	ENSG00000175061.18	SNHG29	chr17	+	16440110	16440253	16440184	16440253	16439527	16439703	1416	261289	15251776	468324	498403	173	99	0	0	0.089,0.085	0.35,0.315	-0.246
1421	ENSG00000175061.18	SNHG29	chr17	+	16463163	16463247	16463166	16463247	16462832	16462941	1421	12,3	12,13	5,3	2,0	102	99	0.00209544	0.0444002	0.493,0.183	0.708,1.0	-0.516
1451	ENSG00000170037.13	CNTROB	chr17	+	7936237	7936482	7936365	7936482	7934988	7935145	1451	48,28	92,69	24,16	127116	198	99	8.05042e-06	0.000476172	0.207,0.169	0.086,0.065	0.113
1459	ENSG00000170004.16	CHD3	chr17	+	7907890	7908019	7907893	7908019	7907352	7907488	1459	19,24	52,54	11,7	106,84	102	99	1.55751e-06	0.000115738	0.262,0.301	0.092,0.075	0.198
1492	ENSG00000215041.10	NEURL4	chr17	-	7317460	7317684	7317460	7317573	7317787	7317932	1492	37,40	121148	108,58	81,62	198	99	9.50195e-12	2.64905e-09	0.133,0.119	0.4,0.319	-0.234
1493	ENSG00000215041.10	NEURL4	chr17	-	7318268	7318674	7318268	7318356	7319049	7319208	1493	97116	3,3	100,66	17,7	198	99	6.1781e-05	0.00257908	0.942,0.951	0.746,0.825	0.161
1494	ENSG00000215041.10	NEURL4	chr17	-	7318494	7318691	7318494	7318674	7319049	7319208	1494	6,6	90,95	13,13	80,49	116	99	0.00141377	0.0328359	0.054,0.051	0.122,0.185	-0.101
1503	ENSG00000161939.19	RNASEK-C17orf49	chr17	+	7017256	7017520	7017260	7017520	7016494	7016685	1503	27,45	2,1	69,44	20,19	103	99	1.54448e-06	0.000114984	0.928,0.977	0.768,0.69	0.224
1513	ENSG00000167840.13	ZNF232	chr17	-	5109393	5109868	5109393	5109768	5111075	5111219	1513	94122	12,6	118,93	2,1	198	99	0.000221109	0.00747347	0.797,0.91	0.967,0.979	-0.119
1516	ENSG00000108509.21	CAMTA2	chr17	-	4981677	4981831	4981677	4981742	4982756	4982892	1516	79,87	0,4	39,25	7,4	188	99	0.000275907	0.00884212	1.0,0.92	0.746,0.767	0.204
1519	ENSG00000108509.21	CAMTA2	chr17	-	4982088	4982227	4982088	4982175	4982756	4982892	1519	5,5	5,4	1,3	0,0	151	99	3.69754e-06	0.000246299	0.396,0.45	1.0,1.0	-0.577
1520	ENSG00000091640.8	SPAG7	chr17	-	4960021	4960190	4960021	4960111	4960458	4960547	1520	6,7	0,2	11,16	20,13	178	99	0.00101355	0.0253496	1.0,0.661	0.234,0.406	0.51
1546	ENSG00000186594.14	MIR22HG	chr17	-	1713855	1714045	1713855	1714014	1714370	1714453	1546	5,8	70,88	18,14	63,38	130	99	7.56401e-05	0.00306769	0.052,0.065	0.179,0.219	-0.141
1554	ENSG00000223959.8	AFG3L1P	chr16	+	89994692	89996623	89994758	89996623	89993767	89993893	1554	13,34	34,36	81,49	29,23	165	99	1.88756e-05	0.000976608	0.187,0.362	0.626,0.561	-0.319
1561	ENSG00000185324.22	CDK10	chr16	+	89694568	89694788	89694664	89694788	89694172	89694232	1561	48,50	105117	82,74	114,64	195	99	0.000753622	0.0199921	0.188,0.178	0.267,0.37	-0.136
1622	ENSG00000261611.6	AC010547.4	chr16	-	71454041	71454218	71454041	71454168	71456763	71456828	1622	68,78	14,15	69,49	39,28	149	99	5.79618e-05	0.00244914	0.763,0.776	0.54,0.538	0.231
1672	ENSG00000254788.7	CKLF-CMTM1	chr16	+	66563071	66563217	66563121	66563217	66558189	66558348	1672	11,14	115131	28,23	99,63	149	99	2.93389e-05	0.00140583	0.06,0.066	0.158,0.195	-0.113
1710	ENSG00000103460.17	TOX3	chr16	-	52463933	52464188	52463933	52464185	52468508	52468574	1710	2,8	1,0	0,1	3,4	102	99	5.0349e-08	5.64631e-06	0.66,1.0	0.0,0.195	0.733
1747	ENSG00000092929.11	UNC13D	chr17	-	75840224	75840367	75840224	75840329	75840506	75840576	1747	0,0	1,7	3,5	3,2	137	99	8.87191e-07	7.15985e-05	0.0,0.0	0.419,0.644	-0.531
1762	ENSG00000125846.15	ZNF133	chr20	+	18305667	18305807	18305680	18305807	18289898	18290074	1762	2,0	6,8	14,6	2,5	112	99	2.24608e-05	0.00112918	0.228,0.0	0.861,0.515	-0.574
1765	ENSG00000125846.15	ZNF133	chr20	+	18305667	18305807	18305680	18305807	18305084	18305178	1765	7,5	9,10	22,6	6,3	112	99	0.00185731	0.0406293	0.407,0.307	0.764,0.639	-0.345
1782	ENSG00000169592.15	INO80E	chr16	+	30004554	30004657	30004567	30004657	30003649	30003714	1782	15,10	6,9	16,7	0,1	112	99	1.83354e-05	0.000951795	0.688,0.495	1.0,0.861	-0.339
1789	ENSG00000261740.6	BOLA2-SMG1P6	chr16	-	29446801	29447026	29446801	29446922	29454015	29454113	1789	728836	337388	411252	497290	198	99	1.46549e-14	6.3162e-12	0.519,0.519	0.293,0.303	0.221
1810	ENSG00000188603.19	CLN3	chr16	-	28487455	28488662	28487455	28487541	28491481	28491560	1810	6,7	1,0	9,3	8,5	198	99	2.50351e-05	0.00123143	0.75,1.0	0.36,0.231	0.58
1811	ENSG00000125835.18	SNRPB	chr20	-	2461633	2461939	2461633	2461793	2462635	2462761	1811	42614711	797950	54043943	17141255	198	99	3.16536e-06	0.0002159	0.728,0.713	0.612,0.611	0.109
1833	ENSG00000063241.8	ISOC2	chr19	-	55455259	55455378	55455259	55455330	55455635	55455845	1833	55,59	161167	67,41	58,31	147	99	8.83119e-10	1.65681e-07	0.187,0.192	0.438,0.471	-0.265
1866	ENSG00000103174.13	NAGPA	chr16	-	5027134	5027379	5027134	5027198	5027845	5027893	1866	131150	0,1	216153	27,15	198	99	6.2774e-11	1.53534e-08	1.0,0.987	0.8,0.836	0.175
1877	ENSG00000127564.17	PKMYT1	chr16	-	2973137	2973253	2973137	2973215	2973999	2974157	1877	18,12	151166	22,23	120,48	137	99	0.00029247	0.00929077	0.079,0.05	0.117,0.257	-0.122
1878	ENSG00000127564.17	PKMYT1	chr16	-	2973137	2973445	2973137	2973215	2973999	2974157	1878	22,21	151166	29,30	120,48	198	99	0.00023057	0.00772125	0.068,0.059	0.108,0.238	-0.109
1886	ENSG00000160298.17	C21orf58	chr21	-	46301129	46302154	46301129	46301713	46302484	46302576	1886	63,60	0,2	51,35	5,6	198	99	0.000242129	0.00801741	1.0,0.938	0.836,0.745	0.178
1887	ENSG00000160298.17	C21orf58	chr21	-	46314715	46315049	46314715	46314880	46315473	46315547	1887	26,25	25,29	12,8	41,22	198	99	0.000618088	0.0169764	0.342,0.301	0.128,0.154	0.18
1972	ENSG00000185043.11	CIB1	chr15	-	90232218	90232447	90232218	90232327	90233668	90233703	1972	66,94	668772	266188	483351	198	99	0	0	0.047,0.057	0.216,0.211	-0.161
2033	ENSG00000032444.16	PNPLA6	chr19	+	7535788	7536020	7535932	7536020	7535508	7535577	2033	91,94	107109	165123	82,75	198	99	9.53092e-06	0.000547901	0.298,0.301	0.502,0.451	-0.177
2036	ENSG00000032444.16	PNPLA6	chr19	+	7553871	7554015	7553874	7554015	7551361	7551437	2036	89,69	134141	91,86	95,79	102	99	0.00132195	0.0312216	0.392,0.322	0.482,0.514	-0.141
2082	ENSG00000067141.17	NEO1	chr15	+	73236286	73236506	73236346	73236506	73178306	73178427	2082	348363	172196	768547	162120	159	99	8.64238e-11	2.02674e-08	0.557,0.536	0.747,0.739	-0.197
2115	ENSG00000100031.19	GGT1	chr22	+	24610413	24610531	24610454	24610531	24610249	24610336	2115	0,0	7,3	5,1	3,1	140	99	4.10839e-06	0.000268948	0.0,0.0	0.541,0.414	-0.478
2123	ENSG00000137776.17	SLTM	chr15	-	58916934	58917020	58916934	58916999	58921445	58921584	2123	2,0	3,4	5,2	2,1	120	99	0.00215287	0.0453639	0.355,0.0	0.673,0.623	-0.471
2128	ENSG00000132199.20	ENOSF1	chr18	-	690548	690745	690548	690631	691067	691106	2128	45,54	64,95	73,42	52,39	198	99	0.0010584	0.0261918	0.26,0.221	0.412,0.35	-0.141
2148	ENSG00000166200.15	COPS2	chr15	-	49137347	49137458	49137347	49137437	49144226	49144304	2148	60,79	14,5	98,78	84,77	120	99	1.20959e-10	2.73994e-08	0.78,0.929	0.49,0.455	0.382
2165	ENSG00000259256.2	LINC01895	chr18	-	3358401	3358625	3358401	3358622	3365896	3365926	2165	1,3	1,1	0,0	2,1	102	99	3.53421e-05	0.00163455	0.493,0.744	0.0,0.0	0.619
2173	ENSG00000166762.18	CATSPER2	chr15	-	43647916	43648066	43647916	43648063	43649726	43649879	2173	4,2	2,4	3,2	0,0	102	99	6.65592e-06	0.000407606	0.66,0.327	1.0,1.0	-0.506
2203	ENSG00000147162.14	OGT	chrX	+	71536177	71536358	71536207	71536358	71533103	71533336	2203	509555	59,40	681463	176109	129	99	2.86673e-10	6.03103e-08	0.869,0.914	0.748,0.765	0.135
2210	ENSG00000137802.14	MAPKBP1	chr15	+	41815258	41815799	41815623	41815799	41814549	41814739	2210	60,59	3,3	31,19	14,12	198	99	2.62182e-08	3.15783e-06	0.909,0.908	0.525,0.442	0.425
2215	ENSG00000137804.14	NUSAP1	chr15	+	41350987	41351129	41351032	41351129	41349097	41349241	2215	456492	179219	398308	57,45	144	99	3.4297e-12	1.01659e-09	0.637,0.607	0.828,0.825	-0.205
2216	ENSG00000137804.14	NUSAP1	chr15	+	41350990	41351129	41351032	41351129	41349097	41349241	2216	181195	179219	162109	57,45	141	99	6.14711e-10	1.19254e-07	0.415,0.385	0.666,0.63	-0.248
2236	ENSG00000198838.13	RYR3	chr15	+	33724064	33724176	33724067	33724176	33722714	33722895	2236	2,1	0,0	0,0	5,2	102	99	1.20169e-09	2.16665e-07	1.0,1.0	0.0,0.0	1
2290	ENSG00000224078.15	SNHG14	chr15	+	25067408	25067531	25067411	25067531	25064714	25064855	2290	1,0	1,2	2,3	0,2	102	99	0.000369159	0.011282	0.493,0.0	1.0,0.593	-0.55
2295	ENSG00000224078.15	SNHG14	chr15	+	25089613	25091719	25091589	25091719	25087466	25087599	2295	33,46	0,0	27,25	2,5	198	99	4.98747e-05	0.00216867	1.0,1.0	0.871,0.714	0.208
2320	ENSG00000167100.14	SAMD14	chr17	-	50116002	50116228	50116002	50116090	50117406	50117695	2320	8,4	14,15	26,26	22,15	198	99	0.00168058	0.0375454	0.222,0.118	0.371,0.464	-0.247
2417	ENSG00000119688.21	ABCD4	chr14	-	74292747	74293248	74292747	74292869	74295147	74295198	2417	220239	4,8	233153	25,23	198	99	2.27035e-07	2.15504e-05	0.965,0.937	0.823,0.769	0.155
2418	ENSG00000119688.21	ABCD4	chr14	-	74293153	74293279	74293153	74293248	74295147	74295198	2418	11,14	161182	34,18	119,75	130	99	1.18758e-06	9.2201e-05	0.049,0.055	0.179,0.155	-0.115
2419	ENSG00000119688.21	ABCD4	chr14	-	74293153	74293310	74293153	74293248	74295147	74295198	2419	22,26	161182	50,33	119,75	161	99	4.38558e-07	3.8596e-05	0.078,0.081	0.205,0.213	-0.13
2428	ENSG00000140043.11	PTGR2	chr14	+	73876997	73880176	73880054	73880176	73874022	73874214	2428	49,74	0,0	75,39	4,8	198	99	7.08206e-06	0.000427788	1.0,1.0	0.904,0.709	0.194
2454	ENSG00000100650.15	SRSF5	chr14	+	69769510	69770540	69770466	69770540	69769181	69769251	2454	763846	8401014	16111048	1111731	198	99	4.39447e-06	0.000285565	0.312,0.294	0.42,0.418	-0.116
2503	ENSG00000215424.10	MCM3AP-AS1	chr21	+	46240833	46242999	46240836	46242999	46236223	46236326	2503	24,20	5,2	7,4	0,0	102	99	0.000984309	0.0247815	0.823,0.907	1.0,1.0	-0.135
2505	ENSG00000012983.11	MAP4K5	chr14	-	50437893	50438011	50437893	50438008	50440012	50440073	2505	13,32	52,47	30,24	25,7	102	99	0.000949193	0.0240492	0.195,0.398	0.538,0.769	-0.357
2507	ENSG00000169683.8	LRRC45	chr17	+	82029018	82029185	82029092	82029185	82028612	82028683	2507	102110	108147	162100	55,45	173	99	2.34929e-10	5.03545e-08	0.351,0.3	0.628,0.56	-0.269
2563	ENSG00000100897.17	DCAF11	chr14	+	24116916	24117044	24116971	24117044	24115381	24115749	2563	203212	7,0	204121	17,23	154	99	3.48128e-08	4.06407e-06	0.949,1.0	0.885,0.772	0.146
2574	ENSG00000213983.11	AP1G2	chr14	-	23564045	23564221	23564045	23564159	23564332	23564388	2574	110121	95112	160,94	47,35	161	99	3.71523e-08	4.29942e-06	0.416,0.399	0.677,0.623	-0.243
2619	ENSG00000055483.19	AC022966.1	chr17	-	78795652	78797902	78795652	78797879	78798399	78798551	2619	350335	122139	186160	137,87	122	99	0.00091695	0.0234183	0.7,0.662	0.524,0.599	0.12
2626	ENSG00000068650.18	ATP11A	chr13	+	112881812	112887168	112881815	112887168	112878216	112878303	2626	0,0	12,16	20,19	52,37	102	99	1.14548e-07	1.16497e-05	0.0,0.0	0.272,0.333	-0.302
2630	ENSG00000167525.13	PROCA1	chr17	-	28704306	28704616	28704306	28704435	28704707	28704843	2630	9,6	4,1	6,5	0,0	198	99	5.15909e-05	0.00222418	0.529,0.75	1.0,1.0	-0.361
2636	ENSG00000130270.16	ATP8B3	chr19	-	1806096	1806508	1806096	1806169	1806627	1806689	2636	0,1	6,0	4,2	0,1	198	99	0.000342594	0.0106248	0.0,1.0	1.0,0.5	-0.25
2659	ENSG00000126351.12	THRA	chr17	+	40093019	40093867	40093136	40093867	40089205	40089333	2659	111142	13,11	206164	3,0	198	99	5.02545e-08	5.64365e-06	0.81,0.866	0.972,1.0	-0.148
2680	ENSG00000243406.6	MRPS31P5	chr13	-	52169986	52170099	52169986	52170056	52171157	52171248	2680	88114	31,39	142,82	24,11	142	99	0.000880775	0.0226687	0.664,0.671	0.805,0.839	-0.155
2702	ENSG00000170919.16	TPT1-AS1	chr13	+	45344304	45344446	45344378	45344446	45341598	45341630	2702	18,10	2,5	12,10	0,0	173	99	3.60536e-05	0.00165703	0.837,0.534	1.0,1.0	-0.315
2705	ENSG00000170919.16	TPT1-AS1	chr13	+	45377060	45377215	45377139	45377215	45369958	45370182	2705	26,25	9,3	11,7	0,1	178	99	0.0016062	0.0362288	0.616,0.823	1.0,0.796	-0.178
2706	ENSG00000170919.16	TPT1-AS1	chr13	+	45377111	45377215	45377139	45377215	45369958	45370182	2706	3,6	9,3	3,2	0,1	127	99	0.00108546	0.0267454	0.206,0.609	1.0,0.609	-0.397
2775	ENSG00000185684.15	EP400P1	chr12	+	132104374	132105304	132104566	132105304	132103996	132104170	2775	17,23	15,22	9,7	33,24	198	99	0.00013665	0.00502104	0.362,0.343	0.12,0.127	0.229
2792	ENSG00000111364.16	DDX55	chr12	+	123605864	123605981	123605930	123605981	123602127	123602256	2792	51,58	151194	75,60	90,64	165	99	6.08236e-08	6.72636e-06	0.169,0.152	0.333,0.36	-0.186
2806	ENSG00000076944.16	STXBP2	chr19	+	7646171	7646344	7646248	7646344	7645196	7645306	2806	4,7	79103	24,6	39,40	176	99	1.41041e-05	0.000765536	0.028,0.037	0.257,0.078	-0.135
2807	ENSG00000182196.13	ARL6IP4	chr12	+	122981570	122981879	122981594	122981879	122981128	122981266	2807	359355	794842	526403	465348	123	99	7.77156e-16	4.02375e-13	0.267,0.253	0.477,0.482	-0.219
2808	ENSG00000182196.13	ARL6IP4	chr12	+	122981570	122981879	122981594	122981879	122981128	122981299	2808	569672	550636	968665	412295	123	99	1.41748e-11	3.79423e-09	0.454,0.46	0.654,0.645	-0.192
2813	ENSG00000111325.16	OGFOD2	chr12	+	122976600	122976767	122976653	122976767	122975810	122975867	2813	50,33	105100	95,68	70,52	152	99	1.75254e-09	3.0051e-07	0.237,0.177	0.469,0.46	-0.258
2815	ENSG00000111325.16	OGFOD2	chr12	+	122976583	122976767	122976653	122976767	122976252	122976401	2815	43,32	8,3	92,65	0,2	169	99	2.93332e-05	0.00140583	0.759,0.862	1.0,0.95	-0.164
2816	ENSG00000111325.16	OGFOD2	chr12	+	122976600	122976767	122976653	122976767	122976252	122976401	2816	41,27	8,3	77,57	0,2	152	99	4.03153e-05	0.00182125	0.769,0.854	1.0,0.949	-0.163
2840	ENSG00000089159.16	PXN	chr12	-	120216272	120217116	120216272	120216581	120221622	120221758	2840	109148	31,50	318202	19,11	198	99	3.87801e-13	1.4055e-10	0.637,0.597	0.893,0.902	-0.28
2861	ENSG00000139746.15	RBM26	chr13	-	79354438	79354570	79354438	79354561	79355219	79355384	2861	161179	126,84	271201	64,60	108	99	3.27964e-05	0.00154095	0.539,0.661	0.795,0.754	-0.174
2878	ENSG00000064961.19	HMG20B	chr19	+	3574340	3574586	3574382	3574586	3573691	3573800	2878	59,48	268214	103,62	83,68	141	99	0	0	0.134,0.136	0.466,0.39	-0.293
2879	ENSG00000064961.19	HMG20B	chr19	+	3574369	3574586	3574382	3574586	3573691	3573800	2879	21,16	268214	43,22	83,68	112	99	1.38066e-11	3.73172e-09	0.065,0.062	0.314,0.222	-0.205
2895	ENSG00000189046.11	ALKBH2	chr12	-	109092506	109092937	109092506	109092787	109093246	109093472	2895	673776	167179	908620	73,52	198	99	2.23155e-13	8.39294e-11	0.668,0.684	0.861,0.856	-0.182
2932	ENSG00000028203.18	VEZT	chr12	+	95270038	95270188	95270050	95270188	95266356	95266632	2932	136153	148176	158119	105,84	111	99	0.00183891	0.0403256	0.45,0.437	0.573,0.558	-0.122
2949	ENSG00000172534.14	HCFC1	chrX	-	153952513	153953090	153952513	153952958	153953606	153953770	2949	117126	236223	205133	216150	198	99	0.000183738	0.00641428	0.199,0.22	0.322,0.307	-0.105
2959	ENSG00000127328.21	RAB3IP	chr12	+	69812777	69813033	69812963	69813033	69801608	69801721	2959	84,87	17,13	48,46	37,19	198	99	0.00011112	0.00421907	0.712,0.77	0.393,0.548	0.27
2992	ENSG00000135502.18	SLC26A10	chr12	+	57625581	57626150	57625997	57626150	57625409	57625464	2992	39,46	0,0	68,46	2,5	198	99	0.000945231	0.0239717	1.0,1.0	0.944,0.821	0.118
2999	ENSG00000175197.12	DDIT3	chr12	-	57517268	57517542	57517268	57517438	57517705	57517753	2999	34,39	119110	112,54	146,82	198	99	2.0568e-05	0.00104925	0.125,0.151	0.277,0.248	-0.124
3000	ENSG00000175197.12	DDIT3	chr12	-	57517268	57517595	57517268	57517438	57517705	57517753	3000	34,39	119110	112,54	146,82	198	99	2.0568e-05	0.00104925	0.125,0.151	0.277,0.248	-0.124
3019	ENSG00000182796.14	TMEM198B	chr12	+	55832870	55833014	55832958	55833014	55831256	55831349	3019	99117	39,39	190104	6,3	187	99	1.11022e-16	6.19039e-14	0.573,0.614	0.944,0.948	-0.353
3052	ENSG00000123349.14	PFDN5	chr12	+	53296429	53297924	53297849	53297924	53295838	53295941	3052	106126	19,25	158125	9,8	198	99	8.59669e-05	0.00341869	0.736,0.716	0.898,0.887	-0.167
3054	ENSG00000139631.18	CSAD	chr12	-	53173727	53173770	53173727	53173767	53180566	53180596	3054	4,1	4,2	4,1	0,0	102	99	2.86235e-06	0.000198286	0.493,0.327	1.0,1.0	-0.59
3070	ENSG00000139624.12	CERS5	chr12	-	50132961	50134068	50132961	50133064	50134545	50134702	3070	38,46	1,5	30,12	0,0	198	99	0.00192701	0.0417543	0.95,0.821	1.0,1.0	-0.115
3088	ENSG00000213024.11	NUP62	chr19	-	49911104	49911366	49911104	49911231	49927693	49927848	3088	8,18	2,3	15,23	1,0	198	99	0.0020265	0.0434008	0.667,0.75	0.882,1.0	-0.233
3145	ENSG00000013573.17	DDX11	chr12	+	31089402	31090094	31089885	31090094	31089043	31089151	3145	247245	0,2	224180	14,18	198	99	3.25895e-10	6.7669e-08	1.0,0.984	0.889,0.833	0.131
3158	ENSG00000110888.17	CAPRIN2	chr12	-	30714958	30715144	30714958	30715081	30716507	30716676	3158	384432	67,78	544336	43,31	162	99	2.73646e-05	0.0013288	0.778,0.772	0.885,0.869	-0.102
3231	ENSG00000205885.7	C1RL-AS1	chr12	+	7111024	7111606	7111370	7111606	7110297	7110572	3231	67,71	3,8	131,65	1,1	198	99	0.000255375	0.00831702	0.918,0.816	0.985,0.97	-0.111
3239	ENSG00000215021.8	PHB2	chr12	-	6969955	6970068	6969955	6970063	6970195	6970280	3239	5,6	2,3	3,1	0,0	104	99	0.000560704	0.0156264	0.704,0.656	1.0,1.0	-0.32
3263	ENSG00000111642.15	CHD4	chr12	-	6601959	6602175	6601959	6602154	6602375	6602497	3263	571559	626706	849688	537419	120	99	2.98723e-08	3.5444e-06	0.429,0.395	0.566,0.575	-0.158
3267	ENSG00000010295.19	IFFO1	chr12	-	6548667	6548849	6548667	6548825	6549475	6549484	3267	11,20	49,74	26,13	23,16	123	99	1.5989e-05	0.000846528	0.153,0.179	0.476,0.395	-0.27
3313	ENSG00000245498.7	AP000866.1	chr11	+	124805266	124805504	124805319	124805504	124804730	124804848	3313	6,1	11,2	3,2	0,1	152	99	0.000490629	0.014082	0.262,0.246	1.0,0.566	-0.529
3329	ENSG00000166250.12	CLMP	chr11	-	123074701	123074850	123074701	123074843	123083679	123083847	3329	3,2	0,0	7,3	4,11	106	99	1.15587e-06	8.99142e-05	1.0,1.0	0.62,0.203	0.589
3340	ENSG00000170581.14	STAT2	chr12	-	56348923	56349083	56348923	56349029	56349162	56349261	3340	75,71	9,10	50,34	1,1	153	99	0.000448028	0.0131243	0.844,0.821	0.97,0.957	-0.131
3342	ENSG00000170581.14	STAT2	chr12	-	56348751	56348851	56348751	56348804	56349344	56349509	3342	18,32	5,5	53,28	38,27	146	99	0.00014298	0.00521518	0.709,0.813	0.486,0.413	0.311
3428	ENSG00000103034.14	NDRG4	chr16	+	58503705	58503903	58503797	58503903	58494963	58495008	3428	46,37	61,87	56,43	8,7	191	99	1.11022e-16	6.19039e-14	0.281,0.181	0.784,0.761	-0.541
3429	ENSG00000103034.14	NDRG4	chr16	+	58503743	58503903	58503797	58503903	58494963	58495008	3429	36,30	61,87	38,37	8,7	153	99	3.44169e-15	1.61423e-12	0.276,0.182	0.755,0.774	-0.535
3430	ENSG00000103034.14	NDRG4	chr16	+	58503705	58503903	58503797	58503903	58500142	58500269	3430	47,35	123181	57,43	94,60	191	99	2.95803e-05	0.00141485	0.165,0.091	0.239,0.271	-0.127
3432	ENSG00000103034.14	NDRG4	chr16	+	58503705	58503903	58503797	58503903	58500987	58501077	3432	47,35	56,83	58,44	25,10	191	99	2.86049e-07	2.62763e-05	0.303,0.179	0.546,0.695	-0.38
3433	ENSG00000103034.14	NDRG4	chr16	+	58503743	58503903	58503797	58503903	58500987	58501077	3433	35,25	56,83	36,37	25,10	153	99	1.79591e-05	0.000937657	0.288,0.163	0.482,0.705	-0.368
3438	ENSG00000149231.14	CCDC82	chr11	-	96383961	96386293	96383961	96384761	96387529	96387613	3438	111140	0,2	144102	11,12	198	99	4.71801e-07	4.12937e-05	1.0,0.972	0.867,0.81	0.147
3452	ENSG00000166012.16	TAF1D	chr11	-	93733349	93733419	93733349	93733397	93734624	93734660	3452	130169	166207	231138	171,86	121	99	7.9075e-05	0.00318601	0.391,0.4	0.525,0.568	-0.151
3453	ENSG00000166012.16	TAF1D	chr11	-	93733349	93733505	93733349	93733397	93734624	93734660	3453	266296	166207	587347	171,86	198	99	1.74553e-10	3.8131e-08	0.445,0.417	0.632,0.669	-0.22
3454	ENSG00000166012.16	TAF1D	chr11	-	93733349	93733505	93733349	93733419	93734624	93734660	3454	234238	70,83	470295	63,51	185	99	5.12646e-06	0.000323637	0.641,0.605	0.8,0.756	-0.155
3460	ENSG00000102904.14	TSNAXIP1	chr16	+	67827472	67828064	67827752	67828064	67827248	67827375	3460	12,6	0,0	26,10	8,2	198	99	9.55021e-06	0.000548614	1.0,1.0	0.619,0.714	0.334
3467	ENSG00000073921.18	PICALM	chr11	-	85981871	85982003	85981871	85981988	85983865	85983973	3467	572589	243260	794527	215110	114	99	6.38098e-06	0.000392275	0.672,0.663	0.762,0.806	-0.117
3483	ENSG00000158636.16	EMSY	chr11	+	76542167	76542367	76542215	76542367	76528267	76528466	3483	7,6	3,0	4,7	12,14	147	99	0.00051689	0.0147087	0.611,1.0	0.183,0.252	0.588
3511	ENSG00000165458.14	INPPL1	chr11	+	72233440	72233744	72233654	72233744	72233074	72233163	3511	438450	1,1	454272	52,31	198	99	0	0	0.995,0.996	0.814,0.814	0.182
3552	ENSG00000175634.15	RPS6KB2	chr11	+	67428912	67429022	67428981	67429022	67428493	67428623	3552	4,10	220180	22,12	63,52	168	99	1.17899e-10	2.67822e-08	0.011,0.032	0.171,0.12	-0.124
3554	ENSG00000175634.15	RPS6KB2	chr11	+	67433125	67433447	67433339	67433447	67432951	67433042	3554	463593	14,6	279200	104,72	198	99	0	0	0.943,0.98	0.573,0.581	0.385
3564	ENSG00000173992.9	CCS	chr11	+	66605153	66605416	66605338	66605416	66600488	66600549	3564	60,45	154187	66,58	92,72	198	99	2.4687e-06	0.000174658	0.163,0.107	0.264,0.287	-0.14
3587	ENSG00000170322.14	NFRKB	chr11	-	129884744	129884882	129884744	129884846	129885434	129885609	3587	23,21	44,39	53,43	21,32	135	99	4.93024e-05	0.00215284	0.277,0.283	0.649,0.496	-0.292
3617	ENSG00000168066.20	SF1	chr11	-	64764605	64766155	64764605	64765518	64766899	64767079	3617	15321630	499547	1072804	1305994	198	99	0	0	0.606,0.598	0.291,0.288	0.312
3627	ENSG00000162302.13	RPS6KA4	chr11	+	64361851	64362002	64361906	64362002	64361641	64361745	3627	261264	21,37	231150	56,35	154	99	0.000166477	0.00591263	0.889,0.821	0.726,0.734	0.125
3651	ENSG00000255717.7	SNHG1	chr11	-	62853800	62854064	62853800	62853833	62854518	62854551	3651	584692	19,20	706485	196133	198	99	0	0	0.939,0.945	0.643,0.646	0.297
3653	ENSG00000255717.7	SNHG1	chr11	-	62854518	62854938	62854518	62854551	62855132	62855216	3653	489658	29,38	556375	285222	198	99	0	0	0.894,0.896	0.494,0.458	0.419
3676	ENSG00000095059.16	DHPS	chr19	-	12676016	12676105	12676016	12676078	12677290	12677396	3676	128162	23,10	184101	5,1	126	99	1.22537e-05	0.000679443	0.814,0.927	0.967,0.988	-0.107
3685	ENSG00000124920.13	MYRF	chr11	+	61780956	61781045	61780959	61781045	61780711	61780792	3685	0,2	7,9	13,2	14,2	102	99	0.000339744	0.0105494	0.0,0.177	0.474,0.493	-0.395
3710	ENSG00000213593.10	TMX2	chr11	+	57737785	57738026	57737835	57738026	57737607	57737668	3710	34,44	45,48	77,54	42,20	149	99	0.000140519	0.00514188	0.334,0.379	0.549,0.642	-0.239
3740	ENSG00000149182.15	ARFGAP2	chr11	-	47173758	47173915	47173758	47173882	47175014	47175098	3740	15,25	26,26	23,13	5,5	132	99	0.000185873	0.00647743	0.302,0.419	0.775,0.661	-0.357
3741	ENSG00000149182.15	ARFGAP2	chr11	-	47173758	47173915	47173758	47173840	47175181	47175313	3741	48,68	3,9	68,34	1,0	174	99	0.000108599	0.00414506	0.901,0.811	0.975,1.0	-0.131
3758	ENSG00000165905.18	LARGE2	chr11	+	45926038	45926347	45926221	45926347	45924784	45924889	3758	32,37	2,3	31,23	14,10	198	99	3.8129e-05	0.00174023	0.889,0.86	0.525,0.535	0.345
3774	ENSG00000166181.13	API5	chr11	+	43342427	43344529	43342432	43344529	43323429	43323636	3774	10,14	2,4	8,6	0,0	104	99	0.000767193	0.0202621	0.826,0.769	1.0,1.0	-0.203
3859	ENSG00000166340.17	TPP1	chr11	-	6616314	6616859	6616314	6616503	6616974	6617153	3859	620706	1,1	226142	7,18	198	99	4.0391e-12	1.18402e-09	0.997,0.997	0.942,0.798	0.127
3865	ENSG00000166333.13	ILK	chr11	+	6604179	6604360	6604225	6604360	6603730	6603822	3865	553670	443541	261149	402286	145	99	2.32286e-09	3.82668e-07	0.46,0.458	0.307,0.262	0.175
3867	ENSG00000179532.12	DNHD1	chr11	+	6497770	6498961	6498722	6498961	6497584	6497667	3867	95106	1,1	30,28	4,2	198	99	0.00151547	0.0346329	0.979,0.981	0.789,0.875	0.148
3869	ENSG00000179532.12	DNHD1	chr11	+	6544791	6547666	6544876	6547666	6544573	6544671	3869	90100	17,13	20,15	1,0	184	99	0.000245045	0.00809043	0.74,0.805	0.915,1.0	-0.185
3871	ENSG00000179532.12	DNHD1	chr11	+	6566894	6567860	6566924	6567860	6565694	6566765	3871	30,54	7,6	2,2	0,0	129	99	0.000850717	0.0220804	0.767,0.874	1.0,1.0	-0.179
3886	ENSG00000148985.19	PGAP2	chr11	+	3824795	3825128	3825019	3825128	3824269	3824364	3886	9,17	48,55	33,23	27,20	198	99	1.84568e-07	1.78814e-05	0.086,0.134	0.379,0.365	-0.262
3887	ENSG00000148985.19	PGAP2	chr11	+	3824795	3825128	3825019	3825128	3824269	3824376	3887	11,17	77,68	33,23	57,41	198	99	7.51083e-05	0.00304848	0.067,0.111	0.224,0.219	-0.133
3929	ENSG00000196839.13	ADA	chr20	-	44622828	44623078	44622828	44622930	44624201	44624329	3929	97127	6,3	119,86	18,9	198	99	0.00110283	0.0271063	0.89,0.955	0.768,0.827	0.125
3988	ENSG00000151923.17	TIAL1	chr10	-	119582458	119582608	119582458	119582557	119588151	119588248	3988	394412	426412	667529	472351	150	99	0.000548224	0.015397	0.379,0.398	0.483,0.499	-0.102
4019	ENSG00000268895.6	A1BG-AS1	chr19	+	58353320	58353474	58353378	58353474	58351969	58353044	4019	7,15	31,28	16,9	12,5	157	99	0.00104121	0.0258306	0.125,0.253	0.457,0.532	-0.306
4030	ENSG00000140416.21	TPM1	chr15	+	63043468	63043831	63043705	63043831	63042750	63042943	4030	26,15	88,59	25,15	41,15	198	99	0.00181856	0.0400224	0.129,0.113	0.234,0.333	-0.163
4033	ENSG00000120008.16	WDR11	chr10	+	120905875	120906855	120906775	120906855	120905318	120905416	4033	260329	3,5	281157	20,18	198	99	4.84857e-08	5.47587e-06	0.977,0.971	0.875,0.813	0.13
4065	ENSG00000110075.14	PPP6R3	chr11	+	68587797	68588024	68587977	68588024	68575957	68576043	4065	197264	13,6	239175	67,38	198	99	2.4869e-13	9.22281e-11	0.883,0.957	0.641,0.697	0.251
4067	ENSG00000110075.14	PPP6R3	chr11	+	68587926	68588024	68587977	68588024	68575957	68576043	4067	300389	13,6	390276	67,38	150	99	4.6807e-13	1.63689e-10	0.938,0.977	0.793,0.827	0.147
4068	ENSG00000110075.14	PPP6R3	chr11	+	68587944	68588024	68587977	68588024	68575957	68576043	4068	171222	13,6	203160	67,38	132	99	4.10338e-13	1.46239e-10	0.908,0.965	0.694,0.759	0.21
4071	ENSG00000110075.14	PPP6R3	chr11	+	68587797	68588024	68587977	68588024	68583042	68583129	4071	199264	32,42	240175	74,77	198	99	1.82964e-05	0.000950389	0.757,0.759	0.619,0.532	0.182
4073	ENSG00000110075.14	PPP6R3	chr11	+	68587926	68588024	68587977	68588024	68583042	68583129	4073	449593	32,42	496334	74,77	150	99	1.37197e-07	1.3623e-05	0.903,0.903	0.816,0.741	0.125
4074	ENSG00000110075.14	PPP6R3	chr11	+	68587944	68588024	68587977	68588024	68583042	68583129	4074	192252	32,42	205168	74,77	132	99	1.17226e-06	9.11e-05	0.818,0.818	0.675,0.621	0.17
4109	ENSG00000136856.17	SLC2A8	chr9	+	127403659	127403803	127403737	127403803	127399906	127400006	4109	50,51	4,4	59,38	15,15	177	99	0.000400478	0.0120134	0.875,0.877	0.687,0.586	0.239
4117	ENSG00000121210.16	TMEM131L	chr4	+	153584834	153584931	153584837	153584931	153583563	153583672	4117	70,97	21,25	129,78	13,11	102	99	0.0019511	0.0420684	0.764,0.79	0.906,0.873	-0.112
4172	ENSG00000141642.9	ELAC1	chr18	+	50984095	50984563	50984486	50984563	50974396	50974561	4172	133138	30,46	141108	13,15	198	99	0.000351295	0.0108482	0.689,0.6	0.844,0.783	-0.169
4228	ENSG00000125122.15	LRRC29	chr16	-	67210047	67211024	67210047	67210322	67223825	67223927	4228	0,2	10,10	10,2	9,3	198	99	0.000164828	0.00586863	0.0,0.091	0.357,0.25	-0.258
4229	ENSG00000125122.15	LRRC29	chr16	-	67210047	67211073	67210047	67210322	67223825	67223927	4229	0,2	10,10	10,3	9,3	198	99	7.08088e-05	0.00288791	0.0,0.091	0.357,0.333	-0.299
4230	ENSG00000125122.15	LRRC29	chr16	-	67210047	67211024	67210047	67210348	67223825	67223927	4230	0,2	6,6	6,1	1,1	198	99	0.000570034	0.0158587	0.0,0.143	0.75,0.333	-0.47
4231	ENSG00000125122.15	LRRC29	chr16	-	67210047	67211073	67210047	67210348	67223825	67223927	4231	0,2	6,6	6,2	1,1	198	99	4.96365e-05	0.00216033	0.0,0.143	0.75,0.5	-0.553
4235	ENSG00000132128.16	LRRC41	chr1	-	46279181	46279614	46279181	46279257	46281124	46281385	4235	22,22	0,0	119,73	53,15	198	99	2.7897e-08	3.33484e-06	1.0,1.0	0.529,0.709	0.381
4260	ENSG00000130175.9	PRKCSH	chr19	+	11447692	11447789	11447722	11447789	11447438	11447618	4260	11091263	423522	874672	740519	129	99	3.7805e-10	7.63126e-08	0.668,0.65	0.475,0.498	0.173
4354	ENSG00000204628.11	RACK1	chr5	-	181240215	181240345	181240215	181240327	181241491	181241639	4354	41,55	26,21	83,49	14,9	117	99	0.000836587	0.0218059	0.572,0.689	0.834,0.822	-0.198
4387	ENSG00000171703.17	TCEA2	chr20	+	64066405	64066538	64066475	64066538	64062429	64062503	4387	17,14	22,22	39,26	11,5	169	99	6.65653e-07	5.59865e-05	0.312,0.272	0.675,0.753	-0.422
4393	ENSG00000141994.16	DUS3L	chr19	-	5786748	5786919	5786748	5786845	5787060	5787171	4393	89,79	155112	121,88	126,67	173	99	0.00182032	0.04005	0.247,0.288	0.355,0.429	-0.125
4401	ENSG00000125089.17	SH3TC1	chr4	+	8232407	8233513	8233362	8233513	8231975	8232156	4401	50,63	323305	90,63	140109	198	99	2.54519e-12	7.58057e-10	0.072,0.094	0.243,0.224	-0.15
4402	ENSG00000125089.17	SH3TC1	chr4	+	8233291	8233513	8233362	8233513	8231975	8232156	4402	38,45	323305	53,41	140109	170	99	9.29255e-08	9.71078e-06	0.064,0.079	0.181,0.18	-0.109
4406	ENSG00000227354.7	RBM26-AS1	chr13	+	79415110	79415364	79415261	79415364	79412681	79412907	4406	10,5	3,7	1,1	6,6	198	99	0.00117317	0.0285274	0.625,0.263	0.077,0.077	0.367
4426	ENSG00000102103.16	PQBP1	chrX	+	48902232	48902795	48902731	48902795	48901929	48902042	4426	655707	15,32	599429	103,78	198	99	0	0	0.956,0.917	0.744,0.733	0.198
4434	ENSG00000178950.17	GAK	chr4	-	850935	851974	850935	851084	865121	865244	4434	34,47	1,0	29,24	3,4	198	99	0.000495576	0.0141984	0.944,1.0	0.829,0.75	0.182
4446	ENSG00000266714.9	MYO15B	chr17	+	75591600	75591712	75591615	75591712	75591171	75591246	4446	31,46	42,54	58,50	20,29	114	99	0.000142117	0.00518845	0.391,0.425	0.716,0.6	-0.25
4482	ENSG00000145014.17	TMEM44	chr3	-	194625896	194625990	194625896	194625926	194628382	194628509	4482	190177	0,7	129,63	14,13	163	99	2.64389e-07	2.47137e-05	1.0,0.939	0.848,0.746	0.173
4521	ENSG00000114770.17	ABCC5	chr3	-	183985303	183985455	183985303	183985378	183987769	183987917	4521	112123	38,28	334205	22,15	176	99	9.07146e-09	1.22882e-06	0.624,0.712	0.895,0.885	-0.222
4536	ENSG00000166987.15	MBD6	chr12	+	57528143	57528560	57528146	57528560	57527506	57527660	4536	11,26	0,1	17,16	3,5	102	99	0.000406761	0.0121607	1.0,0.962	0.846,0.756	0.18
4556	ENSG00000168137.16	SETD5	chr3	+	9434276	9434485	9434333	9434485	9433844	9433950	4556	116116	121108	205109	113,73	156	99	0.00234955	0.0485838	0.378,0.405	0.535,0.487	-0.119
4612	ENSG00000244005.13	NFS1	chr20	-	35692248	35692370	35692248	35692296	35696376	35696460	4612	13,14	4,3	5,5	0,0	173	99	6.49767e-05	0.00269555	0.65,0.728	1.0,1.0	-0.311
4642	ENSG00000253540.5	FAM86HP	chr3	-	130102763	130102935	130102763	130102913	130103740	130104006	4642	12,16	17,10	21,12	1,4	121	99	0.000894353	0.0229318	0.366,0.567	0.945,0.711	-0.361
4721	ENSG00000114107.9	CEP70	chr3	-	138572858	138572984	138572858	138572932	138591853	138591956	4721	39,37	73,71	2,3	126,84	151	99	0	0	0.259,0.255	0.01,0.023	0.24
4807	ENSG00000203875.12	SNHG5	chr6	-	85677423	85677875	85677423	85677492	85678135	85678188	4807	61,77	45,26	52,34	80,68	198	99	3.79816e-05	0.00173449	0.404,0.597	0.245,0.2	0.278
4883	ENSG00000243989.9	ACY1	chr3	+	51986944	51987061	51986987	51987061	51986604	51986661	4883	5,10	145218	44,17	128119	142	99	2.72705e-09	4.41949e-07	0.023,0.031	0.193,0.091	-0.115
4898	ENSG00000178104.19	PDE4DIP	chr1	+	148992254	148993882	148993484	148993882	148991884	148991973	4898	2,1	0,0	1,0	0,2	198	99	0.00119564	0.028819	1.0,1.0	1.0,0.0	0.5
4902	ENSG00000114388.13	NPRL2	chr3	-	50347758	50348241	50347758	50347901	50348316	50348410	4902	109117	0,1	70,43	9,1	198	99	4.24416e-05	0.00189582	1.0,0.983	0.795,0.956	0.116
4903	ENSG00000114388.13	NPRL2	chr3	-	50348873	50349089	50348873	50349010	50349385	50349494	4903	16,19	96100	18,13	24,22	178	99	3.60567e-05	0.00165703	0.085,0.096	0.294,0.247	-0.18
4943	ENSG00000068745.15	IP6K2	chr3	-	48695089	48695421	48695089	48695418	48711366	48711459	4943	15,12	4,2	20,13	0,0	102	99	0.000604362	0.0166511	0.784,0.853	1.0,1.0	-0.181
4967	ENSG00000228288.7	PCAT6	chr1	+	202811574	202811913	202811688	202811913	202810961	202811370	4967	30,12	1,5	35,20	1,0	198	99	0.00133998	0.0315169	0.938,0.545	0.946,1.0	-0.231
5018	ENSG00000141524.15	TMC6	chr17	-	78120176	78121164	78120176	78120832	78121555	78121711	5018	150132	1,0	180121	13,11	198	99	9.28297e-08	9.71078e-06	0.987,1.0	0.874,0.846	0.134
5032	ENSG00000114745.13	GORASP1	chr3	-	39102677	39102999	39102677	39102881	39103472	39103553	5032	15,11	56,83	38,23	55,34	198	99	2.67764e-06	0.000187444	0.118,0.062	0.257,0.253	-0.165
5051	ENSG00000169247.12	SH3TC2	chr5	-	149042693	149042837	149042693	149042816	149044532	149044638	5051	34,39	5,3	10,6	0,0	120	99	0.00151364	0.0346255	0.849,0.915	1.0,1.0	-0.118
5134	ENSG00000114270.17	COL7A1	chr3	-	48570133	48570334	48570133	48570178	48570464	48570500	5134	78102	0,0	177,98	18,17	198	99	7.05608e-10	1.35569e-07	1.0,1.0	0.831,0.742	0.214
5138	ENSG00000099330.9	OCEL1	chr19	+	17228430	17229215	17228802	17229215	17228255	17228309	5138	20,18	61,76	10,4	8,3	198	99	0.00219881	0.0461021	0.141,0.106	0.385,0.4	-0.269
5139	ENSG00000099330.9	OCEL1	chr19	+	17228802	17229219	17229008	17229219	17228255	17228309	5139	147180	9,10	24,10	14,10	198	99	1.00612e-10	2.32527e-08	0.891,0.9	0.462,0.333	0.498
5185	ENSG00000168970.22	JMJD7-PLA2G4B	chr15	+	41837067	41840230	41840157	41840230	41836474	41836551	5185	45,24	1,0	30,40	9,9	198	99	5.0802e-07	4.38856e-05	0.957,1.0	0.625,0.69	0.321
5186	ENSG00000168970.22	JMJD7-PLA2G4B	chr15	+	41840024	41840230	41840157	41840230	41836474	41836551	5186	44,24	1,0	30,38	9,9	198	99	4.46896e-07	3.92864e-05	0.957,1.0	0.625,0.679	0.326
5199	ENSG00000204271.13	SPIN3	chrX	-	56978579	56978747	56978579	56978660	56979297	56979422	5199	4,1	3,4	4,4	0,1	186	99	0.000165674	0.00588938	0.415,0.117	1.0,0.68	-0.574
5209	ENSG00000204271.13	SPIN3	chrX	-	56978579	56978762	56978579	56978751	56984265	56984478	5209	1,0	2,4	4,1	1,0	110	99	1.06341e-06	8.36672e-05	0.31,0.0	0.783,1.0	-0.736
5292	ENSG00000107443.16	CCNJ	chr10	+	96057087	96057247	96057120	96057247	96056700	96057000	5292	156163	6,5	241184	40,38	132	99	5.81818e-09	8.4041e-07	0.951,0.961	0.819,0.784	0.154
5293	ENSG00000107443.16	CCNJ	chr10	+	96057087	96057247	96057123	96057247	96056700	96057000	5293	168166	32,20	249202	222196	135	99	0	0	0.794,0.859	0.451,0.43	0.386
5308	ENSG00000153944.11	MSI2	chr17	+	57674917	57675126	57674971	57675126	57652098	57652161	5308	154121	143128	153,91	71,38	153	99	4.24834e-06	0.00027652	0.411,0.38	0.582,0.608	-0.2
5317	ENSG00000146828.18	SLC12A9	chr7	+	100861011	100861262	100861137	100861262	100860149	100860232	5317	18,16	81,81	61,26	72,41	198	99	1.55059e-07	1.52072e-05	0.1,0.09	0.298,0.241	-0.174
5323	ENSG00000124006.15	OBSL1	chr2	-	219550728	219550868	219550728	219550842	219551528	219551798	5323	3,2	28,29	13,19	46,44	125	99	0.000637505	0.0174377	0.078,0.052	0.183,0.255	-0.154
5370	ENSG00000157601.14	MX1	chr21	+	41421837	41422095	41421974	41422095	41420514	41420817	5370	2,8	0,5	2,6	0,0	198	99	0.00109931	0.0270365	1.0,0.444	1.0,1.0	-0.278
5376	ENSG00000164062.13	APEH	chr3	+	49676055	49676515	49676377	49676515	49675890	49675966	5376	506601	8,9	105,75	38,27	198	99	0	0	0.969,0.971	0.58,0.581	0.389
5422	ENSG00000138395.15	CDK15	chr2	+	201807852	201807952	201807857	201807952	201807493	201807643	5422	1,4	11,2	0,0	5,5	104	99	0.00142809	0.0331011	0.08,0.656	0.0,0.0	0.368
5425	ENSG00000153827.13	TRIP12	chr2	-	229805729	229805883	229805729	229805802	229807707	229807864	5425	763759	201249	803576	365328	180	99	9.46671e-06	0.000545389	0.676,0.626	0.548,0.491	0.131
5463	ENSG00000149809.14	TM7SF2	chr11	+	65112810	65113414	65113219	65113414	65112514	65112711	5463	99,83	0,0	63,39	8,4	198	99	4.52422e-07	3.96847e-05	1.0,1.0	0.797,0.83	0.186
5480	ENSG00000182087.14	TMEM259	chr19	-	1011579	1011663	1011579	1011612	1011740	1011798	5480	849862	168229	981712	423249	150	99	1.8197e-05	0.000947076	0.769,0.713	0.605,0.654	0.112
5483	ENSG00000114626.18	ABTB1	chr3	+	127676966	127677286	127677167	127677286	127676535	127676581	5483	82,68	0,0	70,35	11,2	198	99	9.72564e-07	7.75464e-05	1.0,1.0	0.761,0.897	0.171
5489	ENSG00000092094.11	OSGEP	chr14	-	20449170	20449301	20449170	20449266	20451973	20452149	5489	36,40	173210	101,46	71,53	134	99	2.29816e-14	9.54383e-12	0.133,0.123	0.512,0.391	-0.324
5492	ENSG00000183963.18	SMTN	chr22	+	31088453	31088606	31088512	31088606	31087964	31088113	5492	2,0	38,41	5,4	22,12	158	99	0.000246226	0.00810927	0.032,0.0	0.125,0.173	-0.133
5507	ENSG00000077232.18	DNAJC10	chr2	+	182739544	182740388	182740298	182740388	182731029	182731107	5507	24,21	4,4	42,24	28,15	198	99	0.000884493	0.0227497	0.75,0.724	0.429,0.444	0.3
5534	ENSG00000102858.13	MGRN1	chr16	+	4686258	4690972	4688795	4690972	4683842	4683932	5534	112117	196150	238158	174149	198	99	5.94024e-05	0.00249546	0.222,0.281	0.406,0.346	-0.124
5586	ENSG00000136153.20	LMO7	chr13	+	75835151	75835339	75835232	75835339	75834225	75834387	5586	27,27	41,38	76,66	17,11	180	99	1.21569e-13	4.72263e-11	0.266,0.281	0.711,0.767	-0.465
5595	ENSG00000139974.15	SLC38A6	chr14	+	61078809	61078927	61078829	61078927	61030444	61030523	5595	3,2	0,1	2,0	1,2	119	99	0.00067552	0.0182768	1.0,0.625	0.625,0.0	0.5
5597	ENSG00000139974.15	SLC38A6	chr14	+	61078809	61078927	61078829	61078927	61052040	61052135	5597	3,1	11,13	4,2	1,0	119	99	2.26721e-06	0.000162712	0.185,0.06	0.769,1.0	-0.762
5651	ENSG00000144228.8	SPOPL	chr2	+	138550902	138551054	138550973	138551054	138550156	138550294	5651	51,80	0,0	81,66	16,8	170	99	6.7493e-09	9.5756e-07	1.0,1.0	0.747,0.828	0.213
5652	ENSG00000144228.8	SPOPL	chr2	+	138550902	138551054	138550973	138551054	138550482	138550604	5652	142179	30,34	162131	61,53	170	99	0.000742677	0.0197718	0.734,0.754	0.607,0.59	0.145
5840	ENSG00000158850.15	B4GALT3	chr1	-	161175807	161176095	161175807	161176074	161176433	161176579	5840	322364	365381	772568	352252	120	99	7.24643e-13	2.45867e-10	0.421,0.441	0.644,0.65	-0.216
5853	ENSG00000145191.15	EIF2B5	chr3	+	184141920	184142070	184141924	184142070	184135520	184135580	5853	15,8	3,1	7,8	6,9	103	99	0.00136564	0.0319694	0.828,0.885	0.529,0.461	0.362
5943	ENSG00000125459.15	MSTO1	chr1	+	155612805	155612975	155612843	155612975	155612181	155612316	5943	19,18	8,9	31,16	43,40	137	99	0.000153766	0.00553767	0.632,0.591	0.343,0.224	0.328
6010	ENSG00000099957.16	P2RX6	chr22	+	21017920	21018060	21017988	21018060	21015941	21016092	6010	30,21	60,62	14,10	110,55	167	99	0.000179636	0.00629033	0.229,0.167	0.07,0.097	0.115
6039	ENSG00000100949.14	RABGGTA	chr14	-	24271112	24271248	24271112	24271169	24271486	24271549	6039	54,33	87,93	81,70	50,45	178	99	4.36102e-08	4.97456e-06	0.257,0.165	0.474,0.464	-0.258
6055	ENSG00000198589.13	LRBA	chr4	-	150321190	150321383	150321190	150321368	150325808	150325898	6055	198228	719767	158124	164,98	114	99	0	0	0.193,0.205	0.456,0.524	-0.291
6081	ENSG00000143436.11	MRPL9	chr1	-	151761961	151762025	151761961	151762010	151762104	151762155	6081	14,20	1,10	14,12	1,0	114	99	0.000656012	0.017852	0.924,0.635	0.924,1.0	-0.182
6109	ENSG00000083799.17	CYLD	chr16	+	50749548	50750202	50749575	50750202	50742761	50742822	6109	2,2	0,0	2,1	1,8	126	99	1.57612e-07	1.54007e-05	1.0,1.0	0.611,0.089	0.65
6125	ENSG00000150760.12	DOCK1	chr10	+	127012231	127012374	127012294	127012374	127008731	127008804	6125	72,64	231230	154132	198139	162	99	2.25961e-11	5.86867e-09	0.16,0.145	0.322,0.367	-0.192
6141	ENSG00000163374.19	YY1AP1	chr1	-	155668626	155668777	155668626	155668717	155670319	155670464	6141	450501	204238	360298	281207	159	99	0.000349407	0.0108025	0.579,0.567	0.444,0.473	0.114
6156	ENSG00000115204.15	MPV17	chr2	-	27312993	27313109	27312993	27313074	27322447	27322522	6156	10681242	108112	733477	135110	134	99	6.73904e-08	7.3607e-06	0.88,0.891	0.8,0.762	0.104
6194	ENSG00000006015.17	REX1BD	chr19	+	18589412	18589683	18589478	18589683	18588994	18589077	6194	183,98	41,21	150,91	12,8	165	99	0.000271486	0.00873202	0.728,0.737	0.882,0.872	-0.145
6202	ENSG00000163755.8	HPS3	chr3	+	149167033	149167240	149167064	149167240	149163841	149163949	6202	228266	9,17	149,99	17,21	130	99	0.000180273	0.00630441	0.951,0.923	0.87,0.782	0.111
6211	ENSG00000014914.21	MTMR11	chr1	-	149936153	149936373	149936153	149936229	149936581	149936879	6211	34,35	29,42	22,13	6,2	198	99	0.000236963	0.00787907	0.37,0.294	0.647,0.765	-0.374
6242	ENSG00000143793.13	C1orf35	chr1	-	228102079	228102382	228102079	228102165	228102477	228102560	6242	198136	2,0	85,81	11,12	198	99	2.4234e-10	5.18035e-08	0.98,1.0	0.794,0.771	0.208
6244	ENSG00000033627.16	ATP6V0A1	chr17	+	42477638	42477742	42477659	42477742	42470089	42470218	6244	67,91	104134	84,69	74,55	120	99	0.00167468	0.0374449	0.347,0.359	0.484,0.509	-0.144
6269	ENSG00000161265.15	U2AF1L4	chr19	-	35742531	35743205	35742531	35742803	35743808	35743904	6269	33,23	62,71	74,40	68,52	198	99	0.000483691	0.013933	0.21,0.139	0.352,0.278	-0.141
6272	ENSG00000161265.15	U2AF1L4	chr19	-	35743154	35743345	35743154	35743208	35743808	35743904	6272	43,36	2,4	49,33	0,0	198	99	0.00154381	0.0351597	0.915,0.818	1.0,1.0	-0.133
6273	ENSG00000161265.15	U2AF1L4	chr19	-	35744322	35744738	35744322	35744421	35745124	35745187	6273	105128	24,30	95,53	94,57	198	99	7.68496e-13	2.59641e-10	0.686,0.681	0.336,0.317	0.357
6274	ENSG00000161265.15	U2AF1L4	chr19	-	35744322	35744981	35744322	35744421	35745124	35745212	6274	68,76	24,30	70,36	94,57	198	99	1.22639e-09	2.19741e-07	0.586,0.559	0.271,0.24	0.317
6275	ENSG00000161265.15	U2AF1L4	chr19	-	35745124	35745212	35745124	35745187	35745347	35745418	6275	41,55	56,69	92,66	41,23	124	99	8.45324e-08	8.9629e-06	0.369,0.389	0.642,0.696	-0.29
6331	ENSG00000182473.22	EXOC7	chr17	-	76090328	76090481	76090328	76090397	76091142	76091235	6331	168149	136168	267178	112,95	183	99	7.90577e-06	0.000468668	0.401,0.324	0.563,0.503	-0.17
6338	ENSG00000117543.21	DPH5	chr1	-	101001466	101001587	101001466	101001544	101021640	101021765	6338	117,98	26,14	81,50	53,24	142	99	3.37893e-06	0.000228318	0.758,0.83	0.516,0.592	0.24
6345	ENSG00000251600.8	AC107223.1	chr4	+	144083034	144083192	144083090	144083192	144082157	144082226	6345	0,1	3,0	2,2	1,0	155	99	0.0012719	0.0303031	0.0,1.0	0.561,1.0	-0.28
6361	ENSG00000127419.17	TMEM175	chr4	+	951645	951717	951681	951717	951206	951258	6361	20,14	89,96	69,28	119,67	135	99	1.10476e-05	0.000623402	0.141,0.097	0.298,0.235	-0.147
6379	ENSG00000284738.1	AL358472.5	chr1	+	153934735	153935240	153934748	153935240	153928634	153928770	6379	2,2	0,0	1,2	1,2	112	99	0.000527954	0.0149701	1.0,1.0	0.469,0.469	0.531
6400	ENSG00000116641.17	DOCK7	chr1	-	62477699	62477834	62477699	62477825	62488933	62489065	6400	302356	27,20	206146	126,79	108	99	0	0	0.911,0.942	0.6,0.629	0.312
6461	ENSG00000140474.14	ULK3	chr15	-	74842279	74842449	74842279	74842420	74842538	74842676	6461	18,25	10,23	39,27	10,3	128	99	0.00069184	0.0186048	0.582,0.457	0.751,0.874	-0.293
6478	ENSG00000173597.9	SULT1B1	chr4	-	69755069	69755261	69755069	69755201	69760207	69760250	6478	54,74	12,3	46,28	24,16	159	99	6.34621e-05	0.00264097	0.737,0.939	0.544,0.521	0.305
6494	ENSG00000197563.11	PIGN	chr18	-	62148213	62148338	62148213	62148253	62157128	62157227	6494	146147	0,0	52,32	3,5	184	99	2.14986e-05	0.00108698	1.0,1.0	0.903,0.775	0.161
6504	ENSG00000143416.21	SELENBP1	chr1	-	151365767	151366453	151365767	151365846	151366721	151366904	6504	331353	7,5	33,34	23,14	198	99	0	0	0.959,0.972	0.418,0.548	0.483
6530	ENSG00000213930.11	GALT	chr9	+	34647540	34648171	34648114	34648171	34647088	34647258	6530	30,37	0,0	66,25	5,8	198	99	8.79339e-06	0.00051127	1.0,1.0	0.868,0.61	0.261
6532	ENSG00000213930.11	GALT	chr9	+	34648047	34648171	34648114	34648171	34647088	34647258	6532	13,24	0,0	53,21	5,8	166	99	2.53692e-05	0.00124556	1.0,1.0	0.863,0.61	0.264
6534	ENSG00000213930.11	GALT	chr9	+	34648047	34648171	34648114	34648171	34647656	34647961	6534	19,27	204229	61,29	86,55	166	99	9.99201e-16	4.97939e-13	0.053,0.066	0.297,0.239	-0.209
6536	ENSG00000213930.11	GALT	chr9	+	34648091	34648171	34648114	34648171	34647831	34647961	6536	6,16	204229	22,11	86,55	122	99	7.16192e-07	5.92989e-05	0.023,0.054	0.172,0.14	-0.117
6572	ENSG00000250067.12	YJEFN3	chr19	+	19533103	19535144	19535033	19535144	19532631	19532740	6572	337322	6,9	423256	69,33	198	99	1.22014e-13	4.72263e-11	0.966,0.947	0.754,0.795	0.182
6581	ENSG00000239665.8	AL157392.3	chr10	+	13654183	13654427	13654352	13654427	13652845	13652882	6581	1,4	2,7	9,7	1,0	198	99	8.73864e-07	7.08096e-05	0.2,0.222	0.818,1.0	-0.698
6583	ENSG00000004399.12	PLXND1	chr3	-	129555213	129556428	129555213	129555543	129556616	129556691	6583	430451	5,7	193171	25,14	198	99	6.53934e-11	1.58523e-08	0.977,0.97	0.794,0.859	0.147
6636	ENSG00000182504.11	CEP97	chr3	+	101757633	101758423	101757810	101758423	101757062	101757196	6636	128141	10,11	225163	33,35	198	99	0.00180039	0.0397871	0.865,0.865	0.773,0.7	0.129
6672	ENSG00000154845.15	PPP4R1	chr18	-	9595017	9595153	9595017	9595102	9614225	9614270	6672	130148	184199	54,33	218175	150	99	1.68188e-12	5.17771e-10	0.318,0.329	0.141,0.111	0.198
6716	ENSG00000244026.6	FAM86DP	chr3	-	75426449	75426621	75426449	75426599	75427426	75427692	6716	1,1	8,10	12,7	4,5	121	99	3.071e-06	0.000210003	0.093,0.076	0.711,0.534	-0.538
6717	ENSG00000244026.6	FAM86DP	chr3	-	75426449	75426621	75426449	75426599	75427774	75427908	6717	1,1	2,1	11,9	0,0	121	99	0.00129826	0.0307715	0.29,0.45	1.0,1.0	-0.63
6718	ENSG00000244026.6	FAM86DP	chr3	-	75426449	75426621	75426449	75426599	75429135	75429237	6718	1,4	19,17	11,8	0,3	121	99	1.27853e-08	1.66573e-06	0.041,0.161	1.0,0.686	-0.742
6719	ENSG00000244026.6	FAM86DP	chr3	-	75426449	75426621	75426449	75426599	75430831	75430914	6719	13,13	44,63	64,38	35,35	121	99	1.86805e-09	3.16909e-07	0.195,0.144	0.599,0.47	-0.365
6720	ENSG00000244026.6	FAM86DP	chr3	-	75426449	75426621	75426449	75426599	75432807	75432870	6720	1,1	8,5	17,13	1,0	121	99	7.84928e-13	2.64074e-10	0.093,0.141	0.933,1.0	-0.85
6751	ENSG00000126705.14	AHDC1	chr1	-	27553073	27553290	27553073	27553185	27558705	27558883	6751	27,22	12,7	19,25	30,30	198	99	0.00019919	0.00684424	0.529,0.611	0.241,0.294	0.303
6752	ENSG00000126705.14	AHDC1	chr1	-	27553073	27553304	27553073	27553185	27558705	27558883	6752	26,22	12,7	21,25	30,30	198	99	0.000471715	0.0136969	0.52,0.611	0.259,0.294	0.289
6763	ENSG00000104517.13	UBR5	chr8	-	102299451	102299547	102299451	102299496	102299999	102300151	6763	493501	22,12	442284	52,39	150	99	1.95235e-09	3.29807e-07	0.937,0.965	0.849,0.828	0.113
6787	ENSG00000089053.13	ANAPC5	chr12	-	121328315	121328497	121328315	121328458	121330582	121330672	6787	9611118	324359	16031114	160127	138	99	0	0	0.68,0.691	0.878,0.863	-0.185
6796	ENSG00000070087.14	PFN2	chr3	-	149964903	149966586	149964903	149966264	149968357	149968550	6796	37424344	17081839	32492405	45163281	198	99	0	0	0.523,0.542	0.265,0.268	0.266
6863	ENSG00000169062.15	UPF3A	chr13	+	114286258	114286400	114286301	114286400	114282836	114282943	6863	47,36	116128	74,50	110,85	142	99	0.0014717	0.0338559	0.22,0.164	0.319,0.291	-0.113
6887	ENSG00000075391.16	RASAL2	chr1	+	178456699	178456899	178456720	178456899	178452415	178452652	6887	8,10	1,0	9,6	8,2	120	99	9.87349e-05	0.00383386	0.868,1.0	0.481,0.712	0.337
6896	ENSG00000123562.17	MORF4L2	chrX	-	103678498	103678651	103678498	103678600	103685170	103685260	6896	631739	8521027	253167	19771283	150	99	0	0	0.328,0.322	0.078,0.079	0.246
6897	ENSG00000123562.17	MORF4L2	chrX	-	103678498	103678651	103678498	103678620	103685170	103685260	6897	514573	62,92	183115	152,96	130	99	0	0	0.863,0.826	0.478,0.477	0.367
6931	ENSG00000143224.18	PPOX	chr1	+	161167338	161167486	161167370	161167486	161167099	161167234	6931	23,30	52,65	17,20	10,12	131	99	4.86702e-05	0.00212873	0.251,0.259	0.562,0.557	-0.305
6933	ENSG00000143224.18	PPOX	chr1	+	161168412	161168576	161168431	161168576	161167099	161167234	6933	12,14	0,2	6,8	4,4	118	99	0.000992627	0.0249358	1.0,0.855	0.557,0.627	0.335
6946	ENSG00000134744.14	TUT4	chr1	-	52436754	52436978	52436754	52436963	52438219	52438335	6946	55,71	84,85	87,65	70,42	114	99	0.00204357	0.0436491	0.362,0.42	0.519,0.573	-0.155
6960	ENSG00000178802.18	MPI	chr15	+	74890437	74890654	74890526	74890654	74890041	74890089	6960	17,8	175238	34,30	56,47	188	99	0	0	0.049,0.017	0.242,0.252	-0.214
7010	ENSG00000006071.14	ABCC8	chr11	-	17428564	17430482	17428564	17428670	17430813	17430959	7010	7,5	8,7	6,5	0,1	198	99	3.11138e-05	0.00148021	0.304,0.263	1.0,0.714	-0.574
7011	ENSG00000006071.14	ABCC8	chr11	-	17428564	17430482	17428564	17428702	17430813	17430959	7011	6,3	4,1	7,4	0,0	198	99	7.25449e-06	0.000436222	0.429,0.6	1.0,1.0	-0.486
7042	ENSG00000144278.15	GALNT13	chr2	+	154446567	154446765	154446597	154446765	154438591	154438726	7042	27,12	0,1	27,7	5,4	129	99	0.000207475	0.00707564	1.0,0.902	0.806,0.573	0.262
7045	ENSG00000135945.10	REV1	chr2	-	99429839	99429948	99429839	99429945	99438600	99439310	7045	2,2	0,0	3,3	4,1	102	99	5.8511e-05	0.00246581	1.0,1.0	0.421,0.744	0.417
7048	ENSG00000137166.15	FOXP4	chr6	+	41589962	41590170	41589998	41590170	41589770	41589854	7048	65,66	166128	148,88	156112	135	99	7.05391e-05	0.00288133	0.223,0.274	0.41,0.366	-0.14
7103	ENSG00000160781.17	PAQR6	chr1	-	156245141	156245277	156245141	156245238	156246122	156246250	7103	47,58	25,31	80,68	13,7	138	99	1.53181e-06	0.000114255	0.574,0.573	0.815,0.875	-0.272
7117	ENSG00000172046.19	USP19	chr3	-	49117656	49117830	49117656	49117785	49117946	49118120	7117	204248	131128	238185	51,36	144	99	1.0214e-09	1.88956e-07	0.517,0.571	0.762,0.779	-0.226
7147	ENSG00000057935.13	MTA3	chr2	+	42704193	42704318	42704196	42704318	42698414	42698494	7147	6,8	1,0	12,1	6,6	102	99	6.40985e-05	0.00266467	0.853,1.0	0.66,0.139	0.527
7149	ENSG00000135905.19	DOCK10	chr2	-	224805407	224805529	224805407	224805502	224806125	224806237	7149	26,19	5,4	18,15	0,1	126	99	0.000838292	0.0218433	0.803,0.789	1.0,0.922	-0.165
7154	ENSG00000082269.16	FAM135A	chr6	+	70477158	70477332	70477292	70477332	70475662	70475733	7154	87,83	4,4	100,49	18,10	198	99	0.000198498	0.00683379	0.916,0.912	0.735,0.71	0.192
7164	ENSG00000116922.14	C1orf109	chr1	-	37683318	37683476	37683318	37683441	37686272	37686452	7164	7,1	39,46	12,17	36,24	134	99	9.71445e-05	0.0037784	0.117,0.016	0.198,0.344	-0.205
7223	ENSG00000144591.18	GMPPA	chr2	+	219499955	219500015	219499960	219500015	219498914	219498971	7223	4,5	0,0	0,1	2,2	104	99	1.55698e-07	1.52325e-05	1.0,1.0	0.0,0.322	0.839
7264	ENSG00000172965.16	MIR4435-2HG	chr2	-	111208755	111208977	111208755	111208936	111344060	111344237	7264	8,15	1,0	15,7	5,1	140	99	0.00214556	0.0452696	0.85,1.0	0.68,0.832	0.169
7330	ENSG00000142675.18	CNKSR1	chr1	+	26184141	26184287	26184213	26184287	26183728	26183830	7330	3,1	0,0	7,4	6,2	171	99	5.98539e-07	5.08242e-05	1.0,1.0	0.403,0.537	0.53
7333	ENSG00000129990.15	SYT5	chr19	-	55174881	55174999	55174881	55174996	55175171	55175339	7333	4,12	0,0	7,9	5,2	102	99	3.45923e-05	0.00160921	1.0,1.0	0.576,0.814	0.305
7334	ENSG00000165948.11	IFI27L1	chr14	+	94096855	94096965	94096886	94096965	94094749	94094899	7334	43,39	1,4	17,20	4,8	130	99	0.00155586	0.0353836	0.97,0.881	0.764,0.656	0.216
7354	ENSG00000237765.7	FAM200B	chr4	+	15686931	15687145	15687000	15687145	15686235	15686462	7354	24,33	46,29	36,34	20,8	168	99	0.00203331	0.0434765	0.235,0.401	0.515,0.715	-0.297
7375	ENSG00000134574.11	DDB2	chr11	+	47234756	47235412	47235269	47235412	47234572	47234672	7375	91125	12,11	55,24	21,11	198	99	2.10413e-05	0.00107018	0.791,0.85	0.567,0.522	0.276
7376	ENSG00000160741.17	CRTC2	chr1	-	153952570	153952650	153952570	153952635	153952804	153952834	7376	79,82	241277	238164	388304	114	99	2.45247e-05	0.00121156	0.222,0.205	0.348,0.319	-0.12
7378	ENSG00000189077.11	TMEM120A	chr7	-	75986984	75987285	75986984	75987223	75987359	75987428	7378	202194	9,13	148,89	21,13	161	99	0.00137313	0.0320883	0.932,0.902	0.813,0.808	0.107
7388	ENSG00000125944.20	HNRNPR	chr1	-	23318482	23318697	23318482	23318688	23321527	23321663	7388	355364	19212078	737476	19091375	108	99	3.12103e-10	6.49745e-08	0.145,0.138	0.261,0.241	-0.109
7389	ENSG00000117616.18	RSRP1	chr1	-	25243549	25244224	25243549	25243633	25244453	25244498	7389	392446	49,48	704465	32,11	198	99	1.72497e-08	2.17969e-06	0.8,0.823	0.917,0.955	-0.124
7390	ENSG00000117616.18	RSRP1	chr1	-	25243549	25244224	25243549	25243633	25245149	25245301	7390	389439	67,44	713471	223191	198	99	3.86607e-09	5.89401e-07	0.744,0.833	0.615,0.552	0.205
7400	ENSG00000139218.18	SCAF11	chr12	-	45919130	45922194	45919130	45919309	45922462	45922582	7400	455504	28,15	570403	111,50	198	99	1.84656e-10	4.01181e-08	0.89,0.944	0.72,0.801	0.157
7405	ENSG00000178028.14	DMAP1	chr1	+	44213662	44213858	44213708	44213858	44213472	44213527	7405	89115	104131	158131	121,80	145	99	0.00198629	0.0427001	0.369,0.375	0.471,0.528	-0.128
7426	ENSG00000196369.11	SRGAP2B	chr1	-	144905858	144906074	144905858	144906039	144914691	144914754	7426	22,42	6,1	30,20	0,0	134	99	0.000659149	0.017913	0.73,0.969	1.0,1.0	-0.151
7460	ENSG00000227372.12	TP73-AS1	chr1	-	3742803	3742957	3742803	3742911	3743060	3743190	7460	27,39	62,57	44,32	27,23	145	99	0.000118256	0.00444347	0.229,0.318	0.527,0.487	-0.233
7461	ENSG00000227372.12	TP73-AS1	chr1	-	3742803	3742960	3742803	3742911	3743060	3743190	7461	31,43	62,57	57,28	27,23	148	99	0.000676099	0.0182801	0.251,0.335	0.585,0.449	-0.224
7505	ENSG00000106290.15	TAF6	chr7	-	100113348	100113769	100113348	100113405	100113867	100113954	7505	476523	2,2	319218	43,25	198	99	0	0	0.992,0.992	0.788,0.813	0.192
7519	ENSG00000185499.16	MUC1	chr1	-	155188162	155188285	155188162	155188231	155192182	155192283	7519	58,41	8,8	32,13	0,0	153	99	1.1005e-05	0.00062144	0.824,0.768	1.0,1.0	-0.204
7529	ENSG00000065413.20	ANKRD44	chr2	-	197088710	197088828	197088710	197088774	197089949	197090032	7529	1,2	34,24	15,6	35,28	153	99	0.000128489	0.00477174	0.019,0.051	0.217,0.122	-0.134
7543	ENSG00000107331.17	ABCA2	chr9	-	137022940	137023840	137022940	137023052	137024142	137024236	7543	31,37	1,0	46,39	5,7	198	99	8.22489e-05	0.00329549	0.939,1.0	0.821,0.736	0.191
7545	ENSG00000117640.18	MTFR1L	chr1	+	25823239	25823439	25823345	25823439	25823018	25823128	7545	40,48	0,8	144,99	0,1	198	99	0.0002545	0.00829273	1.0,0.75	1.0,0.98	-0.115
7547	ENSG00000117640.18	MTFR1L	chr1	+	25823620	25823748	25823643	25823748	25823237	25823323	7547	21,21	16,26	67,33	18,14	122	99	0.000823186	0.021527	0.516,0.396	0.751,0.657	-0.248
7559	ENSG00000081721.11	DUSP12	chr1	+	161751654	161751781	161751667	161751781	161749804	161750088	7559	28,23	4,6	41,23	1,0	112	99	8.43417e-05	0.00336919	0.861,0.772	0.973,1.0	-0.17
7582	ENSG00000159714.11	ZDHHC1	chr16	-	67395001	67395221	67395001	67395062	67395483	67395566	7582	31,38	1,0	63,72	8,9	198	99	6.27256e-05	0.00261168	0.939,1.0	0.797,0.8	0.171
7593	ENSG00000125457.14	MIF4GD	chr17	-	75269346	75269469	75269346	75269448	75270113	75270245	7593	58,57	4,12	16,8	0,0	120	99	0.000231261	0.00773463	0.923,0.797	1.0,1.0	-0.14
7596	ENSG00000220785.7	MTMR9LP	chr1	-	32234951	32235210	32234951	32235113	32239294	32239425	7596	0,1	6,4	1,7	4,6	196	99	0.00140625	0.0326898	0.0,0.112	0.112,0.371	-0.185
7613	ENSG00000228106.6	AL392172.1	chr1	+	222836922	222837384	222837218	222837384	222835118	222835215	7613	234237	16,20	173110	57,48	198	99	4.1267e-13	1.46239e-10	0.88,0.856	0.603,0.534	0.299
7614	ENSG00000228106.6	AL392172.1	chr1	+	222836995	222837384	222837218	222837384	222835118	222835215	7614	500487	16,20	386269	57,48	198	99	1.47415e-12	4.66429e-10	0.94,0.924	0.772,0.737	0.177
7619	ENSG00000178038.17	ALS2CL	chr3	-	46671487	46671768	46671487	46671584	46671883	46672033	7619	0,0	8,1	6,2	5,3	198	99	2.57234e-05	0.00125985	0.0,0.0	0.375,0.25	-0.312
7631	ENSG00000168488.18	ATXN2L	chr16	+	28832186	28832399	28832204	28832399	28830614	28830790	7631	41,39	0,1	63,52	15,11	117	99	2.81281e-07	2.5958e-05	1.0,0.971	0.78,0.8	0.196
7634	ENSG00000168488.18	ATXN2L	chr16	+	28835545	28835758	28835548	28835758	28834505	28834693	7634	17,24	2,0	30,15	24,9	102	99	7.95249e-08	8.5456e-06	0.892,1.0	0.548,0.618	0.363
7637	ENSG00000168488.18	ATXN2L	chr16	+	28835545	28835758	28835548	28835758	28835057	28835187	7637	16,24	9,6	38,16	67,47	102	99	5.38742e-06	0.00033744	0.633,0.795	0.355,0.248	0.412
7671	ENSG00000162892.15	IL24	chr1	+	206899316	206899515	206899319	206899515	206897730	206897876	7671	0,0	2,2	3,2	0,2	102	99	6.18395e-07	5.23347e-05	0.0,0.0	1.0,0.493	-0.746
7753	ENSG00000271853.5	AL162258.1	chr1	-	153631010	153631111	153631010	153631078	153632033	153632240	7753	129161	28,29	260138	4,5	132	99	4.43101e-12	1.28942e-09	0.776,0.806	0.98,0.954	-0.176
7761	ENSG00000174652.19	ZNF266	chr19	-	9433667	9433786	9433667	9433783	9434064	9434235	7761	5,5	3,2	9,3	0,0	102	99	0.000267445	0.00864039	0.618,0.708	1.0,1.0	-0.337
7763	ENSG00000178752.16	ERFE	chr2	+	238167871	238168875	238168370	238168875	238165605	238165684	7763	3,6	1,5	22,12	0,1	198	99	2.8472e-05	0.00137337	0.6,0.375	1.0,0.857	-0.441
7777	ENSG00000127980.16	PEX1	chr7	-	92501506	92502079	92501506	92501673	92503040	92503195	7777	90,81	6,10	20,18	14,9	198	99	1.08113e-06	8.47618e-05	0.882,0.802	0.417,0.5	0.384
7803	ENSG00000103066.13	PLA2G15	chr16	+	68255705	68255990	68255890	68255990	68255281	68255380	7803	56,90	10,17	53,26	25,21	198	99	0.000191846	0.00664206	0.737,0.726	0.515,0.382	0.283
7804	ENSG00000103066.13	PLA2G15	chr16	+	68255765	68255990	68255890	68255990	68255281	68255380	7804	97164	10,17	113,61	25,21	198	99	0.00081077	0.0212232	0.829,0.828	0.693,0.592	0.186
7872	ENSG00000126822.17	PLEKHG3	chr14	+	64731360	64731806	64731713	64731806	64731037	64731169	7872	61,71	0,2	52,23	2,6	198	99	0.00184086	0.0403571	1.0,0.947	0.929,0.657	0.18
7914	ENSG00000225138.8	SLC9A3-AS1	chr5	+	479781	480216	479865	480216	477805	477849	7914	14,17	11,5	65,58	7,2	183	99	0.000176132	0.00618706	0.408,0.648	0.834,0.94	-0.359
7970	ENSG00000148444.16	COMMD3	chr10	+	22318352	22318713	22318652	22318713	22318104	22318168	7970	81,84	16,12	123,85	3,1	198	99	2.31202e-07	2.18939e-05	0.717,0.778	0.953,0.977	-0.217
7991	ENSG00000176371.14	ZSCAN2	chr15	+	84622577	84622714	84622645	84622714	84620601	84620772	7991	52,67	11,7	92,60	4,1	167	99	0.000701975	0.0188582	0.737,0.85	0.932,0.973	-0.159
7999	ENSG00000155363.18	MOV10	chr1	+	112688327	112689138	112688934	112689138	112674831	112675049	7999	74,80	197218	21,14	205150	198	99	1.78161e-10	3.88128e-08	0.158,0.155	0.049,0.045	0.11
8000	ENSG00000155363.18	MOV10	chr1	+	112688327	112689138	112688934	112689138	112686965	112687106	8000	131131	6,9	42,26	19,10	198	99	5.98317e-09	8.59572e-07	0.916,0.879	0.525,0.565	0.353
8011	ENSG00000167965.18	MLST8	chr16	+	2208209	2208613	2208449	2208613	2207192	2207345	8011	524532	4,14	340226	33,31	198	99	3.06866e-13	1.12237e-10	0.985,0.95	0.837,0.785	0.157
8025	ENSG00000066322.15	ELOVL1	chr1	-	43364927	43365097	43364927	43365008	43365563	43365623	8025	39,62	9,18	93,76	299170	188	99	0	0	0.695,0.645	0.141,0.191	0.504
8026	ENSG00000066322.15	ELOVL1	chr1	-	43364927	43365376	43364927	43365008	43365563	43365623	8026	701841	9,18	534396	299170	198	99	0	0	0.975,0.959	0.472,0.538	0.462
8042	ENSG00000175054.16	ATR	chr3	-	142467933	142469569	142467933	142468068	142485139	142485282	8042	8,14	0,0	7,4	2,3	198	99	1.19991e-05	0.000667648	1.0,1.0	0.636,0.4	0.482
8046	ENSG00000168036.18	CTNNB1	chr3	+	41239640	41239900	41239659	41239900	41239133	41239354	8046	109,83	206204	189136	209166	118	99	5.11196e-05	0.002208	0.307,0.254	0.431,0.407	-0.139
8052	ENSG00000143774.16	GUK1	chr1	+	228145470	228145624	228145510	228145624	228141248	228141288	8052	47,55	629775	73,54	314191	139	99	9.48241e-13	3.1503e-10	0.051,0.048	0.142,0.168	-0.105
8161	ENSG00000173559.12	NABP1	chr2	+	191683289	191683804	191683728	191683804	191681945	191682017	8161	39,48	69100	28,30	355268	198	99	1.11022e-15	5.49829e-13	0.22,0.194	0.038,0.053	0.162
8167	ENSG00000122335.17	SERAC1	chr6	-	158119028	158119170	158119028	158119120	158120424	158120575	8167	36,46	2,1	7,11	13,6	149	99	2.40456e-08	2.93158e-06	0.923,0.968	0.263,0.549	0.539
8241	ENSG00000157353.17	FCSK	chr16	+	70478796	70479403	70479179	70479403	70478550	70478650	8241	16,17	57,59	71,35	28,18	198	99	4.32987e-15	2.01893e-12	0.123,0.126	0.559,0.493	-0.402
8247	ENSG00000122140.11	MRPS2	chr9	+	135501698	135501973	135501843	135501973	135500997	135501326	8247	37,33	12,12	80,37	2,4	198	99	1.45475e-05	0.000782152	0.607,0.579	0.952,0.822	-0.294
8270	ENSG00000161912.18	ADCY10P1	chr6	+	41108948	41109904	41109712	41109904	41108304	41108509	8270	8,17	2,3	13,2	0,0	198	99	0.000563842	0.0156919	0.667,0.739	1.0,1.0	-0.297
8271	ENSG00000161912.18	ADCY10P1	chr6	+	41118923	41119107	41118953	41119107	41118128	41118184	8271	4,4	3,4	5,5	0,1	129	99	0.000250298	0.0082072	0.506,0.434	1.0,0.793	-0.427
8303	ENSG00000104522.16	TSTA3	chr8	-	143614319	143614697	143614319	143614453	143614786	143614915	8303	10481118	12,17	661493	64,34	198	99	0	0	0.978,0.97	0.838,0.879	0.115
8314	ENSG00000167291.16	TBC1D16	chr17	-	79950410	79950594	79950410	79950575	79951449	79951597	8314	113108	280254	105,94	169129	118	99	0.00227067	0.0473086	0.253,0.263	0.343,0.379	-0.103
8353	ENSG00000102901.13	CENPT	chr16	-	67832227	67832354	67832227	67832315	67832454	67832545	8353	26,28	117124	55,41	125,82	138	99	0.000644047	0.0175804	0.138,0.139	0.24,0.264	-0.113
8354	ENSG00000102901.13	CENPT	chr16	-	67832227	67832354	67832227	67832350	67832454	67832545	8354	7,9	2,6	10,10	0,0	103	99	8.59544e-06	0.000501352	0.771,0.59	1.0,1.0	-0.32
8367	ENSG00000135049.15	AGTPBP1	chr9	-	85655142	85655320	85655142	85655200	85657434	85657643	8367	120109	21,24	160108	6,4	198	99	2.60788e-07	2.44057e-05	0.741,0.694	0.93,0.931	-0.213
8377	ENSG00000090554.13	FLT3LG	chr19	+	49476116	49476198	49476144	49476198	49475690	49475801	8377	7,6	42,50	0,0	10,9	127	99	0.000844667	0.0219663	0.115,0.086	0.0,0.0	0.101
8399	ENSG00000184465.16	WDR27	chr6	-	169663562	169663878	169663562	169663649	169664165	169664286	8399	54,66	27,28	87,61	8,14	198	99	0.000540054	0.0152158	0.5,0.541	0.845,0.685	-0.245
8401	ENSG00000184465.16	WDR27	chr6	-	169667981	169668185	169667981	169668095	169670568	169670693	8401	91,66	12,14	104,72	2,6	189	99	0.000918484	0.02345	0.799,0.712	0.965,0.863	-0.158
8442	ENSG00000186510.12	CLCNKA	chr1	+	16028719	16028845	16028760	16028845	16028017	16028119	8442	2,1	0,1	1,0	5,2	140	99	9.1649e-05	0.00359296	1.0,0.414	0.124,0.0	0.645
8495	ENSG00000160410.15	SHKBP1	chr19	+	40578096	40578212	40578122	40578212	40577556	40577630	8495	1,3	2,4	25,10	0,1	125	99	1.5857e-06	0.000117613	0.284,0.373	1.0,0.888	-0.615
8586	ENSG00000203705.11	TATDN3	chr1	+	212812226	212812328	212812247	212812328	212807735	212807848	8586	15,7	59,51	63,54	33,25	120	99	0	0	0.173,0.102	0.612,0.641	-0.489
8587	ENSG00000203705.11	TATDN3	chr1	+	212812226	212812328	212812250	212812328	212807735	212807848	8587	16,14	51,43	68,54	20,14	123	99	0	0	0.202,0.208	0.732,0.756	-0.539
8614	ENSG00000143353.12	LYPLAL1	chr1	+	219193081	219193251	219193129	219193251	219179146	219179246	8614	143182	53,55	252178	51,29	147	99	0.00209813	0.0444454	0.645,0.69	0.769,0.805	-0.12
8623	ENSG00000196756.13	SNHG17	chr20	-	38421005	38422241	38421005	38421098	38426418	38426503	8623	124131	251293	56,75	408285	198	99	7.31712e-09	1.02176e-06	0.198,0.183	0.064,0.116	0.101
8624	ENSG00000196756.13	SNHG17	chr20	-	38421005	38422368	38421005	38421098	38426418	38426503	8624	164168	251293	93,79	408285	198	99	1.19361e-09	2.15808e-07	0.246,0.223	0.102,0.122	0.122
8628	ENSG00000196756.13	SNHG17	chr20	-	38427679	38427847	38427679	38427766	38431040	38431112	8628	28,23	54,55	41,34	22,13	180	99	4.8939e-08	5.51924e-06	0.222,0.187	0.506,0.59	-0.344
8652	ENSG00000183258.12	DDX41	chr5	-	177515185	177515339	177515185	177515258	177515684	177515821	8652	118110	691692	253180	366250	180	99	0	0	0.086,0.08	0.275,0.284	-0.196
8653	ENSG00000183258.12	DDX41	chr5	-	177515185	177515361	177515185	177515258	177515684	177515821	8653	128131	691692	282204	366250	198	99	0	0	0.085,0.086	0.278,0.29	-0.199
8662	ENSG00000154380.17	ENAH	chr1	-	225517195	225517990	225517195	225517306	225519197	225519565	8662	189168	649795	592462	751583	198	99	0	0	0.127,0.096	0.283,0.284	-0.172
8669	ENSG00000185686.18	PRAME	chr22	-	22556811	22556977	22556811	22556909	22557544	22557580	8669	420430	434495	459347	271217	167	99	2.44351e-06	0.000173183	0.365,0.34	0.501,0.487	-0.141
8670	ENSG00000185686.18	PRAME	chr22	-	22556811	22557086	22556811	22556909	22557544	22557580	8670	478479	434495	513387	271217	198	99	2.81752e-06	0.00019552	0.355,0.326	0.486,0.471	-0.138
8731	ENSG00000272410.5	AC022384.1	chr3	+	10260136	10260670	10260185	10260670	10249371	10249614	8731	232230	9,17	219145	28,29	148	99	5.2632e-05	0.00226108	0.945,0.9	0.84,0.77	0.118
8733	ENSG00000141959.17	PFKL	chr21	+	44313912	44316339	44316243	44316339	44313637	44313682	8733	517479	1,2	268203	17,15	198	99	1.0556e-12	3.49242e-10	0.996,0.992	0.887,0.871	0.115
8766	ENSG00000144395.18	CCDC150	chr2	+	196729192	196729861	196729792	196729861	196725972	196726099	8766	27,50	12,13	74,50	5,2	198	99	2.45885e-05	0.00121396	0.529,0.658	0.881,0.926	-0.31
8768	ENSG00000135597.18	REPS1	chr6	-	138917554	138917646	138917554	138917624	138920214	138920316	8768	15,7	28,38	21,13	17,6	121	99	0.000346577	0.0107316	0.305,0.131	0.503,0.639	-0.353
8803	ENSG00000087266.17	SH3BP2	chr4	+	2831922	2832412	2832330	2832412	2831570	2831679	8803	142149	7,8	151139	59,22	198	99	2.83188e-06	0.000196345	0.91,0.903	0.561,0.76	0.246
8832	ENSG00000247828.8	TMEM161B-AS1	chr5	+	88269467	88270585	88270525	88270585	88269035	88269119	8832	33,26	35,36	14,10	49,33	198	99	0.000355959	0.0109795	0.32,0.265	0.125,0.132	0.164
8862	ENSG00000114026.21	OGG1	chr3	+	9759186	9759286	9759233	9759286	9756766	9756816	8862	12,2	2,3	10,4	0,0	146	99	0.000134044	0.00494579	0.803,0.311	1.0,1.0	-0.443
8902	ENSG00000163507.14	CIP2A	chr3	-	108582107	108582202	108582107	108582138	108582976	108583083	8902	260304	14,13	94,58	19,17	163	99	4.59959e-08	5.21684e-06	0.919,0.934	0.75,0.674	0.215
8918	ENSG00000132768.14	DPH2	chr1	+	43970905	43971189	43970965	43971189	43970595	43970708	8918	79100	388455	184131	379249	159	99	2.99001e-09	4.71157e-07	0.113,0.12	0.232,0.247	-0.123
8936	ENSG00000186654.21	PRR5	chr22	+	44731729	44731821	44731734	44731821	44726576	44726634	8936	11,7	0,0	12,18	6,1	104	99	0.000392176	0.0118044	1.0,1.0	0.656,0.945	0.2
8974	ENSG00000183506.17	PI4KAP2	chr22	-	21486799	21486975	21486799	21486927	21487564	21487672	8974	10,10	18,26	2,1	25,22	147	99	6.8045e-05	0.00279665	0.272,0.206	0.051,0.03	0.199
8981	ENSG00000119777.20	TMEM214	chr2	+	27037789	27037892	27037814	27037892	27037560	27037702	8981	26,34	28,13	38,24	1,1	124	99	3.58955e-08	4.17824e-06	0.426,0.676	0.968,0.95	-0.408
9006	ENSG00000151092.17	NGLY1	chr3	-	25736308	25737455	25736308	25736400	25739576	25739799	9006	63,66	0,0	58,34	1,6	198	99	0.000323014	0.0101001	1.0,1.0	0.967,0.739	0.147
9022	ENSG00000115282.19	TTC31	chr2	+	74490024	74490473	74490243	74490473	74483321	74483410	9022	199201	14,10	86,82	52,38	198	99	0	0	0.877,0.91	0.453,0.519	0.407
9049	ENSG00000239779.7	WBP1	chr2	+	74459437	74459745	74459642	74459745	74458449	74458537	9049	152156	26,79	223160	21,18	198	99	0.00151825	0.0346866	0.745,0.497	0.842,0.816	-0.208
9051	ENSG00000239779.7	WBP1	chr2	+	74459437	74459745	74459642	74459745	74458996	74459098	9051	159156	82,90	229162	61,39	198	99	1.44183e-05	0.000777033	0.492,0.464	0.652,0.675	-0.185
9173	ENSG00000040275.17	SPDL1	chr5	+	169588372	169588575	169588393	169588575	169587260	169587372	9173	34,40	164185	37,14	670494	120	99	1.9984e-13	7.55168e-11	0.146,0.151	0.044,0.023	0.115
9224	ENSG00000134138.20	MEIS2	chr15	-	36895150	36895261	36895150	36895240	36896627	36896686	9224	444572	550568	525387	273188	120	99	1.51174e-10	3.37639e-08	0.4,0.454	0.613,0.629	-0.194
9273	ENSG00000135632.12	SMYD5	chr2	+	73219951	73220190	73220050	73220190	73218860	73218969	9273	31,43	240259	47,23	85,69	198	99	6.35839e-07	5.37055e-05	0.061,0.077	0.217,0.143	-0.111
9274	ENSG00000135632.12	SMYD5	chr2	+	73219951	73220190	73220069	73220190	73218860	73218969	9274	112125	9,10	76,53	2,0	198	99	0.00055911	0.0155894	0.862,0.862	0.95,1.0	-0.113
9290	ENSG00000005448.16	WDR54	chr2	+	74425074	74425237	74425096	74425237	74423854	74423982	9290	83,90	7,3	64,38	13,9	121	99	0.000647378	0.0176593	0.907,0.961	0.801,0.776	0.145
9296	ENSG00000225697.13	SLC26A6	chr3	-	48631648	48631801	48631648	48631797	48631879	48632044	9296	24,23	5,4	33,19	25,9	103	99	0.00242666	0.0496721	0.822,0.847	0.559,0.67	0.22
9305	ENSG00000124574.15	ABCC10	chr6	+	43436092	43436247	43436137	43436247	43435750	43435907	9305	1,6	93,84	19,16	98,53	144	99	1.26453e-06	9.68551e-05	0.007,0.047	0.118,0.172	-0.118
9306	ENSG00000124574.15	ABCC10	chr6	+	43442969	43444010	43443932	43444010	43441861	43441960	9306	103119	2,1	124,89	16,11	198	99	4.64425e-07	4.06928e-05	0.963,0.983	0.795,0.802	0.174
9309	ENSG00000170471.15	RALGAPB	chr20	+	38565355	38565478	38565358	38565478	38558294	38558453	9309	1,2	0,0	5,2	2,2	102	99	0.00145263	0.033499	1.0,1.0	0.708,0.493	0.399
9360	ENSG00000117682.17	DHDDS	chr1	+	26442707	26442873	26442730	26442873	26438167	26438284	9360	12,14	153182	38,27	115,74	122	99	4.61006e-09	6.8835e-07	0.06,0.059	0.211,0.228	-0.16
9413	ENSG00000049089.15	COL9A2	chr1	-	40315237	40315465	40315237	40315409	40315589	40315664	9413	3,1	0,0	2,0	1,2	155	99	0.000176586	0.00619986	1.0,1.0	0.561,0.0	0.72
9463	ENSG00000153956.16	CACNA2D1	chr7	-	81997178	81997250	81997178	81997235	82005422	82005497	9463	381434	390485	82,71	1098823	114	99	0	0	0.459,0.437	0.061,0.07	0.383
9468	ENSG00000140264.19	SERF2	chr15	+	43798868	43799107	43798943	43799107	43792974	43793083	9468	11,19	7,2	46,20	1,0	174	99	4.37093e-05	0.00194373	0.472,0.844	0.963,1.0	-0.324
9636	ENSG00000059122.16	FLYWCH1	chr16	+	2930409	2930880	2930412	2930880	2929612	2930010	9636	47,54	13,9	62,34	31,21	102	99	0.00193607	0.041869	0.778,0.853	0.66,0.611	0.18
9666	ENSG00000111801.16	BTN3A3	chr6	+	26443366	26443442	26443381	26443442	26440471	26440648	9666	11,9	93102	19,9	56,41	114	99	0.00191826	0.0416614	0.093,0.071	0.228,0.16	-0.112
9721	ENSG00000177106.16	EPS8L2	chr11	+	710027	710486	710421	710486	709552	709608	9721	0,1	3,1	5,3	3,3	198	99	0.00195478	0.0421136	0.0,0.333	0.455,0.333	-0.228
9726	ENSG00000113407.13	TARS	chr5	+	33446606	33446764	33446643	33446764	33445323	33445404	9726	6,6	1,4	8,4	0,0	136	99	0.000135964	0.00500275	0.814,0.522	1.0,1.0	-0.332
9774	ENSG00000134363.12	FST	chr5	+	53484996	53485227	53484999	53485227	53484068	53484293	9774	17,18	13,6	7,2	0,0	102	99	1.91343e-05	0.000986531	0.559,0.744	1.0,1.0	-0.349
9786	ENSG00000062194.16	GPBP1	chr5	+	57249408	57249576	57249453	57249576	57247074	57247215	9786	535619	40,39	568383	181130	144	99	0	0	0.902,0.916	0.683,0.669	0.233
9865	ENSG00000102710.20	SUPT20H	chr13	-	37022010	37022317	37022010	37022080	37024034	37024193	9865	293364	130139	273201	215152	198	99	7.53093e-06	0.000449791	0.53,0.567	0.388,0.398	0.155
9866	ENSG00000102710.20	SUPT20H	chr13	-	37022010	37023044	37022010	37022080	37024034	37024193	9866	281340	130139	281208	215152	198	99	0.000113902	0.00431237	0.519,0.55	0.395,0.406	0.134
9867	ENSG00000102710.20	SUPT20H	chr13	-	37022010	37023044	37022010	37022317	37024034	37024193	9867	251286	104112	347228	58,46	198	99	1.31097e-06	9.95515e-05	0.547,0.561	0.749,0.713	-0.177
9955	ENSG00000155229.21	MMS19	chr10	-	97467504	97467603	97467504	97467583	97469645	97469723	9955	7,12	0,3	11,7	18,10	119	99	5.77256e-05	0.00244304	1.0,0.769	0.337,0.368	0.532
9959	ENSG00000160963.14	COL26A1	chr7	+	101447683	101447787	101447689	101447787	101419976	101420099	9959	10,8	5,15	2,2	0,0	105	99	1.05306e-05	0.000599304	0.653,0.335	1.0,1.0	-0.506
9966	ENSG00000085552.17	IGSF9	chr1	-	159934189	159934332	159934189	159934284	159934424	159934570	9966	71,72	13,5	35,32	0,1	147	99	0.000125137	0.00466684	0.786,0.907	1.0,0.956	-0.131
9975	ENSG00000136574.17	GATA4	chr8	+	11748915	11749085	11748918	11749085	11700510	11700778	9975	2,7	0,2	2,0	4,1	102	99	0.000589048	0.016308	1.0,0.773	0.327,0.0	0.723
9986	ENSG00000099814.16	CEP170B	chr14	+	104889514	104889758	104889619	104889758	104886274	104887978	9986	41,60	8,3	109,93	3,1	198	99	0.00212941	0.0449526	0.719,0.909	0.948,0.979	-0.149
10101	ENSG00000131503.21	ANKHD1	chr5	+	140438460	140438617	140438502	140438617	140436103	140436257	10101	340427	39,57	519417	9,1	141	99	0	0	0.86,0.84	0.976,0.997	-0.136
10102	ENSG00000131503.21	ANKHD1	chr5	+	140438493	140438617	140438502	140438617	140436103	140436257	10102	37,41	39,57	45,42	9,1	108	99	2.15346e-11	5.61123e-09	0.465,0.397	0.821,0.975	-0.467
10110	ENSG00000113119.12	TMCO6	chr5	+	140642490	140642671	140642585	140642671	140642314	140642419	10110	33,37	114131	59,35	80,66	194	99	0.000148567	0.00539429	0.129,0.126	0.273,0.213	-0.115
10127	ENSG00000068024.16	HDAC4	chr2	-	239126455	239126694	239126455	239126679	239134244	239134443	10127	11,16	16,14	30,24	3,3	114	99	2.76909e-07	2.56435e-05	0.374,0.498	0.897,0.874	-0.449
10143	ENSG00000231890.8	DARS-AS1	chr2	+	136000256	136000479	136000438	136000479	135998686	135998838	10143	2,5	13,8	0,0	18,7	198	99	0.00038484	0.0116451	0.071,0.238	0.0,0.0	0.154
10159	ENSG00000203808.12	BVES-AS1	chr6	+	105168730	105169952	105168738	105169952	105147275	105147380	10159	6,2	6,0	2,1	0,0	107	99	0.000960026	0.0242774	0.481,1.0	1.0,1.0	-0.26
10170	ENSG00000145901.15	TNIP1	chr5	-	151032286	151032400	151032286	151032383	151035001	151035067	10170	25,17	8,15	12,9	1,0	116	99	2.3981e-05	0.0011906	0.727,0.492	0.911,1.0	-0.346
10173	ENSG00000246985.8	SOCS2-AS1	chr12	-	93545070	93545398	93545070	93545358	93566743	93566970	10173	2,5	7,8	0,0	1,1	139	99	0.000250772	0.00821073	0.169,0.308	0.0,0.0	0.238
10183	ENSG00000196204.11	RNF216P1	chr7	+	4984909	4985075	4984961	4985075	4983670	4983773	10183	270298	83104	193129	186131	151	99	4.02012e-13	1.45041e-10	0.681,0.653	0.405,0.392	0.269
10203	ENSG00000113282.13	CLINT1	chr5	-	157789362	157789567	157789362	157789513	157791702	157791995	10203	546536	638682	13601055	417299	153	99	0	0	0.356,0.337	0.678,0.695	-0.34
10205	ENSG00000111731.12	C2CD5	chr12	-	22458483	22458585	22458483	22458555	22459491	22459542	10205	31,23	1,6	25,14	0,0	129	99	0.0005505	0.0154389	0.96,0.746	1.0,1.0	-0.147
10252	ENSG00000151150.22	ANK3	chr10	-	60134270	60134373	60134270	60134358	60137341	60137353	10252	60,76	8,9	77,71	1,1	114	99	1.74937e-05	0.000915853	0.867,0.88	0.985,0.984	-0.111
10253	ENSG00000151150.22	ANK3	chr10	-	60134270	60134373	60134270	60134358	60138963	60139087	10253	529650	63,73	662497	8,9	114	99	0	0	0.879,0.885	0.986,0.98	-0.101
10261	ENSG00000084090.13	STARD7	chr2	-	96193077	96193205	96193077	96193160	96193301	96193352	10261	21,17	7,2	62,25	2,0	144	99	0.00026322	0.00852808	0.673,0.854	0.955,1.0	-0.214
10267	ENSG00000146083.12	RNF44	chr5	-	176532003	176532193	176532003	176532132	176532365	176532516	10267	148,76	23,13	137100	44,35	160	99	0.00185137	0.040529	0.799,0.783	0.658,0.639	0.142
10286	ENSG00000196923.14	PDLIM7	chr5	-	177491806	177491976	177491806	177491925	177492404	177492435	10286	34,24	223167	37,32	108,74	150	99	2.62304e-05	0.00128074	0.091,0.087	0.184,0.222	-0.114
10351	ENSG00000198721.12	ECI2	chr6	-	4117307	4119275	4117307	4117451	4125249	4126237	10351	257303	10,11	379258	90,46	198	99	4.15223e-14	1.69782e-11	0.928,0.932	0.678,0.737	0.223
10374	ENSG00000145979.18	TBC1D7	chr6	-	13326786	13326963	13326786	13326906	13327832	13328130	10374	40,40	2,5	23,30	11,10	156	99	0.000484899	0.0139588	0.927,0.835	0.57,0.656	0.268
10375	ENSG00000145979.18	TBC1D7	chr6	-	13326786	13326963	13326786	13326906	13328295	13328531	10375	42,49	35,36	27,31	78,65	156	99	1.35935e-06	0.000102579	0.432,0.463	0.18,0.232	0.241
10403	ENSG00000116353.15	MECR	chr1	-	29195940	29196042	29195940	29196013	29196197	29196258	10403	4,4	179186	9,14	63,44	128	99	2.03794e-08	2.51148e-06	0.017,0.016	0.099,0.197	-0.132
10404	ENSG00000116353.15	MECR	chr1	-	29216587	29216812	29216587	29216685	29220833	29220921	10404	94111	8,5	97,42	1,0	198	99	0.000238974	0.007936	0.855,0.917	0.98,1.0	-0.104
10405	ENSG00000116353.15	MECR	chr1	-	29216587	29216812	29216587	29216685	29220837	29220921	10405	100115	23,43	103,48	9,6	198	99	0.000310029	0.00976683	0.685,0.572	0.851,0.8	-0.197
10432	ENSG00000137842.7	TMEM62	chr15	+	43149028	43149151	43149107	43149151	43148754	43148879	10432	216210	10,12	106,67	19,7	178	99	0.00140047	0.0325649	0.923,0.907	0.756,0.842	0.116
10482	ENSG00000108666.10	C17orf75	chr17	-	32339812	32339962	32339812	32339924	32341203	32341284	10482	24,12	10,14	18,18	0,3	137	99	0.000191582	0.00663581	0.634,0.382	1.0,0.813	-0.398
10496	ENSG00000204525.16	HLA-C	chr6	-	31269492	31269543	31269492	31269525	31270209	31270485	10496	15,21	2,0	15,21	12,9	117	99	1.30262e-05	0.000713343	0.864,1.0	0.514,0.664	0.343
10528	ENSG00000204387.13	SNHG32	chr6	+	31836294	31836517	31836423	31836517	31835410	31835451	10528	93132	273281	242128	224164	198	99	2.289e-08	2.79925e-06	0.146,0.19	0.351,0.281	-0.148
10529	ENSG00000204387.13	SNHG32	chr6	+	31836298	31836517	31836423	31836517	31835410	31835451	10529	107141	273281	275147	224164	198	99	4.05245e-09	6.13127e-07	0.164,0.201	0.38,0.309	-0.162
10552	ENSG00000115446.11	UNC50	chr2	+	98618145	98618515	98618167	98618515	98610774	98610895	10552	32,23	1,0	57,50	13,5	121	99	7.7006e-05	0.00311611	0.963,1.0	0.782,0.891	0.145
10622	ENSG00000124496.12	TRERF1	chr6	-	42232680	42232928	42232680	42232892	42236204	42236411	10622	18,15	18,25	4,4	24,14	135	99	0.00183582	0.04028	0.423,0.306	0.109,0.173	0.224
10635	ENSG00000260565.7	ERVK13-1	chr16	-	2672706	2672976	2672706	2672859	2682139	2682379	10635	3,1	0,0	9,3	5,2	198	99	9.52573e-06	0.000547901	1.0,1.0	0.474,0.429	0.548
10671	ENSG00000096093.16	EFHC1	chr6	+	52454061	52454287	52454094	52454287	52452687	52452837	10671	20,36	52,45	48,31	32,10	132	99	0.000390163	0.0117681	0.224,0.375	0.529,0.699	-0.315
10762	ENSG00000126215.14	XRCC3	chr14	-	103711465	103711661	103711465	103711567	103712874	103712968	10762	36,45	105134	72,42	75,65	193	99	4.39546e-05	0.00195138	0.15,0.147	0.33,0.249	-0.141
10805	ENSG00000159214.13	CCDC24	chr1	+	43993803	43993964	43993839	43993964	43992522	43992639	10805	28,41	4,10	25,17	1,0	135	99	0.00011337	0.0042963	0.837,0.75	0.948,1.0	-0.18
10807	ENSG00000159214.13	CCDC24	chr1	+	43993803	43993964	43993889	43993964	43992522	43992639	10807	56,77	34,49	54,33	4,1	185	99	8.97897e-11	2.0995e-08	0.468,0.457	0.878,0.946	-0.449
10809	ENSG00000159214.13	CCDC24	chr1	+	43993839	43993964	43993889	43993964	43992522	43992639	10809	32,46	34,49	30,16	4,1	149	99	1.26934e-08	1.65918e-06	0.385,0.384	0.833,0.914	-0.489
10810	ENSG00000159214.13	CCDC24	chr1	+	43993886	43993964	43993889	43993964	43992522	43992639	10810	13,9	34,49	7,8	4,1	102	99	2.51134e-05	0.00123441	0.271,0.151	0.629,0.886	-0.546
10818	ENSG00000166321.14	NUDT13	chr10	+	73126634	73126827	73126672	73126827	73125397	73125509	10818	1,1	2,4	1,2	0,0	137	99	1.66468e-08	2.1102e-06	0.265,0.153	1.0,1.0	-0.791
10826	ENSG00000198598.6	MMP17	chr12	+	131849801	131850059	131849938	131850059	131845296	131845449	10826	67,59	11,16	120107	7,4	198	99	5.3499e-05	0.00229092	0.753,0.648	0.896,0.93	-0.213
10835	ENSG00000066651.20	TRMT11	chr6	+	125993756	125993822	125993792	125993822	125986552	125986773	10835	60,57	0,0	26,21	5,2	135	99	9.88109e-05	0.00383386	1.0,1.0	0.792,0.885	0.161
10878	ENSG00000184867.14	ARMCX2	chrX	-	101658460	101658569	101658460	101658525	101659075	101659136	10878	43,40	91132	25,15	167,95	143	99	0.00010421	0.00400437	0.246,0.173	0.094,0.099	0.113
10894	ENSG00000160345.13	C9orf116	chr9	-	135495180	135495615	135495180	135495569	135498584	135498663	10894	170147	12,11	181115	64,41	145	99	2.96932e-11	7.56409e-09	0.906,0.901	0.659,0.657	0.245
10898	ENSG00000165699.14	TSC1	chr9	-	132909806	132910692	132909806	132910689	132911452	132911568	10898	6,4	0,1	2,6	4,5	102	99	0.000123704	0.00462202	1.0,0.795	0.327,0.538	0.465
10899	ENSG00000165699.14	TSC1	chr9	-	132924814	132924939	132924814	132924906	132925586	132925739	10899	2,2	1,3	4,2	0,1	132	99	0.00216548	0.0455694	0.6,0.333	1.0,0.6	-0.334
10935	ENSG00000141013.17	GAS8	chr16	+	90031175	90031496	90031298	90031496	90027635	90027722	10935	17,30	96102	54,23	33,28	198	99	5.40649e-08	6.04602e-06	0.081,0.128	0.45,0.291	-0.266
10936	ENSG00000141013.17	GAS8	chr16	+	90031189	90031496	90031298	90031496	90027635	90027722	10936	20,34	96102	49,28	33,28	198	99	3.09911e-09	4.86425e-07	0.094,0.143	0.426,0.333	-0.261
10955	ENSG00000145246.13	ATP10D	chr4	+	47536685	47536938	47536730	47536938	47536436	47536564	10955	167186	7,13	163145	67,70	144	99	0	0	0.943,0.908	0.626,0.587	0.319
10994	ENSG00000272752.6	STAG3L5P-PVRIG2P-PILRB	chr7	+	100349730	100349887	100349798	100349887	100345864	100345968	10994	155206	36,38	202138	20,8	167	99	0.000126183	0.00469875	0.718,0.763	0.857,0.911	-0.144
11001	ENSG00000242802.9	AP5Z1	chr7	+	4790213	4790591	4790458	4790591	4789831	4789929	11001	147154	97,86	458338	92,62	198	99	1.38056e-12	4.40311e-10	0.431,0.472	0.713,0.732	-0.271
11002	ENSG00000242802.9	AP5Z1	chr7	+	4790388	4790591	4790458	4790591	4789831	4789929	11002	105,99	97,86	299218	92,62	169	99	5.1724e-11	1.27683e-08	0.388,0.403	0.656,0.673	-0.269
11012	ENSG00000003147.19	ICA1	chr7	-	8235909	8236005	8235909	8235940	8262093	8262273	11012	210255	28,46	93,52	181107	164	99	0	0	0.819,0.77	0.237,0.227	0.562
11023	ENSG00000136267.13	DGKB	chr7	-	14630235	14630271	14630235	14630268	14672928	14673027	11023	0,0	2,7	5,9	8,5	102	99	1.4905e-06	0.000111695	0.0,0.0	0.378,0.636	-0.507
11032	ENSG00000071189.21	SNX13	chr7	-	17821508	17821681	17821508	17821648	17826021	17826091	11032	35,40	259302	73,60	163132	132	99	6.94056e-11	1.65688e-08	0.092,0.09	0.251,0.254	-0.162
11083	ENSG00000113761.12	ZNF346	chr5	+	177050702	177050936	177050750	177050936	177022695	177022913	11083	11,13	0,1	11,10	2,4	147	99	0.00110814	0.0272022	1.0,0.897	0.787,0.627	0.241
11085	ENSG00000113761.12	ZNF346	chr5	+	177050702	177050936	177050750	177050936	177041777	177041870	11085	12,14	0,0	11,10	3,2	147	99	0.000540596	0.0152226	1.0,1.0	0.712,0.771	0.258
11123	ENSG00000122678.17	POLM	chr7	-	44074397	44074530	44074397	44074522	44076508	44076629	11123	70,66	0,0	45,39	1,8	107	99	0.000145837	0.00531209	1.0,1.0	0.977,0.819	0.102
11133	ENSG00000122515.15	ZMIZ2	chr7	+	44756974	44757149	44757042	44757149	44756424	44756539	11133	191191	12,21	187133	46,25	167	99	6.53159e-05	0.0027054	0.904,0.844	0.707,0.759	0.141
11156	ENSG00000232956.9	SNHG15	chr7	-	44983821	44984426	44983821	44984046	44986020	44986097	11156	592737	11,18	645411	53,59	198	99	6.23834e-13	2.15328e-10	0.964,0.953	0.859,0.777	0.14
11187	ENSG00000186104.10	CYP2R1	chr11	-	14879113	14879443	14879113	14879207	14880135	14880768	11187	115161	16,26	42,22	41,19	198	99	1.67399e-12	5.17342e-10	0.782,0.756	0.339,0.367	0.416
11206	ENSG00000106610.15	STAG3L4	chr7	+	67308576	67309139	67308934	67309139	67305986	67306083	11206	41,40	48,60	19,11	104,47	198	99	1.96885e-07	1.89823e-05	0.299,0.25	0.084,0.105	0.18
11216	ENSG00000106638.16	TBL2	chr7	-	73574382	73574804	73574382	73574513	73576540	73576748	11216	12,33	27,29	54,30	16,8	198	99	2.07419e-05	0.00105744	0.182,0.363	0.628,0.652	-0.368
11221	ENSG00000106077.18	ABHD11	chr7	-	73736928	73737220	73736928	73737110	73737561	73737735	11221	39,36	6,3	55,40	1,0	198	99	0.00012983	0.00481482	0.765,0.857	0.965,1.0	-0.171
11234	ENSG00000091073.19	DTX2	chr7	+	76476942	76477178	76477113	76477178	76463544	76463709	11234	5,6	1,0	6,2	4,5	198	99	8.41708e-05	0.00336405	0.714,1.0	0.429,0.167	0.559
11289	ENSG00000127990.18	SGCE	chr7	-	94587777	94587884	94587777	94587849	94588688	94588732	11289	2,1	3,5	2,1	0,0	134	99	2.41618e-09	3.96403e-07	0.33,0.129	1.0,1.0	-0.77
11308	ENSG00000130429.15	ARPC1B	chr7	+	99377337	99377439	99377357	99377439	99374729	99374781	11308	61,69	64,63	40,54	12,10	119	99	1.31931e-07	1.31493e-05	0.442,0.477	0.735,0.818	-0.317
11323	ENSG00000171163.15	ZNF692	chr1	-	248857827	248858034	248857827	248857859	248858130	248858321	11323	195201	49,31	528377	58,38	198	99	0.00244074	0.0499127	0.666,0.764	0.82,0.832	-0.111
11338	ENSG00000166997.8	CNPY4	chr7	+	100124431	100124631	100124513	100124631	100122783	100122906	11338	16,23	164178	37,32	58,50	181	99	1.48404e-12	4.677e-10	0.051,0.066	0.259,0.259	-0.201
11363	ENSG00000113163.16	COL4A3BP	chr5	-	75368485	75374191	75368485	75368658	75379336	75379473	11363	81111	2,4	76,67	16,13	198	99	1.65551e-06	0.00012211	0.953,0.933	0.704,0.72	0.231
11508	ENSG00000022976.15	ZNF839	chr14	+	102341322	102342364	102342102	102342364	102339093	102339223	11508	176216	37,49	237150	18,5	198	99	8.43125e-08	8.9515e-06	0.704,0.688	0.868,0.938	-0.207
11553	ENSG00000187260.15	WDR86	chr7	-	151385087	151385287	151385087	151385223	151395775	151396196	11553	0,0	4,7	0,7	5,6	163	99	0.000891818	0.0229008	0.0,0.0	0.0,0.415	-0.207
11562	ENSG00000055609.18	KMT2C	chr7	-	152156204	152156346	152156204	152156274	152157760	152157925	11562	101126	0,5	114114	15,12	171	99	2.56858e-05	0.00125985	1.0,0.936	0.815,0.846	0.137
11576	ENSG00000184863.11	RBM33	chr7	+	155711172	155711455	155711202	155711455	155706859	155707068	11576	35,25	43,45	20,19	86,71	129	99	0.000161091	0.00575725	0.384,0.299	0.151,0.17	0.181
11592	ENSG00000184508.11	HDDC3	chr15	-	90930924	90931556	90930924	90931405	90931703	90931944	11592	52,60	198224	25,18	38,23	198	99	0.000174581	0.00615113	0.116,0.118	0.248,0.281	-0.148
11608	ENSG00000100288.19	CHKB	chr22	-	50579726	50579830	50579726	50579802	50580189	50580271	11608	19,29	0,2	45,48	36,27	127	99	3.76934e-09	5.78943e-07	1.0,0.919	0.494,0.581	0.422
11614	ENSG00000154316.16	TDH	chr8	+	11362882	11362973	11362907	11362973	11361634	11361807	11614	2,2	3,0	1,0	6,16	124	99	0.000641472	0.0175221	0.347,1.0	0.117,0.0	0.615
11692	ENSG00000147535.17	PLPP5	chr8	-	38268370	38268461	38268370	38268407	38268881	38268990	11692	297415	4,2	213145	12,21	153	99	3.32978e-10	6.89602e-08	0.98,0.993	0.92,0.817	0.118
11731	ENSG00000115486.12	GGCX	chr2	-	85558439	85558662	85558439	85558605	85558916	85559075	11731	20,17	269295	32,22	60,56	156	99	2.23155e-14	9.31572e-12	0.045,0.035	0.253,0.2	-0.186
11761	ENSG00000112855.17	HARS2	chr5	+	140696028	140696201	140696102	140696201	140695737	140695845	11761	86,82	359425	206137	211163	173	99	0	0	0.121,0.099	0.358,0.325	-0.232
11775	ENSG00000099899.15	TRMT2A	chr22	-	20113431	20113561	20113431	20113507	20113685	20113808	11775	24,58	295296	104,81	273200	153	99	1.43118e-09	2.51906e-07	0.05,0.113	0.198,0.208	-0.122
11803	ENSG00000251136.9	AF117829.1	chr8	-	89722014	89722156	89722014	89722081	89724628	89724966	11803	12,13	0,3	1,0	4,4	174	99	2.48357e-08	3.01383e-06	1.0,0.711	0.125,0.0	0.793
11813	ENSG00000079102.16	RUNX1T1	chr8	-	92017225	92017431	92017225	92017363	92062545	92062709	11813	8,9	5,6	7,9	1,0	167	99	6.19488e-05	0.00258338	0.487,0.471	0.806,1.0	-0.424
11885	ENSG00000249859.11	PVT1	chr8	+	127855154	127855319	127855162	127855319	127795966	127796008	11885	2,6	0,5	10,7	0,0	107	99	0.00169334	0.0377881	1.0,0.526	1.0,1.0	-0.237
11917	ENSG00000147813.16	NAPRT	chr8	-	143574784	143575093	143574784	143574900	143575422	143575525	11917	63,71	3,9	107,86	53,38	198	99	1.03162e-07	1.05999e-05	0.913,0.798	0.502,0.531	0.339
11918	ENSG00000147813.16	NAPRT	chr8	-	143574784	143575345	143574784	143574900	143575422	143575525	11918	596619	3,9	276198	53,38	198	99	0	0	0.99,0.972	0.723,0.723	0.258
11939	ENSG00000104529.17	EEF1D	chr8	-	143592646	143592942	143592646	143592893	143597347	143597415	11939	195268	23,28	490303	4,8	148	99	2.41747e-11	6.25825e-09	0.85,0.865	0.988,0.962	-0.118
11940	ENSG00000181135.16	ZNF707	chr8	+	143688661	143689301	143689203	143689301	143684755	143685067	11940	18,26	2,3	19,26	0,0	198	99	0.00158271	0.0358307	0.818,0.812	1.0,1.0	-0.185
11941	ENSG00000181135.16	ZNF707	chr8	+	143688661	143689301	143689203	143689301	143687993	143688067	11941	22,35	3,4	17,26	1,0	198	99	0.00208426	0.0442456	0.786,0.814	0.895,1.0	-0.147
11962	ENSG00000179832.17	MROH1	chr8	+	144242210	144242515	144242368	144242515	144241394	144241517	11962	1,3	42,18	14,4	25,20	198	99	0.00038042	0.0115245	0.012,0.077	0.219,0.091	-0.111
11963	ENSG00000105219.10	CNTD2	chr19	-	40223387	40223642	40223387	40223546	40224487	40224643	11963	3,0	1,3	9,6	0,0	195	99	5.70622e-06	0.000354622	0.604,0.0	1.0,1.0	-0.698
12004	ENSG00000183853.18	KIRREL1	chr1	+	158089453	158089628	158089501	158089628	158088326	158088454	12004	293366	164166	825632	186165	147	99	5.45595e-08	6.09279e-06	0.546,0.598	0.749,0.721	-0.163
12024	ENSG00000101938.14	CHRDL1	chrX	-	110721384	110721530	110721384	110721527	110759660	110759754	12024	5,7	0,0	1,2	1,2	102	99	0.00144507	0.0333877	1.0,1.0	0.493,0.493	0.507
12082	ENSG00000137558.9	PI15	chr8	+	74825181	74825522	74825209	74825522	74824533	74824675	12082	61,45	116156	22,24	195144	127	99	5.19406e-06	0.000326869	0.291,0.184	0.081,0.115	0.139
12097	ENSG00000148019.13	CEP78	chr9	+	78254835	78254964	78254842	78254964	78248761	78248873	12097	13,17	0,0	30,17	2,4	106	99	0.00233282	0.0483506	1.0,1.0	0.933,0.799	0.134
12153	ENSG00000125733.18	TRIP10	chr19	+	6746028	6746196	6746177	6746196	6744799	6744994	12153	41,33	4,5	46,30	0,1	198	99	0.00028587	0.00912107	0.837,0.767	1.0,0.938	-0.167
12169	ENSG00000059769.20	DNAJC25	chr9	+	111642838	111643094	111642856	111643094	111631359	111631743	12169	5,4	21,27	22,9	18,11	117	99	3.32462e-05	0.00155566	0.168,0.111	0.508,0.409	-0.319
12174	ENSG00000148218.16	ALAD	chr9	-	113392118	113392335	113392118	113392169	113393446	113393634	12174	44,46	129151	79,30	72,54	198	99	0.000153944	0.00554158	0.146,0.132	0.354,0.217	-0.146
12188	ENSG00000119402.17	FBXW2	chr9	-	120787768	120788278	120787768	120788186	120793148	120793257	12188	358378	68,68	196161	86,70	191	99	2.30434e-07	2.18471e-05	0.732,0.742	0.542,0.544	0.194
12275	ENSG00000122133.17	PAEP	chr9	+	135566532	135566776	135566552	135566776	135565784	135565830	12275	0,0	1,10	39,26	25,15	119	99	1.59676e-08	2.04032e-06	0.0,0.0	0.565,0.591	-0.578
12281	ENSG00000111912.20	NCOA7	chr6	+	125888938	125889981	125888971	125889981	125885158	125885343	12281	186229	73,78	265180	39,33	132	99	1.03113e-05	0.000588521	0.656,0.688	0.836,0.804	-0.148
12302	ENSG00000244187.8	TMEM141	chr9	+	136791946	136792358	136792250	136792358	136791710	136791777	12302	575645	24,14	242160	33,18	198	99	9.87506e-09	1.32332e-06	0.923,0.958	0.786,0.816	0.14
12309	ENSG00000159069.14	FBXW5	chr9	-	136942768	136943003	136942768	136942943	136943348	136943506	12309	36,21	435525	87,65	312255	159	99	3.33067e-16	1.78233e-13	0.049,0.024	0.148,0.137	-0.106
12332	ENSG00000181090.21	EHMT1	chr9	+	137743370	137743528	137743391	137743528	137728348	137728529	12332	184183	177184	347253	157129	120	99	4.78641e-07	4.18006e-05	0.462,0.451	0.646,0.618	-0.175
12353	ENSG00000204536.14	CCHCR1	chr6	-	31157022	31157155	31157022	31157089	31158170	31158194	12353	6,5	10,2	8,5	1,0	165	99	7.06263e-05	0.00288342	0.265,0.6	0.828,1.0	-0.481
12356	ENSG00000123240.17	OPTN	chr10	+	13109096	13109288	13109111	13109288	13108961	13109015	12356	46,52	46,38	38,32	14,7	114	99	0.000472589	0.0137023	0.465,0.543	0.702,0.799	-0.246
12385	ENSG00000166681.13	BEX3	chrX	+	103377462	103378077	103377509	103378077	103377027	103377106	12385	11441151	32603189	24941851	30032343	146	99	4.55191e-15	2.11013e-12	0.192,0.197	0.36,0.349	-0.16
12473	ENSG00000155959.11	VBP1	chrX	+	155220162	155220307	155220186	155220307	155216459	155216575	12473	1,5	9,4	0,0	17,6	123	99	0.000243279	0.0080488	0.082,0.502	0.0,0.0	0.292
12524	ENSG00000102119.10	EMD	chrX	+	154380721	154380802	154380725	154380802	154380233	154380367	12524	4,1	1,1	1,0	3,1	103	99	0.000186573	0.00648766	0.794,0.49	0.243,0.0	0.52
12544	ENSG00000196924.17	FLNA	chrX	-	154350030	154350363	154350030	154350207	154350908	154351041	12544	499514	26342846	796512	16511133	198	99	1.11022e-16	6.19039e-14	0.087,0.083	0.194,0.184	-0.104
12553	ENSG00000196924.17	FLNA	chrX	-	154352180	154352671	154352180	154352447	154352771	154352924	12553	115113	21,13	199156	59,51	198	99	0.00139856	0.0325395	0.732,0.813	0.628,0.605	0.156
12567	ENSG00000196924.17	FLNA	chrX	-	154353295	154353580	154353295	154353457	154353914	154354043	12567	152180	13,17	156102	70,36	198	99	3.51889e-11	8.85094e-09	0.854,0.841	0.527,0.586	0.291
12568	ENSG00000196924.17	FLNA	chrX	-	154353295	154353688	154353295	154353457	154353914	154354043	12568	152182	13,17	156102	70,36	198	99	2.91096e-11	7.43918e-09	0.854,0.843	0.527,0.586	0.292
12613	ENSG00000089820.15	ARHGAP4	chrX	-	153910011	153910179	153910011	153910085	153910505	153910611	12613	38,43	9,2	126,92	0,0	193	99	9.29552e-07	7.44146e-05	0.684,0.917	1.0,1.0	-0.2
12614	ENSG00000089820.15	ARHGAP4	chrX	-	153910011	153910202	153910011	153910085	153910505	153910611	12614	38,43	9,2	127,91	0,0	198	99	8.97837e-07	7.23113e-05	0.679,0.915	1.0,1.0	-0.203
12627	ENSG00000089820.15	ARHGAP4	chrX	-	153913023	153913094	153913023	153913051	153913217	153913600	12627	9,9	292262	36,28	95,80	142	99	0	0	0.021,0.023	0.209,0.196	-0.181
12650	ENSG00000198910.13	L1CAM	chrX	-	153864321	153864445	153864321	153864412	153864584	153864704	12650	2,1	1,4	5,2	1,0	132	99	0.000298116	0.00944753	0.6,0.158	0.789,1.0	-0.516
12924	ENSG00000089682.16	RBM41	chrX	-	107069254	107069402	107069254	107069330	107115351	107115556	12924	8,17	2,3	11,9	0,0	171	99	0.000796496	0.0209251	0.698,0.766	1.0,1.0	-0.268
12933	ENSG00000102409.10	BEX4	chrX	+	103215654	103215764	103215657	103215764	103215123	103215238	12933	0,1	1,1	1,2	0,0	102	99	0.00221082	0.0463158	0.0,0.493	1.0,1.0	-0.754
13038	ENSG00000130119.16	GNL3L	chrX	+	54550365	54550709	54550635	54550709	54548228	54548373	13038	2,3	5,8	5,3	1,0	198	99	1.47921e-05	0.000793696	0.167,0.158	0.714,1.0	-0.695
13071	ENSG00000101997.13	CCDC22	chrX	+	49243093	49243346	49243283	49243346	49242885	49242992	13071	7,2	0,0	29,15	1,5	198	99	0.000365582	0.0111983	1.0,1.0	0.935,0.6	0.232
13089	ENSG00000196998.19	WDR45	chrX	-	49076616	49076917	49076616	49076750	49077642	49077747	13089	63,90	317351	250119	206138	198	99	0	0	0.09,0.114	0.378,0.301	-0.238
13090	ENSG00000196998.19	WDR45	chrX	-	49076616	49076917	49076616	49076753	49077642	49077747	13090	56,83	32,25	239115	21,10	198	99	2.37234e-07	2.23854e-05	0.467,0.624	0.851,0.852	-0.306
13112	ENSG00000068400.13	GRIPAP1	chrX	-	48981595	48981860	48981595	48981691	48982978	48983092	13112	3,5	2,0	7,8	39,28	198	99	0.00103433	0.0257161	0.429,1.0	0.082,0.125	0.611
13159	ENSG00000147124.12	ZNF41	chrX	-	47456271	47456438	47456271	47456398	47482321	47482585	13159	9,10	0,0	14,4	5,0	139	99	0.00142759	0.033099	1.0,1.0	0.666,1.0	0.167
13222	ENSG00000102172.16	SMS	chrX	+	21994108	21994473	21994120	21994473	21992596	21992712	13222	0,0	4,1	1,3	0,3	111	99	0.000597943	0.0165142	0.0,0.0	1.0,0.471	-0.736
13264	ENSG00000102048.15	ASB9	chrX	-	15269780	15269954	15269780	15269948	15270118	15270467	13264	2,2	2,3	1,3	0,0	105	99	1.43488e-05	0.00077408	0.485,0.386	1.0,1.0	-0.565
13314	ENSG00000100258.18	LMF2	chr22	-	50504840	50505317	50504840	50504984	50505402	50505537	13314	13,11	1,1	21,5	9,6	198	99	0.0011454	0.0279546	0.867,0.846	0.538,0.294	0.441
13315	ENSG00000100258.18	LMF2	chr22	-	50504840	50505334	50504840	50504984	50505402	50505537	13315	161159	1,1	84,40	9,6	198	99	8.23623e-08	8.79127e-06	0.988,0.988	0.824,0.769	0.192
13356	ENSG00000196576.15	PLXNB2	chr22	-	50280488	50280984	50280488	50280866	50281088	50281189	13356	0,0	3,2	6,4	11,1	198	99	6.10862e-05	0.00255464	0.0,0.0	0.214,0.667	-0.441
13404	ENSG00000100429.18	HDAC10	chr22	-	50248697	50248931	50248697	50248890	50249102	50249198	13404	26,17	65,61	38,22	33,25	140	99	3.88825e-05	0.00176754	0.22,0.165	0.449,0.384	-0.224
13422	ENSG00000100429.18	HDAC10	chr22	-	50250062	50250499	50250062	50250160	50250770	50251385	13422	43,29	40,19	150,91	57,16	198	99	0.000448243	0.0131253	0.35,0.433	0.568,0.74	-0.262
13448	ENSG00000073169.14	SELENOO	chr22	+	50208487	50208716	50208535	50208716	50206320	50206520	13448	29,23	29,40	37,44	6,6	147	99	3.48064e-10	7.13432e-08	0.402,0.279	0.806,0.832	-0.478
13608	ENSG00000128272.14	ATF4	chr22	+	39521374	39521671	39521431	39521671	39520563	39520751	13608	13,8	3,1	4,3	6,3	156	99	0.0024169	0.0495396	0.733,0.835	0.297,0.388	0.442
13667	ENSG00000100150.19	DEPDC5	chr22	+	31836967	31837155	31836998	31837155	31833914	31833980	13667	5,6	35,17	20,17	22,12	130	99	5.63425e-05	0.00239635	0.098,0.212	0.409,0.519	-0.309
13729	ENSG00000187860.10	CCDC157	chr22	+	30375478	30375663	30375523	30375663	30373922	30374091	13729	16,15	0,0	8,10	3,2	144	99	0.000316163	0.00992086	1.0,1.0	0.647,0.775	0.289
13734	ENSG00000248751.6	AC004997.1	chr22	-	30285237	30285688	30285237	30285389	30285831	30285926	13734	24,25	0,0	62,30	10,2	198	99	3.61342e-05	0.00165963	1.0,1.0	0.756,0.882	0.181
13821	ENSG00000261188.1	Z95115.1	chr22	+	26513411	26513912	26513767	26513912	26512554	26513034	13821	33,29	0,0	30,25	0,7	198	99	0.000437871	0.0128997	1.0,1.0	1.0,0.641	0.179
13823	ENSG00000261188.1	Z95115.1	chr22	+	26513767	26513912	26513828	26513912	26512554	26513034	13823	0,0	1,1	0,7	1,0	160	99	0.000966931	0.02441	0.0,0.0	0.0,1.0	-0.5
13838	ENSG00000100099.20	HPS4	chr22	-	26470587	26470922	26470587	26470689	26472301	26472418	13838	9,16	4,2	20,11	0,0	198	99	2.93663e-05	0.0014063	0.529,0.8	1.0,1.0	-0.335
13867	ENSG00000178026.13	LRRC75B	chr22	-	24589155	24589572	24589155	24589393	24589820	24589949	13867	0,1	3,7	7,2	4,1	198	99	4.08325e-05	0.00183663	0.0,0.067	0.467,0.5	-0.45
13950	ENSG00000100034.14	PPM1F	chr22	-	21939531	21939680	21939531	21939676	21952791	21952848	13950	10,11	8,1	9,9	0,1	103	99	0.00132089	0.0312059	0.546,0.914	1.0,0.896	-0.218
14012	ENSG00000099917.17	MED15	chr22	+	20582658	20582747	20582661	20582747	20575112	20575232	14012	9,9	4,6	5,4	0,0	102	99	1.29348e-05	0.000709312	0.686,0.593	1.0,1.0	-0.361
14057	ENSG00000244486.8	SCARF2	chr22	-	20427397	20427714	20427397	20427615	20429224	20429355	14057	5,11	0,2	2,1	5,4	198	99	8.62044e-06	0.000502443	1.0,0.733	0.167,0.111	0.728
14058	ENSG00000244486.8	SCARF2	chr22	-	20427397	20427714	20427397	20427618	20429224	20429355	14058	5,11	12,24	2,1	17,20	195	99	0.000923114	0.0235531	0.175,0.189	0.056,0.025	0.141
14114	ENSG00000093009.9	CDC45	chr22	+	19516768	19516893	19516813	19516893	19516526	19516645	14114	2,3	8,4	0,0	3,6	144	99	0.00129122	0.0306684	0.147,0.34	0.0,0.0	0.243
14116	ENSG00000093009.9	CDC45	chr22	+	19516780	19516893	19516813	19516893	19516526	19516645	14116	3,6	8,4	0,0	3,6	132	99	1.55285e-05	0.000827638	0.22,0.529	0.0,0.0	0.374
14137	ENSG00000100075.10	SLC25A1	chr22	-	19176420	19176633	19176420	19176494	19176845	19176950	14137	30,51	11,12	81,57	86,49	198	99	1.6743e-05	0.000881178	0.577,0.68	0.32,0.368	0.285
14138	ENSG00000100075.10	SLC25A1	chr22	-	19176420	19176642	19176420	19176494	19176845	19176950	14138	30,42	11,12	77,56	86,49	198	99	2.67728e-05	0.00130244	0.577,0.636	0.309,0.364	0.27
14155	ENSG00000183785.15	TUBA8	chr22	+	18124155	18124268	18124197	18124268	18121478	18121701	14155	14,15	0,1	10,7	4,3	141	99	0.000131794	0.00487179	1.0,0.913	0.637,0.621	0.328
14207	ENSG00000142173.15	COL6A2	chr21	+	46111962	46112404	46111983	46112404	46111476	46111591	14207	0,1	2,2	2,3	0,1	120	99	3.09066e-06	0.000211166	0.0,0.292	1.0,0.712	-0.71
14246	ENSG00000142173.15	COL6A2	chr21	+	46118639	46119119	46119029	46119119	46117873	46117936	14246	62,39	6,5	79,44	27,20	198	99	0.00016559	0.005889	0.838,0.796	0.594,0.524	0.258
14261	ENSG00000142173.15	COL6A2	chr21	+	46125195	46125617	46125464	46125617	46124884	46124920	14261	64,91	56,57	184137	315248	198	99	1.72547e-06	0.000126684	0.364,0.444	0.226,0.216	0.183
14265	ENSG00000142173.15	COL6A2	chr21	+	46125424	46125617	46125464	46125617	46124884	46124920	14265	17,12	56,57	14,20	315248	139	99	2.88573e-06	0.000199732	0.178,0.13	0.031,0.054	0.112
14364	ENSG00000160218.13	TRAPPC10	chr21	+	44087703	44087928	44087821	44087928	44086801	44086960	14364	13,10	14,29	17,14	6,7	198	99	0.000985783	0.0248107	0.317,0.147	0.586,0.5	-0.311
14550	ENSG00000102054.17	RBBP7	chrX	-	16852045	16852517	16852045	16852122	16852748	16852970	14550	43,53	1,0	58,30	4,4	198	99	0.000720552	0.0192664	0.956,1.0	0.879,0.789	0.144
14584	ENSG00000196700.9	ZNF512B	chr20	-	63964319	63964673	63964319	63964576	63966140	63966781	14584	13,14	1,0	17,6	2,5	196	99	0.000632097	0.0173195	0.868,1.0	0.811,0.377	0.34
14585	ENSG00000196700.9	ZNF512B	chr20	-	63964319	63964704	63964319	63964576	63966140	63966781	14585	11,13	1,0	10,7	2,5	198	99	0.000286144	0.0091225	0.846,1.0	0.714,0.412	0.36
14599	ENSG00000101246.20	ARFRP1	chr20	-	63706998	63707097	63706998	63707092	63707660	63707838	14599	7,8	5,1	9,7	0,0	104	99	9.5317e-05	0.00371457	0.571,0.884	1.0,1.0	-0.272
14600	ENSG00000101246.20	ARFRP1	chr20	-	63706650	63707049	63706650	63706738	63707866	63708025	14600	4,10	3,2	16,12	0,0	198	99	3.11383e-05	0.00148049	0.4,0.714	1.0,1.0	-0.443
14602	ENSG00000258366.8	RTEL1	chr20	+	63661743	63661857	63661761	63661857	63661297	63661496	14602	1,2	4,3	3,1	1,0	117	99	0.000333581	0.0103961	0.175,0.361	0.717,1.0	-0.591
14605	ENSG00000258366.8	RTEL1	chr20	+	63662375	63662627	63662473	63662627	63661849	63661943	14605	2,1	0,0	3,2	2,1	197	99	0.000510989	0.0145667	1.0,1.0	0.43,0.501	0.534
14619	ENSG00000258366.8	RTEL1	chr20	+	63690143	63690441	63690293	63690441	63689845	63689865	14619	1,4	0,0	3,3	8,4	198	99	1.87922e-08	2.35224e-06	1.0,1.0	0.158,0.273	0.784
14741	ENSG00000254995.4	STX16-NPEPL1	chr20	+	58667200	58667597	58667489	58667597	58651433	58652138	14741	13,6	32,38	14,10	6,5	198	99	2.17897e-06	0.000156945	0.169,0.073	0.538,0.5	-0.398
14785	ENSG00000178248.11	FAM230I	chr22	-	23467274	23467391	23467274	23467316	23469336	23469487	14785	0,7	4,6	1,2	0,0	174	99	1.91129e-08	2.38864e-06	0.0,0.399	1.0,1.0	-0.8
14853	ENSG00000124198.9	ARFGEF2	chr20	+	48972990	48973284	48973245	48973284	48972325	48972425	14853	54,59	0,0	51,53	5,2	198	99	0.000745041	0.0198149	1.0,1.0	0.836,0.93	0.117
14898	ENSG00000101040.19	ZMYND8	chr20	-	47298728	47298943	47298728	47298872	47310055	47310204	14898	33,40	83117	74,43	74,73	170	99	0.00102045	0.0254662	0.188,0.166	0.368,0.255	-0.135
14906	ENSG00000124140.13	SLC12A5	chr20	+	46022867	46023071	46022889	46023071	46021838	46021886	14906	0,1	4,0	2,1	1,0	121	99	0.00135655	0.031794	0.0,1.0	0.621,1.0	-0.31
14920	ENSG00000100979.15	PLTP	chr20	-	45898620	45899063	45898620	45899023	45899621	45899685	14920	1,1	2,2	13,5	2,1	139	99	0.00207439	0.0440948	0.263,0.263	0.822,0.781	-0.538
14948	ENSG00000064601.18	CTSA	chr20	+	45897725	45898109	45898004	45898109	45896964	45897040	14948	58,78	3,1	207117	31,21	198	99	1.34145e-05	0.000733101	0.906,0.975	0.77,0.736	0.188
14956	ENSG00000166913.13	YWHAB	chr20	+	44886873	44886978	44886878	44886978	44885751	44885886	14956	0,0	3,7	4,3	9,5	104	99	5.45433e-05	0.00233188	0.0,0.0	0.297,0.364	-0.331
15021	ENSG00000131043.12	AAR2	chr20	+	36236716	36236966	36236889	36236966	36236477	36236503	15021	3,3	2,2	5,3	0,0	198	99	5.34474e-05	0.00228994	0.429,0.429	1.0,1.0	-0.571
15027	ENSG00000131043.12	AAR2	chr20	+	36236864	36236966	36236889	36236966	36236484	36236782	15027	3,3	1,0	6,1	3,4	124	99	0.000891152	0.0228915	0.705,1.0	0.615,0.166	0.462
15028	ENSG00000131043.12	AAR2	chr20	+	36236881	36236966	36236889	36236966	36236484	36236782	15028	21,24	1,0	25,7	3,4	107	99	0.000653435	0.0177941	0.951,1.0	0.885,0.618	0.224
15036	ENSG00000214078.12	CPNE1	chr20	-	35626514	35626852	35626514	35626803	35627279	35627531	15036	71,85	9071052	217155	433340	148	99	0	0	0.05,0.051	0.251,0.234	-0.192
15050	ENSG00000214078.12	CPNE1	chr20	-	35631944	35632222	35631944	35632025	35632310	35632385	15050	32,58	22,46	73,45	151,96	198	99	3.48125e-06	0.000234042	0.421,0.387	0.195,0.19	0.212
15159	ENSG00000101464.10	PIGU	chr20	-	34644163	34644226	34644163	34644181	34657179	34657244	15159	129130	8,13	70,48	30,33	144	99	8.30639e-11	1.95947e-08	0.917,0.873	0.616,0.5	0.337
15226	ENSG00000101391.21	CDK5RAP1	chr20	-	33396760	33397084	33396760	33396852	33401427	33401561	15226	121143	8,11	122,86	31,24	198	99	2.51111e-06	0.000177343	0.883,0.867	0.663,0.642	0.222
15244	ENSG00000171456.19	ASXL1	chr20	+	32430986	32431484	32431320	32431484	32429900	32430053	15244	52,43	157146	113,73	144129	198	99	1.57726e-05	0.000837295	0.142,0.128	0.282,0.221	-0.116
15268	ENSG00000101294.17	HM13	chr20	+	31548379	31548793	31548676	31548793	31547245	31547606	15268	176250	31,53	197140	8,1	198	99	1.74648e-11	4.5657e-09	0.739,0.702	0.925,0.986	-0.235
15278	ENSG00000101294.17	HM13	chr20	+	31548964	31549114	31549028	31549114	31548329	31548608	15278	95114	4,17	144,68	0,1	163	99	8.65362e-07	7.0192e-05	0.935,0.803	1.0,0.976	-0.119
15285	ENSG00000101294.17	HM13	chr20	+	31562365	31562671	31562412	31562671	31561633	31561736	15285	0,0	2,4	1,1	0,0	146	99	3.78927e-09	5.79128e-07	0.0,0.0	1.0,1.0	-1
15346	ENSG00000088930.8	XRN2	chr20	+	21387307	21387516	21387431	21387516	21386867	21387006	15346	0,0	1,3	3,1	1,1	198	99	0.0013393	0.0315169	0.0,0.0	0.6,0.333	-0.467
15376	ENSG00000089091.16	DZANK1	chr20	-	18452614	18452739	18452614	18452697	18453730	18454639	15376	5,2	4,2	0,0	4,1	141	99	1.8665e-05	0.000967015	0.467,0.413	0.0,0.0	0.44
15413	ENSG00000101247.18	NDUFAF5	chr20	+	13787174	13787352	13787311	13787352	13785087	13785290	15413	11,16	132182	86,47	187117	198	99	5.5389e-13	1.92017e-10	0.04,0.042	0.187,0.167	-0.136
15414	ENSG00000101247.18	NDUFAF5	chr20	+	13787177	13787352	13787311	13787352	13785087	13785290	15414	20,25	132182	188111	187117	198	99	0	0	0.07,0.064	0.335,0.322	-0.262
15433	ENSG00000101333.16	PLCB4	chr20	+	9370947	9371089	9370973	9371089	9365460	9365514	15433	4,2	0,1	4,0	1,3	125	99	0.00162809	0.036681	1.0,0.613	0.76,0.0	0.426
15581	ENSG00000125875.14	TBC1D20	chr20	-	439107	439315	439107	439220	440247	441892	15581	0,0	1,1	1,2	0,0	194	99	1.18013e-08	1.55531e-06	0.0,0.0	1.0,1.0	-1
15678	ENSG00000283515.1	AC020915.5	chr19	+	58312020	58312403	58312196	58312403	58306087	58306216	15678	4,16	52,45	28,22	30,29	198	99	1.22821e-05	0.000680545	0.037,0.151	0.318,0.275	-0.202
15679	ENSG00000283515.1	AC020915.5	chr19	+	58312020	58312403	58312265	58312403	58306087	58306216	15679	4,16	1,3	28,22	0,0	198	99	0.00110809	0.0272022	0.667,0.727	1.0,1.0	-0.303
15685	ENSG00000283515.1	AC020915.5	chr19	+	58312168	58312403	58312265	58312403	58306087	58306216	15685	2,11	1,3	1,6	0,0	196	99	0.000873183	0.0225242	0.503,0.649	1.0,1.0	-0.424
15706	ENSG00000251369.8	ZNF550	chr19	-	57543650	57544583	57543650	57543931	57546456	57547993	15706	52,40	11,12	18,15	36,21	198	99	1.09267e-09	2.00744e-07	0.703,0.625	0.2,0.263	0.432
15797	ENSG00000105063.19	PPP6R1	chr19	-	55241238	55241727	55241238	55241681	55242165	55242368	15797	0,0	1,1	4,2	0,1	145	99	9.93362e-09	1.32894e-06	0.0,0.0	1.0,0.577	-0.788
15889	ENSG00000170949.17	ZNF160	chr19	-	53086012	53086128	53086012	53086088	53086261	53086321	15889	2,4	1,2	5,1	0,0	139	99	0.00151513	0.0346329	0.588,0.588	1.0,1.0	-0.412
15969	ENSG00000010361.13	FUZ	chr19	-	49812614	49813029	49812614	49812736	49813132	49813249	15969	11,16	49,39	26,20	26,16	198	99	4.95984e-05	0.00215985	0.101,0.17	0.333,0.385	-0.223
16037	ENSG00000104872.11	PIH1D1	chr19	-	49447826	49448059	49447826	49447908	49449474	49449654	16037	107125	5,8	224189	30,26	198	99	0.00242434	0.0496411	0.915,0.887	0.789,0.784	0.115
16062	ENSG00000183207.14	RUVBL2	chr19	+	49015488	49015650	49015581	49015650	49015020	49015150	16062	10,13	0,1	12,6	2,5	192	99	0.000417883	0.012428	1.0,0.87	0.756,0.382	0.366
16066	ENSG00000183207.14	RUVBL2	chr19	+	49015578	49015650	49015581	49015650	49015020	49015150	16066	2,1	0,1	3,0	2,5	102	99	0.00103327	0.0257057	1.0,0.493	0.593,0.0	0.45
16110	ENSG00000105483.18	CARD8	chr19	-	48249522	48249679	48249522	48249631	48249750	48249878	16110	8,7	2,2	4,10	0,0	147	99	0.00157715	0.0357557	0.729,0.702	1.0,1.0	-0.284
16138	ENSG00000105486.14	LIG1	chr19	-	48151467	48151894	48151467	48151734	48153871	48154207	16138	7,3	0,0	0,2	2,1	198	99	5.16058e-05	0.00222418	1.0,1.0	0.0,0.5	0.75
16165	ENSG00000063169.10	BICRA	chr19	+	47694663	47695080	47694899	47695080	47679335	47681276	16165	3,3	0,0	3,0	1,2	198	99	0.000297207	0.00942246	1.0,1.0	0.6,0.0	0.7
16225	ENSG00000090372.15	STRN4	chr19	-	46736204	46736502	46736204	46736268	46736822	46736901	16225	24,15	1,0	8,17	3,6	198	99	2.22675e-05	0.00112194	0.923,1.0	0.571,0.586	0.383
16272	ENSG00000125755.18	SYMPK	chr19	-	45816481	45816890	45816481	45816577	45817958	45818146	16272	28,31	0,2	28,27	3,8	198	99	0.00129928	0.0307773	1.0,0.886	0.824,0.628	0.217
16414	ENSG00000167380.16	ZNF226	chr19	+	44165587	44165807	44165756	44165807	44165072	44165188	16414	44,66	7,5	30,27	9,14	198	99	0.00158083	0.0357984	0.759,0.868	0.625,0.491	0.255
16445	ENSG00000105429.13	MEGF8	chr19	+	42362073	42362213	42362089	42362213	42359097	42359242	16445	5,14	1,1	8,6	13,5	115	99	3.29991e-05	0.00154682	0.811,0.923	0.346,0.508	0.44
16481	ENSG00000286129.1	AC245060.7	chr22	+	22321393	22321871	22321580	22321871	22318898	22319251	16481	1,7	0,2	0,0	3,3	198	99	6.85157e-07	5.72644e-05	1.0,0.636	0.0,0.0	0.818
16491	ENSG00000188493.15	C19orf54	chr19	-	40743904	40744300	40743904	40743981	40744558	40744683	16491	4,1	67,82	25,5	39,27	198	99	1.85346e-08	2.3273e-06	0.029,0.006	0.243,0.085	-0.147
16499	ENSG00000123815.12	COQ8B	chr19	-	40705095	40705275	40705095	40705181	40710058	40710136	16499	2,9	0,1	1,5	6,6	193	99	5.29738e-06	0.000332584	1.0,0.822	0.079,0.299	0.722
16512	ENSG00000090006.17	LTBP4	chr19	+	40616888	40617221	40617099	40617221	40614175	40614446	16512	274250	41,26	212147	56,39	198	99	0.000224876	0.00757401	0.77,0.828	0.654,0.653	0.145
16518	ENSG00000090006.17	LTBP4	chr19	+	40627319	40627720	40627704	40627720	40625856	40626009	16518	6,8	0,0	6,11	6,0	198	99	0.0015937	0.0359946	1.0,1.0	0.333,1.0	0.334
16526	ENSG00000125877.13	ITPA	chr20	+	3218924	3218994	3218937	3218994	3218516	3218632	16526	2,5	13,23	0,0	9,5	112	99	0.00130973	0.0309854	0.12,0.161	0.0,0.0	0.141
16535	ENSG00000105223.20	PLD3	chr19	+	40365552	40365934	40365856	40365934	40348703	40348768	16535	511595	6,15	295211	36,12	198	99	1.95367e-08	2.43017e-06	0.977,0.952	0.804,0.898	0.113
16538	ENSG00000105223.20	PLD3	chr19	+	40366378	40366510	40366418	40366510	40365552	40365585	16538	144138	50,68	405290	36,29	139	99	1.06914e-13	4.17878e-11	0.672,0.591	0.889,0.877	-0.252
16552	ENSG00000105223.20	PLD3	chr19	+	40367600	40367879	40367767	40367879	40366879	40366915	16552	9,13	0,0	21,19	9,4	198	99	3.78352e-06	0.000250769	1.0,1.0	0.538,0.704	0.379
16553	ENSG00000105223.20	PLD3	chr19	+	40367700	40367809	40367767	40367809	40366879	40366915	16553	10,11	0,0	17,9	9,4	166	99	6.09022e-07	5.16044e-05	1.0,1.0	0.53,0.573	0.449
16691	ENSG00000120784.16	ZFP30	chr19	-	37643264	37643360	37643264	37643343	37644609	37644736	16691	39,45	13,4	61,58	0,3	116	99	8.64965e-05	0.00343633	0.719,0.906	1.0,0.943	-0.159
16692	ENSG00000120784.16	ZFP30	chr19	-	37643264	37643363	37643264	37643343	37644609	37644736	16692	53,91	13,4	69,61	0,3	119	99	0.000973514	0.0245562	0.772,0.95	1.0,0.944	-0.111
16695	ENSG00000180479.13	ZNF571	chr19	-	37583970	37584141	37583970	37584080	37586667	37586745	16695	4,6	5,0	0,0	1,1	160	99	3.80036e-06	0.000251467	0.331,1.0	0.0,0.0	0.665
16696	ENSG00000180479.13	ZNF571	chr19	-	37583970	37584141	37583970	37584097	37586667	37586745	16696	4,6	33,26	0,0	24,21	143	99	0.000296294	0.00939727	0.077,0.138	0.0,0.0	0.108
16716	ENSG00000232677.8	LINC00665	chr19	-	36322129	36322225	36322129	36322222	36330252	36330492	16716	15,8	8,6	11,14	0,2	102	99	0.000227741	0.00764943	0.645,0.564	1.0,0.872	-0.331
16717	ENSG00000232677.8	LINC00665	chr19	-	36322129	36322384	36322129	36322222	36330252	36330492	16717	0,0	8,6	3,2	0,2	198	99	9.20135e-05	0.00360521	0.0,0.0	1.0,0.333	-0.666
16726	ENSG00000075702.18	WDR62	chr19	+	36073341	36073531	36073356	36073531	36071605	36071716	16726	52,80	5,10	64,45	1,0	114	99	4.54913e-05	0.00201118	0.9,0.874	0.982,1.0	-0.104
16758	ENSG00000239382.10	ALKBH6	chr19	-	36013285	36013588	36013285	36013565	36014174	36014239	16758	26,40	8,1	32,12	0,0	122	99	0.00032848	0.0102469	0.725,0.97	1.0,1.0	-0.153
16759	ENSG00000126264.9	HCST	chr19	+	35903649	35903903	35903771	35903903	35903350	35903416	16759	0,0	4,5	5,2	4,2	198	99	4.30464e-05	0.00191533	0.0,0.0	0.385,0.333	-0.359
16760	ENSG00000105290.12	APLP1	chr19	+	35878571	35878654	35878583	35878654	35877717	35877825	16760	0,0	5,9	2,2	5,3	111	99	0.00233978	0.0484447	0.0,0.0	0.263,0.373	-0.318
16762	ENSG00000105290.12	APLP1	chr19	+	35878571	35878654	35878592	35878654	35878084	35878108	16762	6,10	5,5	10,10	2,0	120	99	0.00152297	0.0347744	0.497,0.623	0.805,1.0	-0.343
16777	ENSG00000167595.15	PROSER3	chr19	+	35764782	35764936	35764853	35764936	35762255	35762356	16777	2,3	67,69	6,13	76,30	170	99	0.000437948	0.0128997	0.017,0.025	0.044,0.202	-0.102
16782	ENSG00000167595.15	PROSER3	chr19	+	35767050	35767454	35767071	35767454	35766767	35766955	16782	4,8	82,95	16,6	56,33	120	99	0.00071443	0.0191412	0.039,0.065	0.191,0.13	-0.108
16812	ENSG00000267120.3	AD000671.2	chr19	-	35744322	35744692	35744322	35744421	35745124	35745212	16812	74,83	24,30	76,36	94,57	198	99	2.83149e-10	6.00441e-08	0.607,0.58	0.288,0.24	0.329
16839	ENSG00000089351.14	GRAMD1A	chr19	+	35013255	35013698	35013540	35013698	35011473	35011554	16839	246266	11,20	345274	89,82	198	99	1.57208e-13	6.05545e-11	0.918,0.869	0.66,0.626	0.25
16965	ENSG00000105705.16	AC004475.1	chr19	-	19302264	19302446	19302264	19302376	19303347	19303686	16965	24,26	2,5	81,55	0,0	169	99	4.14908e-05	0.00186064	0.875,0.753	1.0,1.0	-0.186
16978	ENSG00000184162.14	NR2C2AP	chr19	-	19202308	19202575	19202308	19202398	19202790	19202881	16978	225200	12,12	150117	32,49	198	99	9.07737e-09	1.22882e-06	0.904,0.893	0.701,0.544	0.276
16984	ENSG00000064489.23	BORCS8-MEF2B	chr19	-	19146272	19146412	19146272	19146340	19146554	19146648	16984	0,0	1,1	1,1	0,0	171	99	1.93047e-08	2.40883e-06	0.0,0.0	1.0,1.0	-1
17052	ENSG00000268193.5	AC002985.1	chr19	-	18910970	18911216	18910970	18911094	18912983	18913046	17052	0,0	3,2	2,4	4,0	198	99	0.00022785	0.00764943	0.0,0.0	0.2,1.0	-0.6
17062	ENSG00000221983.7	UBA52	chr19	+	18572840	18572960	18572859	18572960	18571874	18571909	17062	5,7	0,0	5,6	5,1	118	99	4.56491e-05	0.00201538	1.0,1.0	0.456,0.834	0.355
17124	ENSG00000105647.17	PIK3R2	chr19	+	18166022	18166140	18166025	18166140	18163262	18163388	17124	3,4	1,0	3,3	3,3	102	99	0.000610903	0.0168022	0.744,1.0	0.493,0.493	0.379
17139	ENSG00000130477.15	UNC13A	chr19	-	17631475	17631575	17631475	17631572	17632781	17632908	17139	0,0	4,1	1,4	9,1	102	99	0.00119884	0.0288874	0.0,0.0	0.097,0.795	-0.446
17324	ENSG00000132017.10	DCAF15	chr19	+	13960307	13960580	13960464	13960580	13959983	13960069	17324	37,37	1,2	57,42	10,12	198	99	0.000335275	0.0104384	0.949,0.902	0.74,0.636	0.238
17368	ENSG00000037757.14	MRI1	chr19	+	13768614	13768737	13768634	13768737	13768358	13768447	17368	2,2	5,4	2,1	0,0	119	99	6.69838e-07	5.62791e-05	0.25,0.294	1.0,1.0	-0.728
17439	ENSG00000123154.12	WDR83	chr19	+	12672465	12672914	12672846	12672914	12670710	12670821	17439	30,21	168212	51,34	94101	198	99	1.01416e-07	1.04609e-05	0.082,0.047	0.213,0.144	-0.114
17451	ENSG00000257591.5	ZNF625	chr19	-	12142640	12143132	12142640	12142736	12147394	12147455	17451	1,1	2,14	6,2	4,3	198	99	0.00146056	0.0336481	0.2,0.034	0.429,0.25	-0.223
17476	ENSG00000101158.14	NELFCD	chr20	+	58993427	58993544	58993453	58993544	58992997	58993112	17476	22,24	0,1	16,23	6,2	125	99	0.000489449	0.0140583	1.0,0.95	0.679,0.901	0.185
17529	ENSG00000039650.12	PNKP	chr19	-	49861607	49861881	49861607	49861695	49862043	49862134	17529	269242	0,2	227146	31,17	198	99	6.66134e-16	3.47147e-13	1.0,0.984	0.785,0.811	0.194
17537	ENSG00000039650.12	PNKP	chr19	-	49862537	49862703	49862537	49862608	49863688	49863760	17537	3,1	0,0	7,8	1,4	194	99	6.40143e-05	0.00266256	1.0,1.0	0.781,0.505	0.357
17617	ENSG00000213339.9	QTRT1	chr19	+	10702092	10702254	10702120	10702254	10701949	10702018	17617	1,2	1,2	5,1	0,0	127	99	0.00030388	0.00960347	0.438,0.438	1.0,1.0	-0.562
17644	ENSG00000161847.14	RAVER1	chr19	-	10320654	10320773	10320654	10320763	10320857	10320951	17644	2,4	2,3	1,1	0,0	109	99	8.37255e-05	0.00334961	0.476,0.548	1.0,1.0	-0.488
17737	ENSG00000171469.11	ZNF561	chr19	-	9617038	9617226	9617038	9617171	9617620	9617768	17737	66,51	44,76	178109	43,25	154	99	4.84226e-07	4.21959e-05	0.491,0.301	0.727,0.737	-0.336
17744	ENSG00000171469.11	ZNF561	chr19	-	9616976	9617248	9616976	9617171	9618090	9618179	17744	57,43	145164	154101	127101	176	99	1.21214e-12	3.91291e-10	0.181,0.129	0.406,0.36	-0.228
17745	ENSG00000171469.11	ZNF561	chr19	-	9616976	9617371	9616976	9617171	9618090	9618179	17745	57,43	145164	156100	127101	198	99	1.06226e-12	3.49993e-10	0.164,0.116	0.38,0.331	-0.216
17835	ENSG00000130827.6	PLXNA3	chrX	+	154469776	154470167	154469976	154470167	154469378	154469482	17835	7,2	0,0	24,5	18,13	198	99	6.45236e-07	5.4384e-05	1.0,1.0	0.4,0.161	0.72
17863	ENSG00000090661.12	CERS4	chr19	+	8250772	8251171	8251075	8251171	8210705	8210862	17863	0,1	2,11	9,1	7,4	198	99	0.000375136	0.011399	0.0,0.043	0.391,0.111	-0.23
17948	ENSG00000174917.8	MICOS13	chr19	-	5679863	5680250	5679863	5679978	5680457	5680896	17948	6,8	4,1	4,1	0,0	198	99	6.18392e-05	0.00258016	0.429,0.8	1.0,1.0	-0.385
17950	ENSG00000130255.13	RPL36	chr19	+	5684780	5685119	5684964	5685119	5681181	5681271	17950	29,44	22,20	41,22	7,2	198	99	0.000369105	0.011282	0.397,0.524	0.745,0.846	-0.335
17968	ENSG00000130254.12	SAFB2	chr19	-	5609994	5610421	5609994	5610095	5610638	5612473	17968	23,34	175189	103,64	214137	198	99	5.22871e-09	7.66372e-07	0.062,0.083	0.194,0.189	-0.119
17971	ENSG00000130254.12	SAFB2	chr19	-	5616127	5616478	5616127	5616335	5621308	5621396	17971	8,15	0,0	16,6	9,4	198	99	1.14275e-07	1.16368e-05	1.0,1.0	0.471,0.429	0.55
18052	ENSG00000161091.13	MFSD12	chr19	-	3538649	3538778	3538649	3538710	3542775	3543382	18052	1,0	4,2	6,3	1,4	167	99	0.000357617	0.0110093	0.129,0.0	0.781,0.308	-0.48
18105	ENSG00000172009.15	AC006538.1	chr19	+	2794768	2794888	2794792	2794888	2790420	2790633	18105	4,12	6,12	3,2	13,24	123	99	0.000372936	0.0113538	0.349,0.446	0.157,0.063	0.287
18120	ENSG00000176619.13	LMNB2	chr19	-	2443270	2443388	2443270	2443282	2444403	2444540	18120	1,0	0,4	1,1	0,0	198	99	0.000116873	0.0043998	1.0,0.0	1.0,1.0	-0.5
18124	ENSG00000005206.17	SPPL2B	chr19	+	2343698	2343825	2343812	2343825	2343210	2343292	18124	1,1	0,0	1,6	5,2	198	99	2.09893e-07	2.01391e-05	1.0,1.0	0.091,0.6	0.655
18189	ENSG00000064932.16	SBNO2	chr19	-	1110734	1111109	1110734	1110888	1111505	1111614	18189	8,9	1,0	27,26	14,4	198	99	0.00064922	0.0176914	0.8,1.0	0.491,0.765	0.272
18225	ENSG00000099821.14	POLRMT	chr19	-	619209	619687	619209	619296	619957	620080	18225	11,11	0,1	22,11	5,5	198	99	0.000356597	0.0109878	1.0,0.846	0.688,0.524	0.317
18306	ENSG00000134444.14	RELCH	chr18	+	62268877	62268948	62268880	62268948	62266700	62266749	18306	2,6	2,0	0,1	8,1	102	99	2.63728e-05	0.00128689	0.493,1.0	0.0,0.493	0.5
18327	ENSG00000071655.18	MBD3	chr19	-	1585054	1585496	1585054	1585214	1585904	1586362	18327	92,41	12,15	117102	4,3	198	99	1.72328e-05	0.000903973	0.793,0.577	0.936,0.944	-0.255
18458	ENSG00000134030.14	CTIF	chr18	+	48862008	48862355	48862066	48862355	48861216	48861292	18458	3,5	1,4	7,2	0,0	157	99	1.44511e-05	0.00077802	0.654,0.441	1.0,1.0	-0.453
18636	ENSG00000175322.11	ZNF519	chr18	-	14123113	14123207	14123113	14123188	14124349	14124476	18636	0,1	1,1	2,1	0,0	118	99	0.00138747	0.032338	0.0,0.456	1.0,1.0	-0.772
18644	ENSG00000101639.18	CEP192	chr18	+	13012949	13013025	13012998	13013025	13008499	13008631	18644	19,20	4,4	8,9	11,8	148	99	0.00037088	0.0113215	0.761,0.77	0.327,0.429	0.388
18645	ENSG00000101639.18	CEP192	chr18	+	13012972	13013025	13012998	13013025	13008499	13008631	18645	70,71	4,4	26,23	11,8	125	99	8.04786e-06	0.000476172	0.933,0.934	0.652,0.695	0.26
18647	ENSG00000101639.18	CEP192	chr18	+	13038373	13038579	13038514	13038579	13037236	13037301	18647	7,5	3,2	8,6	0,1	198	99	0.00107549	0.0265572	0.538,0.556	1.0,0.75	-0.328
18701	ENSG00000105576.15	TNPO2	chr19	-	12705681	12705830	12705681	12705797	12706009	12706109	18701	3,2	0,0	1,1	4,3	132	99	8.91275e-08	9.37532e-06	1.0,1.0	0.158,0.2	0.821
18766	ENSG00000101596.15	SMCHD1	chr18	+	2751304	2751393	2751334	2751393	2750429	2750507	18766	46,53	0,1	28,25	3,4	129	99	0.000585267	0.0162315	1.0,0.976	0.877,0.827	0.136
18797	ENSG00000141560.15	FN3KRP	chr17	+	82729319	82729480	82729323	82729480	82727114	82727167	18797	4,5	0,2	5,5	27,12	103	99	2.98518e-05	0.00142698	1.0,0.706	0.151,0.286	0.635
18815	ENSG00000169660.16	HEXD	chr17	+	82440116	82440334	82440262	82440334	82439630	82439713	18815	8,10	4,1	2,3	0,0	198	99	0.000127917	0.00475494	0.5,0.833	1.0,1.0	-0.334
18842	ENSG00000169718.17	DUS1L	chr17	-	82058015	82058440	82058015	82058254	82058780	82059141	18842	24,28	0,0	62,40	7,3	198	99	0.000101633	0.00392048	1.0,1.0	0.816,0.87	0.157
18843	ENSG00000169718.17	DUS1L	chr17	-	82058015	82058505	82058015	82058254	82058780	82059141	18843	28,28	0,0	62,41	7,3	198	99	9.12736e-05	0.0035815	1.0,1.0	0.816,0.872	0.156
18875	ENSG00000169727.12	GPS1	chr17	+	82053206	82053366	82053233	82053366	82051928	82051964	18875	11,24	10,7	44,23	2,3	126	99	0.000478165	0.0138138	0.464,0.729	0.945,0.858	-0.305
18877	ENSG00000169727.12	GPS1	chr17	+	82053206	82053366	82053273	82053366	82052377	82052459	18877	148136	287302	271192	231171	166	99	5.83152e-10	1.13407e-07	0.235,0.212	0.412,0.401	-0.183
18928	ENSG00000183010.16	PYCR1	chr17	-	81934419	81934745	81934419	81934489	81934925	81935147	18928	781844	28,40	420310	63,66	198	99	2.55351e-15	1.21917e-12	0.933,0.913	0.769,0.701	0.188
18930	ENSG00000183010.16	PYCR1	chr17	-	81934925	81935407	81934925	81935147	81936122	81936193	18930	21,33	1,1	36,12	8,4	198	99	0.000576506	0.0160276	0.913,0.943	0.692,0.6	0.282
18931	ENSG00000183010.16	PYCR1	chr17	-	81935047	81935513	81935047	81935147	81936122	81936193	18931	25,36	1,1	37,14	8,4	198	99	0.000421278	0.0125057	0.926,0.947	0.698,0.636	0.269
18933	ENSG00000183010.16	PYCR1	chr17	-	81935119	81935558	81935119	81935147	81936122	81936193	18933	22,33	1,1	32,14	8,4	198	99	0.00044377	0.0130326	0.917,0.943	0.667,0.636	0.278
19018	ENSG00000185359.13	HGS	chr17	+	81701534	81701717	81701623	81701717	81701126	81701131	19018	1,1	3,1	4,1	0,0	188	99	5.19e-07	4.47372e-05	0.149,0.345	1.0,1.0	-0.753
19069	ENSG00000173818.17	ENDOV	chr17	+	80423143	80423363	80423185	80423363	80422205	80422245	19069	0,0	8,6	3,3	13,5	141	99	0.000439137	0.0129251	0.0,0.0	0.139,0.296	-0.217
19129	ENSG00000181045.15	SLC26A11	chr17	+	80236957	80237097	80237011	80237097	80227851	80227960	19129	6,6	0,0	12,5	4,1	153	99	0.000290047	0.0092248	1.0,1.0	0.66,0.764	0.288
19140	ENSG00000181045.15	SLC26A11	chr17	+	80251172	80251401	80251328	80251401	80249153	80249287	19140	13,19	184189	101,84	310214	198	99	5.53579e-12	1.58774e-09	0.034,0.048	0.14,0.164	-0.111
19230	ENSG00000269469.1	AC010619.1	chr19	+	49464069	49464522	49464416	49464522	49463853	49463949	19230	2,5	1,1	2,1	11,16	198	99	4.69319e-05	0.00206331	0.5,0.714	0.083,0.03	0.55
19231	ENSG00000269469.1	AC010619.1	chr19	+	49464126	49464522	49464416	49464522	49463853	49463949	19231	129120	1,1	133,97	11,16	198	99	3.35287e-08	3.94304e-06	0.985,0.984	0.858,0.752	0.179
19324	ENSG00000177728.17	TMEM94	chr17	+	75494629	75494808	75494709	75494808	75493698	75493916	19324	26,8	24,17	18,14	7,2	179	99	0.00193673	0.0418719	0.375,0.207	0.587,0.795	-0.4
19360	ENSG00000167861.16	HID1	chr17	-	74960025	74960248	74960025	74960089	74961872	74961989	19360	26,36	0,0	86,58	2,6	198	99	0.00119373	0.028819	1.0,1.0	0.956,0.829	0.108
19411	ENSG00000171634.18	BPTF	chr17	+	67886127	67886316	67886130	67886316	67875555	67875744	19411	33,57	5,6	20,13	0,0	102	99	0.000402395	0.0120577	0.865,0.902	1.0,1.0	-0.117
19564	ENSG00000198231.13	DDX42	chr17	+	63799125	63799523	63799479	63799523	63798037	63798099	19564	0,1	5,7	1,3	1,1	198	99	0.00234193	0.0484766	0.0,0.067	0.333,0.6	-0.433
19587	ENSG00000108588.14	CCDC47	chr17	-	63772776	63772971	63772776	63772966	63773411	63773597	19587	1,6	2,1	1,0	4,1	104	99	0.000469507	0.0136527	0.322,0.851	0.192,0.0	0.491
19640	ENSG00000011028.14	AC080038.1	chr17	+	62671652	62671837	62671722	62671837	62667389	62667533	19640	3,2	0,0	1,5	4,2	169	99	5.66102e-07	4.8379e-05	1.0,1.0	0.128,0.594	0.639
19772	ENSG00000011143.16	MKS1	chr17	-	58206282	58206653	58206282	58206380	58207084	58207218	19772	17,19	3,5	19,13	11,24	198	99	0.00174039	0.0386971	0.739,0.655	0.463,0.213	0.359
19779	ENSG00000266086.3	AC015813.2	chr17	-	58003650	58004001	58003650	58003718	58004922	58005973	19779	366430	84,81	724407	64,48	198	99	8.32143e-06	0.000489307	0.685,0.726	0.85,0.809	-0.124
19807	ENSG00000141179.13	PCTP	chr17	+	55767334	55767452	55767337	55767452	55751399	55751477	19807	21,14	0,6	9,7	0,0	102	99	0.00210822	0.0446044	1.0,0.694	1.0,1.0	-0.153
19906	ENSG00000006282.21	SPATA20	chr17	+	50548023	50548453	50548282	50548453	50547719	50547767	19906	14,24	286251	30,20	76,53	198	99	5.45665e-11	1.34284e-08	0.024,0.046	0.165,0.159	-0.127
19931	ENSG00000136444.10	RSAD1	chr17	+	50484614	50484819	50484743	50484819	50484441	50484545	19931	47,47	103137	83,44	86,67	198	99	0.000310012	0.00976683	0.186,0.146	0.325,0.247	-0.12
19969	ENSG00000108465.15	CDK5RAP3	chr17	+	47975031	47975337	47975158	47975337	47974399	47974448	19969	271347	410406	588347	248188	198	99	5.55112e-16	2.93121e-13	0.248,0.299	0.542,0.48	-0.238
19971	ENSG00000108465.15	CDK5RAP3	chr17	+	47975084	47975337	47975158	47975337	47974399	47974448	19971	272347	410406	588347	248188	173	99	5.55112e-16	2.93121e-13	0.275,0.328	0.576,0.514	-0.243
19997	ENSG00000006025.12	AC003665.1	chr17	-	47807371	47808399	47807371	47807708	47808537	47808660	19997	188175	5,2	205121	21,15	198	99	9.25761e-07	7.42602e-05	0.949,0.978	0.83,0.801	0.148
20082	ENSG00000108433.16	GOSR2	chr17	+	46966128	46966626	46966535	46966626	46964343	46965039	20082	0,0	1,2	3,1	0,0	198	99	2.59669e-09	4.23404e-07	0.0,0.0	1.0,1.0	-1
20102	ENSG00000228315.12	GUSBP11	chr22	-	23652480	23652944	23652480	23652576	23659864	23660000	20102	23,22	0,0	11,16	2,4	198	99	5.99769e-05	0.00251562	1.0,1.0	0.733,0.667	0.3
20128	ENSG00000108384.15	RAD51C	chr17	+	58694860	58695216	58694930	58695216	58692605	58693811	20128	5,6	1,4	7,6	1,0	169	99	0.00154567	0.0351921	0.745,0.468	0.804,1.0	-0.295
20129	ENSG00000108384.15	RAD51C	chr17	+	58703195	58703329	58703276	58703329	58696692	58696859	20129	249298	2,1	304185	21,14	180	99	1.57844e-09	2.72414e-07	0.986,0.994	0.888,0.879	0.107
20175	ENSG00000013306.16	SLC25A39	chr17	-	44323477	44323778	44323477	44323577	44324710	44324870	20175	249318	711676	560406	584384	198	99	7.07212e-14	2.83361e-11	0.149,0.19	0.324,0.346	-0.165
20182	ENSG00000108309.14	RUNDC3A	chr17	+	44313115	44313503	44313417	44313503	44312579	44312695	20182	41,33	0,1	49,23	6,3	198	99	0.000290602	0.0092351	1.0,0.943	0.803,0.793	0.173
20186	ENSG00000108309.14	RUNDC3A	chr17	+	44313124	44313503	44313417	44313503	44312579	44312695	20186	5,4	0,1	11,4	6,3	198	99	0.00083205	0.0217342	1.0,0.667	0.478,0.4	0.395
20187	ENSG00000108309.14	RUNDC3A	chr17	+	44313212	44313503	44313417	44313503	44312579	44312695	20187	5,4	0,1	12,2	6,3	198	99	0.000779713	0.0205724	1.0,0.667	0.5,0.25	0.459
20237	ENSG00000067596.11	DHX8	chr17	+	43492661	43493040	43492809	43493040	43492182	43492292	20237	7,12	2,2	10,1	0,0	198	99	0.00212563	0.0448909	0.636,0.75	1.0,1.0	-0.307
20251	ENSG00000067596.11	DHX8	chr17	+	43525656	43525670	43525660	43525670	43522151	43522226	20251	3,3	2,3	1,4	0,0	103	99	5.59893e-05	0.00238475	0.59,0.49	1.0,1.0	-0.46
20281	ENSG00000131467.10	PSME3	chr17	+	42834097	42834577	42834514	42834577	42833548	42833673	20281	38,36	0,0	49,27	8,5	198	99	1.06169e-06	8.36493e-05	1.0,1.0	0.754,0.73	0.258
20283	ENSG00000131467.10	PSME3	chr17	+	42834313	42834577	42834514	42834577	42833548	42833673	20283	39,37	0,0	53,27	8,5	198	99	1.32037e-06	0.000100148	1.0,1.0	0.768,0.73	0.251
20284	ENSG00000131467.10	PSME3	chr17	+	42834357	42834577	42834514	42834577	42833548	42833673	20284	40,35	0,0	57,35	8,5	198	99	3.24373e-06	0.000220679	1.0,1.0	0.781,0.778	0.22
20291	ENSG00000131467.10	PSME3	chr17	+	42838661	42839012	42838944	42839012	42838092	42838205	20291	109,72	1,3	115,86	30,8	198	99	4.42941e-06	0.000287368	0.982,0.923	0.657,0.843	0.203
20337	ENSG00000108788.11	MLX	chr17	+	42568626	42568898	42568862	42568898	42568469	42568559	20337	40,56	0,1	29,21	3,5	198	99	6.45716e-05	0.00268293	1.0,0.966	0.829,0.677	0.23
20467	ENSG00000100226.16	GTPBP1	chr22	+	38716627	38716669	38716656	38716669	38715906	38716087	20467	6,6	2,2	4,3	0,0	128	99	0.00166219	0.0372703	0.699,0.699	1.0,1.0	-0.301
20544	ENSG00000167258.14	CDK12	chr17	+	39530603	39531021	39530630	39531021	39525863	39526316	20544	134144	89,92	199137	63,37	126	99	8.4258e-06	0.000493624	0.542,0.552	0.713,0.744	-0.181
20614	ENSG00000105397.13	TYK2	chr19	-	10351051	10351459	10351051	10351162	10352433	10352551	20614	41,37	219241	203104	169104	198	99	0	0	0.086,0.071	0.375,0.333	-0.275
20615	ENSG00000105397.13	TYK2	chr19	-	10351051	10351478	10351051	10351162	10352433	10352551	20615	41,33	219241	204104	169104	198	99	0	0	0.086,0.064	0.376,0.333	-0.28
20625	ENSG00000105397.13	TYK2	chr19	-	10353527	10353929	10353527	10353646	10354041	10354234	20625	61,48	147138	102,74	67,41	198	99	2.02061e-14	8.56973e-12	0.172,0.148	0.432,0.474	-0.293
20637	ENSG00000105397.13	TYK2	chr19	-	10362077	10362330	10362077	10362214	10362548	10362657	20637	3,4	4,2	0,0	8,3	198	99	2.19442e-05	0.0011074	0.273,0.5	0.0,0.0	0.387
20672	ENSG00000278540.5	ACACA	chr17	-	37345252	37345382	37345252	37345374	37358998	37359121	20672	4,2	0,0	2,6	1,6	107	99	3.47653e-06	0.000234042	1.0,1.0	0.649,0.481	0.435
20735	ENSG00000124459.12	ZNF45	chr19	-	43929917	43930000	43929917	43929997	43931246	43931365	20735	117145	6,7	154,72	23,14	102	99	0.000170843	0.00603811	0.95,0.953	0.867,0.833	0.102
20743	ENSG00000124459.12	ZNF45	chr19	-	43934425	43934727	43934425	43934694	43934923	43935282	20743	3,3	85111	41,23	147116	132	99	1.46416e-09	2.54343e-07	0.026,0.02	0.173,0.129	-0.128
20857	ENSG00000188878.19	FBF1	chr17	-	75937565	75937974	75937565	75937593	75938146	75938232	20857	3,4	57,43	20,15	21,10	198	99	1.31446e-11	3.56487e-09	0.026,0.044	0.323,0.429	-0.341
20858	ENSG00000188878.19	FBF1	chr17	-	75939817	75940076	75939817	75939882	75940847	75941038	20858	2,10	6,8	7,7	0,1	198	99	1.15263e-05	0.000645337	0.143,0.385	1.0,0.778	-0.625
20897	ENSG00000007202.15	KIAA0100	chr17	-	28632941	28633166	28632941	28633104	28633282	28633476	20897	4,6	0,0	3,2	2,1	161	99	0.000829081	0.021667	1.0,1.0	0.48,0.552	0.484
20931	ENSG00000258924.4	AC002094.1	chr17	+	28360150	28360238	28360153	28360238	28359314	28359404	20931	13,10	4,1	4,4	0,0	102	99	0.00241025	0.049467	0.759,0.907	1.0,1.0	-0.167
21031	ENSG00000131899.11	LLGL1	chr17	+	18234275	18234703	18234648	18234703	18234012	18234175	21031	7,6	0,0	47,24	4,4	198	99	0.000447511	0.0131229	1.0,1.0	0.855,0.75	0.198
21049	ENSG00000108591.10	DRG2	chr17	+	18104543	18104681	18104559	18104681	18103800	18103889	21049	0,3	3,4	14,6	2,1	115	99	0.000325945	0.0101797	0.0,0.392	0.858,0.838	-0.652
21070	ENSG00000133030.21	MPRIP	chr17	+	17173786	17174075	17173919	17174075	17172720	17172815	21070	5,1	0,0	1,0	0,6	198	99	4.72385e-05	0.00207522	1.0,1.0	1.0,0.0	0.5
21078	ENSG00000175061.18	SNHG29	chr17	+	16440058	16440253	16440184	16440253	16439659	16439703	21078	254290	15251776	460313	498403	198	99	0	0	0.077,0.075	0.316,0.28	-0.222
21138	ENSG00000178921.14	PFAS	chr17	+	8267352	8267463	8267381	8267463	8267027	8267235	21138	21,28	1,0	15,14	9,1	128	99	0.000151789	0.00548381	0.942,1.0	0.563,0.915	0.232
21211	ENSG00000233223.3	AC016876.1	chr17	-	7581963	7582435	7581963	7582160	7582899	7583518	21211	10,10	2,6	6,8	0,1	198	99	0.000950762	0.0240813	0.714,0.455	1.0,0.8	-0.316
21252	ENSG00000277957.1	SENP3-EIF4A1	chr17	+	7576310	7576643	7576529	7576643	7575118	7575258	21252	9,7	6,11	0,1	8,6	198	99	3.19453e-05	0.00151075	0.429,0.241	0.0,0.077	0.296
21258	ENSG00000277957.1	SENP3-EIF4A1	chr17	+	7578226	7578715	7578341	7578715	7577826	7577916	21258	278324	12,9	701474	65,58	198	99	1.89694e-06	0.000138129	0.921,0.947	0.844,0.803	0.11
21267	ENSG00000025708.14	TYMP	chr22	-	50527164	50527328	50527164	50527283	50527587	50527732	21267	4,3	55,50	10,11	19,12	144	99	3.77499e-07	3.36684e-05	0.048,0.04	0.266,0.387	-0.283
21269	ENSG00000025708.14	TYMP	chr22	-	50528511	50528737	50528511	50528610	50529135	50529338	21269	4,14	64,69	20,15	18,17	198	99	7.15855e-09	1.00844e-06	0.03,0.092	0.357,0.306	-0.271
21286	ENSG00000187838.17	PLSCR3	chr17	-	7393473	7393836	7393473	7393509	7394103	7394267	21286	164199	53,42	77,65	146,96	198	99	0	0	0.607,0.703	0.209,0.253	0.424
21400	ENSG00000108515.17	ENO3	chr17	+	4953050	4953339	4953271	4953339	4952794	4952890	21400	197217	7,14	95,53	40,22	198	99	1.88738e-15	9.1205e-13	0.934,0.886	0.543,0.546	0.366
21426	ENSG00000141503.17	MINK1	chr17	+	4890221	4890308	4890238	4890308	4889646	4889763	21426	1,5	2,0	0,1	1,3	116	99	0.000299158	0.00946572	0.299,1.0	0.0,0.221	0.539
21452	ENSG00000141456.15	PELP1	chr17	-	4675796	4676085	4675796	4675884	4676356	4676507	21452	2,9	0,0	16,9	3,4	198	99	1.24959e-05	0.000689513	1.0,1.0	0.727,0.529	0.372
21510	ENSG00000132361.17	CLUH	chr17	-	2695227	2695617	2695227	2695526	2696158	2696259	21510	25,26	120108	101,64	130,85	190	99	1.24363e-09	2.21795e-07	0.098,0.111	0.288,0.282	-0.18
21513	ENSG00000132361.17	CLUH	chr17	-	2701113	2701538	2701113	2701511	2701612	2701737	21513	0,2	2,4	6,4	1,0	126	99	2.27425e-06	0.00016285	0.0,0.282	0.825,1.0	-0.771
21633	ENSG00000223959.8	AFG3L1P	chr16	+	89977638	89977802	89977714	89977802	89972647	89972765	21633	21,28	0,1	31,24	5,3	175	99	0.000804125	0.0210866	1.0,0.941	0.778,0.819	0.172
21636	ENSG00000223959.8	AFG3L1P	chr16	+	89979301	89980336	89980243	89980336	89978809	89978878	21636	2,3	4,1	10,3	0,0	198	99	1.19395e-06	9.25156e-05	0.2,0.6	1.0,1.0	-0.6
21642	ENSG00000223959.8	AFG3L1P	chr16	+	89993785	89993893	89993805	89993893	89992720	89992828	21642	1,3	0,0	8,2	2,3	119	99	0.000104348	0.00400774	1.0,1.0	0.769,0.357	0.437
21669	ENSG00000141002.20	TCF25	chr16	+	89904751	89904975	89904825	89904975	89904117	89904205	21669	1,2	0,0	0,0	1,1	173	99	1.21144e-08	1.59132e-06	1.0,1.0	0.0,0.0	1
21670	ENSG00000141002.20	TCF25	chr16	+	89904751	89904975	89904918	89904975	89904117	89904205	21670	1,2	0,0	0,0	7,10	198	99	9.75832e-10	1.81792e-07	1.0,1.0	0.0,0.0	1
21676	ENSG00000141002.20	TCF25	chr16	+	89904918	89904975	89904941	89904975	89904117	89904205	21676	2,1	5,7	13,16	10,9	122	99	0.00119236	0.028819	0.245,0.104	0.513,0.591	-0.378
21680	ENSG00000187741.15	FANCA	chr16	-	89739281	89739655	89739281	89739289	89739993	89740099	21680	8,4	0,0	6,4	6,7	198	99	1.9804e-08	2.45958e-06	1.0,1.0	0.333,0.222	0.722
21711	ENSG00000197912.15	SPG7	chr16	+	89526691	89527004	89526785	89527004	89526373	89526468	21711	3,0	2,1	5,2	0,0	193	99	0.000562157	0.015656	0.435,0.0	1.0,1.0	-0.782
21759	ENSG00000183077.15	AFMID	chr17	+	78204655	78204853	78204827	78204853	78202702	78202751	21759	60,69	48,69	45,21	80,46	198	99	0.000552632	0.0154663	0.385,0.333	0.22,0.186	0.156
21765	ENSG00000153786.12	ZDHHC7	chr16	-	84981869	84982341	84981869	84981994	84988762	84988873	21765	12,9	81105	20,6	28,14	198	99	4.51336e-06	0.000290949	0.069,0.041	0.263,0.176	-0.164
21795	ENSG00000077713.19	SLC25A43	chrX	+	119451849	119452143	119452008	119452143	119419258	119419344	21795	6,14	1,4	26,15	0,1	198	99	0.000993243	0.0249434	0.75,0.636	1.0,0.882	-0.248
21947	ENSG00000167377.18	ZNF23	chr16	-	71461153	71461268	71461153	71461169	71461658	71462214	21947	29,20	1,0	12,9	9,2	198	99	3.28542e-06	0.000223134	0.935,1.0	0.4,0.692	0.421
21958	ENSG00000103051.19	COG4	chr16	-	70512238	70512435	70512238	70512397	70514334	70514509	21958	1,5	2,5	4,1	1,0	137	99	0.000898572	0.0230301	0.265,0.419	0.743,1.0	-0.529
21960	ENSG00000168872.17	DDX19A	chr16	+	70361386	70361510	70361417	70361510	70355484	70355535	21960	2,2	1,0	1,0	2,1	130	99	1.19295e-05	0.000665166	0.604,1.0	0.276,0.0	0.664
21979	ENSG00000261556.10	SMG1P7	chr16	-	70234996	70235475	70234996	70235158	70241035	70241260	21979	3,5	1,1	5,2	6,16	198	99	0.00209196	0.0443618	0.6,0.714	0.294,0.059	0.481
22004	ENSG00000198373.12	WWP2	chr16	+	69783031	69783152	69783055	69783152	69776188	69776241	22004	9,14	7,15	32,17	3,1	123	99	5.69593e-07	4.86252e-05	0.509,0.429	0.896,0.932	-0.445
22005	ENSG00000198373.12	WWP2	chr16	+	69783031	69783152	69783105	69783152	69776188	69776241	22005	11,23	7,5	42,23	3,0	173	99	0.000417635	0.0124253	0.473,0.725	0.889,1.0	-0.346
22038	ENSG00000260914.3	AC026464.4	chr16	+	69321084	69321270	69321088	69321270	69320687	69320769	22038	0,0	1,3	1,7	5,5	103	99	3.86199e-05	0.0017576	0.0,0.0	0.161,0.574	-0.367
22064	ENSG00000124067.17	SLC12A4	chr16	-	67945086	67945282	67945086	67945220	67945368	67945553	22064	20,14	132120	69,56	187127	161	99	6.71644e-07	5.63122e-05	0.085,0.067	0.185,0.213	-0.123
22116	ENSG00000159753.14	CARMIL2	chr16	+	67657220	67657518	67657405	67657518	67656423	67656645	22116	13,5	0,0	10,14	5,6	198	99	1.30903e-06	9.94989e-05	1.0,1.0	0.5,0.538	0.481
22227	ENSG00000140939.14	AC074143.1	chr16	+	67173749	67173929	67173886	67173929	67171151	67171457	22227	41,58	4,5	100,39	2,0	198	99	0.00160444	0.0361992	0.837,0.853	0.962,1.0	-0.136
22283	ENSG00000135720.13	DYNC1LI2	chr16	-	66724661	66724807	66724661	66724748	66725827	66725944	22283	2,4	9,14	9,5	2,4	158	99	0.000892558	0.0229008	0.122,0.152	0.738,0.439	-0.452
22284	ENSG00000135720.13	DYNC1LI2	chr16	-	66724661	66724807	66724661	66724780	66725827	66725944	22284	1,1	11,3	6,4	6,5	126	99	0.00165603	0.0371426	0.067,0.208	0.44,0.386	-0.276
22313	ENSG00000140937.14	CDH11	chr16	-	65018485	65018587	65018485	65018577	65053803	65053928	22313	2,5	7,6	14,6	3,1	109	99	0.000395896	0.0118984	0.206,0.431	0.809,0.845	-0.508
22316	ENSG00000140937.14	CDH11	chr16	-	65018485	65018613	65018485	65018587	65053803	65053928	22316	3,3	2,5	1,0	14,6	125	99	0.000121335	0.00454566	0.543,0.322	0.054,0.0	0.405
22325	ENSG00000103037.11	SETD6	chr16	+	58517895	58518231	58518019	58518231	58516807	58516928	22325	1,3	11,25	7,4	5,3	198	99	6.97392e-05	0.00285598	0.043,0.057	0.412,0.4	-0.356
22327	ENSG00000103037.11	SETD6	chr16	+	58517895	58518231	58518050	58518231	58516807	58516928	22327	39,40	96120	50,48	76,49	198	99	0.000461867	0.0134501	0.169,0.143	0.248,0.329	-0.132
22331	ENSG00000103037.11	SETD6	chr16	+	58517934	58518231	58518050	58518231	58516807	58516928	22331	40,39	96120	46,47	76,49	198	99	0.00151287	0.0346233	0.172,0.14	0.232,0.324	-0.122
22364	ENSG00000125170.11	DOK4	chr16	-	57479441	57479688	57479441	57479685	57483944	57484098	22364	23,26	0,2	6,7	2,4	102	99	0.00128821	0.0306061	1.0,0.927	0.744,0.629	0.277
22466	ENSG00000166164.15	BRD7	chr16	-	50320247	50320418	50320247	50320388	50320662	50320777	22466	15,29	8,2	28,10	1,0	129	99	0.000491216	0.0140938	0.59,0.918	0.956,1.0	-0.224
22576	ENSG00000092929.11	UNC13D	chr17	-	75840017	75840124	75840017	75840110	75840224	75840367	22576	0,0	6,6	2,4	12,5	113	99	0.000168953	0.00598791	0.0,0.0	0.127,0.412	-0.269
22577	ENSG00000092929.11	UNC13D	chr17	-	75843483	75843948	75843483	75843519	75844220	75844717	22577	4,4	2,3	6,2	1,0	198	99	0.00130052	0.0307976	0.5,0.4	0.75,1.0	-0.425
22587	ENSG00000140682.19	TGFB1I1	chr16	+	31474168	31474455	31474349	31474455	31473834	31473977	22587	7,9	0,0	16,22	3,5	198	99	5.07365e-05	0.00219383	1.0,1.0	0.727,0.688	0.292
22676	ENSG00000150281.6	CTF1	chr16	+	30899306	30899533	30899417	30899533	30896637	30896668	22676	10,16	0,0	14,13	5,2	198	99	1.26544e-05	0.000697775	1.0,1.0	0.583,0.765	0.326
22721	ENSG00000282034.1	AC106886.5	chr16	+	30722944	30723180	30722989	30723180	30722121	30722286	22721	1,2	2,2	3,1	0,0	144	99	2.25433e-05	0.00113262	0.256,0.407	1.0,1.0	-0.668
22733	ENSG00000156860.15	FBRS	chr16	+	30660242	30660442	30660280	30660442	30659925	30659977	22733	0,1	2,1	7,1	0,0	137	99	6.10466e-06	0.000376741	0.0,0.419	1.0,1.0	-0.79
22781	ENSG00000149927.18	DOC2A	chr16	-	30013466	30013600	30013466	30013596	30021182	30021688	22781	0,0	9,9	4,3	10,7	103	99	7.1496e-05	0.00291296	0.0,0.0	0.278,0.292	-0.285
22830	ENSG00000149930.18	TAOK2	chr16	+	29990542	29990966	29990783	29990966	29989592	29989805	22830	40,50	95103	16,6	145108	198	99	3.3574e-11	8.47149e-09	0.174,0.195	0.052,0.027	0.145
22844	ENSG00000079616.12	KIF22	chr16	+	29802510	29802937	29802778	29802937	29799912	29800048	22844	2,1	0,0	0,0	2,1	198	99	3.9232e-09	5.947e-07	1.0,1.0	0.0,0.0	1
22859	ENSG00000183336.8	BOLA2	chr16	-	29446801	29447026	29446801	29446922	29454190	29454964	22859	3,1	1,0	3,2	3,4	198	99	0.00206428	0.0439384	0.6,1.0	0.333,0.2	0.534
22911	ENSG00000196296.13	ATP2A1	chr16	+	28901866	28902083	28901995	28902083	28900580	28900916	22911	1,1	1,1	3,4	0,0	198	99	0.00152914	0.0348953	0.333,0.333	1.0,1.0	-0.667
23043	ENSG00000072736.19	NFATC3	chr16	+	68221195	68221284	68221230	68221284	68190767	68191775	23043	24,30	7,17	9,6	19,15	134	99	4.50304e-05	0.00199468	0.717,0.566	0.259,0.228	0.398
23083	ENSG00000196678.14	ERI2	chr16	-	20792557	20792766	20792557	20792704	20799262	20799373	23083	3,1	0,0	0,0	1,1	161	99	7.54607e-09	1.04822e-06	1.0,1.0	0.0,0.0	1
23085	ENSG00000196678.14	ERI2	chr16	-	20799956	20800314	20799956	20800038	20801202	20801359	23085	4,8	0,0	37,22	2,4	198	99	0.000482456	0.0139098	1.0,1.0	0.902,0.733	0.182
23203	ENSG00000179889.18	PDXDC1	chr16	+	15035950	15036087	15036020	15036087	15035448	15035553	23203	4,6	3,1	10,16	0,0	169	99	0.000871136	0.0224955	0.439,0.779	1.0,1.0	-0.391
23205	ENSG00000179889.18	PDXDC1	chr16	+	15035995	15036087	15036020	15036087	15035448	15035553	23205	2,2	3,1	2,5	0,0	124	99	0.000178818	0.00626994	0.347,0.615	1.0,1.0	-0.519
23214	ENSG00000183426.17	NPIPA1	chr16	+	14935344	14935397	14935347	14935397	14935159	14935276	23214	14,9	2,6	13,11	1,0	102	99	0.000633414	0.0173377	0.872,0.593	0.927,1.0	-0.231
23275	ENSG00000105700.11	KXD1	chr19	+	18560099	18560550	18560189	18560550	18557897	18557914	23275	0,0	4,8	4,3	0,4	189	99	1.57717e-05	0.000837295	0.0,0.0	1.0,0.282	-0.641
23288	ENSG00000187555.15	USP7	chr16	-	8904293	8904524	8904293	8904521	8905186	8905331	23288	26,22	7,3	36,24	2,0	102	99	0.00135449	0.0317643	0.783,0.877	0.946,1.0	-0.143
23317	ENSG00000203879.12	GDI1	chrX	+	154442070	154442428	154442373	154442428	154441622	154441794	23317	24,19	0,1	36,25	7,4	198	99	0.000220966	0.00747178	1.0,0.905	0.72,0.758	0.214
23363	ENSG00000217930.8	PAM16	chr16	-	4349641	4349763	4349641	4349759	4351231	4351321	23363	1,6	2,2	2,1	21,7	103	99	0.00200922	0.0430885	0.325,0.742	0.084,0.121	0.431
23389	ENSG00000129646.14	QRICH2	chr17	-	76274048	76274260	76274048	76274243	76275818	76275947	23389	2,2	26,33	11,17	62,52	116	99	0.00235935	0.0486853	0.062,0.049	0.132,0.218	-0.119
23414	ENSG00000006194.10	ZNF263	chr16	+	3288469	3288570	3288473	3288570	3286022	3286149	23414	5,5	2,2	5,8	0,0	103	99	0.00135059	0.0317103	0.706,0.706	1.0,1.0	-0.294
23435	ENSG00000103145.10	HCFC1R1	chr16	-	3023232	3023412	3023232	3023361	3023846	3023990	23435	67,90	58,43	54,45	89,64	150	99	0.000532169	0.0150468	0.433,0.58	0.286,0.317	0.205
23436	ENSG00000103145.10	HCFC1R1	chr16	-	3023232	3023530	3023232	3023361	3023846	3023990	23436	308319	58,43	121,75	89,64	198	99	0	0	0.726,0.788	0.405,0.369	0.37
23465	ENSG00000167978.17	SRRM2	chr16	+	2758987	2759172	2759139	2759172	2758469	2758547	23465	86102	2,0	138113	22,12	198	99	3.9008e-08	4.4752e-06	0.956,1.0	0.758,0.825	0.186
23591	ENSG00000140990.15	NDUFB10	chr16	+	1961501	1961611	1961530	1961611	1961152	1961291	23591	3,5	2,2	2,3	0,0	128	99	0.000879517	0.0226437	0.537,0.659	1.0,1.0	-0.402
23679	ENSG00000103269.13	RHBDL1	chr16	+	677780	678268	677873	678268	677638	677699	23679	10,8	0,0	1,3	1,2	192	99	0.0013396	0.0315169	1.0,1.0	0.34,0.436	0.612
23733	ENSG00000130731.16	METTL26	chr16	-	634888	635063	634888	634980	635280	635340	23733	64,80	6,1	17,14	3,7	182	99	0.00165014	0.0370521	0.853,0.978	0.755,0.521	0.277
23748	ENSG00000007541.16	PIGQ	chr16	+	581073	581341	581198	581341	580857	580972	23748	1,1	14,7	3,1	0,0	198	99	7.19275e-09	1.00969e-06	0.034,0.067	1.0,1.0	-0.95
23749	ENSG00000007541.16	PIGQ	chr16	+	582228	582309	582247	582309	581198	581341	23749	3,7	13,13	15,13	1,0	118	99	1.005e-11	2.79207e-09	0.162,0.311	0.926,1.0	-0.727
23762	ENSG00000090565.16	RAB11FIP3	chr16	+	505716	506027	505849	506027	505523	505627	23762	0,0	1,1	1,2	0,0	198	99	1.17288e-08	1.54832e-06	0.0,0.0	1.0,1.0	-1
23790	ENSG00000242612.7	DECR2	chr16	+	407079	407560	407424	407560	406345	406397	23790	6,23	44,36	64,33	47,23	198	99	2.23425e-05	0.00112466	0.064,0.242	0.405,0.418	-0.258
23794	ENSG00000242612.7	DECR2	chr16	+	407154	407560	407424	407560	406345	406397	23794	8,21	44,36	63,34	47,23	198	99	8.38261e-06	0.000491817	0.083,0.226	0.401,0.425	-0.259
23797	ENSG00000242612.7	DECR2	chr16	+	407282	407560	407424	407560	406345	406397	23797	5,10	44,36	35,11	47,23	198	99	0.000184501	0.00643806	0.054,0.122	0.271,0.193	-0.144
23799	ENSG00000242612.7	DECR2	chr16	+	407357	407560	407424	407560	406345	406397	23799	3,11	44,36	35,11	47,23	166	99	0.000194714	0.00672384	0.039,0.154	0.308,0.222	-0.169
23917	ENSG00000068305.17	MEF2A	chr15	+	99671322	99671669	99671519	99671669	99645560	99645764	23917	246223	140171	320246	103,78	198	99	2.56595e-06	0.000180442	0.468,0.395	0.608,0.612	-0.178
23963	ENSG00000160285.15	LSS	chr21	-	46196201	46196368	46196201	46196297	46205835	46205941	23963	0,0	1,3	1,2	0,0	170	99	1.66555e-09	2.86827e-07	0.0,0.0	1.0,1.0	-1
24000	ENSG00000140564.12	FURIN	chr15	+	90878099	90878304	90878131	90878304	90877134	90877211	24000	1,4	0,0	1,1	8,2	131	99	9.50157e-11	2.20232e-08	1.0,1.0	0.086,0.274	0.82
24055	ENSG00000166813.15	KIF7	chr15	-	89619688	89619882	89619688	89619878	89628600	89628780	24055	4,2	1,2	1,0	3,4	103	99	0.000148278	0.00538626	0.794,0.49	0.243,0.0	0.52
24064	ENSG00000166813.15	KIF7	chr15	-	89633685	89633904	89633685	89633899	89642202	89642405	24064	0,1	1,1	3,3	0,0	104	99	0.00207737	0.0441346	0.0,0.488	1.0,1.0	-0.756
24155	ENSG00000140545.15	MFGE8	chr15	-	88899399	88899811	88899399	88899532	88901550	88901735	24155	260319	8,20	370232	72,46	198	99	1.64387e-10	3.62078e-08	0.942,0.889	0.72,0.716	0.198
24234	ENSG00000189136.9	UBE2Q2P1	chr15	-	84569504	84569683	84569504	84569654	84570486	84571009	24234	7,2	0,0	2,0	2,2	128	99	3.99438e-06	0.000262346	1.0,1.0	0.436,0.0	0.782
24303	ENSG00000126602.11	TRAP1	chr16	-	3674463	3674905	3674463	3674784	3675323	3675397	24303	4,2	0,0	1,3	4,3	198	99	1.43902e-09	2.51961e-07	1.0,1.0	0.111,0.333	0.778
24316	ENSG00000285505.1	AC010616.2	chr19	-	41956878	41957119	41956878	41956934	41958285	41958383	24316	444532	3,7	512348	30,29	198	99	1.46243e-10	3.27544e-08	0.987,0.974	0.895,0.857	0.104
24403	ENSG00000140367.11	UBE2Q2	chr15	+	75868923	75869010	75868932	75869010	75859939	75859982	24403	0,1	1,4	1,2	1,0	108	99	3.24126e-05	0.00152742	0.0,0.186	0.478,1.0	-0.646
24434	ENSG00000140400.17	MAN2C1	chr15	-	75356605	75357080	75356605	75356902	75358200	75358344	24434	74,88	224251	180134	263206	198	99	9.42402e-06	0.000544109	0.142,0.149	0.255,0.245	-0.105
24435	ENSG00000140400.17	MAN2C1	chr15	-	75358200	75358614	75358200	75358344	75358703	75358808	24435	34,63	0,0	167,86	9,9	198	99	3.15595e-05	0.00149784	1.0,1.0	0.903,0.827	0.135
24436	ENSG00000140400.17	MAN2C1	chr15	-	75358200	75358640	75358200	75358344	75358703	75358808	24436	34,61	0,0	168,86	9,9	198	99	3.48887e-05	0.00161734	1.0,1.0	0.903,0.827	0.135
24440	ENSG00000140400.17	MAN2C1	chr15	-	75359058	75359191	75359058	75359153	75359327	75359366	24440	107,95	121135	246169	80,59	137	99	1.22125e-15	6.01079e-13	0.39,0.337	0.69,0.674	-0.318
24471	ENSG00000140400.17	MAN2C1	chr15	-	75362342	75362789	75362342	75362453	75364487	75364665	24471	10,25	1,3	44,21	25,28	198	99	5.00514e-05	0.00217364	0.833,0.806	0.468,0.273	0.449
24477	ENSG00000140400.17	MAN2C1	chr15	-	75365600	75366083	75365600	75365698	75366521	75366592	24477	1,0	4,8	8,3	5,4	198	99	6.57388e-05	0.00272009	0.111,0.0	0.444,0.273	-0.303
24504	ENSG00000140365.15	COMMD4	chr15	+	75339708	75340045	75339964	75340045	75339263	75339344	24504	84,90	46,33	123,87	25,12	198	99	0.000193397	0.00668414	0.477,0.577	0.711,0.784	-0.221
24506	ENSG00000140365.15	COMMD4	chr15	+	75339851	75340045	75339964	75340045	75339263	75339344	24506	86,94	46,33	139,89	25,12	198	99	8.1392e-05	0.00326608	0.483,0.588	0.735,0.788	-0.226
24507	ENSG00000140365.15	COMMD4	chr15	+	75339854	75340045	75339964	75340045	75339263	75339344	24507	84,92	46,33	126,90	25,12	198	99	0.000171192	0.00604778	0.477,0.582	0.716,0.789	-0.223
24526	ENSG00000179151.13	EDC3	chr15	-	74676940	74677022	74676940	74676983	74687090	74687179	24526	22,26	0,0	19,6	6,4	138	99	4.76084e-07	4.16229e-05	1.0,1.0	0.694,0.518	0.394
24527	ENSG00000179151.13	EDC3	chr15	-	74676940	74677221	74676940	74676983	74687090	74687179	24527	15,20	0,0	14,4	6,4	198	99	4.83446e-08	5.46767e-06	1.0,1.0	0.538,0.333	0.565
24608	ENSG00000156642.16	NPTN	chr15	-	73563235	73563583	73563235	73563402	73570149	73570423	24608	3,8	0,0	3,2	2,1	198	99	0.00037761	0.0114437	1.0,1.0	0.429,0.5	0.535
24609	ENSG00000156642.16	NPTN	chr15	-	73563378	73563785	73563378	73563402	73570149	73570423	24609	5,4	0,0	2,1	2,1	198	99	5.68704e-05	0.00241325	1.0,1.0	0.333,0.333	0.667
24633	ENSG00000260729.1	AC009690.1	chr15	-	72288307	72288618	72288307	72288451	72288867	72288930	24633	6,2	0,0	7,3	2,2	198	99	0.00037131	0.0113215	1.0,1.0	0.636,0.429	0.468
24634	ENSG00000260729.1	AC009690.1	chr15	-	72288537	72288930	72288537	72288618	72289137	72289287	24634	7,9	0,1	2,5	4,1	198	99	0.000493267	0.0141374	1.0,0.818	0.2,0.714	0.452
24790	ENSG00000028528.15	SNX1	chr15	+	64136845	64136932	64136864	64136932	64136329	64136410	24790	32,39	6,9	55,44	0,0	118	99	1.24082e-07	1.25076e-05	0.817,0.784	1.0,1.0	-0.2
24811	ENSG00000100031.19	GGT1	chr22	+	24627125	24627619	24627431	24627619	24623779	24623916	24811	4,5	1,4	3,0	13,9	198	99	0.000461588	0.0134501	0.667,0.385	0.103,0.0	0.475
24898	ENSG00000137878.17	GCOM1	chr15	+	57708693	57709015	57708955	57709015	57706491	57706955	24898	0,0	2,2	1,2	1,0	198	99	0.000555871	0.0155243	0.0,0.0	0.333,1.0	-0.666
24918	ENSG00000069869.16	NEDD4	chr15	-	55862912	55863031	55862912	55863000	55869578	55869681	24918	6,18	0,0	21,23	10,0	130	99	0.000475327	0.0137467	1.0,1.0	0.615,1.0	0.193
24962	ENSG00000099904.15	ZDHHC8	chr22	+	20141184	20141530	20141420	20141530	20140870	20141012	24962	2,2	0,0	6,7	4,4	198	99	5.93667e-06	0.000367797	1.0,1.0	0.429,0.467	0.552
24965	ENSG00000099904.15	ZDHHC8	chr22	+	20141222	20141530	20141420	20141530	20140870	20141012	24965	2,2	0,0	5,8	4,4	198	99	7.81667e-07	6.40254e-05	1.0,1.0	0.385,0.5	0.557
24966	ENSG00000099904.15	ZDHHC8	chr22	+	20141396	20141530	20141420	20141530	20140870	20141012	24966	2,1	0,0	2,1	4,4	123	99	1.64487e-08	2.09173e-06	1.0,1.0	0.287,0.168	0.772
25047	ENSG00000131051.23	RBM39	chr20	-	35738967	35739133	35738967	35739017	35740823	35740887	25047	270265	586642	53,38	322250	198	99	4.66143e-11	1.15786e-08	0.187,0.171	0.076,0.071	0.105
25049	ENSG00000153885.14	KCTD15	chr19	+	33798667	33798766	33798670	33798766	33798263	33798394	25049	4,1	0,0	2,4	4,8	102	99	5.14691e-07	4.44139e-05	1.0,1.0	0.327,0.327	0.673
25103	ENSG00000166762.18	CATSPER2	chr15	-	43649726	43649900	43649726	43649879	43668027	43668118	25103	2,2	0,0	3,1	7,0	120	99	0.00155784	0.0354185	1.0,1.0	0.261,1.0	0.369
25149	ENSG00000125107.18	CNOT1	chr16	-	58549718	58549936	58549718	58549844	58551131	58551272	25149	0,1	2,0	3,1	0,0	191	99	0.00133214	0.031388	0.0,1.0	1.0,1.0	-0.5
25180	ENSG00000128191.16	DGCR8	chr22	+	20087087	20087321	20087149	20087321	20085821	20086683	25180	0,0	3,3	10,1	2,3	161	99	3.47153e-05	0.00161305	0.0,0.0	0.755,0.17	-0.463
25254	ENSG00000174197.16	MGA	chr15	+	41739905	41740203	41740056	41740203	41736180	41736368	25254	12,6	2,0	2,3	6,1	198	99	0.00147669	0.0339414	0.75,1.0	0.143,0.6	0.504
25263	ENSG00000174197.16	MGA	chr15	+	41739905	41740203	41740036	41740203	41736180	41736698	25263	74,38	0,0	50,42	5,1	198	99	0.00215722	0.0454184	1.0,1.0	0.833,0.955	0.106
25266	ENSG00000174197.16	MGA	chr15	+	41739996	41740203	41740036	41740203	41736180	41736698	25266	1,2	0,0	5,1	5,1	139	99	5.9112e-06	0.000366503	1.0,1.0	0.416,0.416	0.584
25273	ENSG00000174197.16	MGA	chr15	+	41740036	41740203	41740056	41740203	41736180	41736698	25273	0,0	16,8	5,1	4,8	119	99	0.000169213	0.00599114	0.0,0.0	0.51,0.094	-0.302
25283	ENSG00000092445.12	TYRO3	chr15	+	41573016	41573464	41573307	41573464	41572442	41572564	25283	2,3	0,0	3,2	5,2	198	99	3.59705e-08	4.18086e-06	1.0,1.0	0.231,0.333	0.718
25316	ENSG00000261408.7	TEN1-CDK3	chr17	+	76002218	76002418	76002271	76002418	76002021	76002142	25316	2,0	2,1	1,1	0,0	152	99	0.000215343	0.00730645	0.394,0.0	1.0,1.0	-0.803
25428	ENSG00000021776.11	AQR	chr15	-	34870751	34870944	34870751	34870817	34873827	34874864	25428	52,65	0,1	42,37	12,17	198	99	1.3987e-11	3.76771e-09	1.0,0.97	0.636,0.521	0.406
25451	ENSG00000176454.14	LPCAT4	chr15	-	34360753	34361246	34360753	34361229	34361399	34361532	25451	5,4	41,75	13,10	53,31	116	99	0.0013137	0.0310572	0.094,0.044	0.173,0.216	-0.126
25452	ENSG00000176454.14	LPCAT4	chr15	-	34360911	34361283	34360911	34361229	34361399	34361532	25452	10,5	41,75	24,22	53,31	153	99	1.61074e-05	0.00085223	0.136,0.041	0.227,0.315	-0.182
25614	ENSG00000128731.17	HERC2	chr15	-	28257060	28257261	28257060	28257153	28260776	28260970	25614	40,48	3,5	45,28	0,0	198	99	0.000227843	0.00764943	0.87,0.828	1.0,1.0	-0.151
25638	ENSG00000104047.15	DTWD1	chr15	+	49630732	49631060	49630823	49631060	49625112	49625431	25638	0,0	2,11	3,2	4,4	190	99	0.0011316	0.0277024	0.0,0.0	0.281,0.207	-0.244
25683	ENSG00000224078.15	SNHG14	chr15	+	25095659	25095770	25095718	25095770	25093833	25093974	25683	10,13	4,6	8,7	1,0	158	99	0.000346202	0.0107242	0.61,0.576	0.834,1.0	-0.324
25686	ENSG00000224078.15	SNHG14	chr15	+	25105699	25105824	25105718	25105824	25103858	25103970	25686	16,9	3,4	9,18	0,0	118	99	5.82817e-05	0.00245745	0.817,0.654	1.0,1.0	-0.264
25687	ENSG00000224078.15	SNHG14	chr15	+	25105699	25105824	25105787	25105824	25103858	25103970	25687	34,15	0,6	27,31	0,0	187	99	0.0014471	0.033425	1.0,0.57	1.0,1.0	-0.215
25688	ENSG00000224078.15	SNHG14	chr15	+	25105718	25105824	25105787	25105824	25103858	25103970	25688	21,10	0,6	18,13	0,0	168	99	0.00152627	0.0348399	1.0,0.495	1.0,1.0	-0.252
25700	ENSG00000179455.8	MKRN3	chr15	+	23566528	23566984	23566807	23566984	23565772	23566087	25700	16,18	29,20	52,24	11,13	198	99	0.000289619	0.00921557	0.216,0.31	0.703,0.48	-0.328
25760	ENSG00000276550.4	HERC2P2	chr15	+	22560997	22561183	22561121	22561183	22560787	22560935	25760	8,28	0,0	36,9	3,5	198	99	3.58853e-05	0.00165392	1.0,1.0	0.857,0.474	0.335
25762	ENSG00000276550.4	HERC2P2	chr15	+	22560997	22561454	22561257	22561454	22560787	22560935	25762	8,28	8,14	36,9	4,2	198	99	0.00178921	0.0395951	0.333,0.5	0.818,0.692	-0.338
25765	ENSG00000276550.4	HERC2P2	chr15	+	22561059	22561454	22561257	22561454	22560787	22560935	25765	124,0	8,14	233170	4,2	198	99	5.8127e-05	0.00245482	0.886,0.0	0.967,0.977	-0.529
25767	ENSG00000276550.4	HERC2P2	chr15	+	22561121	22561454	22561257	22561454	22560787	22560935	25767	0,0	8,14	3,5	4,2	198	99	3.47665e-06	0.000234042	0.0,0.0	0.273,0.556	-0.415
25794	ENSG00000141858.11	SAMD1	chr19	-	14088670	14088999	14088670	14088995	14089067	14089362	25794	2,4	5,4	0,0	8,1	103	99	2.60166e-05	0.00127186	0.278,0.49	0.0,0.0	0.384
25829	ENSG00000205560.12	CPT1B	chr22	-	50577323	50577664	50577323	50577484	50577774	50578020	25829	1,1	0,0	0,0	1,2	198	99	5.94589e-09	8.568e-07	1.0,1.0	0.0,0.0	1
25938	ENSG00000256500.5	AL139300.1	chr14	+	103679308	103679518	103679407	103679518	103677414	103677523	25938	40,35	149191	102,83	201163	198	99	4.13211e-06	0.000270278	0.118,0.084	0.202,0.203	-0.102
26008	ENSG00000196663.16	TECPR2	chr14	+	102424934	102425272	102425010	102425272	102414635	102414793	26008	52,47	3,9	34,34	0,1	175	99	0.000274731	0.00881473	0.907,0.747	1.0,0.951	-0.149
26084	ENSG00000130818.12	ZNF426	chr19	-	9533839	9533985	9533839	9533924	9535187	9535279	26084	2,1	4,2	8,6	0,0	160	99	9.82269e-08	1.01715e-05	0.236,0.236	1.0,1.0	-0.764
26085	ENSG00000130818.12	ZNF426	chr19	-	9533839	9534021	9533839	9533924	9535187	9535279	26085	2,1	4,2	9,3	0,0	196	99	4.55343e-08	5.17922e-06	0.202,0.202	1.0,1.0	-0.798
26093	ENSG00000167637.17	ZNF283	chr19	+	43830099	43830431	43830262	43830431	43828201	43828281	26093	10,9	4,3	5,8	0,0	198	99	8.73257e-06	0.000508607	0.556,0.6	1.0,1.0	-0.422
26141	ENSG00000196405.13	EVL	chr14	+	100140854	100141246	100141179	100141246	100137739	100137802	26141	65,57	511549	81,58	212143	198	99	8.884e-13	2.96384e-10	0.06,0.049	0.16,0.169	-0.11
26142	ENSG00000196405.13	EVL	chr14	+	100141032	100141246	100141179	100141246	100137739	100137802	26142	64,56	511549	79,54	212143	198	99	4.7774e-12	1.38015e-09	0.059,0.049	0.157,0.159	-0.104
26143	ENSG00000196405.13	EVL	chr14	+	100140854	100141229	100141148	100141229	100138811	100138897	26143	5,4	1,0	10,4	6,3	198	99	0.00058292	0.0161777	0.714,1.0	0.455,0.4	0.429
26146	ENSG00000196405.13	EVL	chr14	+	100141148	100141246	100141179	100141246	100139333	100139369	26146	60,52	0,5	75,53	14,7	130	99	0.00242109	0.0496001	1.0,0.888	0.803,0.852	0.116
26216	ENSG00000258793.1	AL355102.4	chr14	-	96262088	96262448	96262088	96262237	96268368	96268624	26216	1,1	0,0	6,3	5,0	198	99	0.00163311	0.036763	1.0,1.0	0.375,1.0	0.312
26217	ENSG00000258793.1	AL355102.4	chr14	-	96262088	96262448	96262088	96262241	96268368	96268624	26217	1,1	0,0	6,3	1,3	198	99	0.000400033	0.0120053	1.0,1.0	0.75,0.333	0.459
26228	ENSG00000248101.2	AC002116.1	chr19	-	36010566	36011045	36010566	36010683	36011403	36011464	26228	148186	1,5	77,64	11,7	198	99	7.03965e-06	0.000426196	0.987,0.949	0.778,0.821	0.168
26237	ENSG00000248101.2	AC002116.1	chr19	-	36010566	36010917	36010566	36010683	36013020	36013089	26237	0,1	2,0	1,1	0,0	198	99	0.00119564	0.028819	0.0,1.0	1.0,1.0	-0.5
26240	ENSG00000248101.2	AC002116.1	chr19	-	36010566	36011077	36010566	36010683	36013020	36013089	26240	0,1	2,0	10,7	0,0	198	99	0.00119564	0.028819	0.0,1.0	1.0,1.0	-0.5
26241	ENSG00000248101.2	AC002116.1	chr19	-	36010566	36010917	36010566	36010783	36013020	36013089	26241	0,1	2,0	1,1	0,0	198	99	0.00119564	0.028819	0.0,1.0	1.0,1.0	-0.5
26244	ENSG00000248101.2	AC002116.1	chr19	-	36010566	36011077	36010566	36010783	36013020	36013089	26244	0,1	2,0	10,7	0,0	198	99	0.00119564	0.028819	0.0,1.0	1.0,1.0	-0.5
26250	ENSG00000247092.7	SNHG10	chr14	-	95533692	95533974	95533692	95533748	95534513	95534627	26250	39,39	0,0	43,46	5,1	198	99	0.00199632	0.042868	1.0,1.0	0.811,0.958	0.115
26251	ENSG00000247092.7	SNHG10	chr14	-	95533692	95534189	95533692	95533748	95534513	95534627	26251	39,39	0,0	43,46	5,1	198	99	0.00199632	0.042868	1.0,1.0	0.811,0.958	0.115
26273	ENSG00000259429.5	UBE2Q2P2	chr15	+	82400632	82400716	82400659	82400716	82355141	82355374	26273	7,4	7,9	1,1	10,12	126	99	0.00103402	0.0257161	0.44,0.259	0.073,0.061	0.283
26320	ENSG00000165934.12	CPSF2	chr14	+	92133987	92134355	92134249	92134355	92130950	92131133	26320	3,3	3,7	4,7	0,1	198	99	1.35283e-05	0.00073881	0.333,0.176	1.0,0.778	-0.635
26323	ENSG00000165934.12	CPSF2	chr14	+	92134092	92134355	92134249	92134355	92130950	92131133	26323	3,3	3,7	6,6	0,1	198	99	9.51256e-06	0.000547635	0.333,0.176	1.0,0.75	-0.621
26388	ENSG00000009830.11	POMT2	chr14	-	77279536	77279683	77279536	77279586	77279822	77279928	26388	66,76	4,9	64,75	2,0	196	99	0.000438671	0.0129162	0.893,0.81	0.942,1.0	-0.119
26439	ENSG00000119638.13	NEK9	chr14	-	75107342	75107755	75107342	75107722	75109684	75109877	26439	19,14	0,0	8,20	3,3	132	99	0.000135765	0.00500003	1.0,1.0	0.667,0.833	0.25
26489	ENSG00000119688.21	ABCD4	chr14	-	74287817	74288259	74287817	74287886	74288715	74288765	26489	273310	4,7	228161	20,18	198	99	3.002e-07	2.73731e-05	0.972,0.957	0.851,0.817	0.13
26492	ENSG00000119688.21	ABCD4	chr14	-	74289482	74289972	74289482	74289519	74290290	74290499	26492	32,49	16,8	21,23	69,54	198	99	1.6022e-08	2.044e-06	0.5,0.754	0.132,0.176	0.473
26494	ENSG00000119688.21	ABCD4	chr14	-	74289818	74290182	74289818	74289972	74290290	74290499	26494	10,6	1,4	7,9	0,0	198	99	0.000106171	0.00406602	0.833,0.429	1.0,1.0	-0.369
26495	ENSG00000119688.21	ABCD4	chr14	-	74289818	74290186	74289818	74289972	74290290	74290499	26495	11,5	1,4	10,6	0,0	198	99	0.000126153	0.00469875	0.846,0.385	1.0,1.0	-0.385
26496	ENSG00000119688.21	ABCD4	chr14	-	74289818	74290214	74289818	74289972	74290290	74290499	26496	10,5	1,4	6,8	0,0	198	99	9.97584e-05	0.00386498	0.833,0.385	1.0,1.0	-0.391
26513	ENSG00000119688.21	ABCD4	chr14	-	74293153	74293425	74293153	74293248	74295147	74295198	26513	22,27	161182	50,33	119,75	198	99	6.7067e-07	5.62897e-05	0.064,0.069	0.174,0.18	-0.11
26523	ENSG00000119688.21	ABCD4	chr14	-	74299547	74299897	74299547	74299675	74300149	74300268	26523	5,7	124128	19,23	100,49	198	99	6.06517e-08	6.71667e-06	0.02,0.027	0.087,0.19	-0.115
26641	ENSG00000100632.11	ERH	chr14	-	69397259	69397751	69397259	69397432	69398230	69398299	26641	0,4	4,9	9,4	4,1	198	99	0.0011747	0.0285298	0.0,0.182	0.529,0.667	-0.507
26782	ENSG00000257621.8	PSMA3-AS1	chr14	-	58273986	58274135	58273986	58274010	58297954	58298129	26782	9,4	1,3	9,3	0,0	198	99	0.00109687	0.0269932	0.818,0.4	1.0,1.0	-0.391
26820	ENSG00000131981.16	LGALS3	chr14	+	55133210	55133392	55133351	55133392	55129259	55129300	26820	4,4	4,5	0,0	3,3	198	99	6.17465e-05	0.00257899	0.333,0.286	0.0,0.0	0.309
26833	ENSG00000100532.12	CGRRF1	chr14	+	54515275	54515369	54515278	54515369	54509911	54510063	26833	6,6	0,0	15,7	2,4	102	99	0.000214228	0.00727171	1.0,1.0	0.879,0.629	0.246
26920	ENSG00000100503.23	NIN	chr14	-	50739307	50739512	50739307	50739485	50741581	50742385	26920	3,1	1,0	4,0	4,1	126	99	0.0010953	0.0269628	0.702,1.0	0.44,0.0	0.631
26974	ENSG00000265485.7	LINC01915	chr18	+	24694075	24694366	24694255	24694366	24692563	24692670	26974	4,6	9,0	0,0	3,6	198	99	3.15813e-05	0.00149798	0.182,1.0	0.0,0.0	0.591
26993	ENSG00000101361.17	NOP56	chr20	+	2656137	2656519	2656400	2656519	2655933	2656034	26993	444465	699734	956602	478339	198	99	0	0	0.241,0.241	0.5,0.47	-0.244
27014	ENSG00000267059.2	AC005943.1	chr19	-	1602036	1602426	1602036	1602152	1605359	1605445	27014	29,41	1,3	26,15	7,7	198	99	0.000538412	0.0151832	0.935,0.872	0.65,0.517	0.32
27056	ENSG00000062822.14	POLD1	chr19	+	50409940	50410024	50409980	50410024	50409518	50409594	27056	4,4	2,2	4,4	0,0	139	99	0.000419272	0.0124605	0.588,0.588	1.0,1.0	-0.412
27063	ENSG00000062822.14	POLD1	chr19	+	50415723	50416528	50416395	50416528	50415206	50415590	27063	190141	6,0	218165	15,16	198	99	5.57685e-05	0.00237789	0.941,1.0	0.879,0.838	0.112
27177	ENSG00000203546.7	AL139353.1	chr14	-	31386419	31386575	31386419	31386527	31387119	31387375	27177	90114	11,10	39,21	13,10	147	99	0.000244029	0.00807025	0.846,0.885	0.669,0.586	0.238
27208	ENSG00000100968.14	NFATC4	chr14	+	24373660	24373750	24373664	24373750	24373170	24373370	27208	14,24	3,11	25,8	1,1	103	99	0.00100283	0.025113	0.818,0.677	0.96,0.885	-0.175
27211	ENSG00000100968.14	NFATC4	chr14	+	24375659	24376034	24375974	24376034	24373694	24374466	27211	407415	5,5	272238	19,19	198	99	2.66468e-08	3.19979e-06	0.976,0.976	0.877,0.862	0.107
27248	ENSG00000259522.3	AL136295.4	chr14	-	24182975	24183383	24182975	24183161	24183455	24183513	27248	8,7	3,2	15,14	0,0	198	99	6.70873e-05	0.00276299	0.571,0.636	1.0,1.0	-0.397
27259	ENSG00000259522.3	AL136295.4	chr14	-	24184649	24184930	24184649	24184763	24185182	24185312	27259	9,25	5,1	10,10	0,0	198	99	0.000163008	0.00581209	0.474,0.926	1.0,1.0	-0.3
27290	ENSG00000259529.2	AL136295.5	chr14	+	24149447	24149583	24149476	24149583	24148800	24148876	27290	2,8	1,6	2,0	5,4	128	99	0.00234258	0.0484773	0.607,0.508	0.236,0.0	0.44
27311	ENSG00000259529.2	AL136295.5	chr14	+	24157831	24158011	24157907	24158011	24157519	24157638	27311	2,8	3,4	6,2	0,0	175	99	3.61542e-07	3.23931e-05	0.274,0.531	1.0,1.0	-0.597
27333	ENSG00000100911.16	PSME2	chr14	-	24145705	24145911	24145705	24145896	24146207	24146240	27333	9,12	65,80	10,13	29,13	114	99	0.00189018	0.0411557	0.107,0.115	0.23,0.465	-0.237
27347	ENSG00000100897.17	DCAF11	chr14	+	24116918	24117044	24116971	24117044	24115542	24115749	27347	24,25	7,0	29,11	17,23	152	99	0.000353022	0.0108974	0.691,1.0	0.526,0.238	0.463
27447	ENSG00000092036.18	HAUS4	chr14	-	22947600	22947965	22947600	22947731	22950313	22950410	27447	14,6	1,0	9,11	3,5	198	99	0.000244143	0.00807069	0.875,1.0	0.6,0.524	0.375
27564	ENSG00000130177.16	CDC16	chr13	+	114236644	114236906	114236798	114236906	114234886	114235132	27564	164176	80,72	367257	19,28	198	99	0	0	0.506,0.55	0.906,0.821	-0.335
27624	ENSG00000055483.19	AC022966.1	chr17	-	78802460	78802855	78802460	78802538	78803384	78803978	27624	4,8	27,12	0,0	17,6	198	99	0.000123826	0.00462444	0.069,0.25	0.0,0.0	0.16
27719	ENSG00000275023.4	MLLT6	chr17	+	38719499	38719895	38719749	38719895	38717844	38717953	27719	4,1	1,3	6,4	0,0	198	99	5.70943e-05	0.00242147	0.667,0.143	1.0,1.0	-0.595
27723	ENSG00000275023.4	MLLT6	chr17	+	38719518	38719895	38719749	38719895	38717844	38717953	27723	4,4	1,3	6,6	0,0	198	99	0.000224579	0.00756829	0.667,0.4	1.0,1.0	-0.466
27724	ENSG00000275023.4	MLLT6	chr17	+	38719522	38719895	38719749	38719895	38717844	38717953	27724	5,7	1,3	5,5	0,0	198	99	0.000671511	0.0181807	0.714,0.538	1.0,1.0	-0.374
27774	ENSG00000151287.17	TEX30	chr13	-	102771522	102771913	102771522	102771593	102773681	102773811	27774	1,4	1,3	7,5	0,0	198	99	2.34423e-05	0.00116968	0.333,0.4	1.0,1.0	-0.633
27791	ENSG00000173826.14	KCNH6	chr17	+	63543579	63543660	63543608	63543660	63542240	63542434	27791	1,6	1,1	0,1	1,1	128	99	0.00103024	0.0256544	0.436,0.823	0.0,0.436	0.411
27811	ENSG00000233009.1	NALCN-AS1	chr13	+	101055156	101055446	101055338	101055446	101049279	101049365	27811	6,4	1,0	5,6	5,1	198	99	0.00181613	0.039991	0.75,1.0	0.333,0.75	0.334
27854	ENSG00000134874.17	DZIP1	chr13	-	95643042	95643257	95643042	95643179	95643600	95643698	27854	125135	9,9	163138	27,34	177	99	0.000100875	0.00389498	0.886,0.894	0.772,0.694	0.157
27929	ENSG00000285572.2	AL136441.1	chr13	-	76600389	76600688	76600389	76600476	76609586	76609669	27929	41,42	9,2	20,22	0,0	198	99	7.64325e-05	0.00309511	0.695,0.913	1.0,1.0	-0.196
28039	ENSG00000102796.11	DHRS12	chr13	-	51777059	51777353	51777059	51777121	51790010	51790092	28039	3,15	21,34	12,10	3,8	198	99	0.000661107	0.01796	0.067,0.181	0.667,0.385	-0.402
28063	ENSG00000136104.20	RNASEH2B	chr13	+	50949996	50950230	50950025	50950230	50949462	50949505	28063	2,0	5,5	4,7	4,4	128	99	0.00167428	0.0374449	0.236,0.0	0.436,0.575	-0.387
28087	ENSG00000136143.16	SUCLA2	chr13	-	47971680	47972086	47971680	47972083	47973263	47973392	28087	3,5	0,0	6,9	3,2	102	99	0.000648791	0.017688	1.0,1.0	0.66,0.814	0.263
28156	ENSG00000172766.19	NAA16	chr13	+	41374432	41374839	41374741	41374839	41373636	41373780	28156	25,26	164175	76,32	115103	198	99	1.01337e-06	8.02387e-05	0.071,0.069	0.248,0.134	-0.121
28244	ENSG00000171574.18	ZNF584	chr19	+	58415792	58415940	58415881	58415940	58415523	58415646	28244	5,6	5,5	5,9	0,1	188	99	2.80754e-05	0.00135671	0.345,0.387	1.0,0.826	-0.547
28245	ENSG00000171574.18	ZNF584	chr19	+	58415818	58415940	58415881	58415940	58415523	58415646	28245	17,30	5,5	12,6	0,1	162	99	0.00222377	0.0465137	0.675,0.786	1.0,0.786	-0.162
28304	ENSG00000161526.15	SAP30BP	chr17	+	75705348	75705664	75705610	75705664	75704755	75704814	28304	63,71	75103	71,50	25,16	198	99	1.96209e-09	3.30751e-07	0.296,0.256	0.587,0.61	-0.323
28370	ENSG00000132953.16	XPO4	chr13	-	20862716	20863139	20862716	20862858	20902669	20903048	28370	3,1	4,6	4,7	0,1	198	99	2.61473e-06	0.000183685	0.273,0.077	1.0,0.778	-0.714
28371	ENSG00000132953.16	XPO4	chr13	-	20862771	20863123	20862771	20862858	20902669	20903048	28371	3,3	4,6	5,11	0,1	198	99	9.2831e-07	7.43898e-05	0.273,0.2	1.0,0.846	-0.686
28378	ENSG00000198901.14	PRC1	chr15	-	90966464	90966721	90966464	90966653	90969078	90969120	28378	25,50	11,34	46,45	1,2	167	99	9.07593e-11	2.11597e-08	0.574,0.466	0.965,0.93	-0.427
28382	ENSG00000198901.14	PRC1	chr15	-	90966464	90966721	90966464	90966653	90969446	90969623	28382	26,50	11,7	46,44	1,2	167	99	0.000179001	0.00627361	0.584,0.809	0.965,0.929	-0.251
28438	ENSG00000279516.2	FAM230C	chr13	+	18222261	18222581	18222433	18222581	18218998	18219057	28438	0,0	1,1	5,2	1,1	198	99	1.30422e-06	9.92281e-05	0.0,0.0	0.714,0.5	-0.607
28469	ENSG00000198040.10	ZNF84	chr12	+	133047938	133048081	133047999	133048081	133041284	133041482	28469	24,34	0,0	45,44	5,3	160	99	0.000595479	0.0164632	1.0,1.0	0.848,0.901	0.125
28479	ENSG00000198393.8	ZNF26	chr12	+	133006056	133006176	133006125	133006176	132987664	132987768	28479	38,32	16,9	5,8	11,12	168	99	7.61961e-05	0.00308867	0.583,0.677	0.211,0.282	0.384
28481	ENSG00000198393.8	ZNF26	chr12	+	133006125	133006176	133006149	133006176	132987664	132987768	28481	18,14	3,3	12,12	0,0	123	99	0.000856671	0.0221916	0.828,0.79	1.0,1.0	-0.191
28514	ENSG00000090615.15	GOLGA3	chr12	-	132796538	132796714	132796538	132796700	132798339	132798477	28514	6,11	499489	38,36	284196	113	99	0	0	0.01,0.019	0.105,0.139	-0.107
28521	ENSG00000090615.15	GOLGA3	chr12	-	132824630	132825106	132824630	132824918	132827606	132827713	28521	2,3	1,2	1,7	0,0	198	99	0.000420068	0.012479	0.5,0.429	1.0,1.0	-0.535
28606	ENSG00000026036.22	RTEL1-TNFRSF6B	chr20	+	63689965	63690441	63690293	63690441	63689749	63689865	28606	2,3	0,0	3,3	8,4	198	99	1.87574e-08	2.35158e-06	1.0,1.0	0.158,0.273	0.784
28616	ENSG00000184967.7	NOC4L	chr12	+	132148608	132148939	132148783	132148939	132148071	132148106	28616	249265	5,3	317169	25,20	198	99	6.23817e-08	6.85116e-06	0.961,0.978	0.864,0.809	0.133
28628	ENSG00000185684.15	EP400P1	chr12	+	132104374	132105304	132104949	132105304	132103996	132104170	28628	4,5	3,2	1,2	0,0	198	99	6.82479e-06	0.00041603	0.4,0.556	1.0,1.0	-0.522
28629	ENSG00000185684.15	EP400P1	chr12	+	132104374	132105304	132105179	132105304	132103996	132104170	28629	4,5	5,1	1,2	0,0	198	99	4.53377e-06	0.000292	0.286,0.714	1.0,1.0	-0.5
28631	ENSG00000185684.15	EP400P1	chr12	+	132104377	132105304	132104949	132105304	132103996	132104170	28631	22,16	3,2	20,13	0,0	198	99	0.00130148	0.0308111	0.786,0.8	1.0,1.0	-0.207
28632	ENSG00000185684.15	EP400P1	chr12	+	132104377	132105304	132105179	132105304	132103996	132104170	28632	22,16	5,1	20,13	0,0	198	99	0.000107987	0.00412763	0.688,0.889	1.0,1.0	-0.212
28633	ENSG00000185684.15	EP400P1	chr12	+	132104566	132105069	132104949	132105069	132103996	132104170	28633	15,22	3,2	33,24	0,0	198	99	0.00093026	0.02369	0.714,0.846	1.0,1.0	-0.22
28634	ENSG00000185684.15	EP400P1	chr12	+	132104566	132105304	132105179	132105304	132103996	132104170	28634	15,22	5,1	33,24	0,0	198	99	0.000102722	0.00395483	0.6,0.917	1.0,1.0	-0.242
28869	ENSG00000111325.16	OGFOD2	chr12	+	122976662	122976970	122976870	122976970	122975810	122975867	28869	16,9	1,5	25,19	1,0	198	99	0.000740869	0.019734	0.889,0.474	0.926,1.0	-0.282
28946	ENSG00000175727.14	MLXIP	chr12	+	122137293	122137590	122137489	122137590	122135627	122135666	28946	3,5	1,2	1,4	0,0	198	99	0.00127419	0.0303452	0.6,0.556	1.0,1.0	-0.422
29051	ENSG00000089159.16	PXN	chr12	-	120215240	120215655	120215240	120215373	120221622	120221758	29051	17,18	0,5	3,13	13,8	198	99	0.000536863	0.0151473	1.0,0.643	0.103,0.448	0.546
29053	ENSG00000089159.16	PXN	chr12	-	120215396	120215655	120215396	120215417	120221622	120221758	29053	181172	159177	385278	170182	198	99	0.000482537	0.0139098	0.363,0.327	0.531,0.433	-0.137
29163	ENSG00000089154.11	GCN1	chr12	-	120168207	120168572	120168207	120168300	120170168	120170321	29163	158169	756888	467293	696514	198	99	0	0	0.095,0.087	0.251,0.222	-0.145
29325	ENSG00000089022.14	MAPKAPK5	chr12	+	111890439	111890639	111890471	111890639	111890039	111890144	29325	0,0	7,17	3,3	9,5	131	99	0.000174964	0.00615649	0.0,0.0	0.201,0.312	-0.257
29398	ENSG00000064961.19	HMG20B	chr19	+	3576899	3576987	3576947	3576987	3576615	3576625	29398	0,3	8,3	1,2	0,1	147	99	0.00105154	0.0260546	0.0,0.402	1.0,0.574	-0.586
29589	ENSG00000120798.17	NR2C1	chr12	-	95051475	95051827	95051475	95051789	95057552	95057643	29589	89,75	2,2	94,45	16,8	137	99	6.94509e-06	0.000422073	0.97,0.964	0.809,0.803	0.161
29801	ENSG00000139292.13	LGR5	chr12	+	71567170	71567315	71567215	71567315	71566840	71566912	29801	1,0	2,1	10,4	3,1	144	99	0.000314051	0.00987792	0.256,0.0	0.696,0.733	-0.586
29845	ENSG00000175782.10	SLC35E3	chr12	+	68747929	68748213	68748078	68748213	68746175	68746779	29845	114120	0,1	71,40	4,6	198	99	1.80171e-05	0.000939554	1.0,0.984	0.899,0.769	0.158
29889	ENSG00000228144.2	AC078927.1	chr12	-	66137963	66138166	66137963	66138152	66145840	66145958	29889	0,1	1,2	2,1	0,0	113	99	1.18414e-05	0.00066164	0.0,0.305	1.0,1.0	-0.848
29995	ENSG00000135502.18	SLC26A10	chr12	+	57622864	57623137	57623023	57623137	57622558	57622641	29995	28,30	8,8	57,44	5,2	198	99	0.00206076	0.0439029	0.636,0.652	0.851,0.917	-0.24
30002	ENSG00000135502.18	SLC26A10	chr12	+	57625658	57626036	57625997	57626036	57625409	57625464	30002	2,11	0,0	46,31	2,5	198	99	0.000948965	0.0240492	1.0,1.0	0.92,0.756	0.162
30009	ENSG00000287908.1	AC025165.6	chr12	+	57622786	57623137	57623023	57623137	57622558	57622641	30009	18,12	8,8	2,0	5,2	198	99	0.000753708	0.0199921	0.529,0.429	0.167,0.0	0.395
30015	ENSG00000240771.8	ARHGEF25	chr12	+	57613040	57613361	57613263	57613361	57612755	57612896	30015	38,33	0,0	95,66	12,5	198	99	1.15415e-05	0.000645337	1.0,1.0	0.798,0.868	0.167
30016	ENSG00000240771.8	ARHGEF25	chr12	+	57613049	57613359	57613263	57613359	57612755	57612896	30016	24,16	0,0	77,58	12,5	198	99	3.2966e-05	0.00154682	1.0,1.0	0.762,0.853	0.193
30024	ENSG00000240771.8	ARHGEF25	chr12	+	57615236	57615671	57615511	57615671	57614966	57615017	30024	296314	7,5	347232	46,24	198	99	1.28401e-10	2.90025e-08	0.955,0.969	0.79,0.829	0.152
30025	ENSG00000240771.8	ARHGEF25	chr12	+	57615240	57615671	57615511	57615671	57614966	57615017	30025	19,33	7,5	34,33	46,24	198	99	0.000474866	0.0137384	0.576,0.767	0.27,0.407	0.333
30085	ENSG00000179912.20	R3HDM2	chr12	-	57292571	57292721	57292571	57292667	57295398	57295594	30085	2,5	198231	15,17	55,34	153	99	8.88178e-16	4.53962e-13	0.006,0.014	0.15,0.244	-0.187
30087	ENSG00000179912.20	R3HDM2	chr12	-	57296410	57296551	57296410	57296526	57298089	57298168	30087	1,5	0,0	4,3	2,2	124	99	0.00050261	0.0143587	1.0,1.0	0.615,0.545	0.42
30098	ENSG00000258830.1	AC137834.1	chr12	-	57292571	57292721	57292571	57292649	57295398	57295507	30098	2,7	14,9	15,19	2,8	171	99	0.000124926	0.00466333	0.076,0.31	0.813,0.579	-0.503
30154	ENSG00000110958.16	PTGES3	chr12	-	56665631	56665803	56665631	56665787	56666203	56666266	30154	5,2	3,2	14,15	2,0	115	99	0.00224668	0.0469557	0.589,0.463	0.858,1.0	-0.403
30211	ENSG00000144785.8	AC073896.1	chr12	-	56286481	56286666	56286481	56286620	56300159	56300220	30211	277317	13,17	277203	49,34	145	99	7.67072e-08	8.29874e-06	0.936,0.927	0.794,0.803	0.133
30213	ENSG00000144785.8	AC073896.1	chr12	-	56286594	56287089	56286594	56286620	56300159	56300220	30213	278317	13,17	277204	49,34	198	99	7.70541e-08	8.30248e-06	0.914,0.903	0.739,0.75	0.164
30222	ENSG00000144785.8	AC073896.1	chr12	-	56310957	56311453	56310957	56311395	56314850	56314966	30222	1,4	5,1	1,1	0,0	157	99	4.71625e-06	0.000301318	0.112,0.716	1.0,1.0	-0.586
30252	ENSG00000196465.10	MYL6B	chr12	+	56155914	56155989	56155917	56155989	56155418	56155592	30252	12,17	5,9	10,5	0,1	102	99	0.000236594	0.00787338	0.7,0.647	1.0,0.829	-0.241
30314	ENSG00000182796.14	TMEM198B	chr12	+	55835463	55835741	55835644	55835741	55833446	55833541	30314	0,0	2,2	2,3	3,0	198	99	0.000390513	0.0117721	0.0,0.0	0.25,1.0	-0.625
30323	ENSG00000135404.11	CD63	chr12	-	55726120	55726610	55726120	55726255	55726699	55726795	30323	1,4	2,0	0,0	2,2	198	99	0.000938119	0.0238445	0.2,1.0	0.0,0.0	0.6
30382	ENSG00000105552.15	BCAT2	chr19	-	48807788	48808311	48807788	48808233	48810983	48811029	30382	1,0	1,6	4,2	1,0	177	99	1.25112e-06	9.59202e-05	0.359,0.0	0.691,1.0	-0.666
30398	ENSG00000248098.12	BCKDHA	chr19	+	41422631	41423075	41422997	41423075	41422163	41422370	30398	17,26	2,1	19,18	10,5	198	99	0.00119036	0.028819	0.81,0.929	0.487,0.643	0.305
30407	ENSG00000088854.12	C20orf194	chr20	-	3326196	3326284	3326196	3326281	3330645	3330682	30407	40,41	4,10	50,41	0,1	102	99	1.58215e-05	0.000838768	0.907,0.799	1.0,0.975	-0.135
30412	ENSG00000284946.1	AC068831.7	chr15	-	90966189	90969120	90966189	90966653	90969523	90969623	30412	13,25	6,13	7,1	11,10	198	99	0.000459828	0.0134238	0.52,0.49	0.241,0.048	0.361
30437	ENSG00000197111.15	PCBP2	chr12	+	53460855	53461113	53461016	53461113	53459384	53459403	30437	38,39	3,3	48,29	0,0	198	99	0.00143109	0.0331224	0.864,0.867	1.0,1.0	-0.135
30442	ENSG00000197111.15	PCBP2	chr12	+	53461016	53461113	53461021	53461113	53459384	53459403	30442	3,3	2,1	0,0	5,7	104	99	3.05454e-07	2.77709e-05	0.588,0.741	0.0,0.0	0.664
30504	ENSG00000123349.14	PFDN5	chr12	+	53295871	53296275	53296218	53296275	53295581	53295639	30504	39,43	0,1	56,26	31,9	198	99	1.63274e-11	4.30745e-09	1.0,0.956	0.475,0.591	0.445
30506	ENSG00000123349.14	PFDN5	chr12	+	53296218	53296467	53296429	53296467	53295838	53295941	30506	10,16	32,40	25,20	16,17	198	99	4.95109e-05	0.00215958	0.135,0.167	0.439,0.37	-0.253
30509	ENSG00000123349.14	PFDN5	chr12	+	53297823	53297924	53297849	53297924	53295838	53295941	30509	21,19	19,25	35,16	9,8	125	99	0.00207817	0.0441399	0.467,0.376	0.755,0.613	-0.262
30516	ENSG00000135476.11	ESPL1	chr12	+	53269023	53269565	53269525	53269565	53268754	53268847	30516	92124	0,0	62,61	4,7	198	99	2.90062e-06	0.0002005	1.0,1.0	0.886,0.813	0.151
30533	ENSG00000135476.11	ESPL1	chr12	+	53290331	53290469	53290388	53290469	53290084	53290212	30533	6,22	6,2	2,8	0,0	156	99	6.8383e-05	0.0028062	0.388,0.875	1.0,1.0	-0.369
30536	ENSG00000135476.11	ESPL1	chr12	+	53292263	53292622	53292573	53292622	53291983	53292088	30536	3,1	0,0	5,7	3,1	198	99	0.000835481	0.0217914	1.0,1.0	0.455,0.778	0.383
30546	ENSG00000139631.18	CSAD	chr12	-	53159621	53159743	53159621	53159671	53159886	53159938	30546	49,39	2,5	61,29	0,0	171	99	0.000611633	0.0168165	0.934,0.819	1.0,1.0	-0.123
30565	ENSG00000214013.9	GANC	chr15	+	42280921	42281112	42280962	42281112	42278481	42278590	30565	0,0	1,1	2,1	0,0	140	99	1.22314e-08	1.60404e-06	0.0,0.0	1.0,1.0	-1
30620	ENSG00000135457.9	TFCP2	chr12	-	51146411	51146461	51146411	51146456	51172300	51172912	30620	2,4	8,8	1,0	11,5	104	99	0.00169616	0.0378405	0.192,0.322	0.08,0.0	0.217
30649	ENSG00000139624.12	CERS5	chr12	-	50144768	50145134	50144768	50144969	50167100	50167533	30649	1,6	19,24	15,17	12,6	198	99	8.51577e-07	6.92147e-05	0.026,0.111	0.385,0.586	-0.417
30668	ENSG00000161800.13	RACGAP1	chr12	-	50016560	50016719	50016560	50016715	50025372	50025435	30668	22,16	11,6	31,26	1,1	103	99	2.40114e-06	0.000170483	0.658,0.719	0.968,0.962	-0.276
30670	ENSG00000213024.11	NUP62	chr19	-	49911104	49911343	49911104	49911231	49927693	49927788	30670	6,16	2,3	9,19	1,0	198	99	0.00237842	0.0489902	0.6,0.727	0.818,1.0	-0.246
30710	ENSG00000187778.14	MCRS1	chr12	-	49559213	49559332	49559213	49559301	49559728	49559819	30710	15,25	2,0	35,19	23,19	130	99	7.8023e-08	8.39553e-06	0.851,1.0	0.537,0.432	0.441
30711	ENSG00000187778.14	MCRS1	chr12	-	49559213	49559568	49559213	49559301	49559728	49559821	30711	28,34	2,0	87,50	23,19	198	99	2.3122e-06	0.00016505	0.875,1.0	0.654,0.568	0.327
30717	ENSG00000187778.14	MCRS1	chr12	-	49566262	49566624	49566262	49566511	49566721	49566841	30717	4,3	1,3	2,2	0,0	198	99	0.000162939	0.00581209	0.667,0.333	1.0,1.0	-0.5
30750	ENSG00000135451.13	TROAP	chr12	+	49324166	49324416	49324230	49324416	49323844	49324037	30750	32,41	95107	31,27	27,24	163	99	7.24005e-06	0.000435682	0.17,0.189	0.411,0.406	-0.229
30767	ENSG00000135451.13	TROAP	chr12	+	49330660	49330943	49330672	49330943	49330144	49330573	30767	10,16	65,74	0,0	48,35	111	99	2.11321e-07	2.02518e-05	0.121,0.162	0.0,0.0	0.142
30862	ENSG00000272822.2	AC073610.2	chr12	-	48941567	48941731	48941567	48941577	48957309	48957365	30862	5,6	2,3	2,2	0,0	198	99	6.03856e-05	0.0025301	0.556,0.5	1.0,1.0	-0.472
30865	ENSG00000272822.2	AC073610.2	chr12	-	48956097	48956535	48956097	48956197	48957309	48957365	30865	18,15	3,4	2,10	21,21	198	99	8.08922e-09	1.10822e-06	0.75,0.652	0.045,0.192	0.583
30934	ENSG00000061273.18	HDAC7	chr12	-	47783799	47784276	47783799	47783886	47785386	47785471	30934	33,36	0,0	54,34	3,4	198	99	0.000549692	0.0154274	1.0,1.0	0.9,0.81	0.145
30940	ENSG00000061273.18	HDAC7	chr12	-	47791870	47792669	47791870	47792042	47793368	47793588	30940	14,17	0,0	18,9	2,4	198	99	3.90077e-05	0.0017702	1.0,1.0	0.818,0.529	0.327
31015	ENSG00000285589.1	AC010422.8	chr19	-	12675817	12676225	12675817	12676105	12677107	12677211	31015	17,12	17,15	26,30	7,6	198	99	4.55034e-05	0.00201118	0.333,0.286	0.65,0.714	-0.372
31018	ENSG00000285589.1	AC010422.8	chr19	-	12675817	12676100	12675817	12676078	12677290	12677396	31018	98108	23,10	127,74	5,1	121	99	2.02782e-05	0.00103712	0.777,0.898	0.954,0.984	-0.131
31051	ENSG00000093000.19	NUP50	chr22	+	45178237	45178900	45178590	45178900	45171599	45171683	31051	1,2	0,0	4,1	6,1	198	99	1.31356e-07	1.31218e-05	1.0,1.0	0.25,0.333	0.709
31120	ENSG00000141499.16	WRAP53	chr17	+	7701426	7701549	7701440	7701549	7700740	7700829	31120	5,3	0,0	0,1	1,1	113	99	0.00159297	0.0359914	1.0,1.0	0.0,0.467	0.766
31138	ENSG00000013573.17	DDX11	chr12	+	31077944	31078288	31078177	31078288	31073908	31074091	31138	4,1	0,2	0,0	1,3	198	99	0.000938124	0.0238445	1.0,0.2	0.0,0.0	0.6
31170	ENSG00000110888.17	CAPRIN2	chr12	-	30714958	30715144	30714958	30715141	30715453	30715503	31170	21,21	4,7	29,13	2,0	102	99	0.00171991	0.038306	0.836,0.744	0.934,1.0	-0.177
31257	ENSG00000072778.20	ACADVL	chr17	+	7222591	7222730	7222666	7222730	7222176	7222302	31257	42,49	786901	150,91	325203	174	99	0	0	0.03,0.03	0.208,0.203	-0.176
31277	ENSG00000072778.20	ACADVL	chr17	+	7224779	7224884	7224808	7224884	7224661	7224714	31277	14,19	448495	44,35	213153	128	99	9.99201e-16	4.97939e-13	0.024,0.029	0.138,0.15	-0.118
31286	ENSG00000139687.15	RB1	chr13	+	48476683	48476843	48476744	48476843	48473359	48473390	31286	1,1	0,0	1,0	0,6	160	99	8.5897e-05	0.00341762	1.0,1.0	1.0,0.0	0.5
31292	ENSG00000123094.15	RASSF8	chr12	+	26068671	26068923	26068834	26068923	26067568	26067713	31292	1,0	0,3	2,1	0,0	198	99	0.000246202	0.00810927	1.0,0.0	1.0,1.0	-0.5
31357	ENSG00000099949.21	LZTR1	chr22	+	20995762	20996140	20995962	20996140	20994905	20995026	31357	10,8	0,0	38,22	6,5	198	99	5.82462e-05	0.00245725	1.0,1.0	0.76,0.688	0.276
31378	ENSG00000126777.18	KTN1	chr14	+	55612027	55612230	55612205	55612230	55601791	55601880	31378	1,0	0,3	1,2	0,0	198	99	0.000246202	0.00810927	1.0,0.0	1.0,1.0	-0.5
31390	ENSG00000126777.18	KTN1	chr14	+	55651708	55651927	55651889	55651927	55651286	55651375	31390	77,79	27,34	112100	4,3	198	99	9.42579e-14	3.70225e-11	0.588,0.537	0.933,0.943	-0.375
31420	ENSG00000084463.8	WBP11	chr12	-	14801877	14802032	14801877	14801945	14803351	14803486	31420	2,1	0,0	1,0	1,1	186	99	0.000329764	0.0102829	1.0,1.0	0.347,0.0	0.827
31442	ENSG00000165521.15	AL121768.1	chr14	-	88705481	88705848	88705481	88705588	88712270	88712483	31442	0,0	1,2	4,1	2,4	198	99	0.00135647	0.031794	0.0,0.0	0.5,0.111	-0.305
31506	ENSG00000154832.14	CXXC1	chr18	-	50284923	50285351	50284923	50285247	50285748	50285928	31506	384373	3,0	483409	37,44	198	99	0	0	0.985,1.0	0.867,0.823	0.147
31541	ENSG00000111788.10	AC009533.1	chr12	+	9311140	9311608	9311549	9311608	9310338	9310441	31541	49,47	5,2	67,36	33,17	198	99	2.75159e-07	2.55111e-05	0.831,0.922	0.504,0.514	0.368
31563	ENSG00000111752.11	PHC1	chr12	+	8936837	8937326	8937175	8937326	8935123	8935238	31563	19,16	3,4	29,23	31,14	198	99	0.00107898	0.0266187	0.76,0.667	0.319,0.451	0.329
31567	ENSG00000111752.11	PHC1	chr12	+	8936857	8937326	8937175	8937326	8935123	8935238	31567	18,16	3,4	29,23	31,14	198	99	0.00132884	0.0313287	0.75,0.667	0.319,0.451	0.324
31568	ENSG00000111752.11	PHC1	chr12	+	8936861	8937326	8937175	8937326	8935123	8935238	31568	20,15	3,4	29,23	31,14	198	99	0.00127757	0.0304077	0.769,0.652	0.319,0.451	0.326
31570	ENSG00000166532.16	RIMKLB	chr12	+	8713810	8714041	8713814	8714041	8681690	8681818	31570	1,1	0,0	9,10	4,1	103	99	0.00133259	0.0313893	1.0,1.0	0.684,0.906	0.205
31604	ENSG00000205885.7	C1RL-AS1	chr12	+	7115385	7118677	7118255	7118677	7115129	7115219	31604	28,54	0,0	12,13	2,2	198	99	0.00240382	0.0493755	1.0,1.0	0.75,0.765	0.242
31605	ENSG00000205885.7	C1RL-AS1	chr12	+	7115385	7118677	7118266	7118677	7115129	7115219	31605	28,54	13,11	12,13	23,24	198	99	2.13089e-06	0.00015362	0.519,0.711	0.207,0.213	0.405
31610	ENSG00000205885.7	C1RL-AS1	chr12	+	7118512	7118944	7118898	7118944	7115129	7115219	31610	2,7	1,3	7,1	26,9	198	99	0.000961107	0.0242971	0.5,0.538	0.119,0.053	0.433
31630	ENSG00000215021.8	PHB2	chr12	-	6967170	6967241	6967170	6967238	6967891	6968021	31630	122146	46,46	142,89	94,95	102	99	3.26593e-05	0.00153632	0.72,0.755	0.595,0.476	0.202
31690	ENSG00000126746.17	ZNF384	chr12	-	6678260	6678707	6678260	6678460	6678945	6679183	31690	120150	61,80	219142	242155	198	99	3.61218e-06	0.000242232	0.496,0.484	0.312,0.314	0.177
31696	ENSG00000126746.17	ZNF384	chr12	-	6678660	6678819	6678660	6678710	6678945	6679183	31696	106152	340368	220136	238161	198	99	3.93863e-10	7.93037e-08	0.135,0.171	0.316,0.297	-0.153
31725	ENSG00000285238.2	AC006064.6	chr12	-	6580581	6580929	6580581	6580679	6581043	6581173	31725	6,7	2,2	3,1	0,0	198	99	0.00066839	0.018127	0.6,0.636	1.0,1.0	-0.382
31804	ENSG00000215305.10	VPS16	chr20	+	2861775	2862064	2862053	2862064	2861224	2861280	31804	29,46	1,1	37,28	23,14	198	99	1.61947e-10	3.57692e-08	0.935,0.958	0.446,0.5	0.474
31805	ENSG00000215305.10	VPS16	chr20	+	2861870	2862064	2862053	2862064	2861224	2861280	31805	22,42	1,1	38,27	23,14	198	99	2.17048e-09	3.60544e-07	0.917,0.955	0.452,0.491	0.464
31810	ENSG00000215305.10	VPS16	chr20	+	2862509	2862934	2862806	2862934	2862053	2862130	31810	53,82	0,0	168,97	25,12	198	99	2.98346e-09	4.71055e-07	1.0,1.0	0.771,0.802	0.214
31813	ENSG00000215305.10	VPS16	chr20	+	2862578	2862957	2862806	2862957	2862053	2862130	31813	256316	0,0	377256	25,12	198	99	7.79511e-11	1.84981e-08	1.0,1.0	0.883,0.914	0.101
31815	ENSG00000215305.10	VPS16	chr20	+	2862582	2862934	2862806	2862934	2862053	2862130	31815	52,82	0,0	169,97	25,12	198	99	3.34665e-09	5.20159e-07	1.0,1.0	0.772,0.802	0.213
31816	ENSG00000215305.10	VPS16	chr20	+	2862767	2862934	2862806	2862934	2862053	2862130	31816	3,1	0,0	0,2	25,12	138	99	3.67758e-09	5.66078e-07	1.0,1.0	0.0,0.107	0.947
31877	ENSG00000166106.3	ADAMTS15	chr11	+	130471207	130471383	130471259	130471383	130470919	130471101	31877	1,1	1,5	2,1	0,0	151	99	2.83833e-09	4.5353e-07	0.396,0.116	1.0,1.0	-0.744
31990	ENSG00000172269.19	DPAGT1	chr11	-	119100629	119101041	119100629	119100843	119101494	119101878	31990	24,31	0,1	56,37	7,4	198	99	0.000402855	0.0120666	1.0,0.939	0.8,0.822	0.159
32205	ENSG00000187240.16	DYNC2H1	chr11	+	103257607	103257751	103257702	103257751	103256105	103256240	32205	24,32	0,0	40,26	7,1	194	99	0.000134808	0.00497167	1.0,1.0	0.745,0.93	0.162
32214	ENSG00000130816.16	DNMT1	chr19	-	10140029	10140247	10140029	10140045	10140780	10140909	32214	12,31	0,0	42,22	2,4	198	99	0.00055918	0.0155894	1.0,1.0	0.913,0.733	0.177
32247	ENSG00000103034.14	NDRG4	chr16	+	58503677	58503903	58503797	58503903	58494963	58495008	32247	47,36	61,87	56,43	8,7	198	99	2.22045e-16	1.21264e-13	0.278,0.171	0.778,0.754	-0.541
32251	ENSG00000103034.14	NDRG4	chr16	+	58503743	58503903	58503797	58503903	58500224	58500269	32251	37,25	123181	37,39	94,60	153	99	0.000230333	0.00771653	0.163,0.082	0.203,0.296	-0.127
32272	ENSG00000166012.16	TAF1D	chr11	-	93732243	93732333	93732243	93732313	93733086	93733121	32272	18,27	14,21	49,33	16,6	119	99	0.00167097	0.0374041	0.517,0.517	0.718,0.821	-0.252
32315	ENSG00000105372.7	RPS19	chr19	+	41863870	41864267	41864173	41864267	41861111	41861212	32315	20,32	17,6	36,26	2,0	198	99	2.43242e-05	0.00120389	0.37,0.727	0.9,1.0	-0.401
32401	ENSG00000162139.10	NEU3	chr11	+	75006625	75006834	75006823	75006834	75005412	75005625	32401	0,1	2,0	3,1	0,0	198	99	0.00119564	0.028819	0.0,1.0	1.0,1.0	-0.5
32457	ENSG00000054967.13	RELT	chr11	+	73394476	73395285	73395086	73395285	73394225	73394317	32457	71,43	0,1	76,57	10,5	198	99	1.43079e-05	0.000773967	1.0,0.956	0.792,0.851	0.156
32462	ENSG00000168010.11	ATG16L2	chr11	+	72824346	72824842	72824733	72824842	72824059	72824122	32462	11,1	24,26	0,0	14,7	198	99	0.000556851	0.0155353	0.186,0.019	0.0,0.0	0.102
32567	ENSG00000161618.10	ALDH16A1	chr19	+	49465742	49465905	49465780	49465905	49464631	49464762	32567	1,4	5,6	0,0	7,2	137	99	0.00097603	0.0246119	0.126,0.325	0.0,0.0	0.226
32627	ENSG00000101104.12	PABPC1L	chr20	+	44931832	44932026	44931953	44932026	44930517	44930726	32627	2,7	2,6	4,2	0,0	198	99	1.24286e-06	9.53787e-05	0.333,0.368	1.0,1.0	-0.649
32644	ENSG00000101104.12	PABPC1L	chr20	+	44937825	44938191	44938060	44938191	44936893	44936976	32644	65,62	55,61	78,51	15,21	198	99	9.095e-05	0.00357232	0.371,0.337	0.722,0.548	-0.281
32729	ENSG00000084207.17	GSTP1	chr11	+	67584496	67584772	67584684	67584772	67584133	67584169	32729	4,1	0,0	10,9	8,7	198	99	5.37324e-06	0.000336816	1.0,1.0	0.385,0.391	0.612
32739	ENSG00000110697.13	PITPNM1	chr11	-	67494857	67495225	67494857	67495119	67495437	67495602	32739	185196	12,13	246162	38,23	198	99	0.00110182	0.0270899	0.885,0.883	0.764,0.779	0.112
32753	ENSG00000175634.15	RPS6KB2	chr11	+	67432352	67432845	67432599	67432845	67431367	67431515	32753	30,20	229279	46,39	168,86	198	99	9.58375e-09	1.28662e-06	0.061,0.035	0.12,0.185	-0.104
32761	ENSG00000175634.15	RPS6KB2	chr11	+	67433149	67433447	67433339	67433447	67432951	67433042	32761	62,51	14,6	49,51	104,72	198	99	1.33227e-15	6.517e-13	0.689,0.81	0.191,0.262	0.523
32764	ENSG00000175634.15	RPS6KB2	chr11	+	67433924	67434275	67434197	67434275	67433443	67433447	32764	24,32	0,0	28,18	5,1	198	99	0.000185623	0.00647156	1.0,1.0	0.737,0.9	0.181
32904	ENSG00000173898.13	SPTBN2	chr11	-	66721349	66721532	66721349	66721440	66727985	66728490	32904	0,1	8,3	1,2	0,0	191	99	2.54796e-12	7.58057e-10	0.0,0.147	1.0,1.0	-0.926
32989	ENSG00000087365.15	SF3B2	chr11	+	66053388	66053497	66053391	66053497	66053026	66053104	32989	4,2	0,1	1,0	2,1	102	99	1.98196e-05	0.00101701	1.0,0.66	0.327,0.0	0.667
32993	ENSG00000087365.15	SF3B2	chr11	+	66058245	66058405	66058249	66058405	66058053	66058150	32993	0,0	3,2	1,2	0,0	103	99	1.32453e-09	2.34168e-07	0.0,0.0	1.0,1.0	-1
33037	ENSG00000175550.8	DRAP1	chr11	+	65920582	65920972	65920883	65920972	65920415	65920462	33037	8,15	0,0	18,21	2,4	198	99	0.000211691	0.00719478	1.0,1.0	0.818,0.724	0.229
33112	ENSG00000170322.14	NFRKB	chr11	-	129872883	129873092	129872883	129873068	129873744	129874015	33112	0,0	4,1	1,2	1,0	123	99	6.59439e-05	0.00272434	0.0,0.0	0.446,1.0	-0.723
33126	ENSG00000170322.14	NFRKB	chr11	-	129884744	129884882	129884744	129884846	129884985	129885095	33126	14,9	3,16	22,26	0,3	135	99	0.000677355	0.0182917	0.774,0.292	1.0,0.864	-0.399
33127	ENSG00000170322.14	NFRKB	chr11	-	129884743	129885095	129884743	129884882	129885434	129885609	33127	8,8	10,13	3,0	31,17	198	99	6.99432e-06	0.000424741	0.286,0.235	0.046,0.0	0.237
33167	ENSG00000197136.4	PCNX3	chr11	+	65624220	65624581	65624470	65624581	65623928	65623961	33167	6,11	0,0	14,16	8,6	198	99	1.22946e-06	9.47699e-05	1.0,1.0	0.467,0.571	0.481
33170	ENSG00000197136.4	PCNX3	chr11	+	65624557	65625016	65624924	65625016	65623928	65623961	33170	26,30	0,0	33,34	3,3	198	99	0.00127203	0.0303031	1.0,1.0	0.846,0.85	0.152
33175	ENSG00000197136.4	PCNX3	chr11	+	65625626	65626054	65625903	65626054	65625404	65625510	33175	29,28	0,0	56,37	12,4	198	99	2.5663e-06	0.000180442	1.0,1.0	0.7,0.822	0.239
33202	ENSG00000129562.11	DAD1	chr14	-	22580828	22580910	22580828	22580892	22588946	22589224	33202	1,0	1,3	5,3	6,1	117	99	0.00235229	0.0486027	0.458,0.0	0.414,0.717	-0.337
33265	ENSG00000068971.14	PPP2R5B	chr11	+	64925476	64925933	64925847	64925933	64924720	64925028	33265	4,17	5,2	11,3	0,0	198	99	1.78564e-05	0.000933003	0.286,0.81	1.0,1.0	-0.452
33266	ENSG00000068971.14	PPP2R5B	chr11	+	64925563	64925933	64925847	64925933	64924720	64925028	33266	0,13	5,2	7,2	0,0	198	99	3.67378e-06	0.000244921	0.0,0.765	1.0,1.0	-0.617
33271	ENSG00000068971.14	PPP2R5B	chr11	+	64927765	64927903	64927801	64927903	64925847	64925933	33271	1,4	0,3	0,0	3,2	135	99	0.000105557	0.00405029	1.0,0.494	0.0,0.0	0.747
33300	ENSG00000168067.12	MAP4K2	chr11	-	64801134	64801621	64801134	64801183	64801709	64801757	33300	87100	4,6	42,29	17,14	198	99	5.95314e-09	8.568e-07	0.916,0.893	0.553,0.509	0.374
33328	ENSG00000130702.15	LAMA5	chr20	-	62308855	62308954	62308855	62308918	62309715	62309835	33328	24,16	2,1	11,12	11,10	135	99	1.27334e-06	9.73431e-05	0.898,0.921	0.423,0.468	0.464
33329	ENSG00000130702.15	LAMA5	chr20	-	62308855	62308954	62308855	62308921	62309715	62309835	33329	23,14	14,4	8,11	34,27	132	99	4.60184e-06	0.000295667	0.552,0.724	0.15,0.234	0.446
33332	ENSG00000130702.15	LAMA5	chr20	-	62310162	62310572	62310162	62310311	62310664	62310829	33332	448450	14,6	441324	60,38	198	99	1.93734e-13	7.3558e-11	0.941,0.974	0.786,0.81	0.159
33336	ENSG00000130702.15	LAMA5	chr20	-	62310664	62311061	62310664	62310970	62311161	62311307	33336	105,88	6,8	74,73	20,15	190	99	0.00023675	0.00787528	0.901,0.851	0.658,0.717	0.189
33337	ENSG00000130702.15	LAMA5	chr20	-	62310664	62311088	62310664	62310970	62311161	62311307	33337	105,88	6,8	74,73	20,15	198	99	0.000236073	0.00786378	0.897,0.846	0.649,0.709	0.192
33376	ENSG00000130702.15	LAMA5	chr20	-	62333563	62334034	62333563	62333706	62334185	62334342	33376	2,1	3,3	10,9	2,2	198	99	0.0011364	0.0277943	0.25,0.143	0.714,0.692	-0.506
33438	ENSG00000173511.9	VEGFB	chr11	+	64235812	64236267	64236253	64236267	64235457	64235500	33438	266308	1,7	266176	48,31	198	99	0	0	0.993,0.957	0.735,0.739	0.238
33439	ENSG00000173511.9	VEGFB	chr11	+	64235910	64236267	64236253	64236267	64235457	64235500	33439	57,57	1,7	148105	48,31	198	99	4.03857e-05	0.00182339	0.966,0.803	0.607,0.629	0.267
33516	ENSG00000255717.7	SNHG1	chr11	-	62851987	62852436	62851987	62852171	62852655	62852681	33516	4,15	0,1	2,0	3,1	198	99	2.35087e-06	0.000167211	1.0,0.882	0.25,0.0	0.816
33539	ENSG00000105197.11	TIMM50	chr19	+	39485466	39485803	39485687	39485803	39483134	39483156	33539	47,60	8,9	105,61	72,50	198	99	2.03262e-08	2.50963e-06	0.746,0.769	0.422,0.379	0.357
33540	ENSG00000105197.11	TIMM50	chr19	+	39485543	39485803	39485687	39485803	39483134	39483156	33540	514582	8,9	514371	72,50	198	99	0	0	0.97,0.97	0.781,0.788	0.185
33565	ENSG00000142541.17	RPL13A	chr19	+	49488551	49488848	49488713	49488848	49487633	49487644	33565	1,1	0,0	0,1	4,0	198	99	0.000116873	0.0043998	1.0,1.0	0.0,1.0	0.5
33586	ENSG00000142541.17	RPL13A	chr19	+	49490214	49490576	49490474	49490576	49489849	49489922	33586	74,62	3,1	103,65	22,3	198	99	0.00196544	0.0423089	0.925,0.969	0.701,0.915	0.139
33657	ENSG00000234857.2	HNRNPUL2-BSCL2	chr11	-	62691068	62691421	62691068	62691141	62692375	62692473	33657	510614	6,6	426276	59,41	198	99	0	0	0.977,0.981	0.783,0.771	0.202
33777	ENSG00000221968.9	FADS3	chr11	-	61878154	61878595	61878154	61878215	61878745	61878847	33777	11,14	0,0	17,28	3,3	198	99	0.000427688	0.0126676	1.0,1.0	0.739,0.824	0.219
33877	ENSG00000110107.9	PRPF19	chr11	-	60897845	60898183	60897845	60897951	60898540	60898626	33877	34,42	2,1	52,36	23,14	198	99	1.18013e-07	1.19411e-05	0.895,0.955	0.531,0.563	0.378
33878	ENSG00000110107.9	PRPF19	chr11	-	60897845	60898221	60897845	60897951	60898540	60898626	33878	34,42	2,1	53,37	23,14	198	99	1.54147e-07	1.51364e-05	0.895,0.955	0.535,0.569	0.373
33961	ENSG00000134809.9	TIMM10	chr11	-	57530058	57530538	57530058	57530228	57530657	57530754	33961	14,28	0,0	10,3	8,0	198	99	0.000407399	0.012174	1.0,1.0	0.385,1.0	0.307
33994	ENSG00000149136.9	SSRP1	chr11	-	57332834	57333144	57332834	57333071	57333434	57333540	33994	1,3	5,1	4,3	1,0	172	99	0.000470488	0.0136712	0.103,0.633	0.697,1.0	-0.481
33996	ENSG00000149136.9	SSRP1	chr11	-	57332834	57333194	57332834	57333144	57333434	57333540	33996	15,18	1,3	1,0	4,3	149	99	3.89246e-08	4.47206e-06	0.909,0.799	0.142,0.0	0.783
34043	ENSG00000125447.17	GGA3	chr17	-	75242839	75243166	75242839	75242911	75243446	75243570	34043	290384	10,23	302210	66,35	198	99	1.58489e-10	3.52988e-08	0.935,0.893	0.696,0.75	0.191
34044	ENSG00000125447.17	GGA3	chr17	-	75242839	75243258	75242839	75242911	75243446	75243570	34044	35,26	10,23	17,16	66,35	198	99	3.03813e-05	0.00144968	0.636,0.361	0.114,0.186	0.349
34052	ENSG00000104897.10	SF3A2	chr19	+	2247344	2247662	2247491	2247662	2246881	2247022	34052	2,2	2,0	0,0	1,1	198	99	0.0012425	0.0297328	0.333,1.0	0.0,0.0	0.666
34100	ENSG00000149782.11	PLCB3	chr11	+	64258406	64258713	64258616	64258713	64256617	64256764	34100	0,6	12,2	9,5	0,0	198	99	9.95465e-09	1.32952e-06	0.0,0.6	1.0,1.0	-0.7
34107	ENSG00000149782.11	PLCB3	chr11	+	64258480	64258713	64258616	64258713	64256617	64256764	34107	0,4	12,2	2,1	0,0	198	99	2.78211e-09	4.46133e-07	0.0,0.5	1.0,1.0	-0.75
34109	ENSG00000149782.11	PLCB3	chr11	+	64258504	64258713	64258616	64258713	64256617	64256764	34109	0,4	12,2	2,1	0,0	198	99	2.78211e-09	4.46133e-07	0.0,0.5	1.0,1.0	-0.75
34110	ENSG00000149782.11	PLCB3	chr11	+	64258516	64258713	64258616	64258713	64256617	64256764	34110	0,4	12,2	1,2	0,0	198	99	2.78211e-09	4.46133e-07	0.0,0.5	1.0,1.0	-0.75
34165	ENSG00000068079.7	IFI35	chr17	+	43012929	43013194	43013059	43013194	43012178	43012277	34165	5,7	0,5	4,1	0,0	198	99	0.0016474	0.0370218	1.0,0.412	1.0,1.0	-0.294
34209	ENSG00000102383.14	ZDHHC15	chrX	-	75424651	75424784	75424651	75424710	75429947	75429980	34209	18,28	0,1	24,12	4,5	173	99	8.12408e-05	0.00326166	1.0,0.941	0.774,0.579	0.294
34210	ENSG00000165915.14	SLC39A13	chr11	+	47414125	47414475	47414252	47414475	47413596	47413686	34210	0,0	2,1	1,2	0,0	198	99	3.9232e-09	5.947e-07	0.0,0.0	1.0,1.0	-1
34300	ENSG00000175216.14	CKAP5	chr11	-	46784487	46784673	46784487	46784631	46788680	46788773	34300	411469	8,8	416343	42,38	141	99	7.75435e-12	2.17706e-09	0.973,0.976	0.874,0.864	0.105
34446	ENSG00000175274.18	TP53I11	chr11	-	44939109	44939276	44939109	44939190	44941002	44941077	34446	317363	35,33	155,94	1,1	185	99	5.4306e-09	7.90152e-07	0.829,0.855	0.988,0.981	-0.142
34447	ENSG00000175274.18	TP53I11	chr11	-	44939109	44939281	44939109	44939190	44941002	44941077	34447	495539	35,33	221156	1,1	190	99	8.30423e-09	1.13185e-06	0.881,0.895	0.991,0.988	-0.102
34448	ENSG00000175274.18	TP53I11	chr11	-	44939109	44939310	44939109	44939190	44941002	44941077	34448	431463	35,33	215152	1,1	198	99	1.13051e-09	2.0627e-07	0.86,0.875	0.991,0.987	-0.122
34482	ENSG00000189190.10	ZNF600	chr19	-	52780580	52781055	52780580	52780924	52781316	52781464	34482	5,6	1,0	0,4	3,3	198	99	3.59991e-05	0.00165629	0.714,1.0	0.0,0.4	0.657
34701	ENSG00000109854.13	HTATIP2	chr11	+	20364153	20364429	20364236	20364429	20363722	20363749	34701	104108	121136	218153	144114	182	99	0.000470433	0.0136712	0.319,0.302	0.452,0.422	-0.127
34715	ENSG00000254413.8	CHKB-CPT1B	chr22	-	50573519	50573921	50573519	50573617	50574334	50574419	34715	88,84	1,1	40,37	5,2	198	99	0.00224726	0.0469557	0.978,0.977	0.8,0.902	0.127
34717	ENSG00000254413.8	CHKB-CPT1B	chr22	-	50573519	50573921	50573519	50573715	50574334	50574419	34717	88,84	42,59	40,37	159119	198	99	0	0	0.512,0.416	0.112,0.135	0.34
34735	ENSG00000162298.18	SYVN1	chr11	-	65121779	65121840	65121779	65121789	65122089	65122445	34735	0,4	2,1	2,4	0,0	150	99	0.00181717	0.0400029	0.0,0.725	1.0,1.0	-0.637
34752	ENSG00000162298.18	SYVN1	chr11	-	65132247	65132586	65132247	65132308	65132731	65132780	34752	68,83	0,1	125,56	2,8	198	99	0.000867625	0.0224244	1.0,0.976	0.969,0.778	0.115
34942	ENSG00000110321.17	EIF4G2	chr11	-	10799551	10799809	10799551	10799774	10800089	10800348	34942	4,3	3,2	0,0	13,5	134	99	1.87643e-06	0.000137011	0.496,0.526	0.0,0.0	0.511
34992	ENSG00000100614.18	PPM1A	chr14	+	60278572	60279009	60278885	60279009	60277312	60277365	34992	3,0	0,4	2,1	0,0	198	99	0.00193365	0.0418325	1.0,0.0	1.0,1.0	-0.5
35042	ENSG00000234409.6	CCDC188	chr22	-	20149580	20149745	20149580	20149640	20149954	20150059	35042	34,29	4,6	87,57	0,1	198	99	4.00753e-06	0.000262993	0.81,0.707	1.0,0.966	-0.225
35051	ENSG00000166436.16	TRIM66	chr11	-	8621644	8621899	8621644	8621819	8622815	8622876	35051	0,0	33,29	9,5	11,10	179	99	7.3852e-09	1.02946e-06	0.0,0.0	0.312,0.217	-0.265
35056	ENSG00000130413.15	STK33	chr11	-	8476686	8476754	8476686	8476751	8477249	8477283	35056	5,1	4,6	0,0	3,1	102	99	0.000100311	0.00387564	0.548,0.139	0.0,0.0	0.344
35093	ENSG00000172530.20	BANP	chr16	+	88036300	88036574	88036303	88036574	88035331	88035394	35093	0,0	4,4	1,3	5,1	102	99	0.00219222	0.0459864	0.0,0.0	0.163,0.744	-0.454
35123	ENSG00000166333.13	ILK	chr11	+	6609114	6609408	6609298	6609408	6608883	6608967	35123	45,56	2,3	142,80	31,20	198	99	5.225e-05	0.00225073	0.918,0.903	0.696,0.667	0.229
35169	ENSG00000179532.12	DNHD1	chr11	+	6558484	6558693	6558542	6558693	6558053	6558297	35169	25,37	2,6	14,3	0,0	157	99	0.000441372	0.0129718	0.887,0.795	1.0,1.0	-0.159
35223	ENSG00000051009.10	FAM160A2	chr11	-	6224378	6224707	6224378	6224660	6234543	6234711	35223	134136	2,15	66,54	11,13	146	99	0.00121564	0.0292215	0.978,0.86	0.803,0.738	0.149
35305	ENSG00000129749.3	CHRNA10	chr11	-	3669795	3670100	3669795	3669941	3671251	3671384	35305	0,0	1,2	5,9	1,0	198	99	3.38073e-10	6.95258e-08	0.0,0.0	0.714,1.0	-0.857
35312	ENSG00000005801.18	ZNF195	chr11	-	3361794	3362073	3361794	3361889	3362532	3362720	35312	16,24	3,5	26,18	1,0	198	99	0.000283482	0.00905936	0.727,0.706	0.929,1.0	-0.248
35313	ENSG00000005801.18	ZNF195	chr11	-	3361794	3362073	3361794	3361889	3362545	3362602	35313	29,34	15,19	29,18	2,4	198	99	0.00158937	0.0359508	0.492,0.472	0.879,0.692	-0.303
35314	ENSG00000005801.18	ZNF195	chr11	-	3361794	3362032	3361794	3361889	3362545	3362831	35314	18,23	15,19	27,18	2,4	198	99	8.0084e-05	0.00322008	0.375,0.377	0.871,0.692	-0.405
35434	ENSG00000177595.18	PIDD1	chr11	-	802681	803121	802681	803103	803173	803647	35434	0,4	1,0	0,0	2,4	117	99	0.00142235	0.0330158	0.0,1.0	0.0,0.0	0.5
35485	ENSG00000023191.17	RNH1	chr11	-	504823	505022	504823	505001	506608	506821	35485	1,2	26,36	7,4	24,15	120	99	0.00163741	0.0368494	0.031,0.044	0.194,0.18	-0.149
35550	ENSG00000066117.14	SMARCD1	chr12	+	50099758	50099844	50099799	50099844	50099486	50099565	35550	7,9	4,2	8,3	0,0	140	99	4.01161e-05	0.00181328	0.553,0.761	1.0,1.0	-0.343
35551	ENSG00000066117.14	SMARCD1	chr12	+	50099796	50099844	50099799	50099844	50099486	50099565	35551	9,9	4,2	7,3	0,0	102	99	0.000120878	0.00453342	0.686,0.814	1.0,1.0	-0.25
35581	ENSG00000148824.19	MTG1	chr10	+	133401922	133402245	133402148	133402245	133399528	133399619	35581	8,13	5,4	17,4	25,17	198	99	0.00242337	0.049634	0.444,0.619	0.254,0.105	0.352
35641	ENSG00000235245.1	AL360181.2	chr10	-	133295186	133295282	133295186	133295279	133295363	133295439	35641	1,8	1,0	6,4	4,3	102	99	0.00217182	0.0456759	0.493,1.0	0.593,0.564	0.168
35672	ENSG00000165752.17	STK32C	chr10	-	132227976	132228189	132227976	132228113	132245899	132245955	35672	0,1	2,0	1,1	0,0	175	99	0.00173328	0.0385714	0.0,1.0	1.0,1.0	-0.5
35674	ENSG00000165752.17	STK32C	chr10	-	132227976	132228189	132227976	132228143	132245899	132245955	35674	0,1	1,1	1,1	0,0	145	99	0.000721528	0.0192861	0.0,0.406	1.0,1.0	-0.797
35713	ENSG00000272333.5	KMT2B	chr19	+	35736591	35736788	35736728	35736788	35733762	35733872	35713	2,3	0,0	5,3	2,2	198	99	0.000168972	0.00598791	1.0,1.0	0.556,0.429	0.507
35763	ENSG00000108510.10	MED13	chr17	-	62029540	62030037	62029540	62029651	62031443	62031638	35763	0,1	5,6	4,3	7,1	198	99	0.000789363	0.0207857	0.0,0.077	0.222,0.6	-0.372
35766	ENSG00000108510.10	MED13	chr17	-	62033786	62033945	62033786	62033859	62035462	62035608	35766	45,43	0,2	75,43	10,3	185	99	0.00162616	0.0366583	1.0,0.92	0.801,0.885	0.117
35778	ENSG00000148773.14	MKI67	chr10	-	128109852	128109974	128109852	128109885	128110377	128110533	35778	3,3	0,0	0,0	1,1	188	99	3.32116e-09	5.17206e-07	1.0,1.0	0.0,0.0	1
35793	ENSG00000188549.12	CCDC9B	chr15	-	40338747	40339619	40338747	40338903	40339904	40340004	35793	298373	22,20	273254	45,34	198	99	5.90194e-05	0.00248068	0.871,0.903	0.752,0.789	0.117
35835	ENSG00000203791.15	EEF1AKMT2	chr10	-	124765391	124765601	124765391	124765471	124774674	124774897	35835	23,13	5,1	23,18	1,0	198	99	0.00135823	0.0318239	0.697,0.867	0.92,1.0	-0.178
35836	ENSG00000203791.15	EEF1AKMT2	chr10	-	124765391	124765604	124765391	124765471	124774674	124774897	35836	23,14	5,1	24,16	1,0	198	99	0.00150815	0.0345349	0.697,0.875	0.923,1.0	-0.175
35838	ENSG00000203791.15	EEF1AKMT2	chr10	-	124765391	124765627	124765391	124765471	124774674	124774897	35838	24,13	5,1	26,17	1,0	198	99	0.00119238	0.028819	0.706,0.867	0.929,1.0	-0.178
35852	ENSG00000110074.10	FOXRED1	chr11	+	126274926	126275421	126275326	126275421	126273335	126273454	35852	110152	4,3	68,41	23,8	198	99	3.39193e-09	5.24133e-07	0.932,0.962	0.596,0.719	0.29
35875	ENSG00000107672.15	NSMCE4A	chr10	-	121959323	121959447	121959323	121959410	121960357	121960406	35875	12,5	6,3	4,3	0,1	136	99	0.00184464	0.0404178	0.593,0.548	1.0,0.686	-0.272
35911	ENSG00000198730.9	CTR9	chr11	+	10763853	10764201	10764111	10764201	10763430	10763538	35911	9,6	0,0	13,16	17,11	198	99	5.75035e-08	6.38578e-06	1.0,1.0	0.277,0.421	0.651
36005	ENSG00000133243.9	BTBD2	chr19	-	2013546	2013718	2013546	2013668	2015296	2015724	36005	5,14	2,1	5,2	8,3	149	99	0.000704555	0.0189084	0.624,0.903	0.293,0.307	0.464
36077	ENSG00000214413.8	BBIP1	chr10	-	110906478	110907836	110906478	110906887	110918120	110918213	36077	17,8	0,0	4,5	3,1	198	99	0.000348932	0.010792	1.0,1.0	0.4,0.714	0.443
36257	ENSG00000107819.13	SFXN3	chr10	+	101036313	101036561	101036489	101036561	101036061	101036101	36257	25,38	0,0	35,23	6,2	198	99	3.63048e-05	0.00166651	1.0,1.0	0.745,0.852	0.202
36261	ENSG00000107819.13	SFXN3	chr10	+	101036666	101037163	101037075	101037163	101036485	101036561	36261	36,44	0,0	38,31	5,11	198	99	1.45967e-07	1.43863e-05	1.0,1.0	0.792,0.585	0.311
36264	ENSG00000107819.13	SFXN3	chr10	+	101036693	101037163	101037075	101037163	101036485	101036561	36264	13,21	0,0	11,12	5,11	198	99	6.33235e-09	9.01613e-07	1.0,1.0	0.524,0.353	0.561
36267	ENSG00000107819.13	SFXN3	chr10	+	101036745	101037163	101037075	101037163	101036485	101036561	36267	13,20	0,0	12,12	5,11	198	99	1.29478e-08	1.6814e-06	1.0,1.0	0.545,0.353	0.551
36304	ENSG00000075826.17	SEC31B	chr10	-	100489702	100490136	100489702	100489761	100490705	100490883	36304	5,8	1,0	10,15	27,12	198	99	7.0288e-06	0.000426196	0.714,1.0	0.156,0.385	0.587
36416	ENSG00000103932.12	RPAP1	chr15	-	41527859	41528334	41527859	41528027	41529469	41529568	36416	2,1	0,0	1,0	2,2	198	99	5.42564e-09	7.90152e-07	1.0,1.0	0.2,0.0	0.9
36453	ENSG00000094916.16	CBX5	chr12	-	54258882	54259308	54258882	54259286	54259508	54259592	36453	36,17	1,0	9,13	9,1	121	99	0.000138735	0.00509061	0.967,1.0	0.45,0.914	0.301
36454	ENSG00000094916.16	CBX5	chr12	-	54258882	54259370	54258882	54259286	54259508	54259592	36454	74,44	1,0	22,26	9,1	183	99	5.67724e-05	0.00241038	0.976,1.0	0.569,0.934	0.236
36455	ENSG00000094916.16	CBX5	chr12	-	54258882	54259374	54258882	54259286	54259508	54259592	36455	76,44	1,0	22,25	9,1	187	99	4.98827e-05	0.00216867	0.976,1.0	0.564,0.93	0.241
36489	ENSG00000148690.12	FRA10AC1	chr10	-	93701506	93701795	93701506	93701580	93702374	93702592	36489	13,25	0,0	21,8	4,1	198	99	0.000539251	0.0151985	1.0,1.0	0.724,0.8	0.238
36523	ENSG00000198060.10	2020-03-05	chr10	+	92300912	92301028	92300916	92301028	92291166	92291529	36523	0,0	4,1	4,5	0,2	103	99	9.11574e-10	1.70618e-07	0.0,0.0	1.0,0.706	-0.853
36550	ENSG00000165338.16	HECTD2	chr10	+	91485164	91485303	91485266	91485303	91484506	91484655	36550	52,43	0,0	123,77	6,5	198	99	0.000320495	0.0100371	1.0,1.0	0.911,0.885	0.102
36583	ENSG00000110075.14	PPP6R3	chr11	+	68461366	68461700	68461626	68461700	68460812	68460827	36583	3,0	19,28	4,6	15,4	198	99	0.00110761	0.0272022	0.073,0.0	0.118,0.429	-0.237
36595	ENSG00000110075.14	PPP6R3	chr11	+	68587797	68588024	68587888	68588024	68583042	68583129	36595	2,1	0,0	1,0	0,2	190	99	0.00135332	0.0317557	1.0,1.0	1.0,0.0	0.5
36598	ENSG00000110075.14	PPP6R3	chr11	+	68587888	68588024	68587977	68588024	68583042	68583129	36598	193255	32,42	228175	74,77	188	99	1.11537e-05	0.000628056	0.761,0.762	0.619,0.545	0.179
36619	ENSG00000125952.19	MAX	chr14	-	65077339	65077643	65077339	65077428	65077912	65078036	36619	60,56	16,10	49,24	1,3	198	99	0.00227799	0.0474114	0.652,0.737	0.961,0.8	-0.186
36652	ENSG00000173267.14	SNCG	chr10	+	86959948	86960128	86959978	86960128	86959632	86959674	36652	1,4	0,3	0,1	1,3	129	99	0.00120323	0.0289668	1.0,0.506	0.0,0.204	0.651
36714	ENSG00000133678.14	TMEM254	chr10	+	80081639	80082026	80081840	80082026	80079327	80079692	36714	2,2	3,1	2,1	0,0	198	99	1.64383e-05	0.000868584	0.25,0.5	1.0,1.0	-0.625
36734	ENSG00000106462.10	EZH2	chr7	-	148818977	148819059	148818977	148819045	148819595	148819687	36734	26,23	2,5	43,26	0,1	113	99	0.00138909	0.0323569	0.919,0.801	1.0,0.958	-0.119
36746	ENSG00000106462.10	EZH2	chr7	-	148846469	148846596	148846469	148846587	148847181	148847305	36746	1,0	5,2	8,1	3,0	108	99	1.65267e-05	0.000872099	0.155,0.0	0.71,1.0	-0.777
36793	ENSG00000136856.17	SLC2A8	chr9	+	127403654	127403747	127403740	127403747	127402556	127402753	36793	39,44	0,1	56,40	6,9	185	99	1.38231e-05	0.000752148	1.0,0.959	0.833,0.704	0.211
36796	ENSG00000136856.17	SLC2A8	chr9	+	127403659	127403803	127403740	127403803	127402556	127402753	36796	51,71	0,1	68,59	6,9	180	99	9.225e-06	0.000533391	1.0,0.975	0.862,0.783	0.165
36797	ENSG00000136856.17	SLC2A8	chr9	+	127403737	127403791	127403740	127403791	127402556	127402753	36797	7,6	0,1	10,16	6,9	102	99	0.000175112	0.00615898	1.0,0.853	0.618,0.633	0.301
36800	ENSG00000136856.17	SLC2A8	chr9	+	127407393	127407530	127407435	127407530	127405419	127405565	36800	22,25	4,3	30,22	0,1	141	99	0.0013674	0.0320012	0.794,0.854	1.0,0.939	-0.145
36908	ENSG00000099622.14	CIRBP	chr19	+	1270631	1271029	1270927	1271029	1264252	1264463	36908	210255	51,51	363251	39,23	198	99	6.58418e-05	0.00272294	0.673,0.714	0.823,0.845	-0.14
36975	ENSG00000138018.18	SELENOI	chr2	+	26384958	26385139	26385050	26385139	26383298	26383347	36975	140164	6,9	100,62	17,10	191	99	0.000314343	0.0098832	0.924,0.904	0.753,0.763	0.156
36982	ENSG00000283196.2	AC006453.2	chr2	-	89562334	89562829	89562334	89562684	89580557	89580635	36982	0,3	7,21	11,8	11,4	198	99	9.91458e-06	0.000567094	0.0,0.067	0.333,0.5	-0.383
37004	ENSG00000198794.12	SCAMP5	chr15	+	75017753	75017946	75017869	75017946	75012676	75012805	37004	11,19	175161	80,56	166119	198	99	1.9873e-14	8.47355e-12	0.03,0.056	0.194,0.19	-0.149
37010	ENSG00000198794.12	SCAMP5	chr15	+	75017753	75017925	75017869	75017925	75016592	75016749	37010	11,21	64,88	78,56	137,88	198	99	4.71605e-06	0.000301318	0.079,0.107	0.222,0.241	-0.138
37066	ENSG00000158863.22	FAM160B2	chr8	+	22094609	22094750	22094630	22094750	22094439	22094518	37066	15,14	1,5	12,17	0,0	120	99	0.000266783	0.00862598	0.925,0.698	1.0,1.0	-0.189
37080	ENSG00000158863.22	FAM160B2	chr8	+	22101975	22102309	22102144	22102309	22101707	22101851	37080	16,20	4,3	2,2	5,9	198	99	5.42802e-07	4.66089e-05	0.667,0.769	0.167,0.1	0.585
37085	ENSG00000158863.22	FAM160B2	chr8	+	22102144	22102628	22102527	22102628	22101707	22101851	37085	6,9	0,0	12,13	4,2	198	99	4.5055e-05	0.00199468	1.0,1.0	0.6,0.765	0.318
37088	ENSG00000158863.22	FAM160B2	chr8	+	22102195	22102628	22102527	22102628	22101707	22101851	37088	2,7	0,0	7,4	4,2	198	99	7.1311e-06	0.00043032	1.0,1.0	0.467,0.5	0.516
37090	ENSG00000158863.22	FAM160B2	chr8	+	22103943	22104382	22104068	22104382	22102792	22103185	37090	41,48	7,4	61,29	27,27	198	99	3.96642e-05	0.0017959	0.745,0.857	0.53,0.349	0.361
37158	ENSG00000269893.8	SNHG8	chr4	+	118278933	118279137	118278943	118279137	118278708	118278809	37158	43,43	14,5	35,16	2,0	109	99	0.000780486	0.0205859	0.736,0.887	0.941,1.0	-0.159
37161	ENSG00000269893.8	SNHG8	chr4	+	118278933	118279137	118278965	118279137	118278754	118278792	37161	33,26	10,13	0,1	5,5	131	99	2.42214e-07	2.28282e-05	0.714,0.602	0.0,0.131	0.592
37249	ENSG00000180801.14	ARSJ	chr4	-	113970829	113970951	113970829	113970947	113978436	113979727	37249	3,6	9,7	0,0	8,6	103	99	8.17781e-06	0.000482285	0.243,0.452	0.0,0.0	0.348
37264	ENSG00000143543.15	JTB	chr1	-	153977158	153977406	153977158	153977389	153977543	153977655	37264	84,55	23,24	77,54	9,8	116	99	0.00178997	0.0396009	0.757,0.662	0.88,0.852	-0.156
37270	ENSG00000170891.11	CYTL1	chr4	-	5018240	5018360	5018240	5018355	5019292	5019458	37270	4,1	2,2	0,0	1,6	104	99	2.39547e-05	0.0011906	0.656,0.322	0.0,0.0	0.489
37333	ENSG00000103197.18	TSC2	chr16	+	2060598	2060813	2060669	2060813	2057104	2057178	37333	2,7	0,0	4,1	7,8	170	99	2.31181e-09	3.81635e-07	1.0,1.0	0.25,0.068	0.841
37339	ENSG00000103197.18	TSC2	chr16	+	2061801	2061991	2061870	2061991	2060669	2060813	37339	15,30	283313	92,76	223199	168	99	0	0	0.03,0.053	0.196,0.184	-0.149
37340	ENSG00000103197.18	TSC2	chr16	+	2061801	2061991	2061870	2061991	2060952	2061039	37340	15,30	42,60	79,64	18,15	168	99	0	0	0.174,0.228	0.721,0.715	-0.517
37364	ENSG00000103197.18	TSC2	chr16	+	2084565	2085026	2084950	2085026	2083797	2083816	37364	9,11	2,3	36,32	1,0	198	99	0.000303786	0.00960347	0.692,0.647	0.947,1.0	-0.304
37366	ENSG00000103197.18	TSC2	chr16	+	2084634	2085026	2084950	2085026	2083797	2083816	37366	7,8	2,3	18,18	1,0	198	99	0.000375386	0.0114023	0.636,0.571	0.9,1.0	-0.347
37403	ENSG00000116120.10	FARSB	chr2	-	222613266	222613380	222613266	222613377	222613810	222613928	37403	4,5	4,1	5,1	0,0	102	99	0.000208609	0.00710518	0.493,0.829	1.0,1.0	-0.339
37418	ENSG00000116120.10	FARSB	chr2	-	222646800	222646996	222646800	222646970	222648739	222648795	37418	37,30	1,4	15,6	5,6	125	99	0.00109506	0.0269628	0.967,0.856	0.704,0.442	0.339
37427	ENSG00000164089.9	ETNPPL	chr4	-	108743788	108743856	108743788	108743850	108746398	108746529	37427	19,18	8,0	8,3	0,0	105	99	0.00100138	0.0250925	0.691,1.0	1.0,1.0	-0.155
37477	ENSG00000038210.14	PI4K2B	chr4	+	25259036	25259190	25259051	25259190	25256542	25256674	37477	105112	6,6	39,17	14,3	114	99	0.000147048	0.00534645	0.938,0.942	0.708,0.831	0.17
37508	ENSG00000166889.14	PATL1	chr11	-	59655522	59655759	59655522	59655734	59656498	59656600	37508	0,0	1,2	1,2	0,0	124	99	5.30775e-09	7.76528e-07	0.0,0.0	1.0,1.0	-1
37651	ENSG00000118762.8	PKD2	chr4	+	88036135	88036353	88036219	88036353	88031084	88031140	37651	11,6	12,6	13,18	2,1	183	99	1.43421e-05	0.00077408	0.332,0.351	0.779,0.907	-0.501
37668	ENSG00000156253.7	RWDD2B	chr21	-	29007875	29008261	29007875	29007956	29008394	29008621	37668	3,2	0,0	0,0	1,1	198	99	5.17107e-09	7.59319e-07	1.0,1.0	0.0,0.0	1
37816	ENSG00000130175.9	PRKCSH	chr19	+	11447695	11447789	11447722	11447789	11447564	11447618	37816	676773	423522	467365	740519	126	99	8.38107e-13	2.8078e-10	0.557,0.538	0.331,0.356	0.204
38023	ENSG00000162735.18	PEX19	chr1	-	160282038	160282498	160282038	160282200	160282943	160283109	38023	26,22	6,7	18,16	25,22	198	99	1.04257e-05	0.000593774	0.684,0.611	0.265,0.267	0.381
38054	ENSG00000138785.15	INTS12	chr4	-	105703647	105703827	105703647	105703812	105708637	105709108	38054	0,1	2,2	1,2	1,0	114	99	4.94539e-05	0.00215827	0.0,0.303	0.465,1.0	-0.581
38072	ENSG00000117408.11	IPO13	chr1	+	43957315	43957549	43957401	43957549	43956559	43956701	38072	39,37	3,2	99,83	39,39	185	99	5.87058e-07	5.00625e-05	0.874,0.908	0.576,0.532	0.337
38073	ENSG00000117408.11	IPO13	chr1	+	43957089	43957315	43957194	43957315	43956809	43956976	38073	26,16	157152	74,45	135,86	198	99	1.09981e-10	2.5199e-08	0.076,0.05	0.215,0.207	-0.148
38111	ENSG00000163319.11	MRPS18C	chr4	+	83460957	83461032	83460972	83461032	83456908	83456958	38111	17,19	41,29	25,22	12,9	114	99	1.48155e-05	0.000794417	0.265,0.363	0.644,0.68	-0.348
38208	ENSG00000115760.14	BIRC6	chr2	+	32526477	32526737	32526696	32526737	32525463	32525628	38208	0,1	2,0	2,4	0,0	198	99	0.00119564	0.028819	0.0,1.0	1.0,1.0	-0.5
38252	ENSG00000286268.1	AF196969.1	chrX	+	48522144	48522252	48522192	48522252	48521805	48521907	38252	0,0	5,4	1,4	1,0	147	99	6.55051e-07	5.51529e-05	0.0,0.0	0.402,1.0	-0.701
38280	ENSG00000111605.18	CPSF6	chr12	+	69255001	69256052	69255959	69256052	69253050	69253154	38280	5,8	9,10	0,0	11,6	198	99	4.76288e-06	0.000303394	0.217,0.286	0.0,0.0	0.252
38410	ENSG00000100083.19	GGA1	chr22	+	37630587	37630709	37630589	37630709	37629997	37630170	38410	5,2	2,5	4,2	1,0	101	99	0.00121804	0.0292704	0.71,0.282	0.797,1.0	-0.403
38479	ENSG00000161328.11	LRRC56	chr11	+	538522	538860	538597	538860	537526	537605	38479	11,4	7,3	1,0	16,10	174	99	3.90666e-08	4.47548e-06	0.472,0.431	0.034,0.0	0.434
38520	ENSG00000171703.17	TCEA2	chr20	+	64066456	64066538	64066475	64066538	64062429	64062503	38520	4,4	22,22	10,7	11,5	118	99	0.00033652	0.0104608	0.132,0.132	0.433,0.54	-0.355
38522	ENSG00000171703.17	TCEA2	chr20	+	64066364	64066538	64066405	64066538	64063236	64063384	38522	2,0	2,6	3,1	0,1	140	99	0.000191239	0.00662678	0.414,0.0	1.0,0.414	-0.5
38592	ENSG00000125089.17	SH3TC1	chr4	+	8233219	8233513	8233362	8233513	8232706	8233065	38592	36,46	26,20	53,41	5,7	198	99	4.58038e-05	0.00201998	0.409,0.535	0.841,0.745	-0.321
38594	ENSG00000125089.17	SH3TC1	chr4	+	8241364	8241803	8241461	8241803	8240843	8240918	38594	7,10	5,4	2,4	0,0	196	99	9.88373e-07	7.85712e-05	0.414,0.558	1.0,1.0	-0.514
38670	ENSG00000104133.15	SPG11	chr15	-	44584258	44584558	44584258	44584414	44585635	44585850	38670	147154	12,22	179130	1,2	198	99	1.13905e-08	1.51369e-06	0.86,0.778	0.989,0.97	-0.161
38724	ENSG00000163931.16	TKT	chr3	-	53232738	53232839	53232738	53232813	53233155	53235019	38724	1,2	2,2	1,1	0,0	125	99	5.01068e-05	0.00217486	0.284,0.442	1.0,1.0	-0.637
38835	ENSG00000116044.16	NFE2L2	chr2	-	177385285	177385399	177385285	177385394	177392572	177392697	38835	6,7	6,6	4,3	0,1	104	99	0.000422424	0.012535	0.488,0.526	1.0,0.741	-0.364
38844	ENSG00000178950.17	GAK	chr4	-	866363	866534	866363	866501	866955	867429	38844	151134	136117	148142	75,48	132	99	5.06541e-05	0.00219265	0.454,0.462	0.597,0.689	-0.185
38925	ENSG00000101004.15	NINL	chr20	-	25459181	25459460	25459181	25459355	25461521	25461635	38925	0,0	2,4	3,7	1,1	198	99	3.43015e-08	4.01026e-06	0.0,0.0	0.6,0.778	-0.689
38940	ENSG00000101004.15	NINL	chr20	-	25510673	25511031	25510673	25510740	25512833	25513006	38940	13,16	61,37	7,4	120,95	198	99	1.23018e-06	9.47699e-05	0.096,0.178	0.028,0.021	0.113
38943	ENSG00000266714.9	MYO15B	chr17	+	75591575	75591712	75591615	75591712	75591171	75591246	38943	5,15	42,54	23,23	20,29	139	99	4.50711e-06	0.000290949	0.078,0.165	0.45,0.361	-0.284
38971	ENSG00000266714.9	MYO15B	chr17	+	75613977	75614360	75614200	75614360	75613704	75613777	38971	2,5	0,0	5,4	5,1	198	99	1.92389e-06	0.000139836	1.0,1.0	0.333,0.667	0.5
38975	ENSG00000266714.9	MYO15B	chr17	+	75613980	75614364	75614200	75614364	75613704	75613777	38975	11,14	0,0	8,6	5,1	198	99	8.09291e-06	0.000477985	1.0,1.0	0.444,0.75	0.403
38978	ENSG00000266714.9	MYO15B	chr17	+	75613985	75614360	75614200	75614360	75613704	75613777	38978	1,4	0,0	4,2	5,1	198	99	1.44964e-07	1.43229e-05	1.0,1.0	0.286,0.5	0.607
38984	ENSG00000266714.9	MYO15B	chr17	+	75614562	75614683	75614635	75614683	75614246	75614360	38984	44,52	0,0	76,48	11,1	172	99	5.61121e-05	0.0023887	1.0,1.0	0.799,0.965	0.118
39200	ENSG00000061938.18	TNK2	chr3	-	195866888	195867264	195866888	195867016	195867360	195868709	39200	76,59	2,7	43,30	31,26	198	99	1.30034e-11	3.5386e-09	0.95,0.808	0.41,0.366	0.491
39204	ENSG00000061938.18	TNK2	chr3	-	195867168	195867280	195867168	195867258	195867360	195868709	39204	8,1	9,1	0,1	1,3	121	99	0.00174107	0.0387015	0.421,0.45	0.0,0.214	0.329
39225	ENSG00000010165.20	EEF1AKNMT	chr1	+	171789937	171790035	171789999	171790035	171787862	171787930	39225	9,2	26,12	34,26	20,29	161	99	0.000230332	0.00771653	0.175,0.093	0.511,0.355	-0.299
39237	ENSG00000076555.15	ACACB	chr12	+	109258959	109259108	109258972	109259108	109258267	109258364	39237	0,0	18,27	7,2	15,18	112	99	3.58081e-05	0.00165227	0.0,0.0	0.292,0.089	-0.191
39253	ENSG00000188766.12	SPRED3	chr19	+	38394426	38394763	38394642	38394763	38392211	38392288	39253	42,46	92,89	30,15	148,82	198	99	5.05045e-05	0.00218855	0.186,0.205	0.092,0.084	0.108
39269	ENSG00000185825.16	BCAP31	chrX	-	153723507	153723674	153723507	153723562	153724333	153724746	39269	31,29	2,5	58,46	1,0	198	99	0.000335807	0.0104509	0.886,0.744	0.967,1.0	-0.169
39283	ENSG00000145014.17	TMEM44	chr3	-	194616392	194616891	194616392	194616587	194623223	194623310	39283	13,13	7,3	10,8	0,0	198	99	1.92881e-06	0.000139938	0.481,0.684	1.0,1.0	-0.417
39302	ENSG00000223749.10	MIR503HG	chrX	-	134544713	134544841	134544713	134544797	134545464	134545602	39302	40,31	5,4	54,38	1,0	143	99	0.0002506	0.00821073	0.847,0.843	0.974,1.0	-0.142
39330	ENSG00000164168.7	TMEM184C	chr4	+	147633598	147633923	147633785	147633923	147632954	147633002	39330	1,0	4,4	4,5	7,1	198	99	0.000609217	0.0167617	0.111,0.0	0.222,0.714	-0.412
39332	ENSG00000164168.7	TMEM184C	chr4	+	147633598	147633923	147633846	147633923	147632954	147633002	39332	25,20	1,1	31,27	13,3	198	99	0.00240494	0.0493833	0.926,0.909	0.544,0.818	0.236
39338	ENSG00000164168.7	TMEM184C	chr4	+	147633734	147633923	147633846	147633923	147632954	147633002	39338	24,21	1,1	27,22	13,3	198	99	0.00118021	0.0286549	0.923,0.913	0.509,0.786	0.271
39347	ENSG00000164168.7	TMEM184C	chr4	+	147633785	147633923	147633846	147633923	147632954	147633002	39347	28,24	1,1	34,23	13,3	160	99	0.0005495	0.0154274	0.945,0.937	0.618,0.826	0.219
39535	ENSG00000234171.3	RNASEH1-AS1	chr2	+	3559403	3559729	3559447	3559729	3558473	3558750	39535	35,28	4,0	16,11	11,2	143	99	0.00172255	0.038354	0.858,1.0	0.502,0.792	0.282
39553	ENSG00000063046.17	EIF4B	chr12	+	53027751	53028173	53028014	53028173	53022492	53022627	39553	42,49	131127	45,33	39,30	198	99	3.4133e-07	3.07521e-05	0.138,0.162	0.366,0.355	-0.21
39560	ENSG00000063046.17	EIF4B	chr12	+	53027783	53028173	53028014	53028173	53022492	53022627	39560	46,54	131127	49,38	39,30	198	99	1.10383e-07	1.12837e-05	0.149,0.175	0.386,0.388	-0.225
39562	ENSG00000063046.17	EIF4B	chr12	+	53027790	53028173	53028014	53028173	53022492	53022627	39562	41,50	131127	45,32	39,30	198	99	4.91966e-07	4.27769e-05	0.135,0.164	0.366,0.348	-0.207
39579	ENSG00000136518.17	ACTL6A	chr3	+	179575402	179575488	179575431	179575488	179574369	179574501	39579	16,10	6,2	20,3	0,0	128	99	2.49964e-05	0.00123029	0.673,0.795	1.0,1.0	-0.266
39590	ENSG00000105613.10	MAST1	chr19	+	12838268	12838300	12838271	12838300	12833950	12834006	39590	11,4	0,0	13,6	5,1	102	99	0.000135558	0.00499705	1.0,1.0	0.716,0.853	0.216
39638	ENSG00000156398.13	SFXN2	chr10	+	102729322	102729808	102729722	102729808	102728430	102728529	39638	15,21	6,2	4,0	17,15	198	99	1.92743e-09	3.26288e-07	0.556,0.84	0.105,0.0	0.645
39639	ENSG00000156398.13	SFXN2	chr10	+	102732733	102732908	102732858	102732908	102732151	102732218	39639	1,1	104124	12,2	16,13	198	99	1.56891e-08	2.01118e-06	0.005,0.004	0.273,0.071	-0.168
39646	ENSG00000231663.1	COA6-AS1	chr1	-	234372806	234373210	234372806	234373190	234373422	234373593	39646	6,7	1,0	10,6	13,2	119	99	0.00013073	0.00484371	0.833,1.0	0.39,0.714	0.364
39659	ENSG00000163584.18	RPL22L1	chr3	-	170868012	170868187	170868012	170868161	170868297	170868390	39659	3,3	1,0	1,0	1,1	125	99	0.00115493	0.028144	0.704,1.0	0.442,0.0	0.631
39672	ENSG00000085274.15	MYNN	chr3	+	169778883	169779561	169779333	169779561	169774264	169774561	39672	13,12	5,3	26,16	1,1	198	99	0.00226588	0.0472581	0.565,0.667	0.929,0.889	-0.293
39703	ENSG00000144366.16	GULP1	chr2	+	188569562	188569643	188569619	188569643	188569238	188569355	39703	1,1	0,0	5,1	3,1	156	99	0.000186713	0.00648971	1.0,1.0	0.514,0.388	0.549
39709	ENSG00000168137.16	SETD5	chr3	+	9421322	9421592	9421478	9421592	9397903	9397977	39709	4,1	0,3	0,0	3,1	198	99	0.00235787	0.0486674	1.0,0.143	0.0,0.0	0.572
39784	ENSG00000167671.12	UBXN6	chr19	-	4446048	4446413	4446048	4446197	4446499	4446717	39784	708630	48,34	269218	57,50	198	99	3.96805e-12	1.17181e-09	0.881,0.903	0.702,0.686	0.198
39804	ENSG00000198168.9	SVIP	chr11	-	22827823	22827874	22827823	22827870	22829256	22829373	39804	22,22	0,0	11,10	0,6	103	99	0.00100749	0.0252093	1.0,1.0	1.0,0.616	0.192
39868	ENSG00000248015.7	AC005329.1	chr19	-	1393565	1393624	1393565	1393602	1393887	1394357	39868	0,2	5,8	2,2	2,0	121	99	0.00155558	0.0353836	0.0,0.17	0.45,1.0	-0.64
39875	ENSG00000109180.14	OCIAD1	chr4	+	48849819	48849996	48849886	48849996	48848398	48848446	39875	0,0	2,1	2,3	0,2	166	99	1.75367e-05	0.000917499	0.0,0.0	1.0,0.472	-0.736
40024	ENSG00000270647.6	TAF15	chr17	+	35822621	35822718	35822644	35822718	35820331	35820437	40024	4,4	3,2	3,2	0,0	122	99	7.02737e-05	0.00287344	0.52,0.619	1.0,1.0	-0.43
40070	ENSG00000077238.14	IL4R	chr16	+	27345184	27345602	27345571	27345602	27344907	27345020	40070	1,0	3,4	6,5	1,3	198	99	3.5911e-05	0.00165415	0.143,0.0	0.75,0.455	-0.531
40094	ENSG00000166986.15	MARS	chr12	+	57489427	57489558	57489454	57489558	57489266	57489345	40094	13,16	17,14	29,16	6,4	126	99	0.000138424	0.00508155	0.375,0.473	0.792,0.759	-0.352
40219	ENSG00000161202.20	DVL3	chr3	+	184167610	184168065	184167897	184168065	184166876	184166975	40219	25,29	1,0	65,44	14,8	198	99	9.44298e-06	0.000544809	0.926,1.0	0.699,0.733	0.247
40228	ENSG00000161202.20	DVL3	chr3	+	184169905	184170364	184170318	184170364	184167897	184168065	40228	15,7	5,1	15,10	20,23	198	99	0.000360648	0.0110813	0.6,0.778	0.273,0.179	0.463
40230	ENSG00000161202.20	DVL3	chr3	+	184169935	184170364	184170318	184170364	184167897	184168065	40230	22,10	5,1	19,16	20,23	198	99	4.69417e-05	0.00206331	0.688,0.833	0.322,0.258	0.47
40245	ENSG00000144868.13	TMEM108	chr3	+	133044539	133044772	133044635	133044772	133038416	133038435	40245	0,0	2,1	1,1	0,0	195	99	6.06346e-09	8.69279e-07	0.0,0.0	1.0,1.0	-1
40292	ENSG00000081307.12	UBA5	chr3	+	132675228	132675680	132675604	132675680	132672049	132672177	40292	36,36	0,0	54,40	57,40	198	99	0	0	1.0,1.0	0.321,0.333	0.673
40294	ENSG00000081307.12	UBA5	chr3	+	132675329	132675680	132675604	132675680	132672049	132672177	40294	36,37	0,0	52,40	57,40	198	99	0	0	1.0,1.0	0.313,0.333	0.677
40330	ENSG00000124313.16	IQSEC2	chrX	-	53279154	53279651	53279154	53279613	53281495	53281614	40330	29,34	1,6	38,21	0,0	137	99	0.000448044	0.0131243	0.954,0.804	1.0,1.0	-0.121
40387	ENSG00000047365.12	ARAP2	chr4	-	36147547	36147746	36147547	36147712	36148404	36148507	40387	23,19	2,6	49,26	0,0	133	99	2.74662e-05	0.00133211	0.895,0.702	1.0,1.0	-0.202
40392	ENSG00000206417.8	H1FX-AS1	chr3	+	129317823	129318311	129317931	129318311	129317153	129317345	40392	0,1	7,15	6,2	12,11	198	99	0.00134428	0.0316018	0.0,0.032	0.2,0.083	-0.126
40562	ENSG00000196943.14	NOP9	chr14	+	24301569	24301722	24301611	24301722	24300676	24300857	40562	23,22	197232	36,44	116,97	141	99	9.58504e-09	1.28662e-06	0.076,0.062	0.179,0.242	-0.141
40614	ENSG00000274272.1	AC069281.2	chr7	-	100577085	100577340	100577085	100577154	100577496	100577558	40614	29,33	6,5	88,46	0,3	198	99	0.000205133	0.00701374	0.707,0.767	1.0,0.885	-0.206
40788	ENSG00000090621.14	PABPC4	chr1	-	39562072	39562407	39562072	39562203	39563613	39563741	40788	17,18	1,0	56,19	7,3	198	99	0.00137067	0.0320523	0.895,1.0	0.8,0.76	0.167
40794	ENSG00000090621.14	PABPC4	chr1	-	39563526	39563922	39563526	39563741	39564422	39564542	40794	882933	76,80	645413	481267	198	99	0	0	0.853,0.854	0.401,0.436	0.435
40795	ENSG00000090621.14	PABPC4	chr1	-	39563526	39563922	39563526	39563741	39564470	39564542	40795	604668	19,29	465320	140101	198	99	0	0	0.941,0.92	0.624,0.613	0.312
40833	ENSG00000186566.13	GPATCH8	chr17	-	44473289	44473759	44473289	44473756	44474828	44474903	40833	8,10	2,3	8,4	0,0	102	99	0.00153391	0.0349641	0.795,0.764	1.0,1.0	-0.22
40840	ENSG00000139044.11	B4GALNT3	chr12	+	557607	557761	557612	557761	556546	556866	40840	5,1	0,0	10,8	6,0	104	99	0.00102775	0.0256241	1.0,1.0	0.613,1.0	0.194
40899	ENSG00000188559.15	RALGAPA2	chr20	-	20571847	20571946	20571847	20571891	20572874	20573068	40899	38,48	1,1	35,38	11,4	154	99	9.98174e-05	0.00386539	0.961,0.969	0.672,0.859	0.199
40922	ENSG00000001167.14	NFYA	chr6	+	41091563	41091694	41091566	41091694	41090203	41090309	40922	1,0	3,2	4,1	3,1	102	99	0.000793975	0.0208727	0.244,0.0	0.564,0.493	-0.406
40948	ENSG00000272758.6	AC083798.2	chr3	+	122420988	122421404	122421190	122421404	122416224	122416250	40948	1,1	0,0	0,0	6,1	198	99	3.384e-09	5.23921e-07	1.0,1.0	0.0,0.0	1
40958	ENSG00000124207.17	CSE1L	chr20	+	49072292	49072697	49072567	49072697	49070204	49070297	40958	7,8	4,2	7,6	0,1	198	99	0.00143932	0.0332742	0.467,0.667	1.0,0.75	-0.308
41065	ENSG00000077150.20	NFKB2	chr10	+	102399926	102400337	102400079	102400337	102399576	102399718	41065	52,64	249242	166131	202163	198	99	1.15463e-14	5.05843e-12	0.095,0.117	0.291,0.287	-0.183
41102	ENSG00000112511.17	PHF1	chr6	+	33414483	33414829	33414735	33414829	33414335	33414366	41102	1,2	2,7	11,2	1,1	198	99	0.000127592	0.0047473	0.2,0.125	0.846,0.5	-0.511
41103	ENSG00000112511.17	PHF1	chr6	+	33414532	33414829	33414735	33414829	33414335	33414366	41103	1,2	2,7	8,3	1,1	198	99	0.000108336	0.004139	0.2,0.125	0.8,0.6	-0.537
41163	ENSG00000148300.12	REXO4	chr9	-	133414664	133414957	133414664	133414833	133417619	133418096	41163	7,4	11,11	0,0	3,5	198	99	0.000154848	0.00556656	0.241,0.154	0.0,0.0	0.198
41194	ENSG00000135336.14	ORC3	chr6	+	87595107	87595437	87595153	87595437	87594526	87594613	41194	6,3	0,0	1,2	2,2	145	99	2.08849e-05	0.00106405	1.0,1.0	0.254,0.406	0.67
41271	ENSG00000087842.11	PIR	chrX	-	15429374	15429852	15429374	15429848	15455847	15456054	41271	0,2	1,2	3,1	1,0	103	99	0.00147102	0.0338499	0.0,0.49	0.742,1.0	-0.626
41325	ENSG00000171298.13	GAA	chr17	+	80112467	80112711	80112502	80112711	80111982	80112100	41325	10,10	0,0	28,8	4,2	134	99	0.000754784	0.0200139	1.0,1.0	0.838,0.747	0.208
41331	ENSG00000171298.13	GAA	chr17	+	80112502	80112711	80112550	80112711	80111982	80112100	41331	0,0	1,2	4,2	0,0	147	99	1.04272e-09	1.92454e-07	0.0,0.0	1.0,1.0	-1
41354	ENSG00000185009.12	AP3M1	chr10	-	74138106	74138330	74138106	74138276	74150754	74151063	41354	5,3	0,0	2,0	1,2	153	99	0.000187935	0.00652081	1.0,1.0	0.564,0.0	0.718
41408	ENSG00000100239.16	PPP6R2	chr22	+	50393390	50393799	50393749	50393799	50388985	50389111	41408	0,1	8,5	3,3	6,3	198	99	0.00205696	0.0438628	0.0,0.091	0.2,0.333	-0.221
41448	ENSG00000100359.21	SGSM3	chr22	+	40408773	40408842	40408793	40408842	40408626	40408697	41448	16,18	104108	45,29	102,74	119	99	6.92994e-05	0.00283942	0.113,0.122	0.268,0.246	-0.14
41492	ENSG00000255154.7	HTD2	chr3	+	58310308	58310591	58310506	58310591	58306313	58306417	41492	84,74	52,60	126,85	42,33	198	99	0.000848196	0.0220365	0.447,0.381	0.6,0.563	-0.167
41705	ENSG00000243989.9	ACY1	chr3	+	51987152	51987611	51987555	51987611	51986987	51987061	41705	24,9	0,0	22,16	10,3	198	99	1.22037e-06	9.43538e-05	1.0,1.0	0.524,0.727	0.375
41721	ENSG00000041880.14	PARP3	chr3	+	51943998	51944217	51944121	51944217	51943353	51943538	41721	2,1	1,3	2,1	0,0	198	99	5.64714e-06	0.000351498	0.5,0.143	1.0,1.0	-0.678
41791	ENSG00000164080.13	RAD54L2	chr3	+	51572821	51572915	51572824	51572915	51541579	51541650	41791	0,1	1,2	8,3	6,2	102	99	0.00188554	0.041077	0.0,0.327	0.564,0.593	-0.415
41803	ENSG00000114735.9	HEMK1	chr3	+	50572076	50572208	50572114	50572208	50571709	50571801	41803	13,9	92153	25,16	31,46	137	99	3.00392e-07	2.73731e-05	0.093,0.041	0.368,0.201	-0.217
41921	ENSG00000068745.15	IP6K2	chr3	-	48694458	48694936	48694458	48694841	48695089	48695588	41921	0,0	7,2	2,1	0,1	194	99	0.000507402	0.0144748	0.0,0.0	1.0,0.338	-0.669
41994	ENSG00000167985.6	SDHAF2	chr11	+	61437600	61437697	61437668	61437697	61430143	61430182	41994	2,1	0,1	1,0	5,1	167	99	0.000186297	0.00648655	1.0,0.372	0.106,0.0	0.633
42002	ENSG00000144959.10	NCEH1	chr3	-	172647861	172648114	172647861	172648034	172710846	172711218	42002	19,19	0,0	67,37	10,2	179	99	0.000130129	0.00482365	1.0,1.0	0.787,0.911	0.151
42008	ENSG00000088727.12	KIF9	chr3	-	47277281	47277628	47277281	47277379	47280951	47281195	42008	4,1	25,19	5,3	3,4	198	99	0.00144914	0.0334526	0.074,0.026	0.455,0.273	-0.314
42104	ENSG00000146223.14	RPL7L1	chr6	+	42883854	42883941	42883857	42883941	42883450	42883614	42104	0,1	9,8	2,2	0,2	102	99	6.14339e-05	0.00256728	0.0,0.108	1.0,0.493	-0.692
42189	ENSG00000114812.13	VIPR1	chr3	+	42534977	42535384	42535342	42535384	42532241	42532333	42189	5,1	0,2	0,0	1,1	198	99	0.00036305	0.0111386	1.0,0.2	0.0,0.0	0.6
42238	ENSG00000112514.16	CUTA	chr6	-	33417480	33417816	33417480	33417695	33417958	33418005	42238	647696	549653	1274996	547470	198	99	1.74959e-09	3.0051e-07	0.371,0.348	0.538,0.514	-0.167
42241	ENSG00000112514.16	CUTA	chr6	-	33417480	33417834	33417480	33417695	33417958	33418122	42241	640693	549653	1268993	547470	198	99	1.44716e-09	2.5249e-07	0.368,0.347	0.537,0.514	-0.168
42277	ENSG00000026950.17	BTN3A1	chr6	+	26407702	26407952	26407826	26407952	26405908	26406256	42277	4,4	13,13	4,1	0,1	198	99	0.00112109	0.0274691	0.133,0.133	1.0,0.333	-0.533
42292	ENSG00000141524.15	TMC6	chr17	-	78124592	78124985	78124592	78124655	78125157	78125263	42292	158178	0,5	63,55	11,11	198	99	3.77568e-09	5.78943e-07	1.0,0.947	0.741,0.714	0.246
42294	ENSG00000141524.15	TMC6	chr17	-	78124592	78124985	78124592	78124781	78125157	78125263	42294	164178	9,7	75,60	12,19	198	99	7.06066e-06	0.000427043	0.901,0.927	0.758,0.612	0.229
42296	ENSG00000141524.15	TMC6	chr17	-	78125725	78125855	78125725	78125834	78126276	78126366	42296	0,1	1,2	3,3	0,0	120	99	9.16735e-06	0.000530442	0.0,0.292	1.0,1.0	-0.854
42318	ENSG00000141524.15	TMC6	chr17	-	78126195	78126644	78126195	78126599	78128658	78128772	42318	23,49	0,0	41,36	7,4	144	99	1.38291e-05	0.000752148	1.0,1.0	0.801,0.861	0.169
42319	ENSG00000141524.15	TMC6	chr17	-	78126523	78126648	78126523	78126599	78128658	78128772	42319	25,57	0,0	52,41	7,4	148	99	2.42106e-05	0.00120125	1.0,1.0	0.832,0.873	0.147
42339	ENSG00000114745.13	GORASP1	chr3	-	39098740	39098853	39098740	39098815	39099352	39099503	42339	30,26	7,3	34,28	1,0	137	99	0.000117333	0.00441503	0.756,0.862	0.961,1.0	-0.171
42476	ENSG00000123933.17	MXD4	chr4	-	2255006	2255351	2255006	2255294	2257981	2258011	42476	38,45	23,14	114,82	13,8	156	99	4.07095e-05	0.00183663	0.512,0.671	0.848,0.867	-0.266
42477	ENSG00000123933.17	MXD4	chr4	-	2255006	2255355	2255006	2255294	2257981	2258011	42477	33,44	23,14	106,73	13,8	160	99	0.00011789	0.00443181	0.47,0.66	0.835,0.85	-0.278
42482	ENSG00000153560.12	UBP1	chr3	-	33396444	33396878	33396444	33396516	33397044	33397135	42482	35,40	1,3	34,28	19,12	198	99	3.51361e-07	3.15489e-05	0.946,0.87	0.472,0.538	0.403
42502	ENSG00000177000.12	MTHFR	chr1	-	11790348	11790748	11790348	11790716	11791206	11791326	42502	14,7	8,5	0,0	2,2	131	99	5.25254e-06	0.000330288	0.569,0.514	0.0,0.0	0.541
42503	ENSG00000177000.12	MTHFR	chr1	-	11790565	11790898	11790565	11790748	11791206	11791326	42503	47,38	14,7	31,36	0,0	198	99	3.33748e-08	3.93073e-06	0.627,0.731	1.0,1.0	-0.321
42520	ENSG00000169230.10	PRELID1	chr5	+	177306362	177306614	177306401	177306614	177306097	177306176	42520	5,4	0,0	8,12	6,1	138	99	0.000114403	0.00432643	1.0,1.0	0.489,0.896	0.307
42525	ENSG00000169230.10	PRELID1	chr5	+	177306371	177306614	177306401	177306614	177306097	177306176	42525	3,3	0,0	2,0	6,1	129	99	1.14054e-09	2.07174e-07	1.0,1.0	0.204,0.0	0.898
42530	ENSG00000169230.10	PRELID1	chr5	+	177306384	177306614	177306401	177306614	177306097	177306176	42530	2,2	0,0	0,2	6,1	116	99	3.03462e-07	2.76213e-05	1.0,1.0	0.0,0.631	0.684
42589	ENSG00000176248.9	ANAPC2	chr9	-	137178067	137178135	137178067	137178116	137180180	137180384	42589	2,0	4,9	2,1	1,0	118	99	0.000155047	0.00556871	0.296,0.0	0.627,1.0	-0.665
42614	ENSG00000109323.10	MANBA	chr4	-	102634787	102634975	102634787	102634873	102635864	102636007	42614	8,2	0,0	2,3	1,2	198	99	0.000391256	0.0117884	1.0,1.0	0.5,0.429	0.535
42619	ENSG00000109323.10	MANBA	chr4	-	102657681	102657900	102657681	102657772	102664684	102669049	42619	102107	0,0	64,55	7,2	198	99	3.23729e-05	0.00152645	1.0,1.0	0.821,0.932	0.123
42652	ENSG00000196670.13	ZFP62	chr5	-	180860527	180860679	180860527	180860654	180861218	180861285	42652	0,1	8,8	2,2	0,1	124	99	1.62036e-06	0.000119849	0.0,0.091	1.0,0.615	-0.762
42674	ENSG00000283580.3	AC098484.3	chr1	+	42773540	42773649	42773562	42773649	42767305	42767390	42674	0,3	10,14	6,6	7,5	121	99	0.00045743	0.0133649	0.0,0.149	0.412,0.495	-0.379
42785	ENSG00000137216.19	TMEM63B	chr6	+	44134419	44134743	44134560	44134743	44127624	44127678	42785	12,17	66,57	35,20	56,32	198	99	0.000449012	0.0131382	0.083,0.13	0.238,0.238	-0.131
42792	ENSG00000137216.19	TMEM63B	chr6	+	44139524	44139759	44139707	44139759	44138479	44138517	42792	7,5	0,0	6,7	9,4	198	99	9.56715e-08	9.93265e-06	1.0,1.0	0.25,0.467	0.641
42899	ENSG00000146731.11	CCT6A	chr7	+	56062665	56062755	56062682	56062755	56060268	56060416	42899	42,36	0,1	55,47	10,4	116	99	8.52139e-05	0.00339552	1.0,0.968	0.824,0.909	0.117
42947	ENSG00000114270.17	COL7A1	chr3	-	48570133	48570232	48570133	48570178	48570464	48570500	42947	7,11	0,0	17,13	18,17	153	99	2.05573e-09	3.45077e-07	1.0,1.0	0.379,0.331	0.645
42948	ENSG00000114270.17	COL7A1	chr3	-	48570133	48570252	48570133	48570178	48570464	48570500	42948	8,11	0,0	26,16	18,17	173	99	1.51304e-08	1.94582e-06	1.0,1.0	0.453,0.35	0.599
42955	ENSG00000114270.17	COL7A1	chr3	-	48572391	48572739	48572391	48572538	48572861	48572942	42955	64105	1,0	138,68	24,16	198	99	2.99015e-11	7.59289e-09	0.97,1.0	0.742,0.68	0.274
42981	ENSG00000114270.17	COL7A1	chr3	-	48589326	48589645	48589326	48589470	48590212	48590356	42981	2,3	0,0	17,12	1,4	198	99	0.000529184	0.014989	1.0,1.0	0.895,0.6	0.252
43185	ENSG00000174939.11	ASPHD1	chr16	+	29901533	29901920	29901551	29901920	29900374	29900566	43185	0,1	24,44	4,3	22,23	117	99	0.00160326	0.036183	0.0,0.019	0.133,0.099	-0.107
43275	ENSG00000168397.17	ATG4B	chr2	+	241653449	241653524	241653511	241653524	241653306	241653369	43275	18,20	141139	35,21	73,50	161	99	1.97222e-06	0.000142828	0.073,0.081	0.228,0.205	-0.14
43397	ENSG00000144504.15	ANKMY1	chr2	-	240520361	240520533	240520361	240520454	240523884	240524381	43397	24,13	10,8	29,9	1,0	178	99	4.96142e-07	4.30462e-05	0.572,0.475	0.942,1.0	-0.448
43429	ENSG00000054267.22	ARID4B	chr1	-	235176747	235176903	235176747	235176870	235177799	235177913	43429	3,2	2,3	3,3	0,0	132	99	4.72397e-06	0.00030157	0.529,0.333	1.0,1.0	-0.569
43476	ENSG00000132329.11	RAMP1	chr2	+	237877989	237878108	237877992	237878108	237877223	237877362	43476	7,6	4,3	6,0	12,16	102	99	0.00050541	0.0144232	0.629,0.66	0.327,0.0	0.481
43480	ENSG00000124831.19	LRRFIP1	chr2	+	237769685	237769992	237769942	237769992	237760063	237760205	43480	8,4	62,56	5,7	4,1	198	99	1.24884e-05	0.000689513	0.061,0.034	0.385,0.778	-0.534
43503	ENSG00000130985.17	UBA1	chrX	+	47199188	47199566	47199479	47199566	47199047	47199106	43503	60,66	1,2	61,34	81,52	198	99	0	0	0.968,0.943	0.274,0.246	0.696
43512	ENSG00000130985.17	UBA1	chrX	+	47206077	47206330	47206247	47206330	47203540	47203696	43512	23,11	1,0	124,78	9,14	198	99	0.00113047	0.0276832	0.92,1.0	0.873,0.736	0.155
43544	ENSG00000087157.19	PGS1	chr17	+	78403689	78403830	78403693	78403830	78400830	78400855	43544	11,5	1,3	1,1	1,5	103	99	0.00192152	0.0416939	0.914,0.616	0.49,0.161	0.44
43623	ENSG00000187522.16	HSPA14	chr10	+	14851204	14851323	14851277	14851323	14849720	14849811	43623	124159	1,2	117,76	8,11	172	99	3.2747e-06	0.000222596	0.986,0.979	0.894,0.799	0.136
43668	ENSG00000162004.17	CCDC78	chr16	-	725088	725580	725088	725293	725793	725880	43668	49,27	2,3	61,46	43,37	198	99	4.09211e-10	8.21865e-08	0.925,0.818	0.415,0.383	0.472
43825	ENSG00000070778.13	AL162171.1	chr14	-	88485781	88485894	88485781	88485860	88496412	88496492	43825	2,3	0,1	0,0	2,2	133	99	1.94717e-08	2.42587e-06	1.0,0.691	0.0,0.0	0.845
43869	ENSG00000107443.16	CCNJ	chr10	+	96057065	96057247	96057120	96057247	96056700	96057000	43869	44,44	6,5	84,64	40,38	154	99	4.76395e-06	0.000303394	0.825,0.85	0.574,0.52	0.29
43870	ENSG00000107443.16	CCNJ	chr10	+	96057065	96057247	96057123	96057247	96056700	96057000	43870	56,47	32,20	92,82	222196	157	99	4.0834e-13	1.46239e-10	0.525,0.597	0.207,0.209	0.353
43875	ENSG00000148719.15	DNAJB12	chr10	-	72353341	72353542	72353341	72353408	72354764	72355149	43875	0,1	1,1	1,1	0,0	198	99	0.000271237	0.00873106	0.0,0.333	1.0,1.0	-0.834
43939	ENSG00000153944.11	MSI2	chr17	+	57674897	57675126	57674971	57675126	57652098	57652161	43939	87,68	143128	91,51	71,38	173	99	1.4236e-05	0.000771649	0.258,0.233	0.423,0.434	-0.183
43964	ENSG00000163466.16	ARPC2	chr2	+	218226971	218227097	218226995	218227097	218225919	218225954	43964	0,0	8,10	5,0	8,2	123	99	0.00197628	0.0425193	0.0,0.0	0.335,0.0	-0.168
43966	ENSG00000163466.16	ARPC2	chr2	+	218234848	218235044	218234859	218235044	218234351	218234397	43966	3,5	4,1	9,6	1,0	110	99	0.00142466	0.0330494	0.403,0.818	0.89,1.0	-0.335
43993	ENSG00000075399.14	VPS9D1	chr16	-	89711897	89712099	89711897	89711969	89712604	89712716	43993	3,1	0,0	9,9	4,3	198	99	2.49617e-05	0.00122934	1.0,1.0	0.529,0.6	0.435
44041	ENSG00000126870.16	WDR60	chr7	+	158911549	158911679	158911626	158911679	158902375	158902595	44041	31,45	0,0	29,25	5,12	176	99	3.40871e-08	3.99691e-06	1.0,1.0	0.765,0.54	0.347
44108	ENSG00000115661.14	STK16	chr2	+	219246656	219246876	219246717	219246876	219245895	219246085	44108	171232	16,20	90,62	26,10	160	99	0.00132602	0.0313085	0.869,0.878	0.682,0.793	0.136
44155	ENSG00000163481.8	RNF25	chr2	-	218664826	218665244	218664826	218664873	218665915	218666084	44155	38,31	0,2	49,30	7,8	198	99	0.000251775	0.00823423	1.0,0.886	0.778,0.652	0.228
44187	ENSG00000164845.16	FAM86FP	chr12	-	8234341	8234447	8234341	8234425	8235600	8235734	44187	0,0	9,19	8,2	5,12	121	99	2.29905e-05	0.00115074	0.0,0.0	0.567,0.12	-0.343
44234	ENSG00000127837.9	AAMP	chr2	-	218265019	218265159	218265019	218265118	218265370	218265921	44234	2,6	1,0	0,1	2,1	140	99	6.41685e-06	0.000394176	0.586,1.0	0.0,0.414	0.586
44249	ENSG00000127837.9	AAMP	chr2	-	218266846	218266977	218266846	218266952	218267493	218267613	44249	2,2	3,1	1,0	9,2	124	99	0.00239263	0.0492192	0.347,0.615	0.081,0.0	0.441
44317	ENSG00000244257.5	PKD1P1	chr16	+	16318550	16319038	16318922	16319038	16317895	16318079	44317	0,12	36,4	12,4	1,0	198	99	1.36241e-06	0.000102579	0.0,0.6	0.857,1.0	-0.629
44325	ENSG00000160803.8	UBQLN4	chr1	-	156041865	156042191	156041865	156041987	156042773	156042913	44325	12,17	3,1	16,14	27,9	198	99	0.000259538	0.00843963	0.667,0.895	0.229,0.438	0.448
44326	ENSG00000160803.8	UBQLN4	chr1	-	156041865	156042236	156041865	156041987	156042773	156042913	44326	630563	3,1	250253	27,9	198	99	2.45137e-13	9.13354e-11	0.991,0.996	0.822,0.934	0.116
44327	ENSG00000160803.8	UBQLN4	chr1	-	156041865	156042265	156041865	156041987	156042773	156042913	44327	13,15	3,1	15,14	27,9	198	99	0.000229058	0.00768027	0.684,0.882	0.217,0.438	0.456
44328	ENSG00000160803.8	UBQLN4	chr1	-	156041865	156042280	156041865	156041987	156042773	156042913	44328	12,15	3,1	17,14	27,9	198	99	0.000416024	0.0123892	0.667,0.882	0.239,0.438	0.436
44428	ENSG00000197713.15	RPE	chr2	+	210017771	210017816	210017789	210017816	210017472	210017559	44428	3,5	9,5	4,3	1,0	117	99	8.37712e-05	0.00334975	0.22,0.458	0.772,1.0	-0.547
44429	ENSG00000197713.15	RPE	chr2	+	210017771	210018221	210018152	210018221	210017472	210017559	44429	42,33	30,31	51,30	13,10	198	99	0.000372302	0.0113389	0.412,0.347	0.662,0.6	-0.252
44434	ENSG00000164062.13	APEH	chr3	+	49676112	49676515	49676377	49676515	49675890	49675966	44434	63,73	8,9	36,20	38,27	198	99	7.86038e-14	3.1337e-11	0.797,0.802	0.321,0.27	0.504
44474	ENSG00000072110.13	ACTN1	chr14	-	68909317	68909475	68909317	68909396	68912155	68912242	44474	37,32	0,1	15,8	9,5	178	99	2.16998e-09	3.60544e-07	1.0,0.947	0.481,0.471	0.498
44509	ENSG00000107372.13	ZFAND5	chr9	-	72360627	72360784	72360627	72360734	72364695	72365235	44509	7,4	0,0	18,9	4,2	149	99	0.000431858	0.0127438	1.0,1.0	0.749,0.749	0.251
44513	ENSG00000107372.13	ZFAND5	chr9	-	72363469	72363631	72363469	72363595	72364695	72365235	44513	0,3	2,1	9,4	0,0	135	99	0.00149111	0.0342038	0.0,0.688	1.0,1.0	-0.656
44524	ENSG00000168026.18	TTC21A	chr3	+	39136329	39136494	39136399	39136494	39135092	39135174	44524	5,1	3,2	0,1	2,3	169	99	0.00229937	0.0477481	0.494,0.227	0.0,0.163	0.279
44525	ENSG00000168026.18	TTC21A	chr3	+	39136356	39136494	39136399	39136494	39135092	39135174	44525	8,0	3,2	0,0	2,3	142	99	0.00148941	0.0341814	0.65,0.0	0.0,0.0	0.325
44575	ENSG00000186001.13	LRCH3	chr3	+	197854149	197854287	197854247	197854287	197852560	197852620	44575	3,1	0,0	3,0	2,2	197	99	2.90187e-06	0.0002005	1.0,1.0	0.43,0.0	0.785
44635	ENSG00000111237.18	VPS29	chr12	-	110496011	110496187	110496011	110496094	110499534	110499546	44635	103118	11,8	105,75	2,0	192	99	3.26167e-05	0.00153613	0.828,0.884	0.964,1.0	-0.126
44666	ENSG00000138442.9	WDR12	chr2	-	202895997	202896219	202895997	202896215	202899530	202899637	44666	6,9	1,0	18,13	4,6	103	99	0.00131983	0.0311901	0.852,1.0	0.812,0.676	0.182
44745	ENSG00000082146.13	STRADB	chr2	+	201478368	201478601	201478562	201478601	201478149	201478191	44745	205203	13,18	278187	125109	198	99	0	0	0.887,0.849	0.527,0.462	0.373
44753	ENSG00000064012.21	CASP8	chr2	+	201266460	201266791	201266486	201266791	201258190	201258382	44753	139154	6,15	220129	63,39	125	99	7.81524e-09	1.07623e-06	0.948,0.89	0.734,0.724	0.19
44812	ENSG00000215769.8	ARHGAP27P1-BPTFP1-KPNA2P3	chr17	-	64764450	64764566	64764450	64764548	64779980	64780205	44812	2,2	3,2	0,0	2,1	117	99	0.00104603	0.0259423	0.361,0.458	0.0,0.0	0.409
44871	ENSG00000116679.16	IVNS1ABP	chr1	-	185308785	185309172	185308785	185308875	185309382	185309511	44871	411473	6,0	800608	229170	198	99	0	0	0.972,1.0	0.636,0.641	0.347
44912	ENSG00000270757.1	HSPE1-MOB4	chr2	+	197500699	197500886	197500745	197500886	197500412	197500439	44912	0,0	4,4	8,3	3,6	145	99	6.07278e-06	0.000375064	0.0,0.0	0.645,0.254	-0.45
44972	ENSG00000039537.13	C6	chr5	-	41159081	41159458	41159081	41159253	41160141	41160369	44972	5,6	17,11	1,0	24,8	198	99	0.000108502	0.00414333	0.128,0.214	0.02,0.0	0.161
45049	ENSG00000182087.14	TMEM259	chr19	-	1011366	1011649	1011366	1011612	1011740	1011798	45049	317306	168229	345270	423249	136	99	0.000393013	0.0118251	0.579,0.493	0.373,0.441	0.129
45096	ENSG00000114626.18	ABTB1	chr3	+	127676940	127677193	127677167	127677193	127676535	127676581	45096	30,20	0,0	17,8	11,2	198	99	3.85033e-08	4.44287e-06	1.0,1.0	0.436,0.667	0.449
45151	ENSG00000138448.12	ITGAV	chr2	+	186675380	186675638	186675588	186675638	186669700	186669814	45151	2,1	0,0	0,0	7,2	198	99	8.12657e-10	1.53183e-07	1.0,1.0	0.0,0.0	1
45154	ENSG00000138448.12	ITGAV	chr2	+	186675588	186675927	186675819	186675927	186669700	186669814	45154	3,2	7,13	18,4	1,0	198	99	2.62543e-11	6.75278e-09	0.176,0.071	0.9,1.0	-0.827
45179	ENSG00000092094.11	OSGEP	chr14	-	20449170	20449321	20449170	20449266	20451973	20452149	45179	34,39	173210	97,49	71,53	154	99	0	0	0.112,0.107	0.468,0.373	-0.311
45319	ENSG00000101442.10	ACTR5	chr20	+	38766237	38766377	38766256	38766377	38765401	38765518	45319	139131	39,36	172114	126,70	118	99	1.20237e-06	9.30771e-05	0.749,0.753	0.534,0.577	0.196
45322	ENSG00000105058.12	FAM32A	chr19	+	16189387	16189818	16189699	16189818	16185623	16185765	45322	2,4	2,0	1,0	5,4	198	99	0.000131705	0.00487077	0.333,1.0	0.091,0.0	0.621
45426	ENSG00000156017.13	CARNMT1	chr9	-	74998597	74998776	74998597	74998730	75016267	75016431	45426	4,2	0,1	7,5	4,6	145	99	0.00156845	0.0356394	1.0,0.577	0.544,0.363	0.335
45438	ENSG00000163328.13	GPR155	chr2	-	174482872	174482935	174482872	174482918	174483009	174483158	45438	5,2	4,3	1,0	2,2	116	99	0.00241246	0.0494868	0.516,0.363	0.299,0.0	0.29
45442	ENSG00000158092.7	NCK1	chr3	+	136946109	136946214	136946151	136946214	136945582	136945752	45442	69,92	21,40	92,95	16,10	141	99	0.000225995	0.00760316	0.698,0.618	0.801,0.87	-0.178
45527	ENSG00000249307.7	LINC01088	chr4	+	78948562	78948872	78948578	78948872	78939484	78939736	45527	0,1	4,2	2,3	2,2	115	99	0.00114276	0.0279327	0.0,0.301	0.463,0.564	-0.363
45528	ENSG00000249307.7	LINC01088	chr4	+	78948562	78948872	78948784	78948872	78939484	78939736	45528	0,1	6,2	2,3	0,0	198	99	2.38365e-13	8.9229e-11	0.0,0.2	1.0,1.0	-0.9
45529	ENSG00000249307.7	LINC01088	chr4	+	78948578	78948872	78948784	78948872	78939484	78939736	45529	4,2	6,2	2,2	0,0	198	99	1.05211e-07	1.07827e-05	0.25,0.333	1.0,1.0	-0.709
45593	ENSG00000005700.15	IBTK	chr6	-	82191072	82191182	82191072	82191179	82191786	82191879	45593	2,2	3,1	1,1	0,0	102	99	0.000412634	0.0123086	0.393,0.66	1.0,1.0	-0.474
45594	ENSG00000005700.15	IBTK	chr6	-	82191072	82191208	82191072	82191179	82191786	82191879	45594	8,2	3,1	7,2	0,0	128	99	0.00103589	0.0257388	0.673,0.607	1.0,1.0	-0.36
45666	ENSG00000164039.15	BDH2	chr4	-	103085348	103085740	103085348	103085462	103086479	103086540	45666	113153	320342	382228	412293	198	99	1.66407e-08	2.1102e-06	0.15,0.183	0.317,0.28	-0.132
45667	ENSG00000164039.15	BDH2	chr4	-	103085348	103085742	103085348	103085462	103086479	103086540	45667	107143	320342	376216	412293	198	99	6.0968e-09	8.71187e-07	0.143,0.173	0.313,0.269	-0.133
45716	ENSG00000136536.15	2020-03-07	chr2	+	159715532	159715766	159715680	159715766	159714556	159714598	45716	12,23	20,24	2,1	56,32	198	99	6.54432e-12	1.85696e-09	0.231,0.324	0.018,0.015	0.261
45728	ENSG00000163697.17	APBB2	chr4	-	41117990	41118205	41117990	41118039	41142986	41143142	45728	1,1	0,0	1,3	6,1	198	99	1.27445e-07	1.2782e-05	1.0,1.0	0.077,0.6	0.661
45794	ENSG00000170558.9	CDH2	chr18	-	28011845	28012068	28011845	28012040	28013682	28013909	45794	1,1	0,0	0,0	2,1	127	99	9.45551e-09	1.27352e-06	1.0,1.0	0.0,0.0	1
45870	ENSG00000188130.14	MAPK12	chr22	-	50256569	50256964	50256569	50256646	50257081	50257193	45870	116173	3,0	270151	13,16	198	99	1.31122e-05	0.000717563	0.951,1.0	0.912,0.825	0.107
45874	ENSG00000188130.14	MAPK12	chr22	-	50257688	50258141	50257688	50257945	50258242	50258301	45874	5,12	3,1	0,0	3,5	198	99	8.34524e-08	8.89572e-06	0.455,0.857	0.0,0.0	0.656
45960	ENSG00000133466.14	C1QTNF6	chr22	-	37195380	37195512	37195380	37195473	37197602	37197841	45960	8,7	0,1	11,3	7,2	138	99	0.000117612	0.00442344	1.0,0.834	0.53,0.518	0.393
46063	ENSG00000143815.15	LBR	chr1	-	225404403	225404682	225404403	225404526	225406663	225406832	46063	3,3	10,16	8,3	3,2	198	99	0.000654246	0.01781	0.13,0.086	0.571,0.429	-0.392
46077	ENSG00000010404.18	IDS	chrX	-	149502019	149502198	149502019	149502134	149503311	149503489	46077	39,52	0,2	49,35	4,6	163	99	0.00227941	0.0474286	1.0,0.94	0.882,0.78	0.139
46078	ENSG00000010404.18	IDS	chrX	-	149502019	149502223	149502019	149502134	149503311	149503489	46078	45,59	0,2	51,34	4,6	188	99	0.00138145	0.032226	1.0,0.94	0.87,0.749	0.16
46093	ENSG00000135968.20	GCC2	chr2	+	108462587	108462685	108462607	108462685	108452398	108452466	46093	0,0	1,1	1,2	0,0	119	99	1.1893e-08	1.56481e-06	0.0,0.0	1.0,1.0	-1
46142	ENSG00000075089.9	ACTR6	chr12	+	100212259	100212528	100212449	100212528	100210294	100210351	46142	12,12	2,3	9,2	0,0	198	99	0.000447667	0.0131229	0.75,0.667	1.0,1.0	-0.291
46191	ENSG00000109606.13	DHX15	chr4	-	24537050	24537352	24537050	24537165	24540107	24540299	46191	9,8	29,24	1,0	27,19	198	99	1.43377e-05	0.00077408	0.134,0.143	0.018,0.0	0.13
46250	ENSG00000132155.11	RAF1	chr3	-	12585680	12585937	12585680	12585799	12587590	12587637	46250	46,55	151133	109,75	161110	198	99	0.000279268	0.00893904	0.132,0.171	0.253,0.254	-0.102
46324	ENSG00000141504.11	SAT2	chr17	-	7626917	7627414	7626917	7627226	7627552	7627802	46324	166208	0,0	212165	20,18	198	99	1.51801e-12	4.76523e-10	1.0,1.0	0.841,0.821	0.169
46325	ENSG00000141504.11	SAT2	chr17	-	7627142	7627434	7627142	7627226	7627552	7627876	46325	27,18	0,0	64,41	20,18	198	99	4.75363e-09	7.05821e-07	1.0,1.0	0.615,0.532	0.426
46384	ENSG00000284820.1	AC068946.2	chr2	-	219216363	219216832	219216363	219216465	219217669	219217807	46384	144196	6,5	64,40	67,39	198	99	0	0	0.923,0.951	0.323,0.339	0.606
46385	ENSG00000284820.1	AC068946.2	chr2	-	219216363	219216832	219216363	219216465	219218124	219220452	46385	3,10	4,5	1,1	26,8	198	99	2.97921e-06	0.000204956	0.273,0.5	0.019,0.059	0.348
46470	ENSG00000163166.15	IWS1	chr2	-	127495997	127496361	127495997	127496131	127498139	127498237	46470	0,1	4,0	25,9	0,0	198	99	0.000116794	0.0043998	0.0,1.0	1.0,1.0	-0.5
46510	ENSG00000008710.19	PKD1	chr16	-	2092479	2092779	2092479	2092592	2093543	2093738	46510	10,7	22,26	1,1	41,22	198	99	7.7309e-06	0.000460011	0.185,0.119	0.012,0.022	0.135
46511	ENSG00000008710.19	PKD1	chr16	-	2092836	2093093	2092836	2093046	2093543	2093738	46511	135140	0,2	107,64	10,5	146	99	7.48382e-06	0.000447471	1.0,0.979	0.879,0.897	0.102
46516	ENSG00000008710.19	PKD1	chr16	-	2092836	2093274	2092836	2093189	2093543	2093738	46516	7,5	0,0	10,5	3,2	184	99	0.000152487	0.00549905	1.0,1.0	0.642,0.574	0.392
46556	ENSG00000008710.19	PKD1	chr16	-	2115034	2115145	2115034	2115124	2115377	2115625	46556	0,3	4,1	2,1	0,0	120	99	1.47178e-05	0.000790242	0.0,0.712	1.0,1.0	-0.644
46612	ENSG00000117411.16	B4GALT2	chr1	+	43981732	43981924	43981830	43981924	43981108	43981473	46612	5,4	0,1	6,7	4,2	197	99	0.00230093	0.0477643	1.0,0.668	0.43,0.638	0.3
46670	ENSG00000184990.13	SIVA1	chr14	+	104759218	104759578	104759433	104759578	104756603	104756760	46670	8,4	0,3	0,0	1,3	198	99	6.93987e-07	5.78207e-05	1.0,0.4	0.0,0.0	0.7
46768	ENSG00000125386.15	FAM193A	chr4	+	2648142	2648579	2648501	2648579	2646684	2646832	46768	6,14	5,4	7,1	1,0	198	99	0.0019214	0.0416939	0.375,0.636	0.778,1.0	-0.383
46769	ENSG00000125386.15	FAM193A	chr4	+	2655027	2655129	2655057	2655129	2646684	2646832	46769	9,11	8,6	10,10	1,0	129	99	1.0976e-05	0.000620241	0.463,0.585	0.885,1.0	-0.418
46894	ENSG00000065357.20	DGKA	chr12	+	55952733	55953194	55953039	55953194	55951622	55952431	46894	54,58	0,0	54,29	5,5	198	99	6.61476e-06	0.000405397	1.0,1.0	0.844,0.744	0.206
46909	ENSG00000179029.14	TMEM107	chr17	-	8175756	8176080	8175756	8176021	8176199	8176399	46909	3,3	2,0	1,0	1,2	158	99	0.000309111	0.00974562	0.485,1.0	0.385,0.0	0.55
47073	ENSG00000139637.14	C12orf10	chr12	+	53306197	53306320	53306201	53306320	53300149	53300262	47073	7,3	0,0	39,19	13,4	103	99	9.57006e-05	0.0037277	1.0,1.0	0.742,0.82	0.219
47102	ENSG00000106049.9	HIBADH	chr7	-	27632335	27632429	27632335	27632426	27649472	27649633	47102	0,1	4,2	5,2	0,0	102	99	3.50379e-10	7.16335e-08	0.0,0.327	1.0,1.0	-0.837
47103	ENSG00000106049.9	HIBADH	chr7	-	27632335	27632441	27632335	27632426	27649472	27649633	47103	7,4	4,2	9,5	0,0	114	99	4.68061e-05	0.00205962	0.603,0.635	1.0,1.0	-0.381
47110	ENSG00000139842.15	CUL4A	chr13	+	113218929	113219048	113218944	113219048	113209972	113210063	47110	3,2	0,1	1,1	2,1	114	99	0.00167087	0.0374041	1.0,0.635	0.303,0.465	0.433
47156	ENSG00000089597.18	GANAB	chr11	-	62626859	62627094	62626859	62626934	62627288	62627353	47156	9,28	1,0	18,13	18,11	198	99	4.13872e-09	6.22635e-07	0.818,1.0	0.333,0.371	0.557
47157	ENSG00000089597.18	GANAB	chr11	-	62626859	62627146	62626859	62626934	62627288	62627353	47157	8,28	1,0	18,14	18,11	198	99	1.14378e-08	1.51744e-06	0.8,1.0	0.333,0.389	0.539
47206	ENSG00000184640.18	2020-09-09	chr17	+	77294458	77294885	77294773	77294885	77287890	77288210	47206	0,0	4,2	4,1	3,0	198	99	0.00159401	0.0359946	0.0,0.0	0.4,1.0	-0.7
47298	ENSG00000078618.21	NRDC	chr1	-	51803813	51803991	51803813	51803908	51805509	51805561	47298	23,29	3,1	31,26	19,16	182	99	5.65681e-06	0.000351826	0.807,0.94	0.47,0.469	0.404
47326	ENSG00000100316.16	RPL3	chr22	-	39313190	39313677	39313190	39313310	39314106	39314208	47326	353386	20,20	441308	55,57	198	99	8.08146e-07	6.59537e-05	0.898,0.906	0.8,0.73	0.137
47382	ENSG00000170264.13	FAM161A	chr2	-	61846758	61847158	61846758	61846920	61853858	61854143	47382	0,1	3,0	3,6	0,0	198	99	0.000246134	0.00810927	0.0,1.0	1.0,1.0	-0.5
47416	ENSG00000154222.14	CC2D1B	chr1	-	52359454	52359785	52359454	52359534	52360073	52360233	47416	11,10	1,0	6,5	2,3	198	99	0.0005196	0.0147669	0.846,1.0	0.6,0.455	0.396
47417	ENSG00000154222.14	CC2D1B	chr1	-	52359454	52359820	52359454	52359534	52360073	52360233	47417	11,10	1,0	5,5	2,3	198	99	0.000336502	0.0104608	0.846,1.0	0.556,0.455	0.417
47418	ENSG00000154222.14	CC2D1B	chr1	-	52359454	52359826	52359454	52359534	52360073	52360233	47418	15,10	1,0	5,5	2,3	198	99	0.000227656	0.00764943	0.882,1.0	0.556,0.455	0.435
47455	ENSG00000198715.13	GLMP	chr1	-	156294364	156294759	156294364	156294565	156295525	156295689	47455	42,50	63,96	39,24	195142	198	99	8.84729e-08	9.31875e-06	0.25,0.207	0.091,0.078	0.144
47470	ENSG00000163479.14	SSR2	chr1	-	156014960	156015073	156014960	156015063	156018269	156018368	47470	19,24	25,58	14,16	89,68	109	99	0.00114625	0.027963	0.408,0.273	0.125,0.176	0.19
47485	ENSG00000133216.16	EPHB2	chr1	+	22892880	22893046	22892976	22893046	22882358	22882483	47485	60,67	6,5	44,28	0,0	195	99	7.73396e-05	0.00312665	0.835,0.872	1.0,1.0	-0.147
47523	ENSG00000143340.6	FAM163A	chr1	+	179812775	179813190	179812891	179813190	179812109	179812131	47523	3,14	19,22	25,20	10,10	198	99	2.64532e-05	0.00128925	0.073,0.241	0.556,0.5	-0.371
47626	ENSG00000160766.14	GBAP1	chr1	-	155217239	155217738	155217239	155217373	155217963	155218248	47626	23,25	25,16	16,9	40,21	198	99	0.00195648	0.0421389	0.315,0.439	0.167,0.176	0.206
47628	ENSG00000160766.14	GBAP1	chr1	-	155218455	155218921	155218455	155218887	155227381	155227422	47628	12,15	5,3	17,6	0,0	133	99	2.29456e-05	0.00114921	0.641,0.788	1.0,1.0	-0.285
47629	ENSG00000160766.14	GBAP1	chr1	-	155218455	155218923	155218455	155218887	155227381	155227422	47629	11,19	5,3	19,6	0,0	135	99	3.08297e-05	0.00146844	0.617,0.823	1.0,1.0	-0.28
47630	ENSG00000160766.14	GBAP1	chr1	-	155218455	155218942	155218455	155218887	155227381	155227422	47630	32,35	5,3	35,8	0,0	154	99	0.000195338	0.00673954	0.804,0.882	1.0,1.0	-0.157
47818	ENSG00000143575.14	HAX1	chr1	+	154273341	154273803	154273773	154273803	154272667	154272776	47818	105123	0,1	134,71	7,5	198	99	9.93005e-05	0.00384911	1.0,0.984	0.905,0.877	0.101
47821	ENSG00000143575.14	HAX1	chr1	+	154273358	154273803	154273773	154273803	154272667	154272776	47821	97115	0,1	131,70	7,5	198	99	0.000113766	0.00430928	1.0,0.983	0.903,0.875	0.103
47823	ENSG00000143575.14	HAX1	chr1	+	154273440	154273803	154273773	154273803	154272667	154272776	47823	96115	0,1	132,69	7,5	198	99	0.000115634	0.00436758	1.0,0.983	0.904,0.873	0.103
47824	ENSG00000143575.14	HAX1	chr1	+	154273485	154273803	154273773	154273803	154272667	154272776	47824	96116	0,1	131,69	7,5	198	99	0.000110422	0.00419857	1.0,0.983	0.903,0.873	0.104
47891	ENSG00000134013.15	LOXL2	chr8	-	23303604	23303823	23303604	23303665	23309667	23309911	47891	1,2	1,2	1,4	0,1	198	99	0.00180944	0.0399318	0.333,0.333	1.0,0.667	-0.5
47949	ENSG00000198837.10	DENND4B	chr1	-	153933482	153933865	153933482	153933547	153934134	153934302	47949	59,51	1,1	55,35	6,4	198	99	0.00142885	0.033109	0.967,0.962	0.821,0.814	0.147
48000	ENSG00000198753.12	PLXNB3	chrX	+	153772927	153773406	153773229	153773406	153772181	153772287	48000	2,3	0,0	7,5	4,3	198	99	8.02255e-06	0.000475238	1.0,1.0	0.467,0.455	0.539
48006	ENSG00000198753.12	PLXNB3	chrX	+	153775881	153776135	153775886	153776135	153775300	153775403	48006	4,2	0,0	14,1	2,6	104	99	6.74547e-05	0.00277382	1.0,1.0	0.87,0.137	0.496
48028	ENSG00000143624.14	INTS3	chr1	+	153764689	153765170	153764943	153765170	153763232	153763362	48028	13,12	0,0	59,40	5,2	198	99	0.0021568	0.0454184	1.0,1.0	0.855,0.909	0.118
48034	ENSG00000143624.14	INTS3	chr1	+	153764689	153765170	153764962	153765170	153763831	153763886	48034	1,2	2,1	76,45	0,0	198	99	0.000676077	0.0182801	0.2,0.5	1.0,1.0	-0.65
48058	ENSG00000143621.17	ILF2	chr1	-	153667554	153668013	153667554	153667657	153668452	153668576	48058	18,28	4,2	25,18	0,0	198	99	0.000157745	0.00565002	0.692,0.875	1.0,1.0	-0.217
48078	ENSG00000146556.14	WASH2P	chr2	+	113595049	113595515	113595368	113595515	113588549	113588703	48078	8,2	1,0	9,8	5,5	198	99	0.000526241	0.0149268	0.8,1.0	0.474,0.444	0.441
48080	ENSG00000146556.14	WASH2P	chr2	+	113595059	113595515	113595368	113595515	113588549	113588703	48080	8,3	1,0	5,11	5,5	198	99	0.0003506	0.0108352	0.8,1.0	0.333,0.524	0.472
48130	ENSG00000100949.14	RABGGTA	chr14	-	24268145	24268420	24268145	24268198	24268826	24268993	48130	1,8	0,0	9,5	6,0	198	99	0.000852005	0.0221067	1.0,1.0	0.429,1.0	0.285
48144	ENSG00000164051.14	CCDC51	chr3	-	48434941	48435136	48434941	48435010	48440095	48440456	48144	46,57	0,0	26,21	4,1	198	99	0.00179565	0.0397044	1.0,1.0	0.765,0.913	0.161
48265	ENSG00000116698.21	SMG7	chr1	+	183533163	183533326	183533255	183533326	183529397	183529533	48265	577666	8,16	463361	60,42	191	99	2.22045e-16	1.21264e-13	0.974,0.956	0.8,0.817	0.156
48280	ENSG00000116698.21	SMG7	chr1	+	183544986	183545312	183545019	183545312	183544352	183544497	48280	9,9	0,1	1,2	1,2	132	99	0.000543384	0.015288	1.0,0.871	0.429,0.429	0.506
48284	ENSG00000116698.21	SMG7	chr1	+	183545019	183545312	183545098	183545312	183544352	183544497	48284	0,1	1,2	1,2	1,0	178	99	0.000351054	0.010845	0.0,0.218	0.357,1.0	-0.57
48329	ENSG00000204634.12	TBC1D8	chr2	-	101035801	101036168	101035801	101035965	101037531	101037708	48329	96,82	4,16	155121	0,0	198	99	2.53547e-08	3.06308e-06	0.923,0.719	1.0,1.0	-0.179
48378	ENSG00000143382.14	ADAMTSL4	chr1	+	150552897	150553253	150553163	150553253	150552542	150552600	48378	20,15	0,0	12,6	2,2	198	99	0.0017572	0.0390166	1.0,1.0	0.75,0.6	0.325
48383	ENSG00000143382.14	ADAMTSL4	chr1	+	150558236	150558649	150558472	150558649	150557944	150558149	48383	12,14	33,49	18,15	23,14	198	99	0.00240394	0.0493755	0.154,0.125	0.281,0.349	-0.175
48413	ENSG00000203761.5	MSTO2P	chr1	+	155748044	155748531	155748399	155748531	155747761	155747896	48413	52,54	19,15	142,57	9,8	198	99	9.99364e-05	0.00386812	0.578,0.643	0.887,0.781	-0.224
48418	ENSG00000203761.5	MSTO2P	chr1	+	155749897	155750137	155749922	155750137	155749521	155749631	48418	0,0	3,2	5,0	4,1	124	99	0.00240806	0.0494347	0.0,0.0	0.499,0.0	-0.249
48489	ENSG00000151694.14	ADAM17	chr2	-	9524856	9525291	9524856	9524940	9526110	9526264	48489	2,1	1,0	0,0	1,1	198	99	0.000430575	0.0127107	0.5,1.0	0.0,0.0	0.75
48497	ENSG00000151694.14	ADAM17	chr2	-	9543152	9543280	9543152	9543229	9555508	9555830	48497	68,79	2,11	29,29	16,12	150	99	6.86794e-06	0.000418341	0.957,0.826	0.545,0.615	0.311
48498	ENSG00000151694.14	ADAM17	chr2	-	9543152	9543285	9543152	9543229	9555508	9555830	48498	388493	2,11	137110	16,12	155	99	2.71917e-09	4.41569e-07	0.992,0.966	0.845,0.854	0.13
48508	ENSG00000258465.8	AL139011.2	chr1	-	160221397	160221814	160221397	160221469	160222650	160222781	48508	0,1	4,1	4,2	1,0	198	99	2.64811e-06	0.00018554	0.0,0.333	0.667,1.0	-0.667
48521	ENSG00000196510.12	ANAPC7	chr12	-	110377392	110377843	110377392	110377617	110378547	110379151	48521	59,58	14,12	46,38	32,25	198	99	7.07887e-05	0.00288791	0.678,0.707	0.418,0.432	0.268
48526	ENSG00000196510.12	ANAPC7	chr12	-	110386326	110386418	110386326	110386366	110387738	110387892	48526	274303	7,10	221129	42,33	151	99	1.65423e-14	7.09132e-12	0.962,0.952	0.775,0.719	0.21
48527	ENSG00000196510.12	ANAPC7	chr12	-	110386326	110386461	110386326	110386366	110387738	110387892	48527	282306	7,10	221133	42,33	194	99	1.26565e-14	5.51452e-12	0.954,0.94	0.729,0.673	0.246
48528	ENSG00000196510.12	ANAPC7	chr12	-	110386326	110386469	110386326	110386366	110387738	110387892	48528	729777	7,10	576362	42,33	198	99	1.07692e-14	4.82398e-12	0.981,0.975	0.873,0.846	0.119
48537	ENSG00000120727.13	PAIP2	chr5	+	139364822	139365090	139364847	139365090	139364563	139364743	48537	0,0	1,3	5,3	14,9	124	99	0.00030902	0.00974562	0.0,0.0	0.222,0.21	-0.216
48547	ENSG00000003393.15	ALS2	chr2	-	201765520	201765827	201765520	201765603	201767228	201767383	48547	8,4	4,8	0,0	2,1	198	99	5.72359e-05	0.00242489	0.5,0.2	0.0,0.0	0.35
48573	ENSG00000083799.17	CYLD	chr16	+	50779670	50780044	50779694	50780044	50777824	50777941	48573	1,5	4,0	1,0	16,9	123	99	0.000403903	0.0120844	0.168,1.0	0.048,0.0	0.56
48698	ENSG00000285793.1	AC125232.2	chr2	-	87049588	87049815	87049588	87049778	87052813	87052992	48698	0,1	1,1	2,3	1,1	136	99	0.00205219	0.0438097	0.0,0.421	0.593,0.686	-0.429
48700	ENSG00000285793.1	AC125232.2	chr2	-	87049588	87049815	87049588	87049790	87052813	87052992	48700	0,1	1,1	2,3	1,0	124	99	0.00118481	0.028749	0.0,0.444	0.615,1.0	-0.586
48821	ENSG00000164022.16	AIMP1	chr4	+	106320747	106320889	106320865	106320889	106316506	106316594	48821	6,3	43,45	13,11	25,12	198	99	1.15376e-05	0.000645337	0.065,0.032	0.206,0.314	-0.212
48823	ENSG00000164022.16	AIMP1	chr4	+	106320797	106320889	106320865	106320889	106316506	106316594	48823	2,2	43,45	10,3	25,12	167	99	0.000133874	0.00494182	0.027,0.026	0.192,0.129	-0.134
48835	ENSG00000138802.11	SEC24B	chr4	+	109506327	109506512	109506330	109506512	109499846	109500054	48835	9,8	6,6	7,5	0,0	102	99	2.80522e-06	0.000194836	0.593,0.564	1.0,1.0	-0.421
48842	ENSG00000280987.4	MATR3	chr5	+	139307238	139308327	139308158	139308327	139279050	139279129	48842	28,32	0,0	10,30	0,5	198	99	0.00239463	0.049235	1.0,1.0	1.0,0.75	0.125
48847	ENSG00000280987.4	MATR3	chr5	+	139315704	139316148	139316075	139316148	139314674	139314736	48847	40,45	57,67	40,23	21,9	198	99	5.43808e-05	0.00232618	0.26,0.251	0.488,0.561	-0.269
48873	ENSG00000137076.21	TLN1	chr9	-	35699031	35699452	35699031	35699156	35699973	35700081	48873	16,27	0,2	26,26	21,17	198	99	5.06543e-08	5.67257e-06	1.0,0.871	0.382,0.433	0.528
48951	ENSG00000135317.13	SNX14	chr6	-	85513797	85514234	85513797	85513895	85514505	85514629	48951	439517	15,22	393301	62,39	198	99	3.38201e-10	6.95258e-08	0.936,0.922	0.76,0.794	0.152
48977	ENSG00000225663.7	MCRIP1	chr17	-	81824286	81824741	81824286	81824552	81833237	81833302	48977	22,10	0,0	48,22	6,1	198	99	0.00039535	0.0118864	1.0,1.0	0.8,0.917	0.141
48999	ENSG00000115204.15	MPV17	chr2	-	27312679	27313071	27312679	27312772	27322447	27322564	48999	40,36	42,57	108,63	79,26	198	99	0.00236046	0.0486957	0.323,0.24	0.406,0.548	-0.196
49001	ENSG00000115204.15	MPV17	chr2	-	27312679	27313071	27312679	27312772	27323051	27323102	49001	31,31	5,9	98,56	0,3	198	99	5.42357e-06	0.000339437	0.756,0.633	1.0,0.903	-0.257
49033	ENSG00000132664.12	POLR3F	chr20	+	18480037	18480504	18480401	18480504	18475074	18475187	49033	147176	3,4	242173	24,12	198	99	9.58063e-05	0.00372999	0.961,0.957	0.834,0.878	0.103
49058	ENSG00000214826.5	DDX12P	chr12	-	9419111	9419534	9419111	9419190	9419980	9420081	49058	11,9	2,3	6,4	16,5	198	99	0.000238675	0.00792938	0.733,0.6	0.158,0.286	0.445
49077	ENSG00000214826.5	DDX12P	chr12	-	9437402	9437891	9437402	9437489	9438010	9438259	49077	17,5	31,27	1,0	48,33	198	99	8.67076e-08	9.18133e-06	0.215,0.085	0.01,0.0	0.145
49139	ENSG00000085231.14	AK6	chr5	-	69368626	69368726	69368626	69368683	69369462	69369520	49139	6,13	0,0	11,7	5,0	142	99	0.00175172	0.0389057	1.0,1.0	0.605,1.0	0.198
49140	ENSG00000085231.14	AK6	chr5	-	69368626	69368910	69368626	69368683	69369462	69369520	49140	7,12	0,0	10,7	5,0	198	99	0.00139998	0.0325631	1.0,1.0	0.5,1.0	0.25
49141	ENSG00000085231.14	AK6	chr5	-	69368626	69368987	69368626	69368683	69369462	69369520	49141	6,15	0,0	10,8	5,0	198	99	0.00148843	0.0341719	1.0,1.0	0.5,1.0	0.25
49142	ENSG00000085231.14	AK6	chr5	-	69368626	69369038	69368626	69368683	69369462	69369520	49142	6,12	0,0	10,8	5,0	198	99	0.00148971	0.0341814	1.0,1.0	0.5,1.0	0.25
49212	ENSG00000266338.6	NBPF15	chr1	-	144440140	144440532	144440140	144440295	144448774	144448916	49212	36,43	83,97	94,53	78,56	198	99	7.19559e-06	0.000433661	0.178,0.181	0.376,0.321	-0.169
49244	ENSG00000163867.17	ZMYM6	chr1	-	35012430	35012739	35012430	35012581	35014696	35014888	49244	1,3	84,98	9,12	48,29	198	99	6.86581e-08	7.47866e-06	0.006,0.015	0.086,0.171	-0.118
49252	ENSG00000006015.17	REX1BD	chr19	+	18589241	18589683	18589478	18589683	18588994	18589077	49252	119,70	41,21	128,78	12,8	198	99	8.79754e-06	0.00051127	0.592,0.625	0.842,0.83	-0.227
49256	ENSG00000006015.17	REX1BD	chr19	+	18589304	18589683	18589478	18589683	18588994	18589077	49256	119,72	41,21	128,81	12,8	198	99	8.05624e-06	0.000476172	0.592,0.632	0.842,0.835	-0.227
49259	ENSG00000006015.17	REX1BD	chr19	+	18589309	18589683	18589478	18589683	18588994	18589077	49259	118,70	41,21	129,78	12,8	198	99	7.4266e-06	0.000444893	0.59,0.625	0.843,0.83	-0.229
49292	ENSG00000125450.11	NUP85	chr17	+	75225767	75226157	75226050	75226157	75225390	75225464	49292	45,51	1,5	69,53	13,21	198	99	0.000509704	0.0145353	0.957,0.836	0.726,0.558	0.254
49293	ENSG00000125450.11	NUP85	chr17	+	75225797	75226157	75226050	75226157	75225390	75225464	49293	49,54	1,5	81,64	13,21	198	99	0.000875613	0.0225796	0.961,0.844	0.757,0.604	0.222
49303	ENSG00000125450.11	NUP85	chr17	+	75225984	75226157	75226055	75226157	75225697	75225829	49303	38,32	2,3	27,27	9,9	170	99	0.000835997	0.0217977	0.917,0.861	0.636,0.636	0.253
49305	ENSG00000125450.11	NUP85	chr17	+	75226022	75226157	75226055	75226157	75225697	75225829	49305	46,41	2,3	28,27	9,9	132	99	0.000167923	0.00595868	0.945,0.911	0.7,0.692	0.232
49323	ENSG00000163755.8	HPS3	chr3	+	149167064	149167240	149167087	149167240	149163841	149163949	49323	9,17	6,0	17,21	0,0	122	99	0.00152118	0.0347435	0.549,1.0	1.0,1.0	-0.226
49362	ENSG00000014914.21	MTMR11	chr1	-	149931259	149931426	149931259	149931379	149931943	149932014	49362	64,71	28,24	15,9	2,0	146	99	0.000860034	0.0222715	0.608,0.667	0.836,1.0	-0.28
49363	ENSG00000014914.21	MTMR11	chr1	-	149931259	149931473	149931259	149931379	149931943	149932014	49363	21,49	28,24	13,6	2,0	193	99	0.000460119	0.0134238	0.278,0.512	0.769,1.0	-0.49
49394	ENSG00000126522.16	ASL	chr7	+	66078655	66078735	66078658	66078735	66076038	66076093	49394	2,7	0,3	3,2	12,3	102	99	0.00229677	0.047715	1.0,0.694	0.195,0.393	0.553
49426	ENSG00000163565.18	IFI16	chr1	+	159008950	159009225	159009050	159009225	159005961	159006041	49426	2,7	5,6	0,0	8,4	198	99	2.89619e-05	0.00139279	0.167,0.368	0.0,0.0	0.268
49470	ENSG00000148843.15	PDCD11	chr10	+	103441282	103441400	103441352	103441400	103440733	103440850	49470	0,0	2,4	1,1	0,0	169	99	3.79141e-09	5.79128e-07	0.0,0.0	1.0,1.0	-1
49492	ENSG00000198960.11	ARMCX6	chrX	-	101615117	101615760	101615117	101615467	101616671	101616766	49492	300409	11,20	91,83	39,26	198	99	0	0	0.932,0.911	0.538,0.615	0.345
49493	ENSG00000198960.11	ARMCX6	chrX	-	101616671	101617148	101616671	101616766	101617282	101617370	49493	48,61	15,13	49,41	3,4	198	99	0.00236374	0.0487381	0.615,0.701	0.891,0.837	-0.206
49500	ENSG00000143222.12	UFC1	chr1	+	161157598	161157693	161157616	161157693	161156949	161157017	49500	2,5	4,6	4,0	28,27	117	99	0.00167097	0.0374041	0.297,0.414	0.108,0.0	0.301
49517	ENSG00000130770.18	ATP5IF1	chr1	+	28237695	28238098	28237838	28238098	28236360	28236452	49517	4,2	5,2	4,7	0,0	198	99	2.35209e-07	2.22206e-05	0.286,0.333	1.0,1.0	-0.691
49522	ENSG00000130770.18	ATP5IF1	chr1	+	28237760	28238105	28237838	28238105	28236360	28236452	49522	28,26	5,2	23,23	0,0	177	99	0.000144435	0.00526583	0.758,0.879	1.0,1.0	-0.181
49529	ENSG00000130770.18	ATP5IF1	chr1	+	28237838	28238098	28237843	28238098	28236360	28236452	49529	5,2	5,6	0,0	1,2	104	99	2.30433e-05	0.00115266	0.488,0.241	0.0,0.0	0.364
49557	ENSG00000125520.14	SLC2A4RG	chr20	+	63741868	63742230	63742129	63742230	63741083	63741479	49557	415479	6,15	419309	114,88	198	99	0	0	0.972,0.941	0.648,0.637	0.314
49603	ENSG00000143418.19	CERS2	chr1	-	150967038	150967416	150967038	150967202	150967663	150967725	49603	49,42	2,2	139100	55,42	198	99	4.94963e-09	7.32196e-07	0.925,0.913	0.558,0.543	0.369
49604	ENSG00000143418.19	CERS2	chr1	-	150967038	150967533	150967038	150967202	150967663	150967725	49604	48,40	2,2	135,95	55,42	198	99	5.05495e-09	7.44046e-07	0.923,0.909	0.551,0.531	0.375
49677	ENSG00000147854.17	UHRF2	chr9	+	6496918	6497360	6497197	6497360	6493825	6493932	49677	41,52	152137	95,69	126,51	198	99	9.64304e-07	7.70419e-05	0.119,0.16	0.274,0.404	-0.2
49680	ENSG00000147854.17	UHRF2	chr9	+	6496943	6497360	6497197	6497360	6493825	6493932	49680	42,53	152137	95,67	126,51	198	99	1.28396e-06	9.79669e-05	0.121,0.162	0.274,0.396	-0.194
49682	ENSG00000147854.17	UHRF2	chr9	+	6496959	6497360	6497197	6497360	6493825	6493932	49682	48,54	152137	99,68	126,51	198	99	2.02836e-06	0.00014676	0.136,0.165	0.282,0.4	-0.19
49683	ENSG00000147854.17	UHRF2	chr9	+	6496962	6497360	6497197	6497360	6493825	6493932	49683	44,53	152137	98,67	126,51	198	99	8.55475e-07	6.94607e-05	0.126,0.162	0.28,0.396	-0.194
49727	ENSG00000156983.15	BRPF1	chr3	+	9742351	9742541	9742424	9742541	9742024	9742153	49727	8,1	0,1	2,0	2,2	172	99	0.000139652	0.00511954	1.0,0.365	0.365,0.0	0.5
49772	ENSG00000134644.15	PUM1	chr1	-	30954943	30955065	30954943	30955060	30964673	30964910	49772	0,1	10,15	3,2	9,6	104	99	0.00222833	0.0465968	0.0,0.06	0.241,0.241	-0.211
49792	ENSG00000121940.15	CLCC1	chr1	-	108938165	108938308	108938165	108938216	108939635	108939782	49792	1,3	2,1	5,5	0,0	191	99	0.00216873	0.0456257	0.206,0.609	1.0,1.0	-0.593
49800	ENSG00000121940.15	CLCC1	chr1	-	108950308	108950438	108950308	108950394	108962308	108962469	49800	23,18	3,1	12,14	5,12	143	99	0.00041929	0.0124605	0.841,0.926	0.624,0.447	0.348
49806	ENSG00000121940.15	CLCC1	chr1	-	108950308	108950438	108950308	108950394	108963360	108963457	49806	33,28	1,0	31,24	12,13	143	99	4.68536e-09	6.98285e-07	0.958,1.0	0.641,0.561	0.378
49807	ENSG00000121940.15	CLCC1	chr1	-	108950308	108950448	108950308	108950394	108963360	108963457	49807	89,85	1,0	110,76	12,13	153	99	3.73826e-08	4.31981e-06	0.983,1.0	0.856,0.791	0.168
49809	ENSG00000121940.15	CLCC1	chr1	-	108962308	108962481	108962308	108962464	108963360	108963457	49809	3,1	0,1	2,2	8,8	116	99	0.000366847	0.0112285	1.0,0.46	0.176,0.176	0.554
49872	ENSG00000184939.16	ZFP90	chr16	+	68562988	68563078	68562991	68563078	68558472	68558568	49872	8,6	0,0	13,6	1,4	102	99	0.00149271	0.0342208	1.0,1.0	0.927,0.593	0.24
49901	ENSG00000136522.13	MRPL47	chr3	-	179601282	179601403	179601282	179601379	179601729	179601790	49901	2,0	6,5	4,3	0,0	123	99	6.56087e-11	1.58523e-08	0.212,0.0	1.0,1.0	-0.894
49902	ENSG00000136522.13	MRPL47	chr3	-	179601282	179601403	179601282	179601398	179601729	179601790	49902	2,0	1,2	4,3	0,0	104	99	0.00118566	0.0287523	0.656,0.0	1.0,1.0	-0.672
49956	ENSG00000155438.12	NIFK	chr2	-	121732956	121733054	121732956	121733004	121735612	121735805	49956	2,5	3,3	5,3	0,0	149	99	9.93445e-07	7.88957e-05	0.307,0.525	1.0,1.0	-0.584
50023	ENSG00000182473.22	EXOC7	chr17	-	76090328	76090487	76090328	76090397	76091142	76091235	50023	168149	136168	267180	112,95	189	99	6.43142e-06	0.000394767	0.393,0.317	0.555,0.498	-0.171
50024	ENSG00000182473.22	EXOC7	chr17	-	76090328	76090567	76090328	76090397	76091142	76091235	50024	169149	136168	267178	112,95	198	99	8.40429e-06	0.000492726	0.383,0.307	0.544,0.484	-0.169
50078	ENSG00000122406.14	RPL5	chr1	+	92833361	92833660	92833502	92833660	92832085	92832117	50078	14,21	6,12	33,19	2,0	198	99	1.32135e-06	0.000100148	0.538,0.467	0.892,1.0	-0.443
50080	ENSG00000122406.14	RPL5	chr1	+	92833401	92833660	92833502	92833660	92832085	92832117	50080	0,2	6,12	3,3	2,0	198	99	0.000234894	0.0078364	0.0,0.077	0.429,1.0	-0.676
50124	ENSG00000162694.14	EXTL2	chr1	-	100888752	100888864	100888752	100888828	100892816	100892869	50124	31,18	16,8	69,65	4,1	135	99	3.38137e-09	5.23921e-07	0.587,0.623	0.927,0.979	-0.348
50154	ENSG00000082898.16	XPO1	chr2	-	61525269	61525559	61525269	61525521	61526419	61526523	50154	1,2	0,0	5,7	4,1	137	99	0.000165088	0.00587379	1.0,1.0	0.475,0.835	0.345
50170	ENSG00000137996.12	RTCA	chr1	+	100268136	100268295	100268151	100268295	100267165	100267245	50170	5,9	0,1	8,4	6,1	114	99	0.000653086	0.0177906	1.0,0.887	0.537,0.776	0.287
50191	ENSG00000137992.14	DBT	chr1	-	100240760	100240797	100240760	100240792	100249769	100249834	50191	6,8	0,0	9,14	7,6	104	99	4.16571e-06	0.00027203	1.0,1.0	0.55,0.69	0.38
50198	ENSG00000122435.10	TRMT13	chr1	+	100140352	100140812	100140449	100140812	100140181	100140251	50198	91,99	78,69	87,41	174119	196	99	1.2065e-09	2.16665e-07	0.371,0.42	0.202,0.148	0.22
50200	ENSG00000122435.10	TRMT13	chr1	+	100140383	100140812	100140449	100140812	100140181	100140251	50200	91103	78,69	86,41	174119	165	99	4.21471e-10	8.40406e-08	0.412,0.472	0.229,0.171	0.242
50212	ENSG00000122435.10	TRMT13	chr1	+	100147893	100148326	100148092	100148326	100144068	100144143	50212	113132	55,43	98,77	14,9	198	99	2.47587e-05	0.00122009	0.507,0.606	0.778,0.811	-0.238
50213	ENSG00000122435.10	TRMT13	chr1	+	100147893	100148326	100148171	100148326	100144068	100144143	50213	113132	6,4	98,77	17,8	198	99	0.000757666	0.0200786	0.904,0.943	0.742,0.828	0.139
50215	ENSG00000122435.10	TRMT13	chr1	+	100148092	100148326	100148171	100148326	100144068	100144143	50215	55,43	6,4	14,9	17,8	178	99	9.11952e-09	1.23243e-06	0.836,0.857	0.314,0.385	0.497
50232	ENSG00000160049.12	DFFA	chr1	-	10463164	10463620	10463164	10463209	10467189	10467332	50232	191234	16,16	208158	46,26	198	99	4.799e-05	0.00210475	0.857,0.88	0.693,0.752	0.146
50237	ENSG00000236532.6	LINC01695	chr21	-	28225883	28226081	28225883	28225974	28228361	28228667	50237	1,1	0,0	1,0	6,3	198	99	9.48193e-10	1.77057e-07	1.0,1.0	0.077,0.0	0.962
50259	ENSG00000163348.4	PYGO2	chr1	-	154960976	154961112	154960976	154961026	154961473	154961782	50259	46,60	223194	59,34	94,67	185	99	4.28774e-05	0.00190887	0.099,0.142	0.251,0.214	-0.112
50291	ENSG00000132688.11	NES	chr1	-	156673860	156674019	156673860	156673930	156675215	156675340	50291	0,0	2,1	6,1	0,0	188	99	7.51476e-10	1.43003e-07	0.0,0.0	1.0,1.0	-1
50357	ENSG00000132640.15	BTBD3	chr20	+	11917777	11918601	11918333	11918601	11900362	11900436	50357	8,13	0,6	3,16	0,0	198	99	0.00066912	0.0181406	1.0,0.52	1.0,1.0	-0.24
50367	ENSG00000167468.16	GPX4	chr19	+	1106180	1106463	1106399	1106463	1105657	1105809	50367	63,61	15,7	56,36	35,26	198	99	2.10428e-05	0.00107018	0.677,0.813	0.444,0.409	0.319
50369	ENSG00000167468.16	GPX4	chr19	+	1106363	1106459	1106377	1106459	1106241	1106266	50369	0,0	17,26	3,5	22,18	113	99	0.000146027	0.00531659	0.0,0.0	0.107,0.196	-0.151
50447	ENSG00000254870.5	ATP6V1G2-DDX39B	chr6	-	31540413	31540691	31540413	31540534	31541949	31542148	50447	9921123	11581370	23911683	1047740	198	99	0	0	0.3,0.291	0.533,0.532	-0.237
50455	ENSG00000135940.6	COX5B	chr2	+	97646312	97646634	97646516	97646634	97646096	97646189	50455	68,46	17,17	45,33	4,1	198	99	0.000204733	0.00700607	0.667,0.575	0.849,0.943	-0.275
50466	ENSG00000119682.17	AREL1	chr14	-	74669648	74670029	74669648	74669774	74670761	74670871	50466	18,7	4,1	7,4	15,14	198	99	8.12476e-07	6.62392e-05	0.692,0.778	0.189,0.125	0.578
50467	ENSG00000119682.17	AREL1	chr14	-	74669686	74670152	74669686	74669774	74670761	74670871	50467	13,7	4,1	7,5	15,14	198	99	4.19321e-05	0.00187727	0.619,0.778	0.189,0.152	0.528
50619	ENSG00000125753.14	VASP	chr19	+	45523843	45524142	45524096	45524142	45523643	45523695	50619	79112	0,0	97,55	4,7	198	99	1.71345e-05	0.000900003	1.0,1.0	0.924,0.797	0.139
50627	ENSG00000131149.19	GSE1	chr16	+	85672019	85672309	85672181	85672309	85670994	85671098	50627	4,4	5,0	0,1	3,2	198	99	0.000681902	0.0183934	0.286,1.0	0.0,0.2	0.543
50633	ENSG00000181264.8	TMEM136	chr11	+	120327121	120327640	120327451	120327640	120325306	120325368	50633	2,6	10,2	6,1	0,0	198	99	9.32317e-08	9.73002e-06	0.091,0.6	1.0,1.0	-0.655
50635	ENSG00000181264.8	TMEM136	chr11	+	120327451	120327640	120327465	120327640	120325306	120325368	50635	10,2	1,5	0,0	2,2	113	99	3.55007e-06	0.000238468	0.898,0.26	0.0,0.0	0.579
50664	ENSG00000090097.21	PCBP4	chr3	-	51959602	51960023	51959602	51959651	51960188	51960320	50664	233283	8,20	353198	99,74	198	99	1.11022e-16	6.19039e-14	0.936,0.876	0.641,0.572	0.299
50755	ENSG00000150991.15	UBC	chr12	-	124911645	124912180	124911645	124911952	124913320	124913774	50755	0,0	1,8	0,126	7,1	198	99	0.000252294	0.00824441	0.0,0.0	0.0,0.984	-0.492
50782	ENSG00000100813.14	ACIN1	chr14	-	23067055	23067404	23067055	23067151	23069475	23069617	50782	0,3	3,1	4,2	1,0	198	99	0.000428403	0.0126841	0.0,0.6	0.667,1.0	-0.534
50813	ENSG00000164066.13	INTU	chr4	+	127685441	127687867	127687662	127687867	127684408	127684486	50813	8,7	0,0	5,5	4,3	198	99	7.44511e-07	6.14522e-05	1.0,1.0	0.385,0.455	0.58
50821	ENSG00000164066.13	INTU	chr4	+	127705590	127705812	127705678	127705812	127704227	127704290	50821	30,26	0,0	26,13	2,3	187	99	0.00125364	0.0299719	1.0,1.0	0.873,0.696	0.216
50842	ENSG00000143409.15	MINDY1	chr1	-	150999861	150999967	150999861	150999964	151000456	151000615	50842	7,5	38,40	0,0	12,6	102	99	0.000452396	0.0132323	0.152,0.108	0.0,0.0	0.13
50874	ENSG00000196504.16	PRPF40A	chr2	-	152663875	152663979	152663875	152663967	152664137	152664252	50874	219275	492561	427299	533402	111	99	5.13623e-05	0.00221682	0.284,0.304	0.417,0.399	-0.114
50896	ENSG00000024048.10	UBR2	chr6	+	42663257	42663419	42663277	42663419	42662183	42662277	50896	182221	3,7	117,88	46,22	119	99	0	0	0.981,0.963	0.679,0.769	0.248
50906	ENSG00000024048.10	UBR2	chr6	+	42676764	42676873	42676785	42676873	42676055	42676191	50906	4,4	0,0	3,0	4,6	120	99	2.14285e-09	3.57443e-07	1.0,1.0	0.382,0.0	0.809
50967	ENSG00000114993.16	RTKN	chr2	-	74430467	74430961	74430467	74430677	74432466	74432666	50967	8,10	75,60	35,19	38,33	198	99	2.58724e-08	3.12089e-06	0.051,0.077	0.315,0.224	-0.206
50981	ENSG00000204843.12	DCTN1	chr2	-	74369097	74369570	74369097	74369487	74369964	74370069	50981	6,4	3,0	0,1	1,1	182	99	0.000683974	0.0184368	0.521,1.0	0.0,0.352	0.585
51007	ENSG00000196531.10	NACA	chr12	-	56724451	56724572	56724451	56724523	56724961	56725270	51007	79104	446405	166136	311261	148	99	7.94078e-10	1.50036e-07	0.106,0.147	0.263,0.258	-0.134
51061	ENSG00000140474.14	ULK3	chr15	-	74838439	74838685	74838439	74838504	74839009	74839050	51061	25,22	7,12	27,26	46,28	198	99	0.000927746	0.0236486	0.641,0.478	0.227,0.317	0.287
51062	ENSG00000140474.14	ULK3	chr15	-	74838439	74838763	74838439	74838504	74839009	74839050	51062	16,22	7,12	23,20	46,28	198	99	0.000347197	0.0107425	0.533,0.478	0.2,0.263	0.274
51077	ENSG00000140474.14	ULK3	chr15	-	74842277	74842674	74842277	74842420	74843003	74843124	51077	71,77	161165	103,73	84,57	198	99	1.62262e-08	2.06675e-06	0.181,0.189	0.38,0.39	-0.2
51088	ENSG00000177963.14	RIC8A	chr11	+	209408	209791	209478	209791	209270	209318	51088	12,9	23,19	9,8	3,1	169	99	0.000135754	0.00500003	0.234,0.217	0.637,0.824	-0.505
51089	ENSG00000177963.14	RIC8A	chr11	+	209442	209791	209478	209791	209270	209318	51089	14,9	23,19	7,8	3,1	135	99	0.000727705	0.0194381	0.309,0.258	0.631,0.854	-0.459
51239	ENSG00000176853.16	FAM91A1	chr8	+	123812518	123815452	123815193	123815452	123810281	123810351	51239	652664	3,9	673445	70,54	198	99	0	0	0.991,0.974	0.828,0.805	0.166
51304	ENSG00000168894.9	RNF181	chr2	+	85596806	85596931	85596856	85596931	85596518	85596649	51304	217236	23,45	254184	12,11	149	99	5.95546e-05	0.00250054	0.862,0.777	0.934,0.917	-0.106
51321	ENSG00000198089.15	SFI1	chr22	+	31577175	31577223	31577187	31577223	31575230	31575392	51321	1,3	0,0	6,6	3,2	111	99	0.000433265	0.0127759	1.0,1.0	0.641,0.728	0.316
51368	ENSG00000160818.16	GPATCH4	chr1	-	156598022	156598494	156598022	156598319	156598967	156599104	51368	14581590	28,22	1218889	102,84	198	99	0	0	0.963,0.973	0.857,0.841	0.119
51398	ENSG00000134369.15	NAV1	chr1	+	201788388	201788638	201788467	201788638	201787652	201787768	51398	4,3	6,3	1,3	0,1	178	99	0.0021029	0.0445346	0.27,0.357	1.0,0.625	-0.499
51421	ENSG00000213930.11	GALT	chr9	+	34647562	34647762	34647743	34647762	34647122	34647258	51421	24,23	0,0	31,31	5,1	198	99	0.000555114	0.0155243	1.0,1.0	0.756,0.939	0.153
51423	ENSG00000213930.11	GALT	chr9	+	34647683	34647762	34647743	34647762	34647540	34647567	51423	4,5	2,5	7,1	0,0	159	99	4.98672e-07	4.32186e-05	0.555,0.384	1.0,1.0	-0.53
51444	ENSG00000130856.16	ZNF236	chr18	+	76849525	76849668	76849621	76849668	76822606	76822662	51444	35,30	0,0	47,41	4,3	195	99	0.000886767	0.0227935	1.0,1.0	0.856,0.874	0.135
51502	ENSG00000137968.16	SLC44A5	chr1	-	75218489	75218752	75218489	75218595	75219256	75219344	51502	6,9	0,0	9,15	4,3	198	99	9.38588e-06	0.0005423	1.0,1.0	0.529,0.714	0.379
51580	ENSG00000160087.20	UBE2J2	chr1	-	1264553	1264880	1264553	1264830	1267861	1267992	51580	6,12	2,3	8,2	13,9	149	99	0.000252843	0.00825898	0.666,0.727	0.29,0.129	0.487
51644	ENSG00000116754.13	SRSF11	chr1	+	70222557	70222798	70222765	70222798	70221723	70221839	51644	7,11	0,1	29,16	11,2	198	99	0.000906801	0.0231889	1.0,0.846	0.569,0.8	0.239
51696	ENSG00000160753.16	RUSC1	chr1	+	155325315	155325490	155325414	155325490	155325101	155325178	51696	389354	5,12	220184	19,22	198	99	3.18879e-07	2.88598e-05	0.975,0.937	0.853,0.807	0.126
51775	ENSG00000004399.12	PLXND1	chr3	-	129572841	129573185	129572841	129573090	129573593	129573745	51775	7,8	0,0	2,0	2,3	194	99	2.84901e-09	4.54326e-07	1.0,1.0	0.338,0.0	0.831
51926	ENSG00000117143.13	UAP1	chr1	+	162562425	162562544	162562469	162562544	162561721	162561777	51926	0,0	5,3	4,5	10,3	143	99	2.58959e-05	0.00126674	0.0,0.0	0.217,0.536	-0.377
51927	ENSG00000117143.13	UAP1	chr1	+	162562425	162562544	162562472	162562544	162561721	162561777	51927	0,0	4,5	4,5	13,10	146	99	0.000179922	0.00629759	0.0,0.0	0.173,0.253	-0.213
51984	ENSG00000128059.8	PPAT	chr4	-	56403705	56404118	56403705	56403951	56406494	56406701	51984	2,1	0,1	0,0	1,1	198	99	0.000555871	0.0155243	1.0,0.333	0.0,0.0	0.666
52060	ENSG00000117410.14	ATP6V0B	chr1	+	43975664	43976152	43976089	43976152	43974950	43975297	52060	46,52	0,0	65,57	11,4	198	99	2.56271e-06	0.000180442	1.0,1.0	0.747,0.877	0.188
52061	ENSG00000117410.14	ATP6V0B	chr1	+	43975799	43976152	43976089	43976152	43974950	43975297	52061	46,52	0,0	66,60	11,4	198	99	3.19909e-06	0.000217827	1.0,1.0	0.75,0.882	0.184
52063	ENSG00000117410.14	ATP6V0B	chr1	+	43975664	43976152	43976089	43976152	43975099	43975307	52063	46,51	0,0	65,57	3,5	198	99	0.000599664	0.0165445	1.0,1.0	0.915,0.851	0.117
52064	ENSG00000117410.14	ATP6V0B	chr1	+	43975799	43976152	43976089	43976152	43975099	43975307	52064	47,52	0,0	75,57	3,5	198	99	0.000703572	0.018893	1.0,1.0	0.926,0.851	0.111
52086	ENSG00000175756.13	AURKAIP1	chr1	-	1373999	1374361	1373999	1374357	1374704	1375159	52086	4,3	0,0	11,2	4,1	103	99	0.000871815	0.0225035	1.0,1.0	0.726,0.658	0.308
52136	ENSG00000135218.19	CD36	chr7	+	80676107	80676404	80676139	80676404	80673982	80674147	52136	6,8	1,0	5,2	4,5	131	99	1.87146e-05	0.000968953	0.819,1.0	0.486,0.232	0.55
52202	ENSG00000130723.20	PRRC2B	chr9	+	131483692	131484027	131483954	131484027	131483358	131483445	52202	3,4	2,0	0,0	2,1	198	99	2.72849e-06	0.000189911	0.429,1.0	0.0,0.0	0.715
52224	ENSG00000169180.11	XPO6	chr16	-	28101269	28101685	28101269	28101604	28101846	28101986	52224	3,4	6,5	15,10	1,1	180	99	4.73319e-06	0.000301917	0.216,0.306	0.892,0.846	-0.608
52283	ENSG00000109576.14	AADAT	chr4	-	170084724	170084999	170084724	170084828	170087115	170087248	52283	3,9	3,2	10,3	0,0	198	99	1.7969e-05	0.000937657	0.333,0.692	1.0,1.0	-0.488
52357	ENSG00000140395.9	WDR61	chr15	-	78292838	78293287	78292838	78292885	78294945	78294973	52357	16,17	4,3	43,31	0,0	198	99	1.14692e-05	0.000642644	0.667,0.739	1.0,1.0	-0.297
52417	ENSG00000111640.15	GAPDH	chr12	+	6537613	6537996	6537806	6537996	6537308	6537390	52417	0,0	7,1	1,2	0,1	198	99	0.000430575	0.0127107	0.0,0.0	1.0,0.5	-0.75
52421	ENSG00000111640.15	GAPDH	chr12	+	6537616	6537996	6537806	6537996	6537308	6537390	52421	2,1	7,1	3,3	0,1	198	99	9.10579e-05	0.00357479	0.125,0.333	1.0,0.6	-0.571
52458	ENSG00000084073.9	ZMPSTE24	chr1	+	40290904	40290997	40290907	40290997	40285924	40286029	52458	21,20	0,0	25,15	3,3	102	99	0.00157868	0.0357655	1.0,1.0	0.89,0.829	0.141
52489	ENSG00000122644.13	ARL4A	chr7	+	12688168	12688914	12688749	12688914	12687634	12687728	52489	13,7	0,0	0,1	2,0	198	99	0.00118128	0.0286721	1.0,1.0	0.0,1.0	0.5
52498	ENSG00000198160.14	MIER1	chr1	+	66976594	66976722	66976675	66976722	66972896	66972991	52498	330378	9,5	385264	24,33	180	99	1.81438e-07	1.75995e-05	0.953,0.977	0.898,0.815	0.108
52529	ENSG00000164329.13	TENT2	chr5	+	79619615	79620083	79619993	79620083	79613010	79613075	52529	3,6	0,0	9,7	5,0	198	99	0.00151384	0.0346255	1.0,1.0	0.474,1.0	0.263
52602	ENSG00000148120.16	AOPEP	chr9	+	95085277	95085538	95085511	95085538	95082574	95082719	52602	7,4	1,0	6,2	1,3	198	99	0.000533076	0.0150671	0.778,1.0	0.75,0.25	0.389
52635	ENSG00000077616.11	NAALAD2	chr11	+	90163309	90163429	90163313	90163429	90162948	90163034	52635	3,5	0,0	1,0	1,2	103	99	2.10589e-05	0.00107018	1.0,1.0	0.49,0.0	0.755
52727	ENSG00000114209.15	PDCD10	chr3	-	167720204	167720589	167720204	167720230	167734805	167734939	52727	8,2	0,0	4,1	7,1	198	99	4.79559e-09	7.10728e-07	1.0,1.0	0.222,0.333	0.722
52785	ENSG00000143434.15	SEMA6C	chr1	-	151137702	151138105	151137702	151137799	151138315	151138406	52785	31,23	3,0	39,20	12,8	198	99	0.000265758	0.00860567	0.838,1.0	0.619,0.556	0.332
52789	ENSG00000066777.9	ARFGEF1	chr8	-	67204679	67204819	67204679	67204723	67211482	67211615	52789	265317	11,10	206139	44,47	195	99	1.05471e-14	4.75121e-12	0.924,0.941	0.704,0.6	0.281
52802	ENSG00000126705.14	AHDC1	chr1	-	27545255	27545739	27545255	27545321	27547260	27552189	52802	1,0	6,5	1,2	0,0	198	99	4.95085e-10	9.77106e-08	0.077,0.0	1.0,1.0	-0.962
52897	ENSG00000104517.13	UBR5	chr8	-	102285126	102285338	102285126	102285244	102285512	102285781	52897	263269	25,21	304216	61,39	193	99	0.000110607	0.00420159	0.844,0.868	0.719,0.74	0.126
52914	ENSG00000104517.13	UBR5	chr8	-	102299451	102299633	102299451	102299496	102299999	102300151	52914	207202	22,12	188123	52,39	198	99	2.44424e-08	2.97087e-06	0.825,0.894	0.644,0.612	0.231
52924	ENSG00000248592.7	STIMATE-MUSTN1	chr3	-	52834939	52835190	52834939	52835003	52835788	52840262	52924	2,2	1,2	4,2	0,0	198	99	0.00217284	0.0456759	0.5,0.333	1.0,1.0	-0.584
52958	ENSG00000141551.14	CSNK1D	chr17	-	82255163	82255328	82255163	82255262	82255428	82255577	52958	5,5	0,0	2,3	2,2	165	99	6.64895e-05	0.00274403	1.0,1.0	0.375,0.474	0.576
52972	ENSG00000173221.14	GLRX	chr5	-	95814509	95814957	95814509	95814807	95816506	95816626	52972	5,13	2,3	12,9	0,1	198	99	0.00204897	0.0437527	0.556,0.684	1.0,0.818	-0.289
53192	ENSG00000053371.12	AKR7A2	chr1	-	19307001	19307383	19307001	19307101	19308157	19308262	53192	9,9	13,14	7,3	42,17	198	99	0.00234544	0.048524	0.257,0.243	0.077,0.081	0.171
53197	ENSG00000189306.11	RRP7A	chr22	-	42515150	42515459	42515150	42515259	42516010	42516296	53197	3,0	2,7	3,1	0,0	198	99	6.66931e-10	1.28758e-07	0.429,0.0	1.0,1.0	-0.785
53243	ENSG00000127463.15	EMC1	chr1	-	19230843	19231329	19230843	19230963	19232623	19232773	53243	19,23	0,0	56,37	10,7	198	99	3.77033e-06	0.00025052	1.0,1.0	0.737,0.725	0.269
53509	ENSG00000127483.18	HP1BP3	chr1	-	20749722	20749975	20749722	20749882	20765376	20765531	53509	3,3	2,1	0,0	4,1	192	99	1.03963e-05	0.000592522	0.436,0.607	0.0,0.0	0.521
53534	ENSG00000064225.12	ST3GAL6	chr3	+	98788124	98788402	98788325	98788402	98784944	98785040	53534	7,10	9,10	28,17	1,0	198	99	6.54414e-11	1.58523e-08	0.28,0.333	0.933,1.0	-0.66
53536	ENSG00000222009.8	BTBD19	chr1	+	44810508	44810607	44810553	44810607	44810212	44810426	53536	22,17	60,80	34,38	63,20	144	99	0.00225339	0.0470469	0.201,0.127	0.271,0.566	-0.254
53554	ENSG00000143643.13	TTC13	chr1	-	230920302	230920622	230920302	230920592	230921420	230921506	53554	5,5	3,3	8,2	0,0	129	99	2.74289e-05	0.00133111	0.561,0.561	1.0,1.0	-0.439
53587	ENSG00000132780.17	NASP	chr1	+	45617441	45617525	45617464	45617525	45616700	45616703	53587	3,4	0,1	7,0	2,2	122	99	0.0019733	0.0424667	1.0,0.764	0.74,0.0	0.512
53669	ENSG00000213341.11	CHUK	chr10	-	100189191	100189627	100189191	100189508	100190868	100190968	53669	245273	0,2	270185	28,12	198	99	6.39744e-12	1.82176e-09	1.0,0.986	0.828,0.885	0.136
53685	ENSG00000213341.11	CHUK	chr10	-	100218717	100219125	100218717	100218825	100219269	100219359	53685	8,9	0,0	14,7	5,1	198	99	2.9249e-05	0.0014049	1.0,1.0	0.583,0.778	0.32
53787	ENSG00000122735.16	DNAI1	chr9	+	34490011	34490220	34490162	34490220	34489322	34489449	53787	2,3	0,1	0,0	2,1	198	99	2.72728e-07	2.53446e-05	1.0,0.6	0.0,0.0	0.8
53789	ENSG00000007376.8	RPUSD1	chr16	-	786822	787241	786822	786928	787353	787477	53789	16,7	0,0	33,21	7,5	198	99	1.6497e-05	0.000871108	1.0,1.0	0.702,0.677	0.31
53864	ENSG00000158710.14	TAGLN2	chr1	-	159920142	159920581	159920142	159920498	159925449	159925732	53864	23,26	2,2	13,9	8,4	182	99	0.000518757	0.0147565	0.862,0.876	0.469,0.55	0.359
53897	ENSG00000164616.16	FBXL21P	chr5	+	135937099	135937547	135937272	135937547	135936803	135936960	53897	24,51	3,4	10,20	0,0	198	99	0.000867007	0.0224157	0.8,0.864	1.0,1.0	-0.168
53898	ENSG00000164616.16	FBXL21P	chr5	+	135937099	135937547	135937424	135937547	135936803	135936960	53898	26,51	100,99	10,20	166121	198	99	3.11345e-07	2.82227e-05	0.115,0.205	0.029,0.076	0.108
54062	ENSG00000078018.19	MAP2	chr2	+	209700276	209700338	209700279	209700338	209696916	209697051	54062	20,22	4,2	36,32	0,0	102	99	0.00138403	0.0322674	0.829,0.914	1.0,1.0	-0.129
54068	ENSG00000268362.6	AC092279.1	chr19	+	24049404	24049548	24049476	24049548	24048936	24049014	54068	3,8	2,2	4,2	0,0	171	99	0.000856136	0.022185	0.465,0.698	1.0,1.0	-0.418
54069	ENSG00000268362.6	AC092279.1	chr19	+	24049409	24049548	24049476	24049548	24048936	24049014	54069	2,7	2,2	4,2	0,0	166	99	0.000550379	0.0154389	0.374,0.676	1.0,1.0	-0.475
54116	ENSG00000132463.14	GRSF1	chr4	-	70831538	70831698	70831538	70831634	70832306	70832450	54116	1,4	5,5	4,2	0,1	163	99	0.000246726	0.00811547	0.108,0.327	1.0,0.548	-0.556
54136	ENSG00000166441.13	RPL27A	chr11	+	8684696	8684892	8684725	8684892	8684005	8684081	54136	5,5	3,4	3,4	1,0	128	99	0.00120164	0.0289374	0.563,0.492	0.699,1.0	-0.322
54310	ENSG00000168056.16	LTBP3	chr11	-	65551401	65551656	65551401	65551474	65551971	65552157	54310	46,24	2,6	77,48	1,1	198	99	0.00181312	0.0399578	0.92,0.667	0.975,0.96	-0.174
54334	ENSG00000008869.12	HEATR5B	chr2	-	37040328	37040518	37040328	37040412	37041132	37041292	54334	103130	0,0	130,84	9,10	198	99	6.63665e-08	7.2588e-06	1.0,1.0	0.878,0.808	0.157
54335	ENSG00000008869.12	HEATR5B	chr2	-	37040328	37040783	37040328	37040412	37041132	37041292	54335	16,14	0,0	16,7	9,10	198	99	3.02577e-09	4.75851e-07	1.0,1.0	0.471,0.259	0.635
54364	ENSG00000131759.18	RARA	chr17	+	40354167	40354506	40354439	40354506	40352330	40352507	54364	107,89	0,0	84,61	4,7	198	99	1.10628e-05	0.000623821	1.0,1.0	0.913,0.813	0.137
54365	ENSG00000131759.18	RARA	chr17	+	40354180	40354409	40354184	40354409	40352330	40352507	54365	1,2	0,1	2,0	4,1	103	99	0.000280814	0.00898493	1.0,0.658	0.325,0.0	0.666
54368	ENSG00000131759.18	RARA	chr17	+	40354180	40354506	40354439	40354506	40352330	40352507	54368	108,89	0,0	86,61	4,7	198	99	1.19212e-05	0.000665166	1.0,1.0	0.915,0.813	0.136
54371	ENSG00000131759.18	RARA	chr17	+	40354184	40354506	40354439	40354506	40352330	40352507	54371	107,88	0,0	88,62	4,7	198	99	1.38972e-05	0.000755337	1.0,1.0	0.917,0.816	0.133
54373	ENSG00000131759.18	RARA	chr17	+	40354271	40354506	40354439	40354506	40352330	40352507	54373	107,87	0,0	84,63	4,7	198	99	1.21606e-05	0.00067569	1.0,1.0	0.913,0.818	0.135
54380	ENSG00000077348.9	EXOSC5	chr19	-	41391732	41392146	41391732	41392080	41392866	41392980	54380	1,0	1,2	10,8	0,0	165	99	2.69443e-06	0.000188454	0.375,0.0	1.0,1.0	-0.812
54500	ENSG00000160781.17	PAQR6	chr1	-	156245141	156245596	156245141	156245238	156246122	156246250	54500	72,74	25,31	145131	13,7	198	99	1.44097e-09	2.51961e-07	0.59,0.544	0.848,0.903	-0.308
54501	ENSG00000160781.17	PAQR6	chr1	-	156245141	156245596	156245141	156245277	156246122	156246250	54501	49,64	5,9	146,97	2,0	198	99	9.03166e-07	7.2667e-05	0.831,0.78	0.973,1.0	-0.181
54504	ENSG00000160781.17	PAQR6	chr1	-	156245534	156245795	156245534	156245661	156246122	156246250	54504	27,12	1,5	59,45	0,1	198	99	0.000571184	0.0158852	0.931,0.545	1.0,0.957	-0.24
54543	ENSG00000108848.16	LUC7L3	chr17	+	50746515	50746702	50746547	50746702	50745905	50746003	54543	9,10	3,2	24,13	1,0	131	99	0.00208938	0.0443252	0.694,0.791	0.948,1.0	-0.232
54583	ENSG00000160691.18	SHC1	chr1	-	154966161	154966544	154966161	154966538	154967670	154967797	54583	43,51	2,0	25,18	4,4	105	99	0.000685931	0.0184646	0.953,1.0	0.855,0.809	0.144
54593	ENSG00000160691.18	SHC1	chr1	-	154967933	154968257	154967933	154968031	154968494	154968614	54593	41124498	241290	22091590	811574	198	99	0	0	0.895,0.886	0.577,0.581	0.312
54617	ENSG00000172046.19	USP19	chr3	-	49117656	49117863	49117656	49117785	49117946	49118120	54617	75,94	131128	90,75	51,36	177	99	1.83626e-08	2.30934e-06	0.243,0.291	0.497,0.538	-0.251
54642	ENSG00000196547.15	MAN2A2	chr15	+	90906649	90906858	90906785	90906858	90906452	90906497	54642	2,4	0,2	0,0	1,1	198	99	5.02902e-06	0.000318494	1.0,0.5	0.0,0.0	0.75
54652	ENSG00000196547.15	MAN2A2	chr15	+	90910215	90910678	90910500	90910678	90909326	90909504	54652	1,5	0,0	7,2	4,9	198	99	7.69691e-08	8.30248e-06	1.0,1.0	0.467,0.1	0.716
54683	ENSG00000114942.14	EEF1B2	chr2	+	206159872	206160059	206159958	206160059	206159635	206159684	54683	36014767	12321585	39872901	25281793	185	99	2.94624e-09	4.68835e-07	0.61,0.617	0.458,0.464	0.152
54722	ENSG00000131584.19	ACAP3	chr1	-	1297819	1298287	1297819	1298113	1298369	1298421	54722	84,97	166172	255141	236157	198	99	4.43149e-05	0.00196548	0.202,0.22	0.351,0.31	-0.119
54815	ENSG00000167930.17	FAM234A	chr16	+	254242	254565	254328	254565	249548	249654	54815	2,1	11,18	25,10	8,16	185	99	2.78585e-05	0.00134786	0.089,0.029	0.626,0.251	-0.38
54859	ENSG00000213079.9	SCAF8	chr6	+	154803543	154803623	154803546	154803623	154795008	154795139	54859	5,2	0,0	6,10	0,8	102	99	0.000473174	0.0137093	1.0,1.0	1.0,0.548	0.226
54894	ENSG00000048707.15	VPS13D	chr1	+	12322535	12322746	12322683	12322746	12321808	12321964	54894	74,58	0,2	51,29	20,4	198	99	1.90839e-07	1.84441e-05	1.0,0.935	0.56,0.784	0.295
54947	ENSG00000167553.15	TUBA1C	chr12	+	49269833	49269937	49269884	49269937	49269464	49269687	54947	34,24	4,5	40,26	0,1	150	99	0.000193113	0.0066802	0.849,0.76	1.0,0.945	-0.168
54966	ENSG00000116584.18	ARHGEF2	chr1	-	155966421	155966887	155966421	155966479	155969155	155969300	54966	431444	9,8	280177	34,32	198	99	2.86438e-14	1.18336e-11	0.96,0.965	0.805,0.734	0.193
55009	ENSG00000206560.11	ANKRD28	chr3	-	15677479	15677627	15677479	15677560	15678208	15678354	55009	8,4	0,0	8,5	1,3	166	99	0.00182551	0.0401248	1.0,1.0	0.827,0.498	0.338
55051	ENSG00000196498.13	NCOR2	chr12	-	124354092	124354572	124354092	124354196	124354836	124354939	55051	16,25	45,46	8,11	101,53	198	99	3.16505e-05	0.00150037	0.151,0.214	0.038,0.094	0.116
55103	ENSG00000145808.10	ADAMTS19	chr5	+	129648797	129648970	129648874	129648970	129647764	129647895	55103	15,14	5,0	19,6	0,0	176	99	0.00215774	0.0454184	0.628,1.0	1.0,1.0	-0.186
55104	ENSG00000117308.15	GALE	chr1	-	23796152	23796586	23796152	23796265	23796696	23796782	55104	407459	17,22	301176	147,85	198	99	0	0	0.923,0.913	0.506,0.509	0.41
55163	ENSG00000164941.13	INTS8	chr8	+	94876073	94876493	94876220	94876493	94873373	94873477	55163	38,27	0,0	63,40	4,4	198	99	0.0005009	0.014315	1.0,1.0	0.887,0.833	0.14
55191	ENSG00000265354.4	TIMM23	chr10	+	45998296	45998394	45998334	45998394	45988736	45988847	55191	4,2	16,13	0,0	13,11	137	99	0.00243882	0.0498912	0.153,0.1	0.0,0.0	0.127
55228	ENSG00000143537.13	ADAM15	chr1	+	155056079	155056474	155056385	155056474	155055408	155055852	55228	16,15	0,0	48,29	5,5	198	99	9.80871e-05	0.00381134	1.0,1.0	0.828,0.744	0.214
55240	ENSG00000143537.13	ADAM15	chr1	+	155061591	155061975	155061903	155061975	155061417	155061489	55240	46,56	6,13	32,21	1,0	198	99	2.66624e-05	0.00129786	0.793,0.683	0.941,1.0	-0.232
55297	ENSG00000142798.20	HSPG2	chr1	-	21824120	21824412	21824120	21824373	21824536	21824615	55297	0,1	3,0	1,1	0,0	138	99	0.000712012	0.0190974	0.0,1.0	1.0,1.0	-0.5
55373	ENSG00000144591.18	GMPPA	chr2	+	219505694	219506076	219505979	219506076	219505457	219505555	55373	13,19	2,0	22,7	24,14	198	99	1.04708e-07	1.07449e-05	0.765,1.0	0.314,0.2	0.626
55374	ENSG00000144591.18	GMPPA	chr2	+	219505714	219506076	219505979	219506076	219505457	219505555	55374	192212	2,0	106,90	24,14	198	99	3.33067e-16	1.78233e-13	0.98,1.0	0.688,0.763	0.264
55502	ENSG00000231584.8	FAHD2CP	chr2	+	96022893	96023380	96022991	96023380	96022673	96022753	55502	7,9	1,0	5,4	3,1	197	99	0.00206228	0.0439075	0.779,1.0	0.456,0.668	0.327
55556	ENSG00000133433.10	GSTT2B	chr22	-	23958550	23958963	23958550	23958701	23960293	23960381	55556	13,5	19,29	0,0	30,21	198	99	1.01187e-06	8.01995e-05	0.255,0.079	0.0,0.0	0.167
55564	ENSG00000114021.12	NIT2	chr3	+	100348991	100349390	100349297	100349390	100348802	100348881	55564	1,0	1,3	2,5	0,1	198	99	1.73787e-06	0.000127476	0.333,0.0	1.0,0.714	-0.691
55588	ENSG00000140632.17	GLYR1	chr16	-	4821379	4821579	4821379	4821453	4822874	4822931	55588	54,37	52,57	67,48	35,7	198	99	0.000752657	0.0199775	0.342,0.245	0.489,0.774	-0.338
55589	ENSG00000140632.17	GLYR1	chr16	-	4821379	4821593	4821379	4821453	4822874	4822931	55589	52,39	52,57	67,48	35,7	198	99	0.000668019	0.0181231	0.333,0.255	0.489,0.774	-0.337
55695	ENSG00000102977.16	ACD	chr16	-	67658205	67658641	67658205	67658362	67658719	67658816	55695	294299	6,1	254154	19,19	198	99	3.45363e-09	5.32633e-07	0.961,0.993	0.87,0.802	0.141
55729	ENSG00000112893.9	MAN2A1	chr5	+	109784743	109784926	109784838	109784926	109774787	109774965	55729	8,10	0,0	18,18	16,3	194	99	3.8476e-06	0.000253961	1.0,1.0	0.365,0.754	0.441
55731	ENSG00000112893.9	MAN2A1	chr5	+	109784497	109784926	109784838	109784926	109781395	109781598	55731	8,12	0,2	15,13	12,10	198	99	0.000281603	0.00900655	1.0,0.75	0.385,0.394	0.485
55761	ENSG00000161217.12	PCYT1A	chr3	-	196247366	196247643	196247366	196247631	196248206	196248323	55761	1,1	12,0	2,4	0,0	111	99	0.000366693	0.0112281	0.069,1.0	1.0,1.0	-0.466
55766	ENSG00000122687.17	MRM2	chr7	-	2239417	2239707	2239417	2239676	2242161	2242198	55766	298367	83,77	268200	119,79	130	99	0.000402408	0.0120577	0.732,0.784	0.632,0.658	0.113
55769	ENSG00000186501.14	TMEM222	chr1	+	27330984	27331399	27331240	27331399	27330719	27330804	55769	34,42	0,0	31,18	7,0	198	99	0.000239926	0.00795838	1.0,1.0	0.689,1.0	0.155
55809	ENSG00000122691.13	TWIST1	chr7	-	19055252	19055372	19055252	19055368	19056050	19056165	55809	3,5	4,7	0,0	2,1	103	99	4.51667e-05	0.00199851	0.419,0.407	0.0,0.0	0.413
55817	ENSG00000116199.12	FAM20B	chr1	+	179044669	179044841	179044772	179044841	179043714	179044224	55817	3,6	7,11	0,0	5,3	198	99	0.000172356	0.00608081	0.176,0.214	0.0,0.0	0.195
55906	ENSG00000085982.13	USP40	chr2	-	233560742	233561203	233560742	233561033	233562735	233562803	55906	0,0	2,3	1,2	0,0	198	99	1.79103e-09	3.05794e-07	0.0,0.0	1.0,1.0	-1
55947	ENSG00000142675.18	CNKSR1	chr1	+	26183196	26183408	26183345	26183408	26182479	26182584	55947	13,8	0,0	44,18	4,2	198	99	0.00186744	0.0407859	1.0,1.0	0.846,0.818	0.168
55948	ENSG00000142675.18	CNKSR1	chr1	+	26183203	26183408	26183345	26183408	26182479	26182584	55948	4,1	0,0	4,1	4,2	198	99	8.70818e-08	9.20873e-06	1.0,1.0	0.333,0.2	0.734
55950	ENSG00000142675.18	CNKSR1	chr1	+	26182946	26183408	26183345	26183408	26182484	26182584	55950	3,1	0,0	5,1	4,2	198	99	1.21146e-07	1.22426e-05	1.0,1.0	0.385,0.2	0.708
55979	ENSG00000079785.15	DDX1	chr2	+	15595146	15595553	15595489	15595553	15591867	15591949	55979	5,5	2,0	11,0	11,11	198	99	0.00118696	0.028775	0.556,1.0	0.333,0.0	0.612
56026	ENSG00000165948.11	IFI27L1	chr14	+	94101867	94101975	94101870	94101975	94100738	94100771	56026	4,1	3,4	0,0	5,1	102	99	0.000147025	0.00534645	0.564,0.195	0.0,0.0	0.379
56041	ENSG00000198952.8	SMG5	chr1	-	156258718	156259192	156258718	156259189	156260450	156260626	56041	0,0	4,4	5,0	12,2	102	99	0.0018428	0.0403885	0.0,0.0	0.288,0.0	-0.144
56163	ENSG00000255339.6	AL133352.1	chr10	-	100516873	100517018	100516873	100516960	100526398	100526554	56163	0,0	10,9	8,3	14,14	157	99	5.07088e-05	0.00219382	0.0,0.0	0.265,0.119	-0.192
56164	ENSG00000255339.6	AL133352.1	chr10	-	100516873	100517043	100516873	100516960	100526398	100526554	56164	0,0	10,9	6,4	14,14	182	99	9.52585e-05	0.0037141	0.0,0.0	0.189,0.135	-0.162
56211	ENSG00000142207.7	URB1	chr21	-	32322231	32322726	32322231	32322584	32324490	32324602	56211	16,15	295281	60,33	170109	198	99	9.99201e-16	4.97939e-13	0.026,0.026	0.15,0.131	-0.115
56212	ENSG00000142207.7	URB1	chr21	-	32322231	32322726	32322231	32322649	32324490	32324602	56212	16,15	9,26	60,33	6,7	176	99	1.97855e-05	0.00101651	0.5,0.245	0.849,0.726	-0.415
56217	ENSG00000142207.7	URB1	chr21	-	32338706	32338934	32338706	32338848	32341465	32341524	56217	0,0	5,1	5,1	0,0	185	99	5.09718e-11	1.26217e-08	0.0,0.0	1.0,1.0	-1
56319	ENSG00000162542.13	TMCO4	chr1	-	19787025	19787472	19787025	19787117	19798070	19798215	56319	2,2	2,1	1,1	0,0	198	99	0.00217284	0.0456759	0.333,0.5	1.0,1.0	-0.584
56321	ENSG00000162542.13	TMCO4	chr1	-	19789927	19790048	19789927	19790025	19798136	19798215	56321	2,1	2,1	8,2	0,0	122	99	0.000552885	0.015468	0.448,0.448	1.0,1.0	-0.552
56425	ENSG00000119326.15	CTNNAL1	chr9	-	108942568	108942871	108942568	108942828	108942960	108943044	56425	13,2	16,18	0,2	24,23	142	99	0.000293361	0.00931536	0.362,0.072	0.0,0.057	0.189
56491	ENSG00000116685.16	KIAA2013	chr1	-	11920182	11920534	11920182	11920328	11922635	11923489	56491	5,4	0,0	2,0	2,2	198	99	2.84592e-07	2.61773e-05	1.0,1.0	0.333,0.0	0.834
56591	ENSG00000178028.14	DMAP1	chr1	+	44217989	44218291	44218194	44218291	44214702	44214898	56591	2,2	0,0	0,6	3,2	198	99	7.25527e-07	6.00095e-05	1.0,1.0	0.0,0.6	0.7
56593	ENSG00000178028.14	DMAP1	chr1	+	44218194	44218469	44218310	44218469	44214702	44214898	56593	31,23	142156	66,56	109,75	198	99	3.07337e-10	6.41498e-08	0.098,0.069	0.232,0.272	-0.168
56652	ENSG00000099999.14	RNF215	chr22	-	30385895	30386141	30385895	30385989	30386615	30386759	56652	80,96	0,1	115,80	19,5	198	99	2.43838e-07	2.2951e-05	1.0,0.98	0.752,0.889	0.169
56674	ENSG00000143379.12	SETDB1	chr1	+	150960562	150961191	150960701	150961191	150951364	150951481	56674	0,1	1,2	6,2	3,0	198	99	0.000528528	0.0149757	0.0,0.2	0.5,1.0	-0.65
56713	ENSG00000286165.1	AC012488.2	chr2	+	189667168	189667596	189667195	189667596	189665375	189665451	56713	2,5	3,1	0,0	1,3	126	99	3.82181e-06	0.000252677	0.344,0.797	0.0,0.0	0.571
56745	ENSG00000091490.11	SEL1L3	chr4	-	25755921	25756908	25755921	25756127	25757533	25757606	56745	7,10	2,2	21,12	0,0	198	99	0.000905911	0.0231889	0.636,0.714	1.0,1.0	-0.325
56832	ENSG00000162769.13	FLVCR1	chr1	+	212887780	212888001	212887894	212888001	212885292	212885396	56832	0,0	1,2	7,0	0,1	198	99	0.00181258	0.0399578	0.0,0.0	1.0,0.0	-0.5
56833	ENSG00000162769.13	FLVCR1	chr1	+	212887780	212888001	212887962	212888001	212885292	212885396	56833	76127	0,10	81,52	13,16	198	99	0.000120763	0.00453127	1.0,0.864	0.757,0.619	0.244
56835	ENSG00000162769.13	FLVCR1	chr1	+	212887890	212888001	212887962	212888001	212885292	212885396	56835	210274	0,10	180122	13,16	171	99	1.05538e-05	0.000599783	1.0,0.941	0.889,0.815	0.118
56836	ENSG00000162769.13	FLVCR1	chr1	+	212887894	212888001	212887962	212888001	212885292	212885396	56836	77129	0,10	74,53	13,16	167	99	3.77694e-05	0.00172806	1.0,0.884	0.771,0.663	0.225
56906	ENSG00000087152.15	ATXN7L3	chr17	-	44194516	44194820	44194516	44194674	44195096	44195293	56906	14,18	0,0	31,24	0,7	198	99	0.000671288	0.0181807	1.0,1.0	1.0,0.632	0.184
56907	ENSG00000087152.15	ATXN7L3	chr17	-	44194516	44194867	44194516	44194674	44195096	44195293	56907	14,17	0,0	34,24	0,7	198	99	0.000741008	0.019734	1.0,1.0	1.0,0.632	0.184
56985	ENSG00000227372.12	TP73-AS1	chr1	-	3739457	3739731	3739457	3739695	3739835	3740387	56985	0,2	2,4	6,2	1,0	135	99	4.51381e-06	0.000290949	0.0,0.268	0.815,1.0	-0.773
57035	ENSG00000164010.15	ERMAP	chr1	+	42840117	42840178	42840151	42840178	42838900	42838921	57035	0,0	2,6	1,3	3,1	133	99	0.00218125	0.0457925	0.0,0.0	0.199,0.691	-0.445
57047	ENSG00000214176.9	PLEKHM1P1	chr17	-	64781394	64781616	64781394	64781543	64785221	64785367	57047	8,4	10,5	6,4	0,0	172	99	1.27803e-07	1.28018e-05	0.315,0.315	1.0,1.0	-0.685
57048	ENSG00000214176.9	PLEKHM1P1	chr17	-	64781394	64781680	64781394	64781543	64785221	64785367	57048	40,37	10,5	19,15	0,0	198	99	9.00421e-06	0.00052176	0.667,0.787	1.0,1.0	-0.273
57251	ENSG00000125454.12	SLC25A19	chr17	-	75286303	75286772	75286303	75286459	75289353	75289510	57251	5,11	5,1	9,3	0,0	198	99	3.95237e-05	0.00179056	0.333,0.846	1.0,1.0	-0.41
57375	ENSG00000164344.16	KLKB1	chr4	+	186209092	186209272	186209095	186209272	186208978	186208999	57375	40,55	7,3	8,10	0,0	102	99	0.00168632	0.0376631	0.847,0.947	1.0,1.0	-0.103
57415	ENSG00000185499.16	MUC1	chr1	-	155188162	155188370	155188162	155188231	155192182	155192310	57415	101,94	8,8	58,35	0,0	198	99	2.05641e-05	0.00104925	0.863,0.855	1.0,1.0	-0.141
57419	ENSG00000106608.16	URGCP	chr7	-	43904126	43904385	43904126	43904280	43906561	43907069	57419	5,1	0,0	1,0	0,2	198	99	0.00119564	0.028819	1.0,1.0	1.0,0.0	0.5
57430	ENSG00000159352.15	PSMD4	chr1	+	151262040	151262278	151262208	151262278	151254768	151254808	57430	32,38	5,6	51,33	1,0	198	99	2.24371e-05	0.00112871	0.762,0.76	0.962,1.0	-0.22
57434	ENSG00000159352.15	PSMD4	chr1	+	151262100	151262278	151262208	151262278	151254768	151254808	57434	32,36	5,6	51,33	1,0	198	99	1.91149e-05	0.000986531	0.762,0.75	0.962,1.0	-0.225
57439	ENSG00000159352.15	PSMD4	chr1	+	151262172	151262278	151262208	151262278	151254768	151254808	57439	32,39	5,6	50,34	1,0	135	99	5.25418e-05	0.00225909	0.824,0.827	0.973,1.0	-0.161
57516	ENSG00000143669.13	LYST	chr1	-	235751209	235751378	235751209	235751362	235752004	235752171	57516	0,0	29,18	3,6	28,17	115	99	9.23314e-05	0.00361589	0.0,0.0	0.084,0.233	-0.159
57517	ENSG00000143669.13	LYST	chr1	-	235753043	235753274	235753043	235753123	235755477	235755647	57517	34,29	0,0	41,26	2,9	198	99	2.44238e-05	0.00120732	1.0,1.0	0.911,0.591	0.249
57575	ENSG00000117640.18	MTFR1L	chr1	+	25823200	25823439	25823345	25823439	25823018	25823128	57575	38,44	0,8	138,99	0,1	198	99	0.000236109	0.00786378	1.0,0.733	1.0,0.98	-0.123
57579	ENSG00000117640.18	MTFR1L	chr1	+	25823208	25823439	25823345	25823439	25823018	25823128	57579	38,43	0,8	139,99	0,1	198	99	0.000233058	0.0077817	1.0,0.729	1.0,0.98	-0.125
57582	ENSG00000117640.18	MTFR1L	chr1	+	25823217	25823439	25823345	25823439	25823018	25823128	57582	41,43	0,8	138,99	0,1	198	99	0.000260929	0.00847449	1.0,0.729	1.0,0.98	-0.125
57592	ENSG00000117859.19	OSBPL9	chr1	+	51787295	51787488	51787329	51787488	51786525	51786617	57592	3,1	0,0	0,0	2,1	133	99	2.95176e-09	4.68835e-07	1.0,1.0	0.0,0.0	1
57655	ENSG00000107614.22	TRDMT1	chr10	-	17169309	17169539	17169309	17169376	17174550	17174660	57655	7,2	2,1	1,0	2,1	198	99	0.000408673	0.0122042	0.636,0.5	0.2,0.0	0.468
57656	ENSG00000107614.22	TRDMT1	chr10	-	17169309	17169545	17169309	17169376	17174550	17174660	57656	3,3	2,1	0,0	2,1	198	99	1.76604e-05	0.000923367	0.429,0.6	0.0,0.0	0.514
57677	ENSG00000158773.14	USF1	chr1	-	161041323	161041693	161041323	161041411	161042115	161042217	57677	17,13	0,0	41,20	11,12	198	99	2.83108e-07	2.60964e-05	1.0,1.0	0.651,0.455	0.447
57745	ENSG00000240291.1	AL450384.2	chr10	-	18541168	18541248	18541168	18541243	18542068	18542177	57745	4,4	1,3	6,2	0,0	104	99	0.00209532	0.0444002	0.792,0.559	1.0,1.0	-0.325
57785	ENSG00000143776.18	CDC42BPA	chr1	-	227016079	227016213	227016079	227016129	227016926	227017050	57785	127157	5,3	107,70	11,14	183	99	3.55053e-05	0.00163985	0.932,0.966	0.84,0.73	0.164
57824	ENSG00000159714.11	ZDHHC1	chr16	-	67395001	67395082	67395001	67395062	67395483	67395566	57824	4,5	1,0	12,7	8,9	119	99	0.000186389	0.00648692	0.769,1.0	0.555,0.393	0.411
57825	ENSG00000159714.11	ZDHHC1	chr16	-	67395001	67395154	67395001	67395062	67395483	67395566	57825	4,8	1,0	15,7	8,9	191	99	0.000170287	0.0060248	0.675,1.0	0.493,0.287	0.448
57930	ENSG00000028310.18	BRD9	chr5	-	891639	892094	891639	891929	892605	892801	57930	6,3	0,0	13,0	2,2	198	99	0.000266098	0.00861081	1.0,1.0	0.765,0.0	0.617
57941	ENSG00000228106.6	AL392172.1	chr1	+	222836796	222837229	222837218	222837229	222835118	222835215	57941	210229	16,20	178118	57,48	198	99	1.26545e-11	3.45547e-09	0.868,0.851	0.61,0.551	0.279
57948	ENSG00000228106.6	AL392172.1	chr1	+	222836971	222837229	222837218	222837229	222835118	222835215	57948	209220	16,20	171108	57,48	198	99	7.70073e-12	2.16965e-09	0.867,0.846	0.6,0.529	0.292
57952	ENSG00000228106.6	AL392172.1	chr1	+	222837066	222837229	222837218	222837229	222835118	222835215	57952	211224	16,20	171110	57,48	198	99	4.17799e-12	1.22025e-09	0.868,0.848	0.6,0.534	0.291
57953	ENSG00000228106.6	AL392172.1	chr1	+	222837070	222837229	222837218	222837229	222835118	222835215	57953	207221	16,20	169108	57,48	198	99	5.33307e-12	1.53511e-09	0.866,0.847	0.597,0.529	0.294
58044	ENSG00000168488.18	ATXN2L	chr16	+	28836294	28836490	28836325	28836490	28835932	28836122	58044	3,2	45,33	4,7	3,0	130	99	6.89384e-07	5.74972e-05	0.048,0.044	0.504,1.0	-0.706
58097	ENSG00000118412.12	CASP8AP2	chr6	+	89831229	89831277	89831236	89831277	89829893	89829934	58097	1,2	1,0	2,0	2,4	106	99	0.000394422	0.011863	0.483,1.0	0.483,0.0	0.5
58120	ENSG00000117122.13	MFAP2	chr1	-	16976500	16976765	16976500	16976545	16976896	16976923	58120	57,90	3,4	227165	61,43	198	99	1.16793e-07	1.18328e-05	0.905,0.918	0.65,0.657	0.258
58172	ENSG00000198818.10	SFT2D1	chr6	-	166331384	166331447	166331384	166331407	166342418	166342576	58172	4,4	2,1	2,1	9,4	139	99	0.000841402	0.0218885	0.588,0.74	0.137,0.151	0.52
58191	ENSG00000173409.14	ARV1	chr1	+	230990109	230990263	230990149	230990263	230988319	230988439	58191	239252	10,17	179,93	38,31	139	99	1.20637e-09	2.16665e-07	0.945,0.913	0.77,0.681	0.204
58266	ENSG00000110330.8	BIRC2	chr11	+	102348280	102348644	102348597	102348644	102347373	102347845	58266	9,7	1,0	27,10	14,10	198	99	3.20496e-05	0.00151479	0.818,1.0	0.491,0.333	0.497
58320	ENSG00000237441.10	RGL2	chr6	-	33293612	33293935	33293612	33293916	33294033	33294066	58320	25,46	322393	76,53	245153	118	99	1.37752e-10	3.10268e-08	0.061,0.089	0.207,0.225	-0.141
58354	ENSG00000064102.15	INTS13	chr12	-	26917351	26917718	26917351	26917441	26922615	26922700	58354	2,3	0,1	2,1	7,1	198	99	0.000213209	0.0072402	1.0,0.6	0.125,0.333	0.571
58411	ENSG00000142669.15	SH3BGRL3	chr1	+	26281006	26281450	26281028	26281450	26280764	26280932	58411	6,7	29,11	0,3	36,22	121	99	0.000799176	0.0209828	0.145,0.342	0.0,0.1	0.194
58468	ENSG00000089693.10	MLF2	chr12	-	6751640	6752029	6751640	6751676	6752284	6752678	58468	9,14	0,0	17,11	5,1	198	99	6.22023e-05	0.0025926	1.0,1.0	0.63,0.846	0.262
58469	ENSG00000089693.10	MLF2	chr12	-	6751640	6752115	6751640	6751676	6752284	6752678	58469	9,14	0,0	18,11	5,1	198	99	6.50783e-05	0.00269836	1.0,1.0	0.643,0.846	0.256
58479	ENSG00000180953.11	ST20	chr15	-	79907628	79907706	79907628	79907684	79923451	79923702	58479	29,25	81,83	24,16	24,21	121	99	0.000597429	0.0165057	0.227,0.198	0.45,0.384	-0.205
58542	ENSG00000213563.6	C8orf82	chr8	-	144528023	144528400	144528023	144528190	144528760	144529132	58542	0,0	2,3	1,2	0,0	198	99	1.79103e-09	3.05794e-07	0.0,0.0	1.0,1.0	-1
58547	ENSG00000213563.6	C8orf82	chr8	-	144528023	144528492	144528023	144528435	144528760	144529132	58547	6,3	6,6	3,1	1,0	156	99	0.00159174	0.0359841	0.388,0.241	0.656,1.0	-0.514
58676	ENSG00000164815.11	ORC5	chr7	-	104166771	104166884	104166771	104166800	104168472	104168525	58676	305288	2,3	175136	15,14	183	99	1.2406e-09	2.2179e-07	0.988,0.981	0.863,0.84	0.133
58684	ENSG00000271853.5	AL162258.1	chr1	-	153627138	153627598	153627138	153627420	153631010	153631111	58684	33,47	0,0	71,61	6,5	198	99	7.02692e-05	0.00287344	1.0,1.0	0.855,0.859	0.143
58714	ENSG00000174652.19	ZNF266	chr19	-	9418723	9419131	9418723	9418895	9419216	9419299	58714	93,91	19,20	120,74	5,4	198	99	8.7602e-06	0.000509844	0.71,0.695	0.923,0.902	-0.21
58715	ENSG00000174652.19	ZNF266	chr19	-	9418723	9419143	9418723	9418895	9419216	9419299	58715	99102	19,20	120,76	5,4	198	99	2.3549e-05	0.00117354	0.723,0.718	0.923,0.905	-0.194
58854	ENSG00000092010.15	PSME1	chr14	+	24136951	24137431	24137320	24137431	24136227	24136301	58854	51,66	7,3	115103	2,1	198	99	0.00131	0.0309854	0.785,0.917	0.966,0.981	-0.123
58870	ENSG00000206195.11	DUXAP8	chr22	+	15788536	15788931	15788819	15788931	15787171	15787282	58870	2,5	4,5	6,4	0,0	198	99	7.1367e-09	1.00715e-06	0.2,0.333	1.0,1.0	-0.734
58892	ENSG00000204138.13	PHACTR4	chr1	+	28436287	28436379	28436289	28436379	28407409	28407463	58892	1,1	0,0	0,0	1,3	101	99	5.4523e-09	7.91864e-07	1.0,1.0	0.0,0.0	1
58920	ENSG00000124486.13	USP9X	chrX	+	41152932	41153081	41152947	41153081	41150920	41151057	58920	99106	193247	166,99	179143	114	99	0.000480453	0.0138598	0.308,0.271	0.446,0.375	-0.121
58999	ENSG00000070610.14	GBA2	chr9	-	35737747	35738182	35737747	35737939	35738525	35738632	58999	3,11	0,0	33,23	5,1	198	99	0.000447618	0.0131229	1.0,1.0	0.767,0.92	0.156
59001	ENSG00000070610.14	GBA2	chr9	-	35737911	35738404	35737911	35737939	35738525	35738632	59001	3,14	0,0	35,23	5,1	198	99	0.000529893	0.0150037	1.0,1.0	0.778,0.92	0.151
59004	ENSG00000070610.14	GBA2	chr9	-	35737911	35738404	35737911	35738269	35738525	35738632	59004	99149	15,30	33,26	85,45	198	99	0	0	0.767,0.713	0.163,0.224	0.546
59010	ENSG00000070610.14	GBA2	chr9	-	35738036	35738420	35738036	35738269	35738525	35738632	59010	99147	15,30	31,26	85,45	198	99	0	0	0.767,0.71	0.154,0.224	0.549
59012	ENSG00000070610.14	GBA2	chr9	-	35738231	35738374	35738231	35738269	35738525	35738632	59012	284325	15,30	62,68	85,45	198	99	0	0	0.904,0.844	0.267,0.43	0.525
59017	ENSG00000070610.14	GBA2	chr9	-	35740208	35740584	35740208	35740362	35740824	35741064	59017	56,66	0,1	102,51	29,19	198	99	1.09057e-12	3.54921e-10	1.0,0.971	0.637,0.573	0.381
59018	ENSG00000070610.14	GBA2	chr9	-	35740208	35740600	35740208	35740362	35740824	35741064	59018	53,64	0,1	100,50	29,19	198	99	1.61582e-12	5.03506e-10	1.0,0.97	0.633,0.568	0.384
59019	ENSG00000070610.14	GBA2	chr9	-	35740208	35740624	35740208	35740362	35740824	35741064	59019	53,65	0,1	101,50	29,19	198	99	1.63181e-12	5.06266e-10	1.0,0.97	0.635,0.568	0.384
59031	ENSG00000070610.14	GBA2	chr9	-	35741671	35741908	35741671	35741883	35744296	35744412	59031	2,17	0,0	3,0	2,3	124	99	9.24742e-07	7.42531e-05	1.0,1.0	0.545,0.0	0.728
59064	ENSG00000237836.6	PHKA2-AS1	chrX	+	18891837	18892296	18892224	18892296	18890295	18890628	59064	2,13	3,7	10,12	1,0	198	99	2.0272e-05	0.00103712	0.25,0.481	0.833,1.0	-0.551
59066	ENSG00000237836.6	PHKA2-AS1	chrX	+	18891917	18892296	18892224	18892296	18890295	18890628	59066	16,23	3,7	11,7	1,0	198	99	0.000962747	0.0243308	0.727,0.622	0.846,1.0	-0.249
59074	ENSG00000197077.13	KIAA1671	chr22	+	25014429	25014566	25014433	25014566	24952729	24952772	59074	4,4	8,4	0,1	6,7	103	99	0.000317398	0.0099557	0.325,0.49	0.0,0.121	0.347
59080	ENSG00000010803.16	SCMH1	chr1	-	41028466	41028864	41028466	41028745	41033982	41034048	59080	5,2	3,7	0,0	1,1	198	99	0.000308386	0.00973044	0.455,0.125	0.0,0.0	0.29
59084	ENSG00000010803.16	SCMH1	chr1	-	41033982	41034119	41033982	41034102	41037361	41037541	59084	0,0	2,3	2,1	1,0	116	99	4.1336e-05	0.00185475	0.0,0.0	0.631,1.0	-0.816
59208	ENSG00000090020.11	SLC9A1	chr1	-	27121090	27121277	27121090	27121253	27153982	27155125	59208	0,0	5,1	3,2	3,1	123	99	3.04989e-05	0.00145355	0.0,0.0	0.446,0.617	-0.531
59242	ENSG00000143393.16	PI4KB	chr1	-	151298807	151298959	151298807	151298914	151301843	151301967	59242	2,1	1,0	0,0	2,1	144	99	0.000106014	0.00406195	0.579,1.0	0.0,0.0	0.789
59309	ENSG00000108518.7	PFN1	chr17	-	4945651	4946024	4945651	4945991	4946627	4947469	59309	4,2	1,3	4,5	0,0	132	99	0.000607787	0.0167339	0.75,0.333	1.0,1.0	-0.459
59310	ENSG00000108518.7	PFN1	chr17	-	4945651	4946053	4945651	4945991	4946627	4947469	59310	0,0	1,3	1,3	0,0	161	99	1.09821e-09	2.01299e-07	0.0,0.0	1.0,1.0	-1
59322	ENSG00000285943.1	AC112128.1	chr3	-	113441452	113441852	113441452	113441654	113444740	113444831	59322	0,2	11,10	8,4	13,9	198	99	0.00143185	0.0331303	0.0,0.091	0.235,0.182	-0.163
59366	ENSG00000116580.18	GON4L	chr1	-	155751959	155752590	155751959	155752258	155753203	155753414	59366	6,13	1,0	4,3	3,4	198	99	1.88869e-05	0.000976608	0.75,1.0	0.4,0.273	0.538
59407	ENSG00000142327.13	RNPEPL1	chr2	+	240576567	240576765	240576599	240576765	240575501	240575610	59407	10,14	2,3	5,4	0,0	131	99	0.0019338	0.0418325	0.791,0.779	1.0,1.0	-0.215
59434	ENSG00000121753.12	ADGRB2	chr1	-	31757200	31757312	31757200	31757281	31757381	31757511	59434	8,3	15,19	0,0	7,7	130	99	0.000127703	0.00474918	0.289,0.107	0.0,0.0	0.198
59436	ENSG00000172986.12	GXYLT2	chr3	+	72957228	72957352	72957233	72957352	72922203	72922335	59436	6,3	5,6	15,13	4,0	104	99	0.000806342	0.0211351	0.533,0.322	0.781,1.0	-0.463
59488	ENSG00000162521.19	RBBP4	chr1	+	32657404	32657572	32657431	32657572	32651916	32652061	59488	1,2	0,0	5,4	3,1	126	99	0.00145853	0.0336111	1.0,1.0	0.567,0.759	0.337
59593	ENSG00000134686.18	PHC2	chr1	-	33325794	33326149	33325794	33325961	33328869	33329146	59593	0,3	6,3	2,7	0,0	198	99	7.47784e-11	1.77982e-08	0.0,0.333	1.0,1.0	-0.834
59838	ENSG00000143248.13	RGS5	chr1	-	163187878	163188133	163187878	163188030	163202791	163202916	59838	214185	8,7	54,50	36,18	198	99	4.996e-15	2.30261e-12	0.93,0.93	0.429,0.581	0.425
59842	ENSG00000143248.13	RGS5	chr1	-	163187878	163188133	163187878	163188033	163202791	163202916	59842	214185	4,8	54,50	26,17	198	99	6.66134e-16	3.47147e-13	0.964,0.92	0.509,0.595	0.39
59879	ENSG00000102471.14	NDFIP2	chr13	+	79543536	79543682	79543617	79543682	79539681	79539775	59879	566657	1,1	502349	32,25	180	99	0	0	0.997,0.997	0.896,0.885	0.106
59947	ENSG00000077782.20	FGFR1	chr8	-	38440305	38440448	38440305	38440373	38457355	38457534	59947	1,1	2,4	3,2	0,1	174	99	0.000108725	0.00414789	0.221,0.125	1.0,0.532	-0.593
59955	ENSG00000258728.1	AL162231.3	chr9	+	34647474	34647961	34647743	34647961	34647088	34647258	59955	9,8	0,0	1,1	5,1	198	99	2.15293e-10	4.65207e-08	1.0,1.0	0.091,0.333	0.788
59956	ENSG00000258728.1	AL162231.3	chr9	+	34647474	34647961	34647831	34647961	34647088	34647258	59956	9,8	4,7	1,1	8,5	198	99	0.00017458	0.00615113	0.529,0.364	0.059,0.091	0.371
59958	ENSG00000258728.1	AL162231.3	chr9	+	34647491	34647961	34647743	34647961	34647088	34647258	59958	157188	0,0	46,27	5,1	198	99	0.000511238	0.0145671	1.0,1.0	0.821,0.931	0.124
59961	ENSG00000258728.1	AL162231.3	chr9	+	34647540	34647961	34647743	34647961	34647088	34647258	59961	15,13	0,0	7,3	5,1	198	99	9.70604e-07	7.74676e-05	1.0,1.0	0.412,0.6	0.494
59964	ENSG00000258728.1	AL162231.3	chr9	+	34647656	34647961	34647743	34647961	34647088	34647258	59964	1,2	0,0	0,0	5,1	186	99	1.28485e-09	2.28165e-07	1.0,1.0	0.0,0.0	1
59965	ENSG00000258728.1	AL162231.3	chr9	+	34647743	34647961	34647831	34647961	34647088	34647258	59965	0,0	4,7	5,1	8,5	187	99	0.000530909	0.0150266	0.0,0.0	0.249,0.096	-0.172
59967	ENSG00000258728.1	AL162231.3	chr9	+	34647743	34648171	34648114	34648171	34647088	34647258	59967	6,10	0,0	23,11	5,8	198	99	4.44537e-06	0.000288077	1.0,1.0	0.697,0.407	0.448
59969	ENSG00000258728.1	AL162231.3	chr9	+	34647831	34648171	34648114	34648171	34647088	34647258	59969	10,17	0,0	26,15	5,8	198	99	2.7261e-06	0.000189911	1.0,1.0	0.722,0.484	0.397
60090	ENSG00000181852.17	RNF41	chr12	-	56212995	56213133	56212995	56213077	56213957	56214070	60090	7,7	2,2	3,9	0,0	155	99	0.00122923	0.0294505	0.691,0.691	1.0,1.0	-0.309
60110	ENSG00000172037.14	LAMB2	chr3	-	49124810	49125271	49124810	49125054	49125746	49125890	60110	62,67	1,0	46,55	1,9	198	99	0.000199125	0.00684424	0.969,1.0	0.958,0.753	0.129
60111	ENSG00000172037.14	LAMB2	chr3	-	49125005	49125169	49125005	49125054	49125746	49125890	60111	62,66	1,0	51,57	1,9	198	99	0.000261955	0.00849745	0.969,1.0	0.962,0.76	0.123
60115	ENSG00000172037.14	LAMB2	chr3	-	49129244	49129341	49129244	49129324	49129603	49129716	60115	3,7	105,90	7,9	40,27	116	99	0.000486386	0.0139904	0.024,0.062	0.13,0.221	-0.133
60118	ENSG00000172037.14	LAMB2	chr3	-	49131378	49131620	49131378	49131442	49132115	49132189	60118	3,2	0,0	2,1	8,1	198	99	1.10702e-10	2.52193e-08	1.0,1.0	0.111,0.333	0.778
60132	ENSG00000163626.16	COX18	chr4	-	73064777	73064885	73064777	73064879	73065249	73065413	60132	11,6	1,6	2,1	0,0	105	99	0.000233715	0.00780035	0.912,0.485	1.0,1.0	-0.301
60162	ENSG00000225921.7	NOL7	chr6	+	13632392	13632739	13632438	13632739	13620407	13620485	60162	4,10	0,0	7,4	3,1	145	99	0.00125957	0.0300869	1.0,1.0	0.614,0.732	0.327
60167	ENSG00000171033.13	PKIA	chr8	+	78542701	78543025	78542875	78543025	78516354	78516468	60167	4,3	2,4	0,0	2,3	198	99	3.59984e-05	0.00165629	0.5,0.273	0.0,0.0	0.387
60181	ENSG00000137185.12	ZSCAN9	chr6	+	28227127	28227207	28227192	28227207	28225338	28225366	60181	5,2	5,3	3,3	1,0	164	99	0.000618082	0.0169764	0.376,0.287	0.644,1.0	-0.491
60189	ENSG00000088986.11	DYNLL1	chr12	+	120497834	120498237	120498049	120498237	120496415	120496553	60189	2,1	0,0	0,0	1,2	198	99	3.9232e-09	5.947e-07	1.0,1.0	0.0,0.0	1
60193	ENSG00000170035.16	UBE2E3	chr2	+	180981349	180981477	180981412	180981477	180980941	180980973	60193	1,0	3,1	10,9	1,2	162	99	1.19239e-05	0.000665166	0.169,0.0	0.859,0.733	-0.712
60202	ENSG00000111602.12	TIMELESS	chr12	-	56425749	56425870	56425749	56425867	56428235	56428405	60202	4,3	3,4	4,7	0,0	102	99	1.54886e-06	0.000115202	0.564,0.421	1.0,1.0	-0.508
60285	ENSG00000132437.18	DDC	chr7	-	50492646	50493117	50492646	50493005	50495349	50495417	60285	2,2	2,2	3,3	0,0	198	99	1.57995e-05	0.000838162	0.333,0.333	1.0,1.0	-0.667
60342	ENSG00000167965.18	MLST8	chr16	+	2207192	2207345	2207196	2207345	2206351	2206659	60342	15,20	0,0	19,6	4,2	103	99	0.00043565	0.0128414	1.0,1.0	0.82,0.742	0.219
60360	ENSG00000143093.15	STRIP1	chr1	+	110047457	110047869	110047771	110047869	110046679	110046751	60360	7,10	0,0	37,29	8,3	198	99	8.23349e-05	0.00329728	1.0,1.0	0.698,0.829	0.237
60364	ENSG00000143093.15	STRIP1	chr1	+	110072417	110072596	110072454	110072596	110053664	110054802	60364	8,6	10,9	1,4	0,1	136	99	0.000598428	0.0165161	0.368,0.327	1.0,0.744	-0.524
60367	ENSG00000144589.22	STK11IP	chr2	+	219606809	219607137	219607052	219607137	219606194	219606290	60367	10,8	0,0	94,65	12,7	198	99	0.000184688	0.00644177	1.0,1.0	0.797,0.823	0.19
60372	ENSG00000144589.22	STK11IP	chr2	+	219611603	219611834	219611679	219611834	219609362	219609540	60372	155217	4,5	250135	22,21	175	99	3.45689e-06	0.000233191	0.956,0.961	0.865,0.784	0.134
60378	ENSG00000144589.22	STK11IP	chr2	+	219614160	219614647	219614475	219614647	219613751	219613930	60378	117123	11,5	132100	26,23	198	99	9.87627e-05	0.00383386	0.842,0.925	0.717,0.685	0.182
60384	ENSG00000113319.13	RASGRF2	chr5	+	81080595	81080789	81080640	81080789	81080120	81080200	60384	35,36	0,0	27,32	3,6	144	99	2.30993e-05	0.00115474	1.0,1.0	0.861,0.786	0.176
60407	ENSG00000186866.16	POFUT2	chr21	-	45282368	45282612	45282368	45282398	45282803	45282938	60407	233222	26,27	401272	0,3	198	99	0	0	0.818,0.804	1.0,0.978	-0.178
60412	ENSG00000186866.16	POFUT2	chr21	-	45282803	45283046	45282803	45282938	45283382	45283527	60412	18,14	5,6	1,0	2,4	198	99	1.14066e-05	0.000640489	0.643,0.538	0.2,0.0	0.491
60461	ENSG00000066322.15	ELOVL1	chr1	-	43364927	43365145	43364927	43365008	43365563	43365623	60461	39,62	9,18	87,69	299170	198	99	0	0	0.684,0.633	0.127,0.169	0.511
60462	ENSG00000066322.15	ELOVL1	chr1	-	43364927	43365260	43364927	43365008	43365563	43365623	60462	40,62	9,18	98,70	299170	198	99	0	0	0.69,0.633	0.141,0.171	0.505
60464	ENSG00000066322.15	ELOVL1	chr1	-	43364927	43365260	43364927	43365097	43365563	43365623	60464	20,32	0,0	83,39	6,8	198	99	3.41704e-05	0.00159517	1.0,1.0	0.874,0.709	0.209
60476	ENSG00000179950.13	PUF60	chr8	-	143824797	143825100	143824797	143824932	143827384	143827536	60476	3,4	1,0	9,5	6,2	198	99	0.00227775	0.0474114	0.6,1.0	0.429,0.556	0.307
60486	ENSG00000179950.13	PUF60	chr8	-	143827384	143827699	143827384	143827536	143828983	143829044	60486	14,21	47,57	24,26	32,12	198	99	0.00119222	0.028819	0.13,0.156	0.273,0.52	-0.254
60506	ENSG00000164099.3	PRSS12	chr4	-	118316176	118316323	118316176	118316310	118331715	118331866	60506	16,11	0,7	16,10	0,0	112	99	0.00081172	0.0212411	1.0,0.581	1.0,1.0	-0.21
60530	ENSG00000084774.14	CAD	chr2	+	27234415	27234685	27234583	27234685	27234007	27234226	60530	14,21	0,0	15,8	5,2	198	99	6.77652e-06	0.000414038	1.0,1.0	0.6,0.667	0.367
60540	ENSG00000084774.14	CAD	chr2	+	27240506	27240617	27240566	27240617	27240264	27240361	60540	4,2	6,6	1,2	0,0	159	99	9.45608e-08	9.83936e-06	0.293,0.172	1.0,1.0	-0.768
60549	ENSG00000168476.12	REEP4	chr8	-	22138647	22139061	22138647	22138793	22139415	22139529	60549	131107	6,7	106,71	26,18	198	99	1.09028e-06	8.53953e-05	0.916,0.884	0.671,0.664	0.233
60554	ENSG00000117751.18	PPP1R8	chr1	+	27838698	27838852	27838776	27838852	27832755	27832816	60554	639618	4,17	541382	54,52	177	99	0	0	0.989,0.953	0.849,0.804	0.144
60567	ENSG00000283050.2	GTF2IP12	chr4	-	119450040	119450150	119450040	119450125	119454550	119454628	60567	5,3	4,6	5,6	0,1	124	99	4.26394e-05	0.001902	0.499,0.285	1.0,0.827	-0.521
60650	ENSG00000263956.6	NBPF11	chr1	-	148135671	148136037	148135671	148135813	148137710	148137809	60650	13,14	0,0	5,5	4,2	198	99	7.93263e-07	6.48054e-05	1.0,1.0	0.385,0.556	0.529
60763	ENSG00000126107.15	HECTD3	chr1	-	45008239	45008339	45008239	45008321	45009143	45009226	60763	4,4	2,0	2,2	11,2	117	99	0.000935825	0.0238165	0.629,1.0	0.133,0.458	0.519
60764	ENSG00000126107.15	HECTD3	chr1	-	45008239	45008345	45008239	45008321	45009143	45009226	60764	4,4	2,0	3,1	11,2	123	99	0.000407508	0.012174	0.617,1.0	0.18,0.287	0.575
60774	ENSG00000068885.15	IFT80	chr3	-	160373491	160373669	160373491	160373652	160375811	160375880	60774	5,9	3,3	4,5	0,0	116	99	3.74059e-05	0.00171508	0.587,0.719	1.0,1.0	-0.347
60775	ENSG00000068885.15	IFT80	chr3	-	160373491	160373672	160373491	160373652	160375811	160375880	60775	13,14	3,3	8,8	0,0	119	99	0.000722008	0.0192924	0.783,0.795	1.0,1.0	-0.211
60783	ENSG00000109805.10	NCAPG	chr4	+	17823630	17823770	17823727	17823770	17822982	17823123	60783	189204	2,4	137111	13,8	196	99	3.46494e-05	0.00161092	0.979,0.963	0.842,0.875	0.112
60896	ENSG00000122545.19	2020-09-07	chr7	+	35831352	35831496	35831494	35831496	35801218	35801270	60896	82,74	0,0	92,65	1208836	198	99	0	0	1.0,1.0	0.037,0.037	0.963
60897	ENSG00000122545.19	2020-09-07	chr7	+	35831424	35831496	35831494	35831496	35801218	35801270	60897	80,77	0,0	93,70	1208836	169	99	0	0	1.0,1.0	0.043,0.047	0.955
61027	ENSG00000071564.16	TCF3	chr19	-	1612206	1612433	1612206	1612430	1615423	1615480	61027	18,13	0,6	10,20	0,0	102	99	0.0016268	0.0366623	1.0,0.678	1.0,1.0	-0.161
61102	ENSG00000151414.15	NEK7	chr1	+	198278965	198279061	198278983	198279061	198277960	198278069	61102	36,33	3,1	104,78	19,18	117	99	0.00175822	0.0390285	0.91,0.965	0.822,0.786	0.133
61152	ENSG00000169231.13	THBS3	chr1	-	155200807	155201137	155200807	155201004	155201416	155201569	61152	43,31	2,8	25,12	41,29	198	99	2.48821e-09	4.07381e-07	0.915,0.66	0.234,0.171	0.585
61153	ENSG00000169231.13	THBS3	chr1	-	155200807	155201155	155200807	155201004	155201416	155201569	61153	41,31	2,8	24,13	41,29	198	99	2.97296e-09	4.71055e-07	0.911,0.66	0.226,0.183	0.581
61154	ENSG00000169231.13	THBS3	chr1	-	155200807	155201204	155200807	155201004	155201416	155201569	61154	416471	2,8	262168	41,29	198	99	0	0	0.99,0.967	0.762,0.743	0.226
61170	ENSG00000169231.13	THBS3	chr1	-	155203222	155203592	155203222	155203305	155205059	155205316	61170	37,31	0,0	65,45	3,6	198	99	0.000204946	0.00701037	1.0,1.0	0.915,0.789	0.148
61173	ENSG00000169231.13	THBS3	chr1	-	155204854	155205263	155204854	155205229	155206199	155206406	61173	1,3	1,3	2,1	0,0	133	99	9.00396e-05	0.00354005	0.427,0.427	1.0,1.0	-0.573
61198	ENSG00000003756.16	RBM5	chr3	+	50110336	50110757	50110678	50110757	50109602	50109688	61198	4,21	1,1	20,20	53,32	198	99	6.13952e-08	6.7708e-06	0.667,0.913	0.159,0.238	0.592
61199	ENSG00000003756.16	RBM5	chr3	+	50110336	50110757	50110681	50110757	50109602	50109688	61199	3,6	0,0	5,5	4,2	198	99	1.22122e-06	9.43538e-05	1.0,1.0	0.385,0.556	0.529
61200	ENSG00000003756.16	RBM5	chr3	+	50110378	50110776	50110678	50110776	50109602	50109688	61200	192249	1,1	168146	53,32	198	99	0	0	0.99,0.992	0.613,0.695	0.337
61220	ENSG00000163795.14	ZNF513	chr2	-	27378329	27378777	27378329	27378618	27378883	27378993	61220	5,11	5,6	15,6	1,1	198	99	0.000954211	0.0241533	0.333,0.478	0.882,0.75	-0.411
61232	ENSG00000104960.15	PTOV1	chr19	+	49856898	49857109	49856974	49857109	49854830	49854888	61232	0,0	2,3	3,3	10,6	175	99	0.00190722	0.04147	0.0,0.0	0.145,0.22	-0.182
61239	ENSG00000104960.15	PTOV1	chr19	+	49856898	49857109	49857013	49857109	49854969	49855077	61239	0,0	2,5	3,4	3,6	198	99	0.000101409	0.00391373	0.0,0.0	0.333,0.25	-0.291
61351	ENSG00000117362.13	APH1A	chr1	-	150267355	150267785	150267355	150267478	150268697	150269303	61351	62,52	17,19	118,90	209174	198	99	1.77636e-15	8.63634e-13	0.646,0.578	0.22,0.205	0.399
61372	ENSG00000135655.16	USP15	chr12	+	62392255	62392466	62392428	62392466	62391815	62391886	61372	1,7	0,0	6,10	3,1	198	99	0.00181281	0.0399578	1.0,1.0	0.5,0.833	0.334
61444	ENSG00000204351.12	SKIV2L	chr6	+	31963412	31963559	31963473	31963559	31962713	31962798	61444	44,38	2,4	46,25	16,12	160	99	4.43216e-05	0.00196548	0.932,0.855	0.64,0.563	0.292
61451	ENSG00000204351.12	SKIV2L	chr6	+	31966982	31967377	31967272	31967377	31966827	31966846	61451	8,18	2,0	28,25	39,48	198	99	8.46399e-07	6.88641e-05	0.667,1.0	0.264,0.207	0.598
61453	ENSG00000204351.12	SKIV2L	chr6	+	31967015	31967377	31967272	31967377	31966827	31966846	61453	8,19	2,0	23,21	39,48	198	99	1.61859e-07	1.57964e-05	0.667,1.0	0.228,0.179	0.63
61474	ENSG00000173894.11	CBX2	chr17	+	79781965	79782395	79782373	79782395	79781695	79781801	61474	5,4	2,3	3,1	0,0	198	99	6.79134e-06	0.000414626	0.556,0.4	1.0,1.0	-0.522
61477	ENSG00000173894.11	CBX2	chr17	+	79783436	79783552	79783454	79783552	79781695	79781801	61477	2,2	4,4	3,1	0,0	117	99	8.2606e-07	6.72779e-05	0.297,0.297	1.0,1.0	-0.703
61542	ENSG00000154229.12	PRKCA	chr17	+	66795898	66796016	66795942	66796016	66788838	66788979	61542	3,1	1,0	2,0	1,2	143	99	0.000376087	0.011411	0.675,1.0	0.581,0.0	0.547
61558	ENSG00000152102.18	FAM168B	chr2	-	131071854	131072295	131071854	131072254	131082576	131082657	61558	0,0	4,2	5,2	2,5	140	99	3.11784e-05	0.00148081	0.0,0.0	0.639,0.22	-0.429
61605	ENSG00000141564.15	RPTOR	chr17	+	80883716	80883972	80883744	80883972	80883418	80883484	61605	1,8	2,2	3,3	0,0	127	99	0.00149227	0.0342204	0.28,0.757	1.0,1.0	-0.482
61613	ENSG00000104964.14	TLE5	chr19	-	3053548	3054037	3053548	3053603	3054119	3054194	61613	68,56	6,14	40,36	50,35	198	99	1.00444e-08	1.33927e-06	0.85,0.667	0.286,0.34	0.445
61653	ENSG00000197622.13	CDC42SE1	chr1	-	151054977	151055224	151054977	151055153	151055676	151055993	61653	1,3	0,1	4,1	3,3	170	99	0.00186941	0.0408037	1.0,0.636	0.437,0.163	0.518
61727	ENSG00000151360.10	ALLC	chr2	+	3673844	3674125	3674074	3674125	3671095	3671190	61727	4,4	2,2	3,4	1,0	198	99	0.00236957	0.0488457	0.5,0.5	0.6,1.0	-0.3
61751	ENSG00000157353.17	FCSK	chr16	+	70478796	70479403	70479125	70479403	70478550	70478650	61751	3,4	2,6	35,11	0,3	198	99	0.000199173	0.00684424	0.429,0.25	1.0,0.647	-0.484
61877	ENSG00000169710.9	FASN	chr17	-	82081727	82082103	82081727	82081843	82082322	82082414	61877	96129	1,0	126,83	8,8	198	99	4.20012e-06	0.000273605	0.98,1.0	0.887,0.838	0.127
61881	ENSG00000169710.9	FASN	chr17	-	82082322	82082670	82082322	82082414	82082913	82083115	61881	16,22	0,2	59,45	12,10	198	99	0.00218302	0.0458175	1.0,0.846	0.711,0.692	0.222
61920	ENSG00000169710.9	FASN	chr17	-	82087684	82087977	82087684	82087861	82088115	82088307	61920	46,42	2,3	70,59	29,15	198	99	1.26902e-05	0.000699269	0.92,0.875	0.547,0.663	0.292
61921	ENSG00000169710.9	FASN	chr17	-	82087684	82088028	82087684	82087861	82088115	82088307	61921	51,45	2,3	73,61	29,15	198	99	6.11567e-06	0.000377128	0.927,0.882	0.557,0.67	0.291
61971	ENSG00000186469.8	GNG2	chr14	+	51963441	51963881	51963806	51963881	51950649	51950765	61971	1,1	0,0	1,0	0,2	198	99	0.00119564	0.028819	1.0,1.0	1.0,0.0	0.5
62038	ENSG00000112763.17	BTN2A1	chr6	+	26465184	26465406	26465217	26465406	26459480	26459828	62038	1,2	1,2	3,1	0,0	132	99	0.000314569	0.00988494	0.429,0.429	1.0,1.0	-0.571
62040	ENSG00000112763.17	BTN2A1	chr6	+	26465184	26465406	26465217	26465406	26463243	26463525	62040	133142	43,29	248212	27,10	132	99	9.18612e-07	7.38353e-05	0.699,0.786	0.873,0.941	-0.165
62056	ENSG00000181789.14	COPG1	chr3	+	129271662	129271900	129271666	129271900	129268931	129269000	62056	3,2	1,1	0,0	1,2	103	99	3.65712e-06	0.000244218	0.742,0.658	0.0,0.0	0.7
62095	ENSG00000115317.11	HTRA2	chr2	+	74531505	74531702	74531596	74531702	74531338	74531411	62095	20,19	8,25	51,36	7,2	190	99	4.84374e-05	0.00212087	0.566,0.284	0.792,0.904	-0.423
62109	ENSG00000137221.14	TJAP1	chr6	+	43478063	43478232	43478067	43478232	43477572	43477628	62109	0,0	3,2	2,1	1,0	103	99	2.47362e-05	0.00121974	0.0,0.0	0.658,1.0	-0.829
62122	ENSG00000137221.14	TJAP1	chr6	+	43504298	43504667	43504587	43504667	43503622	43503706	62122	2,4	5,1	1,2	0,0	198	99	1.52813e-06	0.000114193	0.167,0.667	1.0,1.0	-0.583
62123	ENSG00000137221.14	TJAP1	chr6	+	43504301	43504667	43504587	43504667	43503622	43503706	62123	1,5	5,1	5,3	0,0	198	99	2.992e-06	0.000205657	0.091,0.714	1.0,1.0	-0.598
62250	ENSG00000136937.13	NCBP1	chr9	+	97648007	97648223	97648099	97648223	97647491	97647561	62250	339382	19,12	238187	38,25	191	99	2.46958e-07	2.31931e-05	0.902,0.943	0.765,0.795	0.142
62256	ENSG00000136937.13	NCBP1	chr9	+	97658535	97658723	97658689	97658723	97656010	97656085	62256	294300	11,4	268193	34,19	198	99	8.83923e-08	9.31875e-06	0.93,0.974	0.798,0.835	0.135
62273	ENSG00000185842.15	DNAH14	chr1	+	225117733	225117999	225117880	225117999	225097117	225097239	62273	0,1	2,0	1,1	1,0	198	99	0.00202785	0.0434064	0.0,1.0	0.333,1.0	-0.166
62274	ENSG00000185842.15	DNAH14	chr1	+	225117759	225117999	225117880	225117999	225097117	225097239	62274	0,1	2,0	1,1	1,0	198	99	0.00202785	0.0434064	0.0,1.0	0.333,1.0	-0.166
62316	ENSG00000104522.16	TSTA3	chr8	-	143614335	143614671	143614335	143614453	143614786	143614915	62316	165165	12,17	209161	64,34	198	99	4.47039e-06	0.000289085	0.873,0.829	0.62,0.703	0.19
62332	ENSG00000163568.15	AIM2	chr1	-	159073237	159073387	159073237	159073289	159076632	159076766	62332	6,10	0,5	5,10	0,0	197	99	0.00131382	0.0310572	1.0,0.501	1.0,1.0	-0.25
62349	ENSG00000285053.1	TBCE	chr1	+	235329049	235329147	235329112	235329147	235328772	235328778	62349	0,2	5,2	2,1	1,0	162	99	0.000664011	0.0180266	0.0,0.379	0.55,1.0	-0.586
62385	ENSG00000164163.11	ABCE1	chr4	+	145121145	145121391	145121332	145121391	145119931	145120153	62385	154158	23,23	156,99	6,2	198	99	3.71824e-06	0.000247264	0.77,0.775	0.929,0.961	-0.173
62451	ENSG00000249509.1	AC023886.1	chr4	+	112525178	112525309	112525258	112525309	112515430	112515640	62451	9,12	2,8	7,5	0,0	179	99	2.96172e-06	0.000203929	0.713,0.453	1.0,1.0	-0.417
62511	ENSG00000102901.13	CENPT	chr16	-	67829929	67830294	67829929	67830088	67830389	67830548	62511	199210	54,82	400270	29,21	198	99	4.91385e-13	1.71092e-10	0.648,0.561	0.873,0.865	-0.264
62512	ENSG00000102901.13	CENPT	chr16	-	67829929	67830311	67829929	67830088	67830389	67830548	62512	199210	54,82	400272	29,21	198	99	4.36207e-13	1.53218e-10	0.648,0.561	0.873,0.866	-0.265
62514	ENSG00000102901.13	CENPT	chr16	-	67830394	67830888	67830394	67830692	67831215	67831358	62514	6,7	0,0	3,0	2,1	198	99	0.000500107	0.0143026	1.0,1.0	0.429,0.0	0.785
62515	ENSG00000102901.13	CENPT	chr16	-	67830825	67830931	67830825	67830888	67831215	67831358	62515	0,1	6,7	3,2	3,0	142	99	0.000244428	0.00807676	0.0,0.091	0.411,1.0	-0.66
62528	ENSG00000052749.13	RRP12	chr10	-	97358536	97358645	97358536	97358622	97358942	97359010	62528	0,0	3,2	2,3	3,2	122	99	5.59034e-05	0.00238236	0.0,0.0	0.351,0.549	-0.45
62635	ENSG00000173692.13	PSMD1	chr2	+	231108563	231109122	231108775	231109122	231087116	231087181	62635	9,6	2,2	11,2	0,0	198	99	0.00102806	0.0256241	0.692,0.6	1.0,1.0	-0.354
62638	ENSG00000173692.13	PSMD1	chr2	+	231166380	231166491	231166400	231166491	231165870	231166017	62638	3,10	7,4	15,10	1,1	119	99	0.000617144	0.0169622	0.263,0.675	0.926,0.893	-0.44
62762	ENSG00000090554.13	FLT3LG	chr19	+	49485963	49486231	49486014	49486231	49481874	49482268	62762	13,16	7,0	1,2	0,0	150	99	0.000840712	0.0218849	0.551,1.0	1.0,1.0	-0.224
62852	ENSG00000184465.16	WDR27	chr6	-	169664165	169664632	169664165	169664286	169664769	169664798	62852	86,94	10,6	81,85	19,24	198	99	0.000477886	0.0138138	0.811,0.887	0.681,0.639	0.189
62856	ENSG00000184465.16	WDR27	chr6	-	169666917	169668776	169666917	169667296	169670568	169670693	62856	6,4	0,0	4,0	0,6	198	99	0.000995195	0.0249845	1.0,1.0	1.0,0.0	0.5
62941	ENSG00000102763.18	VWA8	chr13	-	41881999	41882454	41881999	41882234	41883386	41883491	62941	1,0	2,2	1,2	0,0	198	99	5.42564e-09	7.90152e-07	0.2,0.0	1.0,1.0	-0.9
63015	ENSG00000164620.9	RELL2	chr5	+	141638130	141638409	141638219	141638409	141637436	141637741	63015	1,0	0,2	1,2	0,0	188	99	0.00139706	0.0325142	1.0,0.0	1.0,1.0	-0.5
63099	ENSG00000149480.7	MTA2	chr11	-	62595747	62595935	62595747	62595931	62596009	62596107	63099	0,0	1,2	12,0	2,7	103	99	0.00238102	0.0490185	0.0,0.0	0.852,0.0	-0.426
63190	ENSG00000118197.14	DDX59	chr1	-	200650424	200650676	200650424	200650585	200654440	200654582	63190	1,6	0,0	3,0	4,3	190	99	3.67038e-10	7.46567e-08	1.0,1.0	0.281,0.0	0.859
63226	ENSG00000186470.14	BTN3A2	chr6	+	26368449	26368680	26368564	26368680	26368177	26368267	63226	7,17	85,93	18,9	42,24	198	99	0.00101707	0.0254217	0.04,0.084	0.176,0.158	-0.105
63261	ENSG00000047410.14	TPR	chr1	-	186332194	186332327	186332194	186332311	186333121	186333394	63261	8,4	0,0	7,7	5,1	115	99	7.5128e-05	0.00304848	1.0,1.0	0.547,0.858	0.297
63288	ENSG00000047410.14	TPR	chr1	-	186355409	186355785	186355409	186355719	186356285	186356538	63288	41,51	0,1	46,47	6,4	165	99	0.000255794	0.00832468	1.0,0.968	0.821,0.876	0.135
63305	ENSG00000152784.15	PRDM8	chr4	+	80185336	80185518	80185364	80185518	80184649	80184753	63305	14,10	14,13	5,1	44,30	127	99	6.76229e-08	7.37598e-06	0.438,0.375	0.081,0.025	0.353
63314	ENSG00000152784.15	PRDM8	chr4	+	80201293	80201456	80201426	80201456	80200078	80200299	63314	44,61	55,41	63,54	18,7	198	99	1.2296e-05	0.000680837	0.286,0.427	0.636,0.794	-0.359
63315	ENSG00000132881.12	CPLANE2	chr1	-	16232549	16233017	16232549	16232646	16233611	16233764	63315	21,7	14,17	2,0	34,29	198	99	2.08299e-08	2.5591e-06	0.429,0.171	0.029,0.0	0.285
[truncated: 685 more rows]

## Sheet: KD188-A5SS
ID	GeneID	geneSymbol	chr	strand	longExonStart_0base	longExonEnd	shortES	shortEE	flankingES	flankingEE	ID.1	IJC_SAMPLE_1	SJC_SAMPLE_1	IJC_SAMPLE_2	SJC_SAMPLE_2	IncFormLen	SkipFormLen	PValue	FDR	IncLevel1	IncLevel2	IncLevelDifference
9	ENSG00000102125.16	TAZ	chrX	+	154413206	154413339	154413206	154413252	154413481	154413567	9	33,29	76,71	35,32	29,28	186	99	5.17132e-05	0.00204897	0.188,0.179	0.391,0.378	-0.201
10	ENSG00000102125.16	TAZ	chrX	+	154413206	154413352	154413206	154413252	154413481	154413567	10	28,24	76,71	31,33	29,28	198	99	8.62018e-06	0.000485049	0.156,0.145	0.348,0.371	-0.209
11	ENSG00000102125.16	TAZ	chrX	+	154413206	154413358	154413206	154413252	154413481	154413567	11	32,29	76,71	34,35	29,28	198	99	2.23766e-05	0.00104627	0.174,0.17	0.37,0.385	-0.206
93	ENSG00000128159.12	TUBGCP6	chr22	-	50220191	50221874	50220250	50221874	50219956	50220015	93	51,57	21,22	81,71	12,12	158	99	0.00142932	0.0299314	0.603,0.619	0.809,0.788	-0.188
129	ENSG00000100003.18	SEC14L2	chr22	+	30415758	30416087	30415758	30415865	30416233	30416403	129	94,90	0,0	104,58	11,5	198	99	2.65971e-07	2.43686e-05	1.0,1.0	0.825,0.853	0.161
131	ENSG00000102038.15	SMARCA1	chrX	-	129448301	129448443	129448332	129448443	129446504	129447301	131	53,42	89,76	52,24	22,13	130	99	1.6965e-07	1.64598e-05	0.312,0.296	0.643,0.584	-0.309
173	ENSG00000159086.15	PAXBP1	chr21	-	32755212	32755353	32755229	32755353	32751118	32751218	173	72,92	113,89	177138	102,57	116	99	1.67723e-05	0.00083621	0.352,0.469	0.597,0.674	-0.225
208	ENSG00000124151.19	NCOA3	chr20	+	47649004	47649109	47649004	47649097	47650981	47651276	208	36,37	33,34	61,52	13,17	111	99	6.7986e-06	0.000401485	0.493,0.493	0.807,0.732	-0.277
209	ENSG00000101040.19	ZMYND8	chr20	-	47238757	47239138	47238895	47239138	47236325	47236516	209	64,49	159139	157,90	134,96	198	99	2.00818e-09	3.14404e-07	0.168,0.15	0.369,0.319	-0.185
211	ENSG00000064601.18	CTSA	chr20	+	45892724	45892887	45892724	45892880	45893987	45894072	211	47,69	2,5	106,55	28,14	106	99	4.56004e-05	0.00185006	0.956,0.928	0.78,0.786	0.159
231	ENSG00000214078.12	CPNE1	chr20	-	35632162	35632385	35632310	35632385	35631944	35632025	231	698846	22,46	574388	151,96	198	99	0	0	0.941,0.902	0.655,0.669	0.259
268	ENSG00000089063.15	TMEM230	chr20	-	5112729	5113042	5112742	5113042	5111499	5111605	268	40,62	8,3	40,34	0,0	112	99	0.000137583	0.0045977	0.815,0.948	1.0,1.0	-0.119
292	ENSG00000080031.10	AC010327.1	chr19	-	55207125	55207199	55207165	55207199	55206688	55206976	292	4,4	16,16	0,0	8,6	139	99	0.000625649	0.0157171	0.151,0.151	0.0,0.0	0.151
338	ENSG00000126456.16	IRF3	chr19	-	49661449	49662328	49661947	49662328	49660712	49660828	338	79,78	305342	124,77	166129	198	99	2.37761e-10	4.8569e-08	0.115,0.102	0.272,0.23	-0.143
340	ENSG00000126456.16	IRF3	chr19	-	49665483	49665857	49665630	49665857	49664673	49664846	340	168174	126147	252192	68,44	198	99	1.69276e-12	5.16675e-10	0.4,0.372	0.649,0.686	-0.281
411	ENSG00000232677.8	LINC00665	chr19	-	36326052	36327225	36326996	36327225	36324925	36325764	411	52,95	6,2	86,53	1,0	198	99	0.00194702	0.037872	0.812,0.96	0.977,1.0	-0.102
415	ENSG00000239382.10	ALKBH6	chr19	-	36013000	36013089	36013020	36013089	36011403	36011464	415	17,13	184215	38,30	144113	119	99	2.18273e-07	2.0536e-05	0.071,0.048	0.18,0.181	-0.121
421	ENSG00000167595.15	PROSER3	chr19	+	35762252	35762477	35762252	35762356	35764853	35764936	421	16,40	67,69	82,42	76,30	198	99	1.5722e-05	0.000792882	0.107,0.225	0.35,0.412	-0.215
442	ENSG00000181896.12	ZNF101	chr19	+	19677863	19677990	19677863	19677986	19678725	19678786	442	71,62	24,34	79,58	11,8	103	99	0.000127507	0.00431035	0.74,0.637	0.873,0.875	-0.185
450	ENSG00000105655.18	ISYNA1	chr19	-	18437598	18437988	18437859	18437988	18436972	18437105	450	193116	9,5	157,89	28,18	198	99	2.3043e-06	0.000156701	0.915,0.921	0.737,0.712	0.194
458	ENSG00000160117.15	ANKLE1	chr19	+	17283224	17283962	17283224	17283884	17285430	17285590	458	32,27	2,0	47,27	12,4	177	99	0.00029092	0.00842883	0.899,1.0	0.687,0.791	0.21
476	ENSG00000105607.13	GCDH	chr19	+	12891486	12891660	12891486	12891522	12891830	12891974	476	16,10	57,72	26,16	52,33	198	99	0.00250707	0.046182	0.123,0.065	0.2,0.195	-0.104
479	ENSG00000095066.11	HOOK2	chr19	-	12774560	12774741	12774634	12774741	12772993	12773044	479	68,66	13,21	111,65	6,7	173	99	0.000392766	0.0107901	0.75,0.643	0.914,0.842	-0.181
485	ENSG00000101158.14	NELFCD	chr20	+	58989857	58990232	58989857	58989988	58990909	58991075	485	111117	423464	212146	340253	198	99	1.57066e-09	2.52779e-07	0.116,0.112	0.238,0.224	-0.117
496	ENSG00000142453.11	CARM1	chr19	+	10908549	10908747	10908549	10908668	10909102	10909207	496	23,18	2,4	23,19	0,0	178	99	0.000180016	0.00570691	0.865,0.715	1.0,1.0	-0.21
502	ENSG00000129353.15	SLC44A2	chr19	+	10634755	10635073	10634755	10634887	10636322	10636585	502	9,11	0,0	39,23	8,4	198	99	3.78103e-05	0.00158547	1.0,1.0	0.709,0.742	0.274
556	ENSG00000119559.16	C19orf25	chr19	-	1478653	1478905	1478773	1478905	1461142	1461824	556	37,20	199262	49,19	97,62	198	99	1.00517e-07	1.03188e-05	0.085,0.037	0.202,0.133	-0.107
573	ENSG00000124222.22	STX16	chr20	+	58652072	58652138	58652072	58652087	58659622	58659634	573	123125	118117	186113	555344	150	99	1.80966e-14	7.29682e-12	0.408,0.414	0.181,0.178	0.231
575	ENSG00000166401.14	SERPINB8	chr18	+	63970028	63970187	63970028	63970170	63979800	63979938	575	22,25	19,20	8,7	46,23	116	99	7.82948e-07	6.20906e-05	0.497,0.516	0.129,0.206	0.339
605	ENSG00000152240.13	HAUS1	chr18	+	46105193	46105408	46105193	46105368	46122466	46122590	605	3,9	10,13	8,7	2,2	139	99	0.000708055	0.0173887	0.176,0.33	0.74,0.714	-0.474
639	ENSG00000101574.15	METTL4	chr18	-	2566820	2567654	2567511	2567654	2563796	2563859	639	137162	8,9	112,78	0,0	198	99	1.18565e-05	0.000628105	0.895,0.9	1.0,1.0	-0.103
645	ENSG00000169660.16	HEXD	chr17	+	82439630	82440334	82439630	82439713	82440996	82441075	645	164149	128123	172105	38,48	198	99	0.000217562	0.00668864	0.39,0.377	0.694,0.522	-0.224
658	ENSG00000169689.15	CENPX	chr17	-	82019509	82019694	82019640	82019694	82019292	82019381	658	129154	295319	73,55	78,44	198	99	3.80759e-06	0.000243774	0.179,0.194	0.319,0.385	-0.165
665	ENSG00000141577.14	CEP131	chr17	-	81198105	81198297	81198114	81198297	81197711	81197888	665	44,39	81110	48,42	47,37	108	99	0.000103435	0.003625	0.332,0.245	0.484,0.51	-0.209
740	ENSG00000108846.16	ABCC3	chr17	+	50658434	50658546	50658434	50658496	50659236	50659368	740	4,5	73,74	24,12	53,27	149	99	2.802e-08	3.26169e-06	0.035,0.043	0.231,0.228	-0.191
742	ENSG00000006282.21	SPATA20	chr17	+	50547664	50547954	50547664	50547767	50548282	50548453	742	11,13	286251	18,20	76,53	198	99	1.72527e-10	3.667e-08	0.019,0.025	0.106,0.159	-0.111
743	ENSG00000006282.21	SPATA20	chr17	+	50550997	50551222	50550997	50551190	50551510	50551679	743	25,50	265332	54,39	67,29	131	99	0	0	0.067,0.102	0.379,0.504	-0.357
822	ENSG00000274211.6	SOCS7	chr17	+	38365307	38366033	38365307	38365409	38366286	38366417	822	8,9	2,2	6,2	0,0	198	99	0.00122606	0.02662	0.667,0.692	1.0,1.0	-0.321
865	ENSG00000108591.10	DRG2	chr17	+	18099016	18099093	18099016	18099077	18099632	18100435	865	6,12	163194	18,25	127,95	115	99	4.55024e-06	0.000283372	0.031,0.051	0.109,0.185	-0.106
869	ENSG00000133030.21	MPRIP	chr17	+	17137915	17138429	17137915	17138075	17142626	17142765	869	126110	167179	150118	108,91	198	99	2.20936e-05	0.00103747	0.274,0.235	0.41,0.393	-0.147
872	ENSG00000175061.18	SNHG29	chr17	+	16439326	16439703	16439326	16439414	16440184	16440253	872	17502066	37704555	799579	87916577	198	99	0	0	0.188,0.185	0.043,0.042	0.144
888	ENSG00000178971.16	CTC1	chr17	-	8236057	8236342	8236082	8236342	8235052	8235285	888	13,27	0,2	4,8	4,4	124	99	0.000107857	0.00374002	1.0,0.915	0.444,0.615	0.428
891	ENSG00000170037.13	CNTROB	chr17	+	7948486	7948685	7948486	7948619	7949081	7949157	891	29,16	35,33	60,38	29,19	165	99	7.20662e-05	0.00267006	0.332,0.225	0.554,0.545	-0.271
892	ENSG00000170037.13	CNTROB	chr17	+	7948486	7948685	7948486	7948619	7949084	7949157	892	29,17	42,57	72,47	46,40	165	99	0.000101279	0.00356133	0.293,0.152	0.484,0.413	-0.226
898	ENSG00000101782.15	RIOK3	chr18	+	23473428	23473626	23473428	23473483	23474947	23475107	898	498533	12,14	412280	28,44	198	99	5.45239e-08	5.99309e-06	0.954,0.95	0.88,0.761	0.131
903	ENSG00000187838.17	PLSCR3	chr17	-	7393143	7393509	7393466	7393509	7392790	7392952	903	100115	60,51	87,68	96,82	198	99	3.14719e-05	0.00137116	0.455,0.53	0.312,0.293	0.19
904	ENSG00000187838.17	PLSCR3	chr17	-	7393600	7394267	7394103	7394267	7393466	7393509	904	104112	53,42	102,82	146,96	198	99	8.42189e-09	1.13661e-06	0.495,0.571	0.259,0.299	0.254
930	ENSG00000012048.22	BRCA1	chr17	-	43091434	43094860	43094743	43094860	43090943	43091032	930	173220	31,33	248179	12,7	198	99	7.69327e-07	6.13813e-05	0.736,0.769	0.912,0.927	-0.167
955	ENSG00000158805.12	ZNF276	chr16	+	89727278	89727357	89727278	89727325	89729234	89729318	955	72,56	52,43	61,67	101,94	131	99	0.000354267	0.00989816	0.511,0.496	0.313,0.35	0.172
990	ENSG00000166822.13	TMEM170A	chr16	-	75451668	75451839	75451737	75451839	75443053	75447688	990	189202	74106	287202	34,20	168	99	9.70335e-14	3.53761e-11	0.601,0.529	0.833,0.856	-0.28
992	ENSG00000261008.7	LINC01572	chr16	-	72570434	72570515	72570450	72570515	72540577	72540611	992	1,2	1,4	1,6	1,0	115	99	0.000644372	0.0160784	0.463,0.301	0.463,1.0	-0.35
996	ENSG00000102984.15	ZNF821	chr16	-	71867892	71868037	71867911	71868037	71864137	71864242	996	6,9	5,3	3,3	0,0	118	99	8.73465e-06	0.000490439	0.502,0.716	1.0,1.0	-0.391
1004	ENSG00000261556.10	SMG1P7	chr16	-	70231322	70231523	70231436	70231523	70230993	70231158	1004	4,6	12,15	16,20	9,5	198	99	6.10238e-05	0.00234053	0.143,0.167	0.471,0.667	-0.414
1011	ENSG00000124067.17	SLC12A4	chr16	-	67962243	67963559	67963436	67963559	67961574	67961706	1011	16,15	1,0	32,26	3,5	198	99	0.00212262	0.0404632	0.889,1.0	0.842,0.722	0.162
1014	ENSG00000141084.11	RANBP10	chr16	-	67744264	67744455	67744287	67744455	67734857	67735042	1014	0,4	1,3	8,5	0,0	122	99	0.000322218	0.00914879	0.0,0.52	1.0,1.0	-0.74
1088	ENSG00000099377.14	HSD3B7	chr16	+	30985652	30985947	30985652	30985824	30986048	30986204	1088	12,8	32,37	21,5	13,6	198	99	0.000467012	0.012414	0.158,0.098	0.447,0.294	-0.242
1117	ENSG00000178188.14	SH2B1	chr16	+	28872533	28872758	28872533	28872705	28873169	28873269	1117	224210	293272	227185	186140	152	99	0.000344134	0.00966209	0.332,0.335	0.443,0.463	-0.119
1120	ENSG00000188603.19	CLN3	chr16	-	28482326	28482672	28482607	28482672	28477736	28477877	1120	10,5	0,0	41,16	6,3	198	99	0.000144565	0.00477627	1.0,1.0	0.774,0.727	0.25
1122	ENSG00000188603.19	CLN3	chr16	-	28482476	28482672	28482607	28482672	28482326	28482382	1122	163190	0,0	285211	17,12	198	99	3.06965e-08	3.53407e-06	1.0,1.0	0.893,0.898	0.105
1162	ENSG00000067836.12	ROGDI	chr16	-	4801049	4801321	4801266	4801321	4800497	4800578	1162	56,53	298260	68,51	106,84	198	99	4.35118e-10	8.1583e-08	0.086,0.092	0.243,0.233	-0.149
1203	ENSG00000127586.17	CHTF18	chr16	+	790524	792367	790524	792347	792438	792590	1203	5,5	45,31	12,14	24,20	119	99	0.000143948	0.00476491	0.085,0.118	0.294,0.368	-0.229
1204	ENSG00000103245.14	CIAO3	chr16	-	739539	739738	739642	739738	737185	737329	1204	2,10	66,71	14,11	30,21	198	99	6.8996e-06	0.000404691	0.015,0.066	0.189,0.208	-0.158
1210	ENSG00000130731.16	METTL26	chr16	-	635517	635774	635611	635774	635280	635340	1210	54,53	256216	55,33	81,47	193	99	5.89482e-08	6.40729e-06	0.098,0.112	0.258,0.265	-0.157
1252	ENSG00000167280.16	ENGASE	chr17	+	79081897	79082877	79081897	79082063	79083019	79083123	1252	124126	62104	95,57	135104	198	99	2.2679e-05	0.00105552	0.5,0.377	0.26,0.215	0.201
1254	ENSG00000177082.12	WDR73	chr15	-	84645972	84646348	84646183	84646348	84645470	84645836	1254	258280	131174	136,98	305207	198	99	0	0	0.496,0.446	0.182,0.191	0.284
1266	ENSG00000008517.16	IL32	chr16	+	3067376	3067613	3067376	3067415	3067983	3068010	1266	495486	39,43	632389	164119	198	99	5.42899e-14	1.99312e-11	0.864,0.85	0.658,0.62	0.218
1282	ENSG00000140365.15	COMMD4	chr15	+	75338061	75338420	75338061	75338133	75338645	75338685	1282	691796	93102	789548	37,18	198	99	4.29066e-11	9.93397e-09	0.788,0.796	0.914,0.938	-0.134
1334	ENSG00000138592.14	USP8	chr15	+	50424381	50424654	50424381	50424514	50439008	50439177	1334	254298	149181	518388	160109	198	99	5.04612e-07	4.27284e-05	0.46,0.452	0.618,0.64	-0.173
1336	ENSG00000104064.17	GABPB1	chr15	-	50301220	50301368	50301256	50301368	50300788	50300902	1336	208244	208238	197131	384274	135	99	2.27155e-07	2.11819e-05	0.423,0.429	0.273,0.26	0.159
1352	ENSG00000137822.12	TUBGCP4	chr15	+	43401715	43403799	43401715	43401850	43404412	43404552	1352	115146	6,8	141130	69,38	198	99	2.00411e-11	4.89366e-09	0.906,0.901	0.505,0.631	0.335
1360	ENSG00000089335.21	ZNF302	chr19	+	34677638	34678103	34677638	34677856	34678736	34678813	1360	25,30	32,26	61,42	27,19	198	99	0.00192669	0.037602	0.281,0.366	0.53,0.525	-0.204
1408	ENSG00000114062.20	UBE3A	chr15	-	25408571	25408684	25408619	25408684	25405460	25405502	1408	5,7	3,5	6,5	0,0	147	99	3.52242e-06	0.000228583	0.529,0.485	1.0,1.0	-0.493
1415	ENSG00000224078.15	SNHG14	chr15	+	25087466	25089866	25087466	25087599	25091589	25091719	1415	66,72	0,0	47,33	2,5	198	99	0.000147079	0.004835	1.0,1.0	0.922,0.767	0.155
1418	ENSG00000224078.15	SNHG14	chr15	+	25093833	25095828	25093833	25093974	25097320	25097439	1418	59,58	5,2	58,37	18,10	198	99	5.19515e-05	0.00205531	0.855,0.935	0.617,0.649	0.262
1436	ENSG00000129968.15	ABHD17A	chr19	-	1878663	1880115	1879920	1880115	1877507	1877687	1436	87,71	195179	150109	150104	198	99	5.20525e-08	5.77738e-06	0.182,0.166	0.333,0.344	-0.165
1441	ENSG00000124205.17	EDN3	chr20	+	59322371	59322452	59322371	59322417	59324330	59325992	1441	18,20	44,48	64,46	55,28	134	99	5.67032e-06	0.000343748	0.232,0.235	0.462,0.548	-0.272
1454	ENSG00000104907.12	TRMT1	chr19	-	13116105	13116431	13116145	13116431	13115625	13115768	1454	27,27	0,2	103,42	15,12	139	99	0.000406865	0.011125	1.0,0.906	0.83,0.714	0.181
1498	ENSG00000160226.16	CFAP410	chr21	-	44330462	44330916	44330822	44330916	44329890	44330326	1498	14,6	55,18	20,18	31,16	198	99	0.00188388	0.0369451	0.113,0.143	0.244,0.36	-0.174
1501	ENSG00000165533.18	TTC8	chr14	+	88841036	88841514	88841036	88841196	88843805	88843850	1501	132145	119146	37,41	191124	198	99	4.44089e-16	2.28571e-13	0.357,0.332	0.088,0.142	0.23
1507	ENSG00000009830.11	POMT2	chr14	-	77279683	77279928	77279822	77279928	77279536	77279586	1507	27,24	4,9	26,19	2,0	198	99	0.00116412	0.0257219	0.771,0.571	0.867,1.0	-0.262
1518	ENSG00000119688.21	ABCD4	chr14	-	74288659	74288765	74288715	74288765	74288206	74288259	1518	32,26	240292	66,62	189126	155	99	1.05206e-11	2.77548e-09	0.078,0.054	0.182,0.239	-0.144
1633	ENSG00000213983.11	AP1G2	chr14	-	23565815	23566160	23566063	23566160	23565605	23565701	1633	243267	7,13	199156	32,25	198	99	1.06071e-07	1.08339e-05	0.946,0.911	0.757,0.757	0.171
1639	ENSG00000092036.18	HAUS4	chr14	-	22956745	22957094	22956915	22957094	22955099	22955176	1639	56,69	117,99	81,46	52,28	198	99	9.9813e-07	7.66094e-05	0.193,0.258	0.438,0.451	-0.219
1705	ENSG00000231607.12	DLEU2	chr13	-	50044639	50044768	50044650	50044768	50029277	50029492	1705	9,9	4,6	1,1	0,0	110	99	3.5178e-05	0.00150269	0.669,0.574	1.0,1.0	-0.379
1767	ENSG00000026036.22	RTEL1-TNFRSF6B	chr20	+	63689749	63690210	63689749	63689865	63690293	63690441	1767	50,74	0,0	67,48	8,4	198	99	4.0875e-06	0.000259479	1.0,1.0	0.807,0.857	0.168
1790	ENSG00000076944.16	STXBP2	chr19	+	7647161	7647511	7647161	7647247	7647724	7647873	1790	46,48	0,1	28,21	9,2	198	99	8.50686e-06	0.000479186	1.0,0.96	0.609,0.84	0.256
1828	ENSG00000122970.16	IFT81	chr12	+	110124334	110124861	110124334	110124443	110127359	110127524	1828	234220	91109	222171	50,49	198	99	0.00111354	0.0248342	0.562,0.502	0.689,0.636	-0.13
1852	ENSG00000285756.2	BX890604.2	chrX	-	3866921	3867806	3866949	3867806	3863501	3863645	1852	32,18	4,3	17,9	0,0	127	99	0.000917613	0.0212876	0.862,0.824	1.0,1.0	-0.157
1870	ENSG00000058272.19	PPP1R12A	chr12	-	79786776	79788783	79788647	79788783	79781814	79781862	1870	1,0	8,8	10,4	22,13	198	99	0.000523753	0.0136467	0.059,0.0	0.185,0.133	-0.13
1877	ENSG00000180881.19	CAPS2	chr12	-	75329831	75330056	75329866	75330056	75326417	75326527	1877	2,1	0,0	0,0	1,1	134	99	1.21766e-08	1.56298e-06	1.0,1.0	0.0,0.0	1
1911	ENSG00000166881.10	NEMP1	chr12	-	57070673	57070893	57070819	57070893	57064645	57064739	1911	213234	10,13	191103	25,22	198	99	4.13639e-05	0.00170586	0.914,0.9	0.793,0.701	0.16
1924	ENSG00000182796.14	TMEM198B	chr12	+	55832958	55833038	55832958	55833014	55833446	55833541	1924	54,65	29,31	57,28	6,7	123	99	0.000430634	0.0116415	0.6,0.628	0.884,0.763	-0.21
1937	ENSG00000170653.19	ATF7	chr12	-	53543296	53543448	53543329	53543448	53537414	53537552	1937	90127	101121	78,48	136,89	132	99	0.00160223	0.0326535	0.401,0.44	0.301,0.288	0.126
1940	ENSG00000123349.14	PFDN5	chr12	+	53296429	53296551	53296429	53296467	53297849	53297924	1940	83,89	23,19	192138	14,12	183	99	4.72338e-05	0.00189872	0.661,0.717	0.881,0.862	-0.182
1952	ENSG00000257337.7	AC068888.1	chr12	-	53045586	53045653	53045599	53045653	53045064	53045186	1952	8,13	1,4	0,2	7,2	112	99	0.000166285	0.00534456	0.876,0.742	0.0,0.469	0.575
1959	ENSG00000196876.16	SCN8A	chr12	+	51688757	51690019	51688757	51688849	51699569	51699791	1959	2,3	2,4	6,11	0,2	198	99	0.000582782	0.014845	0.333,0.273	1.0,0.733	-0.564
1970	ENSG00000139624.12	CERS5	chr12	-	50134399	50134702	50134545	50134702	50132961	50133064	1970	11,13	1,5	8,2	0,0	198	99	7.23687e-05	0.00267555	0.846,0.565	1.0,1.0	-0.294
1971	ENSG00000110881.11	ASIC1	chr12	+	50076967	50077060	50076967	50077049	50077212	50077363	1971	12,17	3,5	1,1	2,4	110	99	0.000742347	0.0179597	0.783,0.754	0.31,0.184	0.521
2038	ENSG00000125458.7	NT5C	chr17	-	75130964	75131105	75131044	75131105	75130752	75130867	2038	371384	785853	595389	475356	179	99	3.9968e-15	1.7934e-12	0.207,0.199	0.409,0.377	-0.19
2039	ENSG00000125458.7	NT5C	chr17	-	75130964	75131281	75131180	75131281	75130752	75130867	2039	259255	23,15	386259	67,48	198	99	2.26776e-05	0.00105552	0.849,0.895	0.742,0.73	0.136
2040	ENSG00000125458.7	NT5C	chr17	-	75131044	75131281	75131180	75131281	75130752	75130867	2040	905966	23,15	689496	67,48	198	99	9.88098e-15	4.117e-12	0.952,0.97	0.837,0.838	0.124
2128	ENSG00000002016.17	RAD52	chr12	-	929763	929886	929818	929886	927144	927263	2128	12,13	52,42	20,16	18,16	154	99	3.64295e-05	0.00153936	0.129,0.166	0.417,0.391	-0.257
2163	ENSG00000170581.14	STAT2	chr12	-	56349344	56349509	56349425	56349509	56349162	56349261	2163	48,66	164161	192,99	36,35	180	99	0	0	0.139,0.184	0.746,0.609	-0.516
2165	ENSG00000170581.14	STAT2	chr12	-	56354418	56354614	56354465	56354614	56351291	56351450	2165	10,18	174166	43,27	94,78	146	99	1.41978e-10	3.05479e-08	0.038,0.068	0.237,0.19	-0.16
2168	ENSG00000170581.14	STAT2	chr12	-	56354989	56355351	56355275	56355351	56354777	56354863	2168	90,80	200205	129,89	46,57	198	99	2.67852e-12	7.89999e-10	0.184,0.163	0.584,0.438	-0.338
2169	ENSG00000170581.14	STAT2	chr12	-	56355088	56355351	56355275	56355351	56354777	56354863	2169	91,80	200205	129,89	46,57	198	99	3.1638e-12	9.22758e-10	0.185,0.163	0.584,0.438	-0.337
2218	ENSG00000092841.18	MYL6	chr12	+	56158683	56159730	56158683	56158711	56159974	56160148	2218	1105314125	192228	125918810	1059787	198	99	0	0	0.966,0.969	0.856,0.848	0.116
2246	ENSG00000183762.12	KREMEN1	chr22	+	29138623	29138833	29138623	29138782	29140281	29140366	2246	54,91	146129	83,56	57,37	150	99	3.52217e-06	0.000228583	0.196,0.318	0.49,0.5	-0.238
2251	ENSG00000137494.13	ANKRD42	chr11	+	83198478	83198642	83198478	83198558	83206057	83206165	2251	181165	5,7	239145	29,20	183	99	1.6339e-05	0.000818496	0.951,0.927	0.817,0.797	0.132
2277	ENSG00000161618.10	ALDH16A1	chr19	+	49461618	49462036	49461618	49461800	49462569	49462755	2277	104,89	27,33	121115	8,3	198	99	9.85532e-10	1.66975e-07	0.658,0.574	0.883,0.95	-0.3
2294	ENSG00000175634.15	RPS6KB2	chr11	+	67432951	67433194	67432951	67433042	67433339	67433447	2294	50,55	14,6	57,27	104,72	198	99	1.4444e-13	5.12362e-11	0.641,0.821	0.215,0.158	0.544
2364	ENSG00000168002.12	POLR2G	chr11	+	62761794	62762866	62761794	62761904	62765181	62765232	2364	203185	5,12	141117	38,15	198	99	2.36882e-06	0.000160052	0.953,0.885	0.65,0.796	0.196
2382	ENSG00000124920.13	MYRF	chr11	+	61778828	61779570	61778828	61779423	61779841	61779930	2382	24,12	0,0	62,41	9,5	198	99	3.55084e-05	0.00151098	1.0,1.0	0.775,0.804	0.21
2477	ENSG00000166788.10	SAAL1	chr11	-	18086856	18087054	18086865	18087054	18083534	18083728	2477	2,4	55,85	28,14	46,50	108	99	1.29683e-08	1.65249e-06	0.032,0.041	0.358,0.204	-0.244
2478	ENSG00000166788.10	SAAL1	chr11	-	18086861	18087054	18086865	18087054	18083534	18083728	2478	2,4	55,85	26,14	46,50	103	99	1.70843e-08	2.11535e-06	0.034,0.043	0.352,0.212	-0.243
2480	ENSG00000070081.16	NUCB2	chr11	+	17286633	17286717	17286633	17286713	17291239	17291365	2480	4,3	0,0	7,5	2,3	103	99	0.000321942	0.00914879	1.0,1.0	0.771,0.616	0.306
2520	ENSG00000051009.10	FAM160A2	chr11	-	6218557	6218763	6218599	6218763	6217370	6218150	2520	101,81	93,73	102,74	28,37	141	99	0.000199277	0.00620145	0.433,0.438	0.719,0.584	-0.216
2531	ENSG00000148985.19	PGAP2	chr11	+	3824269	3824449	3824269	3824364	3825019	3825128	2531	40,32	48,55	85,50	27,20	184	99	7.22916e-09	9.88343e-07	0.31,0.238	0.629,0.574	-0.327
2532	ENSG00000148985.19	PGAP2	chr11	+	3824269	3824455	3824269	3824364	3825019	3825128	2532	50,41	48,55	108,61	27,20	190	99	2.88837e-09	4.32013e-07	0.352,0.28	0.676,0.614	-0.329
2533	ENSG00000148985.19	PGAP2	chr11	+	3824269	3824449	3824269	3824376	3825019	3825128	2533	23,20	77,68	67,33	57,41	172	99	7.5e-07	6.00217e-05	0.147,0.145	0.404,0.317	-0.215
2534	ENSG00000148985.19	PGAP2	chr11	+	3824269	3824455	3824269	3824376	3825019	3825128	2534	33,29	77,68	90,44	57,41	178	99	9.33482e-07	7.26028e-05	0.192,0.192	0.468,0.374	-0.229
2553	ENSG00000180176.14	TH	chr11	-	2171684	2171805	2171696	2171805	2170689	2170770	2553	17,9	6,9	5,6	0,0	111	99	7.91411e-06	0.000454576	0.716,0.471	1.0,1.0	-0.407
2564	ENSG00000177595.18	PIDD1	chr11	-	801001	801120	801017	801120	800761	800912	2564	40,40	0,1	44,28	3,5	115	99	0.00133027	0.0282974	1.0,0.972	0.927,0.828	0.109
2570	ENSG00000177225.17	GATD1	chr11	-	773427	773629	773521	773629	772426	772521	2570	31,25	177173	111,71	191164	193	99	9.38741e-10	1.60531e-07	0.082,0.069	0.23,0.182	-0.131
2574	ENSG00000148824.19	MTG1	chr10	+	133399528	133399653	133399528	133399619	133402148	133402773	2574	34,39	5,4	41,26	25,17	133	99	7.51226e-06	0.000436751	0.835,0.879	0.55,0.532	0.316
2581	ENSG00000139613.12	SMARCC2	chr12	-	56164302	56164731	56164647	56164731	56163344	56163765	2581	431420	66,41	355273	110,67	198	99	1.82825e-06	0.000129181	0.766,0.837	0.617,0.671	0.157
2600	ENSG00000160193.11	WDR4	chr21	-	42873550	42873691	42873602	42873691	42863439	42863596	2600	424456	36,43	163145	63,51	151	99	3.89688e-14	1.48248e-11	0.885,0.874	0.629,0.651	0.239
2626	ENSG00000140416.21	TPM1	chr15	+	63060868	63061273	63060868	63060939	63061712	63061788	2626	160205	114138	338217	101,79	198	99	1.19341e-06	8.84924e-05	0.412,0.426	0.626,0.579	-0.184
2707	ENSG00000250241.6	AC105383.1	chr4	-	133142605	133142782	133142710	133142782	133139825	133139881	2707	4,4	1,3	0,0	6,4	198	99	1.98316e-06	0.000138634	0.667,0.4	0.0,0.0	0.534
2709	ENSG00000250241.6	AC105383.1	chr4	-	133142605	133142782	133142710	133142782	133140585	133140659	2709	4,4	3,10	0,0	3,1	198	99	0.000197965	0.00617857	0.4,0.167	0.0,0.0	0.284
2767	ENSG00000130175.9	PRKCSH	chr19	+	11447438	11447618	11447438	11447597	11447692	11447789	2767	456520	504745	423311	329195	120	99	2.08605e-06	0.000145246	0.427,0.365	0.515,0.568	-0.145
2769	ENSG00000130175.9	PRKCSH	chr19	+	11447438	11447940	11447438	11447618	11448221	11448405	2769	40,50	2,4	144,74	40,19	198	99	0.000122696	0.00417191	0.909,0.862	0.643,0.661	0.233
2785	ENSG00000165671.20	NSD1	chr5	+	177169393	177169644	177169393	177169428	177191883	177192019	2785	4,6	0,0	22,5	7,3	198	99	4.48886e-06	0.000280548	1.0,1.0	0.611,0.455	0.467
2824	ENSG00000167733.13	HSD11B1L	chr19	+	5684818	5685119	5684818	5684905	5686899	5686991	2824	73,91	24,15	82,52	6,3	198	99	0.000733847	0.0178362	0.603,0.752	0.872,0.897	-0.207
2859	ENSG00000176393.11	RNPEP	chr1	+	201996146	201996409	201996146	201996263	201999901	202000015	2859	22,40	9,21	29,14	43,31	198	99	2.22357e-05	0.00104321	0.55,0.488	0.252,0.184	0.301
2860	ENSG00000176393.11	RNPEP	chr1	+	201996146	201996409	201996146	201996263	202001375	202001488	2860	24,39	1,2	28,13	10,10	198	99	9.07828e-06	0.000507496	0.923,0.907	0.583,0.394	0.427
2865	ENSG00000141994.16	DUS3L	chr19	-	5786748	5787171	5787060	5787171	5786466	5786542	2865	127154	7,12	131,67	38,18	198	99	2.29477e-07	2.13605e-05	0.901,0.865	0.633,0.65	0.242
2891	ENSG00000185049.15	NELFA	chr4	-	2007962	2008046	2007971	2008046	2006997	2007199	2891	2,2	0,0	6,1	6,2	108	99	7.74859e-07	6.16353e-05	1.0,1.0	0.478,0.314	0.604
2997	ENSG00000175066.16	GK5	chr3	-	142204216	142204788	142204694	142204788	142187703	142187779	2997	2,2	0,1	1,2	6,2	198	99	0.000726742	0.0176963	1.0,0.5	0.077,0.333	0.545
3000	ENSG00000270647.6	TAF15	chr17	+	35809483	35809616	35809483	35809576	35820023	35820075	3000	17,4	2,4	10,7	1,0	139	99	0.0024005	0.0445786	0.858,0.416	0.877,1.0	-0.301
3031	ENSG00000169714.16	CNBP	chr3	-	129171633	129171771	129171654	129171771	129171445	129171538	3031	13251686	9001201	1211798	13911067	120	99	1.11797e-07	1.13525e-05	0.548,0.537	0.418,0.382	0.142
3033	ENSG00000240682.9	ISY1	chr3	-	129134827	129134954	129134831	129134954	129130549	129130636	3033	2,2	3,4	0,0	3,1	103	99	0.00118893	0.0260564	0.391,0.325	0.0,0.0	0.358
3046	ENSG00000185163.10	DDX51	chr12	-	132141102	132141420	132141274	132141420	132140830	132141020	3046	105116	70,81	240132	80,62	198	99	0.00241065	0.0447356	0.429,0.417	0.6,0.516	-0.135
3073	ENSG00000090621.14	PABPC4	chr1	-	39564422	39564542	39564470	39564542	39563613	39563741	3073	397470	19,29	904562	140101	147	99	9.85964e-10	1.66975e-07	0.934,0.916	0.813,0.789	0.124
3084	ENSG00000176261.15	ZBTB8OS	chr1	-	32634701	32634792	32634767	32634792	32627507	32627544	3084	51,63	27,31	73,37	67,51	165	99	0.00147357	0.030638	0.531,0.549	0.395,0.303	0.191
3085	ENSG00000176261.15	ZBTB8OS	chr1	-	32650401	32650525	32650432	32650525	32627507	32627544	3085	22,52	21,22	34,27	68,47	130	99	0.000844679	0.0200565	0.444,0.643	0.276,0.304	0.253
3087	ENSG00000176261.15	ZBTB8OS	chr1	-	32650401	32650525	32650432	32650525	32633644	32633727	3087	23,49	6,2	31,27	0,0	130	99	0.000353892	0.00989296	0.745,0.949	1.0,1.0	-0.153
3096	ENSG00000108773.11	KAT2A	chr17	-	42119053	42119436	42119244	42119436	42118296	42118403	3096	383432	177197	187122	229160	198	99	4.46421e-13	1.53181e-10	0.52,0.523	0.29,0.276	0.239
3132	ENSG00000203875.12	SNHG5	chr6	-	85677953	85678748	85678135	85678748	85677423	85677492	3132	120111	45,26	103,79	80,68	198	99	8.26553e-06	0.000468609	0.571,0.681	0.392,0.367	0.246
3137	ENSG00000203875.12	SNHG5	chr6	-	85678402	85678748	85678697	85678748	85678135	85678188	3137	108106	54,68	97,85	25,26	198	99	0.000896362	0.0208869	0.5,0.438	0.66,0.62	-0.171
3139	ENSG00000203875.12	SNHG5	chr6	-	85678497	85678748	85678697	85678748	85678135	85678188	3139	102102	54,68	92,84	25,26	198	99	0.000742052	0.0179597	0.486,0.429	0.648,0.618	-0.175
3189	ENSG00000183765.22	CHEK2	chr22	-	28730419	28730548	28730455	28730548	28725242	28725367	3189	12,24	6,12	12,10	0,1	135	99	1.95476e-05	0.000937194	0.595,0.595	1.0,0.88	-0.345
3196	ENSG00000114735.9	HEMK1	chr3	+	50570930	50571332	50570930	50571294	50571709	50571801	3196	149169	11,16	80,62	18,17	137	99	0.000251906	0.0075355	0.907,0.884	0.763,0.725	0.151
3198	ENSG00000114388.13	NPRL2	chr3	-	50348522	50348563	50348526	50348563	50348316	50348410	3198	7,2	68,73	9,5	29,25	103	99	0.00249569	0.0460047	0.09,0.026	0.23,0.161	-0.138
3217	ENSG00000068745.15	IP6K2	chr3	-	48694693	48695421	48695089	48695421	48694458	48694525	3217	68,75	4,7	183135	1,0	198	99	7.98028e-06	0.000457376	0.895,0.843	0.989,1.0	-0.125
3241	ENSG00000146223.14	RPL7L1	chr6	+	42880860	42881082	42880860	42880966	42883450	42883614	3241	156163	15221606	244148	614403	198	99	0	0	0.049,0.048	0.166,0.155	-0.112
3391	ENSG00000123297.19	TSFM	chr12	+	57783614	57784170	57783614	57783652	57786162	57786291	3391	8,21	6,7	12,8	0,0	198	99	9.04841e-07	7.07947e-05	0.4,0.6	1.0,1.0	-0.5
3456	ENSG00000085978.22	ATG16L1	chr2	+	233272965	233273777	233272965	233273052	233274675	233274778	3456	220198	54,54	351220	350219	198	99	0	0	0.671,0.647	0.334,0.334	0.325
3457	ENSG00000091262.15	ABCC6	chr16	-	16221612	16221831	16221648	16221831	16219821	16219947	3457	0,3	4,1	3,2	1,0	135	99	0.000566761	0.0145073	0.0,0.688	0.688,1.0	-0.5
3488	ENSG00000159210.9	SNF8	chr17	-	48936130	48936242	48936169	48936242	48931642	48931714	3488	20,26	0,0	32,11	1,6	138	99	0.000285655	0.00832373	1.0,1.0	0.958,0.568	0.237
3506	ENSG00000115661.14	STK16	chr2	+	219245478	219245796	219245478	219245522	219245895	219246085	3506	73,83	116110	105,75	48,39	198	99	1.0352e-08	1.34856e-06	0.239,0.274	0.522,0.49	-0.249
3523	ENSG00000133313.15	CNDP2	chr18	+	74497508	74497726	74497508	74497595	74499936	74500033	3523	30,28	17,10	21,3	0,1	198	99	0.000169596	0.00541913	0.469,0.583	1.0,0.6	-0.274
3532	ENSG00000197713.15	RPE	chr2	+	210003437	210003468	210003437	210003457	210009656	210009736	3532	10,18	3,9	13,5	0,0	110	99	6.8442e-06	0.000403151	0.75,0.643	1.0,1.0	-0.303
3552	ENSG00000177646.19	ACAD9	chr3	+	128879628	128880017	128879628	128879841	128884652	128884746	3552	61,63	172156	95,82	77,56	198	99	5.07816e-12	1.41057e-09	0.151,0.168	0.382,0.423	-0.243
3574	ENSG00000117266.15	CDK18	chr1	+	205523482	205523715	205523482	205523625	205524231	205524357	3574	22,24	76,82	54,30	64,66	189	99	0.00232954	0.0435071	0.132,0.133	0.307,0.192	-0.117
3590	ENSG00000149809.14	TM7SF2	chr11	+	65112810	65112894	65112810	65112865	65113219	65113414	3590	7,3	106103	9,3	25,20	128	99	0.000849409	0.0201142	0.049,0.022	0.218,0.104	-0.126
3596	ENSG00000254996.5	ANKHD1-EIF4EBP3	chr5	+	140538085	140538261	140538085	140538234	140538918	140539083	3596	266306	36,40	264204	76,52	126	99	9.0979e-05	0.00324477	0.853,0.857	0.732,0.755	0.111
3609	ENSG00000092094.11	OSGEP	chr14	-	20448901	20449013	20448963	20449013	20448732	20448811	3609	50,59	152184	142,61	152,91	161	99	2.78852e-07	2.53277e-05	0.168,0.165	0.365,0.292	-0.162
3628	ENSG00000223960.7	PRKRA-AS1	chr2	+	178426365	178426703	178426365	178426680	178430694	178430889	3628	3,9	8,16	10,3	0,0	122	99	2.77925e-09	4.20484e-07	0.233,0.313	1.0,1.0	-0.727
3637	ENSG00000204120.14	GIGYF2	chr2	+	232731121	232731258	232731121	232731234	232735154	232735238	3637	0,2	4,9	3,3	2,2	123	99	0.00137917	0.0291134	0.0,0.152	0.547,0.547	-0.471
3665	ENSG00000150776.18	NKAPD1	chr11	+	112075566	112075684	112075566	112075650	112078214	112078315	3665	8,15	1,4	10,12	12,13	133	99	0.000945196	0.0218071	0.856,0.736	0.383,0.407	0.401
3700	ENSG00000135506.16	OS9	chr12	+	57718992	57720263	57718992	57719182	57720405	57720518	3700	10991275	470554	959694	1023682	198	99	1.16573e-14	4.81889e-12	0.539,0.535	0.319,0.337	0.209
3740	ENSG00000172775.17	FAM192A	chr16	-	57185544	57185817	57185735	57185817	57173727	57173869	3740	42,43	3,7	34,35	0,0	198	99	3.21379e-05	0.0013949	0.875,0.754	1.0,1.0	-0.185
3770	ENSG00000141504.11	SAT2	chr17	-	7627362	7627802	7627552	7627802	7627142	7627226	3770	270303	0,0	291219	20,18	198	99	8.42326e-13	2.79882e-10	1.0,1.0	0.879,0.859	0.131
3828	ENSG00000111445.14	RFC5	chr12	+	118017689	118017852	118017689	118017815	118017994	118018053	3828	20,16	5,4	9,5	0,0	136	99	7.79654e-05	0.00283849	0.744,0.744	1.0,1.0	-0.256
3861	ENSG00000065357.20	DGKA	chr12	+	55952340	55952932	55952340	55952431	55953039	55953160	3861	82,99	0,0	62,65	5,5	198	99	2.3793e-05	0.00109093	1.0,1.0	0.861,0.867	0.136
3872	ENSG00000134668.12	SPOCD1	chr1	-	31793277	31793897	31793746	31793897	31792677	31792767	3872	211308	13,10	101,68	12,12	198	99	0.000470452	0.0124865	0.89,0.939	0.808,0.739	0.141
3934	ENSG00000198715.13	GLMP	chr1	-	156295296	156295689	156295525	156295689	156294758	156295016	3934	20,12	307352	21,18	70,44	198	99	8.03901e-12	2.17546e-09	0.032,0.017	0.13,0.17	-0.126
3952	ENSG00000125459.15	MSTO1	chr1	+	155613656	155613766	155613656	155613733	155614058	155614935	3952	28,27	28,23	41,25	11,9	132	99	0.000447303	0.0119995	0.429,0.468	0.737,0.676	-0.258
3961	ENSG00000165275.10	TRMT10B	chr9	+	37763628	37763865	37763628	37763753	37768075	37768228	3961	52,83	69,52	68,39	13,14	198	99	0.000206374	0.00639954	0.274,0.444	0.723,0.582	-0.293
3979	ENSG00000144381.17	HSPD1	chr2	-	197499166	197499438	197499258	197499438	197498674	197498850	3979	17,27	4,3	18,9	0,0	191	99	0.000110979	0.0038331	0.688,0.823	1.0,1.0	-0.245
4110	ENSG00000139998.15	RAB15	chr14	-	64950578	64951151	64951073	64951151	64950324	64950414	4110	14,22	59,62	40,38	56,36	198	99	5.23404e-05	0.00206914	0.106,0.151	0.263,0.345	-0.175
4111	ENSG00000139998.15	RAB15	chr14	-	64950942	64951151	64951073	64951151	64950324	64950414	4111	14,26	59,62	47,44	56,36	198	99	1.39084e-05	0.000714458	0.106,0.173	0.296,0.379	-0.198
4127	ENSG00000059145.18	UNKL	chr16	-	1369933	1370357	1370129	1370357	1367655	1367858	4127	18,5	57,56	35,38	53,38	198	99	2.14407e-06	0.000147913	0.136,0.043	0.248,0.333	-0.201
4140	ENSG00000127054.20	INTS11	chr1	-	1319071	1319524	1319295	1319524	1315559	1315618	4140	214218	603664	341214	456314	198	99	5.79816e-09	8.07421e-07	0.151,0.141	0.272,0.254	-0.117
4145	ENSG00000163349.22	HIPK1	chr1	+	113957123	113957286	113957123	113957184	113958065	113958291	4145	252273	5,9	390296	56,19	198	99	2.55859e-06	0.000171989	0.962,0.938	0.777,0.886	0.118
4167	ENSG00000177479.19	ARIH2	chr3	+	48924717	48924971	48924717	48924839	48927461	48927813	4167	43,36	121150	123,86	55,35	198	99	0	0	0.151,0.107	0.528,0.551	-0.411
4168	ENSG00000177479.19	ARIH2	chr3	+	48970594	48970841	48970594	48970704	48973698	48973816	4168	6,6	236293	65,45	220167	198	99	0	0	0.013,0.01	0.129,0.119	-0.113
4177	ENSG00000143793.13	C1orf35	chr1	-	228102309	228102560	228102477	228102560	228102079	228102165	4177	240188	2,0	79,78	11,12	198	99	5.1632e-12	1.42665e-09	0.984,1.0	0.782,0.765	0.218
4218	ENSG00000178852.16	EFCAB13	chr17	+	47324024	47324099	47324024	47324074	47324453	47324523	4218	0,0	8,2	4,2	1,1	124	99	1.2913e-07	1.29374e-05	0.0,0.0	0.762,0.615	-0.689
4233	ENSG00000177697.19	CD151	chr11	+	834529	834803	834529	834745	836062	836153	4233	3,4	16,11	28,8	22,10	157	99	0.00104945	0.0237244	0.106,0.187	0.445,0.335	-0.244
4254	ENSG00000127419.17	TMEM175	chr4	+	948115	948615	948115	948154	950420	950518	4254	44,32	48,52	104,45	54,31	198	99	0.000370872	0.0103291	0.314,0.235	0.491,0.421	-0.181
4284	ENSG00000090097.21	PCBP4	chr3	-	51959894	51960320	51960188	51960320	51959576	51959651	4284	324362	8,20	396268	99,74	198	99	0	0	0.953,0.9	0.667,0.644	0.271
4290	ENSG00000132436.11	FIGNL1	chr7	-	50449117	50449723	50449544	50449723	50448180	50448289	4290	139167	15,12	86,59	2,1	198	99	0.00073746	0.0178948	0.822,0.874	0.956,0.967	-0.114
4292	ENSG00000132436.11	FIGNL1	chr7	-	50449117	50449723	50449562	50449723	50448180	50448289	4292	139170	25,38	91,57	5,1	198	99	3.72778e-06	0.000239834	0.735,0.691	0.901,0.966	-0.221
4295	ENSG00000132436.11	FIGNL1	chr7	-	50449499	50449723	50449562	50449723	50448180	50448289	4295	112136	25,38	51,37	5,1	162	99	0.000288992	0.00840077	0.732,0.686	0.862,0.958	-0.201
4298	ENSG00000132436.11	FIGNL1	chr7	-	50449555	50449723	50449562	50449723	50448180	50448289	4298	22,34	25,38	16,9	5,1	106	99	0.000446483	0.0119836	0.451,0.455	0.749,0.894	-0.368
4338	ENSG00000143416.21	SELENBP1	chr1	-	151369003	151369769	151369712	151369769	151368198	151368319	4338	222238	11,10	49,41	24,9	198	99	4.17203e-08	4.69009e-06	0.91,0.922	0.505,0.695	0.316
4346	ENSG00000213930.11	GALT	chr9	+	34647088	34647961	34647088	34647258	34648114	34648171	4346	221250	0,0	122,91	5,8	198	99	8.37631e-07	6.60282e-05	1.0,1.0	0.924,0.85	0.113
4373	ENSG00000239665.8	AL157392.3	chr10	+	13646614	13646780	13646614	13646686	13647132	13647276	4373	12,14	2,5	16,11	0,0	193	99	1.17119e-05	0.000624225	0.755,0.59	1.0,1.0	-0.328
4377	ENSG00000239665.8	AL157392.3	chr10	+	13652845	13653148	13652845	13652882	13654352	13654427	4377	4,4	2,7	7,9	1,0	198	99	2.37774e-05	0.00109093	0.5,0.222	0.778,1.0	-0.528
4440	ENSG00000108370.17	RGS9	chr17	+	65177731	65177803	65177731	65177794	65189285	65189315	4440	32,58	6,5	5,4	0,0	108	99	0.00145423	0.0303319	0.83,0.914	1.0,1.0	-0.128
4518	ENSG00000237125.10	HAND2-AS1	chr4	+	173530457	173530632	173530457	173530539	173530799	173531078	4518	99129	533649	141,95	153112	192	99	0	0	0.087,0.093	0.322,0.304	-0.223
4520	ENSG00000237125.10	HAND2-AS1	chr4	+	173530457	173530632	173530457	173530539	173536847	173536970	4520	97118	35,29	138,93	12,5	192	99	8.68696e-07	6.8272e-05	0.588,0.677	0.856,0.906	-0.248
4585	ENSG00000198908.12	BHLHB9	chrX	+	102720956	102721091	102720956	102721027	102747816	102747911	4585	33,42	4,10	25,7	1,0	163	99	0.000386388	0.0106539	0.834,0.718	0.938,1.0	-0.193
4643	ENSG00000160781.17	PAQR6	chr1	-	156245781	156246250	156246122	156246250	156245141	156245238	4643	214227	25,31	312222	13,7	198	99	4.07035e-06	0.000258704	0.811,0.785	0.923,0.941	-0.134
4686	ENSG00000117308.15	GALE	chr1	-	23796508	23796782	23796696	23796782	23796150	23796265	4686	538675	17,22	433296	147,85	198	99	0	0	0.941,0.939	0.596,0.635	0.325
4695	ENSG00000143537.13	ADAM15	chr1	+	155061903	155062117	155061903	155061975	155062244	155062369	4695	35,55	7,12	36,23	2,0	198	99	0.000189829	0.00594974	0.714,0.696	0.9,1.0	-0.245
4706	ENSG00000144591.18	GMPPA	chr2	+	219505457	219505761	219505457	219505555	219505979	219506072	4706	241279	2,0	191121	24,14	198	99	1.82077e-14	7.29682e-12	0.984,1.0	0.799,0.812	0.186
4722	ENSG00000133943.20	DGLUCY	chr14	+	91215404	91215793	91215404	91215556	91224683	91225355	4722	40,38	72,79	75,57	65,34	198	99	1.93586e-05	0.000932907	0.217,0.194	0.366,0.456	-0.206
4740	ENSG00000172965.16	MIR4435-2HG	chr2	-	111365560	111367575	111367486	111367575	111344060	111344237	4740	83,88	14,11	125,93	3,3	198	99	2.86012e-05	0.00127249	0.748,0.8	0.954,0.939	-0.172
4745	ENSG00000100445.17	SDR39U1	chr14	-	24442097	24442260	24442108	24442260	24440782	24440926	4745	21,19	0,0	55,25	6,5	110	99	0.000153321	0.00500572	1.0,1.0	0.892,0.818	0.145
4746	ENSG00000100445.17	SDR39U1	chr14	-	24442097	24442260	24442177	24442260	24440782	24440926	4746	109,93	78,61	212120	46,43	179	99	1.85925e-05	0.000905233	0.436,0.457	0.718,0.607	-0.216
4747	ENSG00000100445.17	SDR39U1	chr14	-	24442108	24442260	24442177	24442260	24440782	24440926	4747	88,74	78,61	164100	46,43	168	99	1.40128e-05	0.00071912	0.399,0.417	0.678,0.578	-0.22
4748	ENSG00000100445.17	SDR39U1	chr14	-	24442108	24442260	24442177	24442260	24441677	24441795	4748	98,81	225215	169,98	122,88	168	99	2.09111e-12	6.34572e-10	0.204,0.182	0.449,0.396	-0.229
4766	ENSG00000224786.2	CETN4P	chr4	-	122732286	122732474	122732418	122732474	122732051	122732193	4766	6,15	4,5	6,5	1,0	198	99	0.00105916	0.0238444	0.429,0.6	0.75,1.0	-0.361
4799	ENSG00000228794.9	LINC01128	chr1	+	841199	844498	841199	841373	847653	847806	4799	15,23	2,6	19,4	0,0	198	99	2.49101e-05	0.00113226	0.789,0.657	1.0,1.0	-0.277
4811	ENSG00000117616.18	RSRP1	chr1	-	25244176	25245301	25245149	25245301	25243549	25243633	4811	383465	67,44	785539	223191	198	99	3.314e-07	2.97914e-05	0.741,0.841	0.638,0.585	0.179
4895	ENSG00000116128.11	BCL9	chr1	+	147612882	147613199	147612882	147612977	147614426	147614616	4895	251300	34,51	532407	16,7	198	99	6.99441e-15	3.00983e-12	0.787,0.746	0.943,0.967	-0.189
4902	ENSG00000125454.12	SLC25A19	chr17	-	75288387	75288591	75288501	75288591	75286632	75286802	4902	128139	17,30	119,81	54,39	198	99	2.23807e-05	0.00104627	0.79,0.698	0.524,0.509	0.228
4917	ENSG00000196739.15	COL27A1	chr9	+	114231821	114231866	114231821	114231858	114235598	114235652	4917	19,17	2,2	31,20	17,17	107	99	9.29288e-05	0.00330576	0.898,0.887	0.628,0.521	0.318
4918	ENSG00000196739.15	COL27A1	chr9	+	114252592	114252653	114252592	114252646	114252878	114252932	4918	4,5	21,17	0,0	15,13	106	99	8.17246e-05	0.00296098	0.151,0.215	0.0,0.0	0.183
4975	ENSG00000168488.18	ATXN2L	chr16	+	28835932	28836176	28835932	28836122	28836325	28836490	4975	142172	45,33	238151	3,0	153	99	0	0	0.671,0.771	0.981,1.0	-0.269
4976	ENSG00000168488.18	ATXN2L	chr16	+	28835932	28836176	28835932	28836122	28836448	28836485	4976	137165	57,61	237152	21,20	153	99	4.98025e-10	9.12236e-08	0.609,0.636	0.88,0.831	-0.233
5013	ENSG00000137955.16	RABGGTB	chr1	+	75786699	75786865	75786699	75786797	75787496	75787604	5013	146162	33,34	176,96	9,5	167	99	3.32077e-07	2.98012e-05	0.724,0.739	0.921,0.919	-0.189
5046	ENSG00000174652.19	ZNF266	chr19	-	9418761	9419299	9419216	9419299	9418504	9418631	5046	137180	55,55	124,95	88,68	198	99	8.18767e-05	0.0029624	0.555,0.621	0.413,0.411	0.176
5048	ENSG00000174652.19	ZNF266	chr19	-	9419050	9419299	9419216	9419299	9418765	9418895	5048	116199	19,20	109,98	5,4	198	99	0.00175291	0.0349925	0.753,0.833	0.916,0.925	-0.128
5113	ENSG00000242086.8	MUC20-OT1	chr3	+	195708153	195708513	195708153	195708435	195708746	195708841	5113	6,2	2,3	5,3	0,1	177	99	0.00189417	0.0370914	0.627,0.272	1.0,0.627	-0.364
5114	ENSG00000242086.8	MUC20-OT1	chr3	+	195708428	195708555	195708428	195708435	195708746	195708841	5114	7,2	2,3	7,3	0,1	198	99	0.00172541	0.0346246	0.636,0.25	1.0,0.6	-0.357
5124	ENSG00000121753.12	ADGRB2	chr1	-	31735182	31735665	31735579	31735665	31732516	31732612	5124	3,16	1,2	11,6	10,7	198	99	0.00237452	0.0441274	0.6,0.8	0.355,0.3	0.372
5133	ENSG00000114670.14	NEK11	chr3	+	131026878	131028002	131026878	131027006	131029612	131029878	5133	23,12	13,7	53,30	8,5	198	99	0.00125801	0.0271506	0.469,0.462	0.768,0.75	-0.293
5152	ENSG00000134686.18	PHC2	chr1	-	33334089	33334292	33334184	33334292	33332274	33332404	5152	18442111	410424	28372041	282220	194	99	8.75045e-10	1.50367e-07	0.697,0.718	0.837,0.826	-0.124
5157	ENSG00000186409.17	CCDC30	chr1	+	42463311	42463890	42463311	42463657	42480460	42480566	5157	5,6	3,3	6,4	0,1	198	99	0.000912816	0.021195	0.455,0.5	1.0,0.667	-0.356
5158	ENSG00000186409.17	CCDC30	chr1	+	42463311	42463898	42463311	42463657	42480460	42480566	5158	6,8	3,3	7,4	0,1	198	99	0.00150235	0.0310954	0.5,0.571	1.0,0.667	-0.298
5219	ENSG00000136271.10	DDX56	chr7	-	44572562	44572744	44572573	44572744	44572346	44572437	5219	126110	16461799	212131	847658	110	99	0	0	0.064,0.052	0.184,0.152	-0.11
5250	ENSG00000143774.16	GUK1	chr1	+	228141123	228141507	228141123	228141288	228145510	228145624	5250	119110	629775	142104	314191	198	99	5.10703e-14	1.88813e-11	0.086,0.066	0.184,0.214	-0.123
5265	ENSG00000163449.11	TMEM169	chr2	+	216081918	216082232	216081918	216081979	216095837	216096234	5265	5,11	20,16	2,0	16,8	198	99	0.00170821	0.0343731	0.111,0.256	0.059,0.0	0.154
5271	ENSG00000173660.12	UQCRH	chr1	+	46309100	46309143	46309100	46309127	46309896	46310044	5271	246392	483564	419239	252192	115	99	9.75424e-11	2.14263e-08	0.305,0.374	0.589,0.517	-0.213
5277	ENSG00000043143.20	JADE2	chr5	+	134576767	134577038	134576767	134576896	134578496	134579475	5277	6,1	37,48	9,2	17,8	198	99	0.0025565	0.0469771	0.075,0.01	0.209,0.111	-0.118
5342	ENSG00000173846.13	PLK3	chr1	+	44804338	44804779	44804338	44804501	44805265	44805379	5342	109128	33,35	70,47	102,71	198	99	3.33067e-16	1.76623e-13	0.623,0.646	0.255,0.249	0.383
[truncated: 1,723 more rows]

## Sheet: KD188-MXE
ID	GeneID	geneSymbol	chr	strand	X1stExonStart_0base	X1stExonEnd	X2ndExonStart_0base	X2ndExonEnd	upstreamES	upstreamEE	downstreamES	downstreamEE	ID.1	IJC_SAMPLE_1	SJC_SAMPLE_1	IJC_SAMPLE_2	SJC_SAMPLE_2	IncFormLen	SkipFormLen	PValue	FDR	IncLevel1	IncLevel2	IncLevelDifference
[truncated: 5,147 more rows]

[truncated: 9 more sheets: KD188-RI, KD188-SE, KD190-A3SS, KD190-A5SS, KD190-MXE, KD190-RI, KD190-SE, Summary_x0009_, Sheet2]
