# Supplementary material for: Targeting the spliceosome through RBM39 degradation results in exceptional responses in high-risk neuroblastoma models
Source: Sci Adv. 2021 Nov 17;7(47):eabj5405. doi: 10.1126/sciadv.abj5405 (PMC8598007; doi:10.1126/sciadv.abj5405)
Supplement: Supplementary file 2 — Tables S1 to S12 [file sciadv.abj5405_tables_s1_to_s12.zip › sciadv.abj5405_table_s6.xlsx]

## Sheet: Sheet1
ABI1
AFDN
AKAP9
ARHGEF12
ARID1B
ARNT
ASXL1
ATM
ATR
BAP1
BAX
BCL11A
BIRC6
BMPR1A
BRCA1
CANT1
CBLB
CCNB1IP1
CCNC
CCND3
CDK12
CDK4
CHEK2
CLTCL1
CNTRL
CREB1
CTNNB1
CTNND1
DCTN1
DDIT3
DDX3X
DDX5
DICER1
DNM2
DNMT3A
DROSHA
EED
EIF3E
EIF4A2
ELK4
ERC1
ERCC3
ERCC5
ETV1
ETV4
EZH2
FANCA
FANCG
FGFR1
FGFR1OP
FGFR4
FIP1L1
FLNA
FNBP1
GATA2
HMGA1
HNRNPA2B1
HSP90AB1
IKBKB
KAT6B
KDM6A
KNL1
KTN1
LATS1
LEPROTL1
LMNA
LZTR1
MAP2K2
MEN1
MLH1
MLLT10
MSI2
MSN
MTCP1
MUTYH
MYO5A
N4BP2
NAB2
NBEA
NBN
NCOR1
NCOR2
NIN
NRG1
NSD1
NSD2
NSD3
NT5C2
NTRK1
NUMA1
NUP214
PBRM1
PCM1
PICALM
POLD1
POLE
POLG
POLQ
PRDM2
PRKAR1A
PRPF40B
PTPN13
PWWP2A
QKI
RAD17
RALGDS
RANBP2
RAP1GDS1
RECQL4
RET
RUNX1T1
SDHAF2
SDHC
SMARCA4
SMARCD1
SPEN
SPOP
SS18L1
STAG2
TAF15
TBL1XR1
TBX3
TCF3
TCF7L2
TPM4
TRRAP
TSC2
UBR5
USP8
VHL
XPO1
ZMYM2
ZNF384
