# Supplementary material for: Targeting the spliceosome through RBM39 degradation results in exceptional responses in high-risk neuroblastoma models
Source: Sci Adv. 2021 Nov 17;7(47):eabj5405. doi: 10.1126/sciadv.abj5405 (PMC8598007; doi:10.1126/sciadv.abj5405)
Supplement: Supplementary file 2 — Tables S1 to S12 [file sciadv.abj5405_tables_s1_to_s12.zip › sciadv.abj5405_table_s7.xlsx]

## Sheet: DEG (BE2C)
geneID	geneSymbol	log2FC	AveExpr	P.Value	FDR	BE2C-KD.AveExpr	BE2C-CONT.AveExpr	2027963_BE2C-KD-188-001	2027964_BE2C-KD-188-002	2027965_BE2C-KD-190-001	2027966_BE2C-KD-190-002	2027961_BE2C-CONT-001	2027962_BE2C-CONT-002
ENSG00000171860.4	C3AR1	-7.5	-2.88	0.0002744	0.0065804	-4.25	2.12	-3.47	-3.48	-7.1	-7.47	2.25	1.98
ENSG00000100351.16	GRAP2	-6.38	-2.46	0.00075741	0.011112	-3.76	1.78	-3.13	-2.19	-7.1	-5.88	1.79	1.76
ENSG00000187554.14	TLR5	-6.25	-4.57	4.6207e-05	0.0035172	-5.06	-0.38	-7.37	-6.94	-7.1	-5.14	-0.65	-0.19
ENSG00000103888.17	CEMIP	-6.17	-1.29	2.9234e-06	0.0023336	-3.07	2.82	-3.91	-2.42	-3.65	-3.38	2.81	2.81
ENSG00000134817.10	APLNR	-5.49	2.6	1.5375e-05	0.0023336	0.8	6.24	1.17	1.83	0.11	0	6.26	6.22
ENSG00000105825.14	TFPI2	-5.45	-2.33	0.00124087	0.0143826	-3.5	1.3	-3.29	-2.19	-7.1	-4.01	1.21	1.37
ENSG00000235750.10	KIAA0040	-5.42	-2.77	9.1008e-06	0.0023336	-4.04	0.88	-4.2	-5.36	-4.78	-4.01	0.91	0.83
ENSG00000054938.15	CHRDL2	-5.29	-5.06	4.3124e-05	0.0033568	-5.15	-1.45	-5.79	-6.94	-7.1	-7.47	-1.38	-1.67
ENSG00000179913.10	B3GNT3	-5.24	-5.08	4.099e-05	0.0033453	-5.15	-1.51	-5.79	-6.94	-7.1	-7.47	-1.63	-1.54
ENSG00000283703.2	VSIG10L2	-5.22	-2.69	0.00097223	0.0125561	-3.74	0.82	-3.47	-2.86	-7.1	-4.3	0.87	0.72
ENSG00000116711.10	PLA2G4A	-5.15	-5.1	0.00014038	0.0048983	-5.11	-1.57	-7.37	-5.36	-7.1	-7.47	-1.5	-1.81
ENSG00000183908.6	LRRC55	-4.9	-4.78	0.00033013	0.007246	-4.97	-1.4	-5.79	-5.36	-7.1	-7.47	-1.06	-1.91
ENSG00000143858.12	SYT2	-4.88	3.71	0.00022906	0.0060339	2.1	6.95	2.96	3.34	0.88	1.17	7.02	6.88
ENSG00000164326.5	CARTPT	-4.82	0.99	0.00919687	0.0466645	-0.49	4.19	1.47	2.09	-3.65	-2.34	4.28	4.1
ENSG00000047936.10	ROS1	-4.75	-4	0.00295455	0.0232407	-4.42	-0.77	-3.67	-4.14	-7.1	-7.47	-0.52	-1.12
ENSG00000182379.10	NXPH4	-4.72	-3.21	0.00030621	0.0069238	-4.15	0.01	-5.79	-5.36	-4.3	-3.77	0.43	-0.47
ENSG00000105889.15	STEAP1B	-4.7	-2.75	0.00051033	0.0089639	-3.74	0.37	-5.79	-2.42	-4.3	-4.66	0.25	0.44
ENSG00000167210.17	LOXHD1	-4.56	-2.33	0.00014092	0.0048983	-3.48	0.76	-4.57	-4.62	-3.65	-2.61	0.91	0.57
ENSG00000160223.17	ICOSLG	-4.48	-4.08	0.00129945	0.014752	-4.5	-1.04	-7.37	-5.36	-3.65	-5.88	-1.01	-1.18
ENSG00000129354.11	AP1M2	-4.47	-3.77	0.00544687	0.0332294	-4.21	-0.72	-7.37	-6.94	-3.4	-3.38	-0.69	-0.85
ENSG00000174130.12	TLR6	-4.46	-3.62	0.00201337	0.0189026	-4.21	-0.6	-4.2	-3.24	-7.1	-5.88	-0.42	-0.87
ENSG00000120907.17	ADRA1A	-4.44	-5.15	0.00042726	0.0080827	-5.06	-2.05	-7.37	-6.94	-7.1	-5.14	-1.95	-2.41
ENSG00000137033.11	IL33	-4.41	-4.67	0.00131597	0.0148782	-4.8	-1.66	-4.57	-5.36	-7.1	-7.47	-2.04	-1.46
ENSG00000170962.13	PDGFD	-4.4	-0.21	1.3392e-05	0.0023336	-1.59	2.73	-1.4	-1.06	-2.35	-1.91	2.85	2.61
ENSG00000166979.13	EVA1C	-4.29	-3.63	0.00257281	0.0216222	-4.19	-0.72	-5.79	-4.14	-7.1	-3.22	-0.84	-0.68
ENSG00000152583.12	SPARCL1	-4.29	-2.04	0.00599058	0.0354511	-3.01	0.84	-1.54	-1.66	-5.52	-5.14	1.01	0.62
ENSG00000135218.19	CD36	-4.22	-2.53	8.3426e-05	0.0041985	-3.54	0.3	-5.05	-3.48	-3.65	-3.56	0.36	0.2
ENSG00000122133.17	PAEP	-4.13	-5.15	0.00156336	0.0162116	-4.97	-2.26	-4.57	-6.94	-7.1	-7.47	-2.47	-2.33
ENSG00000101670.12	LIPG	-4.11	-2.69	0.0010315	0.0130263	-3.6	0.11	-5.05	-5.36	-3.2	-2.71	0.3	-0.13
ENSG00000203727.4	SAMD5	-4.08	-0.67	1.4812e-06	0.0023336	-1.92	2.06	-1.88	-1.9	-2.15	-2.18	2.06	2.05
ENSG00000092068.20	SLC7A8	-4.08	-1.32	3.3668e-06	0.0023336	-2.52	1.41	-2.98	-2.7	-2.46	-2.61	1.45	1.35
ENSG00000065361.15	ERBB3	-4.07	-1	9.7439e-06	0.0023336	-2.21	1.72	-2.85	-2.42	-2.15	-1.97	1.59	1.82
ENSG00000139287.13	TPH2	-4.05	-5.09	0.00070699	0.0108093	-4.97	-2.26	-5.79	-5.36	-7.1	-7.47	-2.6	-2.2
ENSG00000173698.18	ADGRG2	-4.01	3.74	8.9159e-06	0.0023336	2.42	6.41	2.77	2.91	2.11	1.86	6.39	6.43
ENSG00000126353.3	CCR7	-3.96	-5.1	0.00054433	0.009331	-4.99	-2.31	-5.79	-6.94	-5.52	-7.47	-2.35	-2.56
ENSG00000119508.18	NR4A3	-3.95	0.97	3.763e-05	0.0031907	-0.32	3.61	-0.96	-0.88	0.17	0.24	3.7	3.52
ENSG00000049249.8	TNFRSF9	-3.94	-4.25	0.00241176	0.0208468	-4.5	-1.58	-5.05	-4.14	-5.52	-7.47	-1.95	-1.39
ENSG00000285942.1	AC018362.3	-3.92	-5.24	0.00153346	0.01611	-5	-2.45	-7.37	-6.94	-7.1	-4.78	-2.42	-2.79
ENSG00000204195.3	AWAT1	-3.86	-5.35	0.00280711	0.0226685	-5	-2.58	-7.37	-4.62	-7.1	-7.47	-2.6	-2.94
ENSG00000167588.13	GPD1	-3.85	-0.68	0.000136	0.0048676	-1.85	1.88	-1.82	-0.97	-3.02	-2.04	1.79	1.96
ENSG00000204516.10	MICB	-3.85	-2.48	0.00154706	0.0161449	-3.4	0.17	-4.2	-5.36	-3.2	-2.42	0.51	-0.22
ENSG00000198624.13	CCDC69	-3.84	-1.98	3.9455e-05	0.0032677	-3.01	0.6	-3.47	-2.7	-3.93	-2.94	0.6	0.56
ENSG00000277117.4	FP565260.3	-3.83	-3.87	4.8975e-05	0.003599	-4.41	-1.25	-5.05	-5.36	-5.52	-4.66	-1.38	-1.25
ENSG00000175592.8	FOSL1	-3.82	-2.42	0.00134514	0.0149934	-3.31	0.15	-2.09	-4.14	-3.4	-5.14	0.17	0.08
ENSG00000174123.11	TLR10	-3.82	-4.96	0.00210412	0.0193477	-4.87	-2.25	-5.05	-5.36	-7.1	-7.47	-2.04	-2.74
ENSG00000111348.9	ARHGDIB	-3.8	-0.37	9.3895e-06	0.0023336	-1.55	2.17	-1.22	-1.45	-1.75	-2.11	2.22	2.11
ENSG00000111341.9	MGP	-3.8	-0.72	4.6418e-05	0.0035172	-1.88	1.82	-2.85	-1.9	-1.75	-1.44	1.79	1.83
ENSG00000158352.15	SHROOM4	-3.71	2.29	5.4614e-06	0.0023336	1.06	4.76	1.49	1.26	0.82	0.63	4.75	4.77
ENSG00000134042.13	MRO	-3.71	-3.6	9.7974e-05	0.0044449	-4.21	-1.04	-4.57	-5.36	-4.3	-5.14	-0.93	-1.28
ENSG00000135363.12	LMO2	-3.69	0.58	0.00210985	0.0193477	-0.59	3.04	0.32	0.75	-2.46	-1.2	3.05	3.02
ENSG00000091490.11	SEL1L3	-3.68	-2.32	0.00058627	0.00975	-3.24	0.18	-2.33	-3.77	-4.78	-3.38	0.28	0.03
ENSG00000111344.11	RASAL1	-3.65	-2.75	0.00025148	0.0062802	-3.56	-0.3	-3.91	-2.86	-4.78	-4.3	-0.28	-0.38
ENSG00000172889.16	EGFL7	-3.64	3.54	1.984e-06	0.0023336	2.33	5.96	2.1	2.03	2.68	2.49	5.92	6.01
ENSG00000147481.17	SNTG1	-3.64	-5.21	0.00041411	0.0079536	-5.02	-2.58	-5.79	-6.94	-7.1	-5.88	-2.6	-2.94
ENSG00000108691.9	CCL2	-3.64	-3.94	0.00390901	0.0276621	-4.27	-1.46	-7.37	-4.62	-4.3	-4.3	-1.57	-1.5
ENSG00000137331.12	IER3	-3.61	1.75	3.4426e-05	0.0031738	0.57	4.16	0.88	1.18	-0.16	0.31	4.16	4.15
ENSG00000162817.7	C1orf115	-3.61	-3.6	0.00563478	0.0340261	-4.09	-1.05	-4.57	-6.94	-4.78	-3.07	-0.72	-1.5
ENSG00000128965.13	CHAC1	-3.57	2.62	0.00023556	0.0061232	1.43	5.04	1.47	1.58	1.37	1.24	5.67	4.41
ENSG00000197415.12	VEPH1	-3.54	-4.74	0.00798836	0.0425399	-4.68	-2.2	-4.57	-4.62	-7.1	-7.47	-1.86	-2.83
ENSG00000033122.20	LRRC7	-3.51	-0.22	0.00061424	0.0099543	-1.29	2.1	-0.77	-0.23	-2.15	-2.34	2.05	2.15
ENSG00000131152.4	AC010531.1	-3.47	-4.74	0.00879053	0.0454762	-4.63	-2.3	-4.66	-4.32	-7.1	-7.47	-2.77	-2.13
ENSG00000183831.6	ANKRD45	-3.46	-3.52	0.00039524	0.0078745	-4.08	-1.14	-5.05	-5.36	-3.65	-4.66	-1.01	-1.39
ENSG00000113555.5	PCDH12	-3.43	-1.71	8.5849e-05	0.0041985	-2.66	0.6	-3.47	-2.42	-2.71	-2.82	0.83	0.33
ENSG00000196878.15	LAMB3	-3.42	-3.28	0.00025439	0.0063131	-3.93	-0.91	-3.67	-4.62	-4.78	-4.66	-0.65	-1.28
ENSG00000115232.14	ITGA4	-3.42	-2.39	0.00958436	0.0479218	-3.11	-0.06	-5.79	-4.14	-2.35	-1.85	-0.05	-0.14
ENSG00000124762.13	CDKN1A	-3.4	2.55	4.5403e-06	0.0023336	1.42	4.82	0.98	1.38	1.58	1.69	4.91	4.73
ENSG00000150630.4	VEGFC	-3.4	-5.11	0.00284202	0.0228216	-4.88	-2.65	-7.37	-5.36	-7.1	-5.14	-2.74	-2.94
ENSG00000111087.10	GLI1	-3.4	-2.76	0.00365856	0.0265628	-3.43	-0.48	-5.79	-3.77	-2.86	-3.07	-0.8	-0.24
ENSG00000248713.1	C4orf54	-3.38	-4.2	0.0002122	0.0057509	-4.5	-1.82	-5.79	-5.36	-5.52	-4.66	-1.78	-2.08
ENSG00000008394.13	MGST1	-3.35	-4.08	0.00628168	0.0365384	-4.3	-1.76	-7.37	-4.62	-4.78	-4.01	-1.86	-1.86
ENSG00000123700.4	KCNJ2	-3.35	0.24	0.0089948	0.045958	-0.8	2.46	0.63	0.62	-2.15	-2.61	2.69	2.24
ENSG00000124429.18	POF1B	-3.32	-2.12	0.00408398	0.0283983	-2.93	0.13	-1.7	-2.42	-4.78	-4.01	0.25	-0.04
ENSG00000196664.5	TLR7	-3.28	-3.87	0.00015469	0.0050871	-4.29	-1.6	-4.57	-4.62	-5.52	-5.14	-1.71	-1.67
ENSG00000258881.6	AC007040.2	-3.28	-2.41	0.00021698	0.0058429	-3.2	-0.21	-4.43	-3.18	-3.34	-3.05	-0.32	-0.16
ENSG00000140937.14	CDH11	-3.27	4.53	1.287e-05	0.0023336	3.44	6.71	2.95	3.25	3.68	3.85	6.75	6.68
ENSG00000132357.14	CARD6	-3.26	-4.27	0.00690934	0.0387872	-4.41	-1.97	-7.37	-4.62	-4.3	-5.14	-1.71	-2.48
ENSG00000188015.10	S100A3	-3.26	-2.81	0.00775803	0.0418135	-3.42	-0.58	-5.79	-4.62	-2.35	-2.82	-0.55	-0.7
ENSG00000121769.7	FABP3	-3.25	-1.46	0.0006599	0.0104564	-2.36	0.7	-1.88	-1.66	-3.02	-3.56	0.67	0.71
ENSG00000166401.14	SERPINB8	-3.25	0.29	0.00169777	0.0171159	-0.73	2.44	-0.06	0.37	-1.27	-2.18	2.45	2.4
ENSG00000115902.11	SLC1A4	-3.24	2.12	0.00483568	0.0309314	1.05	4.32	-0.17	-0.28	2.31	2.27	4.48	4.15
ENSG00000162670.11	BRINP3	-3.23	-2.07	0.00047295	0.008599	-2.9	0.11	-2.62	-2.86	-4.3	-2.82	-0.12	0.28
ENSG00000101187.16	SLCO4A1	-3.21	4.58	5.3322e-05	0.003599	3.51	6.72	2.93	3.16	3.99	3.93	6.66	6.78
ENSG00000255346.10	NOX5	-3.21	-4.58	0.00604477	0.0356259	-4.6	-2.25	-7.37	-4.62	-5.52	-5.14	-1.86	-2.94
ENSG00000205649.7	HTN3	-3.17	-2.46	0.00519079	0.0323113	-3.16	-0.31	-2.09	-2.55	-4.78	-4.66	-0.22	-0.47
ENSG00000140961.13	OSGIN1	-3.16	-0.93	3.4555e-05	0.0031738	-1.88	1.17	-1.76	-1.59	-2.25	-2.34	1.05	1.27
ENSG00000168398.6	BDKRB2	-3.16	-0.78	0.0011478	0.0137862	-1.73	1.34	-0.83	-1.16	-3.02	-2.34	1.43	1.23
ENSG00000148841.17	ITPRIP	-3.16	-1.3	0.00482193	0.030885	-2.18	0.84	-3.29	-3.77	-0.63	-1.74	0.8	0.83
ENSG00000198768.10	APCDD1L	-3.16	-4.38	0.00616463	0.03608	-4.5	-2.09	-4.2	-6.94	-4.78	-5.88	-1.71	-2.74
ENSG00000138678.11	GPAT3	-3.12	-0.96	0.0069858	0.0390093	-1.88	1.18	-3.13	-3.48	-0.84	-0.65	1.46	0.88
ENSG00000123610.5	TNFAIP6	-3.11	-4.81	0.00179778	0.0176982	-4.74	-2.56	-5.05	-5.36	-7.1	-5.88	-2.74	-2.74
ENSG00000101438.4	SLC32A1	-3.07	-2.86	0.00113833	0.0137072	-3.48	-0.78	-4.57	-2.86	-3.4	-4.66	-0.69	-0.98
ENSG00000172238.4	ATOH1	-3.07	-4.52	0.00323622	0.0246541	-4.57	-2.32	-5.05	-5.36	-7.1	-4.66	-2.6	-2.33
ENSG00000165621.8	OXGR1	-3.06	-1.27	0.00078215	0.0112771	-2.14	0.76	-1.59	-1.59	-2.58	-3.38	0.77	0.73
ENSG00000111981.5	ULBP1	-3.05	0.88	8.2946e-05	0.0041985	-0.11	2.92	0.06	0.31	-0.39	-0.55	3.21	2.63
ENSG00000058085.14	LAMC2	-3.05	-3.47	0.00279186	0.0225913	-3.92	-1.36	-3.13	-4.14	-5.52	-5.14	-1.57	-1.32
ENSG00000130768.15	SMPDL3B	-3.05	-4.17	0.00358533	0.0262856	-4.34	-2.06	-5.79	-3.48	-5.52	-5.88	-2.35	-2.02
ENSG00000261150.2	EPPK1	-3.04	1.71	9.8046e-06	0.0023336	0.71	3.73	0.9	0.95	0.7	0.24	3.72	3.73
ENSG00000173546.7	CSPG4	-3.04	1.7	4.3048e-05	0.0033568	0.7	3.73	0.06	0.65	0.87	1.17	3.74	3.71
ENSG00000135423.13	GLS2	-3.03	-3.91	0.00768038	0.0415365	-4.19	-1.73	-4.57	-6.94	-4.3	-4.01	-1.44	-2.22
ENSG00000127920.5	GNG11	-3.02	2.04	0.00316205	0.0243251	1.06	4.03	1.76	2.39	-0.14	0.14	4	4.06
ENSG00000170909.13	OSCAR	-3.02	-3.85	0.00378794	0.0271692	-4.2	-1.68	-5.05	-3.77	-5.52	-5.14	-1.11	-2.48
ENSG00000064989.13	CALCRL	-3.01	-1.18	0.0066156	0.0377107	-2.01	0.83	-1.35	-0.71	-2.86	-3.77	1.07	0.56
ENSG00000173530.6	TNFRSF10D	-2.99	-3.85	0.00110761	0.0134722	-4.17	-1.76	-5.79	-4.14	-4.3	-5.14	-1.71	-2.02
ENSG00000188917.15	TRMT2B	-2.98	-1.22	0.00458546	0.0300321	-2.07	0.8	-3.13	-3.48	-0.7	-1.58	0.92	0.65
ENSG00000172183.15	ISG20	-2.97	-1.35	0.00044551	0.0082851	-2.21	0.66	-2.98	-2.7	-1.55	-2.18	0.92	0.36
ENSG00000175183.10	CSRP2	-2.94	3.13	1.2324e-06	0.0023336	2.15	5.08	2.31	2.28	2.03	1.97	5.09	5.07
ENSG00000145861.8	C1QTNF2	-2.94	-1.79	0.00814153	0.0430658	-2.54	0.2	-3.91	-4.14	-1.55	-1.49	0.04	0.32
ENSG00000187210.14	GCNT1	-2.93	-1.64	8.9481e-05	0.0042774	-2.46	0.36	-2.09	-3.04	-2.86	-2.51	0.41	0.26
ENSG00000060558.3	GNA15	-2.91	-3.47	0.00026856	0.0065383	-3.95	-1.43	-4.57	-4.62	-3.93	-4.66	-1.26	-1.76
ENSG00000136404.15	TM6SF1	-2.88	-2.82	0.004719	0.0305555	-3.4	-0.84	-5.05	-3.48	-4.3	-2.34	-0.76	-1
ENSG00000102755.12	FLT1	-2.85	0.4	0.00028687	0.0067683	-0.5	2.29	0.08	-0.07	-0.96	-1.24	2.25	2.31
ENSG00000182459.5	TEX19	-2.84	-0.81	0.000566	0.0095642	-1.66	1.08	-2.85	-1.33	-1.43	-1.4	1.06	1.08
ENSG00000130513.6	GDF15	-2.84	-1.96	0.00081146	0.0114633	-2.73	0	-2.42	-2.7	-3.2	-3.38	0.44	-0.51
ENSG00000167664.8	TMIGD2	-2.83	0.3	5.8375e-06	0.0023336	-0.6	2.2	-0.63	-0.44	-0.77	-0.73	2.14	2.23
ENSG00000101255.11	TRIB3	-2.82	3.85	1.6711e-05	0.0023582	2.91	5.74	2.57	2.7	3.15	3.21	5.88	5.6
ENSG00000162188.6	GNG3	-2.81	0.36	2.0152e-05	0.0025075	-0.54	2.24	-0.48	-0.17	-0.8	-0.84	2.25	2.21
ENSG00000177469.13	CAVIN1	-2.81	-0.56	0.00695744	0.038951	-1.41	1.36	-2.62	-2.7	-0.36	-0.35	1.5	1.18
ENSG00000100196.11	KDELR3	-2.79	0.77	0.00082192	0.0114851	-0.13	2.63	-0.96	-0.75	0.53	0.53	2.54	2.71
ENSG00000158715.6	SLC45A3	-2.78	0.59	0.00019517	0.0055714	-0.3	2.44	0.31	-0.05	-1	-0.6	2.38	2.51
ENSG00000158769.18	F11R	-2.77	-2.18	0.00035872	0.0074707	-2.89	-0.26	-2.91	-3.63	-3.4	-2.53	-0.07	-0.53
ENSG00000198959.12	TGM2	-2.74	2.52	0.0001106	0.0045836	1.62	4.34	1.96	2.16	1.08	1.26	4.3	4.38
ENSG00000254656.2	RTL1	-2.74	6.53	0.00698165	0.0390014	5.62	8.35	6.47	6.75	4.54	4.73	8.36	8.34
ENSG00000068079.7	IFI35	-2.73	-1.16	4.1611e-05	0.0033453	-1.95	0.66	-2.24	-1.66	-2.15	-2.18	0.59	0.71
ENSG00000104321.11	TRPA1	-2.73	3.63	0.00026006	0.0063686	2.73	5.46	2.08	2.29	3.29	3.24	5.45	5.46
ENSG00000120162.10	MOB3B	-2.71	1.39	0.00015285	0.0050738	0.5	3.19	1.05	0.83	-0.09	0.16	3.18	3.2
ENSG00000145536.15	ADAMTS16	-2.7	-0.43	0.00032633	0.0072151	-1.25	1.36	-1.95	-1.59	-0.77	-0.99	1.14	1.57
ENSG00000149305.7	HTR3B	-2.7	1.42	0.00990897	0.048842	0.54	3.23	-0.9	-0.47	1.74	1.66	3.28	3.18
ENSG00000188643.11	S100A16	-2.69	-0.2	0.00161555	0.0165922	-1.02	1.56	-1.14	0.22	-1.61	-1.79	1.44	1.67
ENSG00000160505.15	NLRP4	-2.69	-3.81	0.00616041	0.03608	-4.06	-1.96	-3.91	-4.14	-4.78	-5.88	-2.6	-1.54
ENSG00000142227.11	EMP3	-2.68	1.32	0.00126634	0.0145593	0.45	3.12	-0.32	-0.31	1.08	1.25	3.11	3.14
ENSG00000171848.15	RRM2	-2.68	6.92	0.00374421	0.026992	6.02	8.71	5.13	5.27	6.79	6.89	8.65	8.77
ENSG00000137819.13	PAQR5	-2.67	0.51	1.1663e-05	0.0023336	-0.35	2.3	-0.15	-0.6	-0.5	-0.27	2.35	2.25
ENSG00000103257.9	SLC7A5	-2.66	8.04	4.5162e-07	0.0022957	7.15	9.82	7.25	7.26	7.05	7.05	9.87	9.77
ENSG00000164932.13	CTHRC1	-2.66	0.06	8.3499e-06	0.0023336	-0.77	1.84	-0.83	-0.71	-0.8	-0.93	1.76	1.9
ENSG00000106546.14	AHR	-2.65	-2.4	0.0039121	0.0276702	-3.02	-0.57	-4.2	-4.14	-2.58	-2.26	-0.53	-0.71
ENSG00000148400.12	NOTCH1	-2.64	-0.18	0.00013195	0.0048291	-1.01	1.6	-1.18	-1.59	-1	-0.5	1.49	1.68
ENSG00000120279.6	MYCT1	-2.64	-0.07	0.000938	0.0123113	-0.9	1.71	-1.76	-1.39	-0.34	-0.35	1.9	1.51
ENSG00000102468.10	HTR2A	-2.64	-2.09	0.00691283	0.0387872	-2.72	-0.31	-4.57	-3.04	-1.75	-2.51	-0.31	-0.38
ENSG00000166106.3	ADAMTS15	-2.63	-0.54	0.00208548	0.0192765	-1.33	1.21	-2.33	-1.99	-0.42	-0.93	1.01	1.38
ENSG00000122585.8	NPY	-2.63	5.77	0.00274678	0.0223715	4.9	7.51	5.55	5.82	4.06	4.18	7.39	7.64
ENSG00000168671.10	UGT3A2	-2.61	-1.64	0.0012563	0.014468	-2.35	0.12	-3.13	-3.04	-2.35	-1.54	-0.05	0.25
ENSG00000248712.7	CCDC153	-2.6	-3.98	0.00146372	0.0157399	-4.19	-2.12	-5.79	-4.62	-4.3	-4.66	-2.24	-2.26
ENSG00000115423.18	DNAH6	-2.6	-0.26	0.00808986	0.0428561	-1.05	1.49	0.08	-0.17	-2.15	-2.26	1.6	1.35
ENSG00000133665.13	DYDC2	-2.59	-3.98	0.00323742	0.0246541	-4.17	-2.12	-5.79	-4.14	-4.3	-5.14	-1.95	-2.56
ENSG00000137699.17	TRIM29	-2.57	1.63	2.2791e-05	0.0025495	0.79	3.35	0.93	1.06	0.46	0.64	3.47	3.22
ENSG00000125398.8	SOX9	-2.57	3.75	0.00011127	0.0045836	2.9	5.46	3.23	3.41	2.5	2.46	5.46	5.47
ENSG00000154928.18	EPHB1	-2.57	-0.36	0.00014248	0.0049058	-1.15	1.34	-1.03	-0.71	-1.61	-1.49	1.18	1.49
ENSG00000137261.14	KIAA0319	-2.57	-1.84	0.00037556	0.0076641	-2.52	-0.08	-2.98	-3.24	-2.06	-2.51	-0.03	-0.21
ENSG00000189023.10	MAGEB16	-2.57	-3.24	0.00077335	0.0111962	-3.68	-1.46	-3.91	-4.14	-4.78	-3.56	-1.71	-1.35
ENSG00000090013.10	BLVRB	-2.57	-0.31	0.00086559	0.0118057	-1.09	1.4	-1.88	-1.59	-0.54	-0.62	1.2	1.59
ENSG00000099960.13	SLC7A4	-2.56	-1.71	8.5505e-05	0.0041985	-2.41	0.02	-2.73	-2.42	-2.86	-2.26	0.02	-0.03
ENSG00000100558.9	PLEK2	-2.56	-4.01	0.00589088	0.0351369	-4.18	-2.19	-5.79	-5.36	-3.93	-4.3	-2.74	-1.91
ENSG00000118985.16	ELL2	-2.55	3.04	0.00116889	0.0139455	2.21	4.73	2.72	3.05	1.53	1.5	4.75	4.72
ENSG00000256235.2	SMIM3	-2.54	0.86	5.1926e-05	0.003599	0.05	2.55	0.4	0.24	-0.23	-0.33	2.57	2.54
ENSG00000152137.6	HSPB8	-2.53	0.56	4.9334e-05	0.003599	-0.26	2.27	-0.25	-0.53	-0.54	0.17	2.31	2.21
ENSG00000058866.15	DGKG	-2.53	3.83	8.0692e-05	0.0041985	3	5.51	3.39	3.35	2.68	2.55	5.51	5.51
ENSG00000168497.5	CAVIN2	-2.53	-3.02	0.00182019	0.0178203	-3.49	-1.25	-4.2	-4.62	-2.86	-3.77	-1.26	-1.39
ENSG00000056972.20	TRAF3IP2	-2.51	1.68	7.364e-06	0.0023336	0.86	3.36	0.73	0.95	0.87	0.83	3.5	3.22
ENSG00000129226.14	CD68	-2.51	-1.49	0.00040478	0.007948	-2.19	0.22	-2.65	-2.16	-1.82	-2.67	0.47	-0.08
ENSG00000158258.16	CLSTN2	-2.5	7.04	0.0003272	0.0072151	6.21	8.7	6.51	6.79	5.69	5.83	8.76	8.64
ENSG00000075223.14	SEMA3C	-2.5	4.46	0.00286094	0.0228614	3.63	6.14	2.74	2.91	4.41	4.43	6.19	6.09
ENSG00000184497.12	TMEM255B	-2.5	-2.89	0.00627496	0.0365142	-3.37	-1.15	-4.57	-4.62	-3.2	-2.51	-1.26	-1.15
ENSG00000138030.13	KHK	-2.49	2.76	0.00266662	0.0219818	1.93	4.42	1.15	1.11	2.65	2.79	4.35	4.5
ENSG00000213085.10	CFAP45	-2.48	-2.7	0.00084733	0.0116621	-3.23	-0.99	-4.2	-3.77	-3.2	-2.94	-1.06	-1.03
ENSG00000083067.22	TRPM3	-2.48	-0.48	0.006557	0.0375731	-1.24	1.23	-1.82	-2.7	-0.45	-0.33	1.35	1.07
ENSG00000151012.13	SLC7A11	-2.47	3.37	0.00524622	0.032546	2.53	5.04	3.26	3.3	1.82	1.75	5.58	4.5
ENSG00000111424.10	VDR	-2.44	-1.98	0.0044253	0.0295276	-2.61	-0.3	-2.98	-4.14	-2.15	-1.97	-0.31	-0.36
ENSG00000136869.16	TLR4	-2.43	0.82	0.00337261	0.025299	0.04	2.44	0.91	0.74	-0.8	-0.81	2.47	2.4
ENSG00000164125.15	GASK1B	-2.43	-0.15	0.00453577	0.0299065	-0.91	1.5	-1.59	-1.99	0.3	-0.6	1.56	1.4
ENSG00000185614.5	INKA1	-2.41	1.36	1.8904e-05	0.0024809	0.58	2.96	0.5	0.75	0.47	0.53	2.77	3.13
ENSG00000175274.18	TP53I11	-2.41	5.67	0.00219787	0.0196679	4.86	7.28	4.04	4.33	5.48	5.59	7.3	7.25
ENSG00000181350.11	LRRC75A	-2.4	-2.69	0.00166308	0.0169218	-3.19	-1.05	-3.67	-3.24	-2.71	-4.3	-1.06	-1.15
ENSG00000145623.13	OSMR	-2.4	-1.73	0.00994705	0.0489619	-2.34	-0.12	-1.76	-1.45	-2.86	-4.01	-0.1	-0.21
ENSG00000145681.10	HAPLN1	-2.39	-0.64	0.00068605	0.0106251	-1.37	0.99	-2.02	-1.73	-1.27	-0.75	1.16	0.8
ENSG00000128165.9	ADM2	-2.39	1.26	0.00070109	0.0107388	0.47	2.89	0.77	0.68	0.08	0.27	3.36	2.42
ENSG00000134668.12	SPOCD1	-2.38	-2.27	0.00045384	0.0083813	-2.84	-0.64	-2.73	-3.48	-3.2	-2.82	-0.93	-0.45
ENSG00000139433.10	GLTP	-2.38	2.67	0.00112431	0.0135727	1.88	4.27	1.18	1.31	2.44	2.54	4.3	4.23
ENSG00000260314.3	MRC1	-2.37	-0.9	0.00011046	0.0045836	-1.6	0.7	-1.54	-1.33	-1.82	-2.04	0.73	0.63
ENSG00000169548.3	ZNF280A	-2.37	-3.24	0.00104396	0.0131255	-3.64	-1.54	-3.67	-4.62	-4.3	-3.56	-1.5	-1.76
ENSG00000144655.15	CSRNP1	-2.37	1.85	0.00146681	0.0157458	1.07	3.43	0.37	0.44	1.64	1.76	3.33	3.53
ENSG00000128886.12	ELL3	-2.37	-1.98	0.00417088	0.0287025	-2.58	-0.34	-3.91	-2.7	-2.15	-2.34	-0.03	-0.73
ENSG00000122877.16	EGR2	-2.36	-1.23	0.00045422	0.0083813	-1.91	0.39	-2.16	-1.66	-2.35	-1.91	0.7	0.03
ENSG00000183230.17	CTNNA3	-2.35	-3.55	0.00413547	0.028597	-3.84	-1.87	-4.57	-5.36	-3.4	-4.01	-2.04	-1.91
ENSG00000237412.6	PRSS56	-2.34	-3.84	0.00220958	0.0197339	-4.06	-2.14	-4.57	-4.14	-5.52	-4.3	-2.13	-2.41
ENSG00000281106.4	TMEM272	-2.34	-2.4	0.00360778	0.026391	-2.93	-0.8	-3.47	-3.77	-1.91	-3.56	-0.85	-0.85
ENSG00000169432.16	SCN9A	-2.34	4.18	0.00457614	0.0299986	3.4	5.74	4.26	4.2	2.54	2.61	5.8	5.68
ENSG00000127252.6	PLAAT1	-2.34	-2.73	0.00759299	0.0411977	-3.19	-1.12	-4.57	-4.14	-2.71	-2.61	-1.32	-1.03
ENSG00000134376.16	CRB1	-2.33	-1.63	0.00289835	0.022966	-2.25	-0.07	-3.47	-1.45	-2.35	-2.34	-0.1	-0.1
ENSG00000168079.17	SCARA5	-2.33	-3.95	0.00307422	0.0238261	-4.13	-2.24	-5.05	-5.36	-4.78	-3.77	-2.35	-2.41
ENSG00000204228.4	HSD17B8	-2.32	0.12	0.00030002	0.0068591	-0.6	1.67	-0.21	-0.28	-1.13	-0.96	1.54	1.78
ENSG00000139988.9	RDH12	-2.32	-3.57	0.0099926	0.0491352	-3.83	-1.9	-2.85	-4.62	-4.78	-5.14	-1.95	-2.08
ENSG00000003400.14	CASP10	-2.3	-1.52	0.00018527	0.0053971	-2.17	0.05	-2.52	-2.42	-1.98	-2.26	0.21	-0.16
ENSG00000112343.11	TRIM38	-2.3	0.93	0.00027366	0.0065739	0.18	2.49	-0.17	-0.28	0.49	0.6	2.64	2.34
ENSG00000137269.15	LRRC1	-2.29	0.05	8.2699e-05	0.0041985	-0.66	1.58	-0.43	-0.64	-0.63	-1.13	1.53	1.62
ENSG00000023909.10	GCLM	-2.28	3.17	8.1828e-06	0.0023336	2.42	4.69	2.53	2.46	2.54	2.13	4.64	4.73
ENSG00000182853.12	VMO1	-2.28	-4.25	0.00217934	0.0195618	-4.33	-2.53	-4.57	-5.36	-5.52	-4.66	-2.47	-2.94
ENSG00000006327.13	TNFRSF12A	-2.27	2.1	8.419e-06	0.0023336	1.36	3.61	1.32	1.56	1.19	1.31	3.54	3.67
ENSG00000120217.14	CD274	-2.27	-1.37	0.00010057	0.0044449	-2.02	0.18	-1.95	-2.42	-1.98	-2.18	0.21	0.1
ENSG00000104889.6	RNASEH2A	-2.27	3.49	0.00021002	0.0057312	2.73	5	2.32	2.35	3.11	3.14	4.89	5.11
ENSG00000231738.11	TSPAN19	-2.27	-1.62	0.00110714	0.0134722	-2.24	-0.08	-2.33	-1.66	-2.71	-2.82	0.15	-0.36
ENSG00000189120.5	SP6	-2.25	-2.74	0.00138812	0.0153047	-3.21	-1.17	-3.13	-3.48	-4.3	-3.07	-1.21	-1.25
ENSG00000112773.16	TENT5A	-2.25	4.32	0.00648534	0.0373716	3.57	5.83	2.7	2.71	4.46	4.38	5.86	5.79
ENSG00000092445.12	TYRO3	-2.24	5.24	0.0035681	0.0262269	4.5	6.74	3.72	3.83	5.22	5.21	6.72	6.76
ENSG00000128285.4	MCHR1	-2.23	2.75	2.5059e-06	0.0023336	2.02	4.24	1.96	2.01	2.04	2.03	4.18	4.3
ENSG00000129521.13	EGLN3	-2.23	4.03	0.0002066	0.0056596	3.29	5.5	3.67	3.71	2.87	2.91	5.45	5.56
ENSG00000169282.17	KCNAB1	-2.23	3.42	0.0090019	0.0459778	2.69	4.9	3.53	3.68	1.57	1.95	4.94	4.86
ENSG00000131019.11	ULBP3	-2.22	1.51	1.733e-05	0.0023967	0.79	3	1.03	0.79	0.59	0.68	3.02	2.97
ENSG00000128683.14	GAD1	-2.22	-2.94	0.00254495	0.0215237	-3.37	-1.35	-3.13	-4.62	-3.65	-3.38	-1.26	-1.58
ENSG00000250821.2	EXOC1L	-2.21	-3.74	0.00285809	0.0228599	-3.95	-2.14	-4.2	-3.77	-4.78	-5.14	-2.13	-2.41
ENSG00000166482.11	MFAP4	-2.2	4.99	4.1392e-06	0.0023336	4.26	6.45	4.4	4.37	4.09	4.17	6.37	6.53
ENSG00000184154.14	LRTOMT	-2.2	0.26	4.0008e-05	0.0032943	-0.44	1.73	-0.73	-0.53	-0.25	-0.39	1.73	1.72
ENSG00000151702.17	FLI1	-2.2	-3.92	0.00184075	0.0179627	-4.09	-2.29	-4.57	-4.62	-4.3	-5.14	-2.13	-2.74
ENSG00000173930.9	SLCO4C1	-2.2	0.58	0.00270346	0.0221376	-0.12	2.07	-1.03	-0.57	0.43	0.56	2.12	2
ENSG00000164647.9	STEAP1	-2.2	-2.76	0.00432786	0.0292689	-3.2	-1.21	-4.2	-4.14	-2.71	-2.94	-1.16	-1.39
ENSG00000234278.3	PRR20E	-2.19	-1.82	0.00136575	0.0151638	-2.4	-0.32	-3.29	-2.7	-2.15	-2.11	-0.2	-0.51
ENSG00000170006.12	TMEM154	-2.19	-1.22	0.00455115	0.0299313	-1.84	0.29	-2.52	-2.7	-0.88	-1.74	0.49	0.03
ENSG00000156535.15	CD109	-2.19	-3.09	0.00963149	0.0480058	-3.45	-1.53	-5.05	-3.24	-3.93	-3.07	-1.32	-1.91
ENSG00000081181.8	ARG2	-2.18	0.73	8.0717e-05	0.0041985	0.03	2.21	-0.28	-0.2	0.23	0.25	2.31	2.09
ENSG00000178033.6	CALHM5	-2.18	0.05	0.00047866	0.0086639	-0.63	1.51	-0.45	-0.1	-1.22	-0.93	1.57	1.43
ENSG00000164181.14	ELOVL7	-2.18	-2.59	0.00305985	0.0237664	-3.05	-1.09	-4.2	-3.24	-3.2	-2.61	-1.32	-0.98
ENSG00000127824.14	TUBA4A	-2.17	2.63	1.4584e-05	0.0023336	1.91	4.08	1.76	1.71	2	2.14	4.03	4.13
ENSG00000166510.14	CCDC68	-2.16	0.14	0.0001793	0.0053212	-0.55	1.6	-0.43	-0.26	-0.92	-0.75	1.78	1.4
ENSG00000185633.10	NDUFA4L2	-2.16	-0.93	0.00284617	0.0228216	-1.58	0.56	-1.44	-1.39	-1.49	-2.34	1.04	0.03
ENSG00000048545.14	GUCA1A	-2.15	-1.03	6.4289e-05	0.0038	-1.66	0.43	-1.65	-1.9	-1.75	-1.69	0.44	0.38
ENSG00000160606.11	TLCD1	-2.15	0.51	0.00011127	0.0045836	-0.18	1.94	0.2	-0.2	-0.28	-0.55	1.92	1.95
ENSG00000005884.18	ITGA3	-2.15	0.25	0.0017957	0.01769	-0.43	1.7	-1.07	-0.88	0.44	-0.37	1.83	1.55
ENSG00000157368.10	IL34	-2.15	-2.63	0.00323817	0.0246541	-3.08	-1.16	-2.73	-3.77	-2.86	-4.01	-1.44	-1
ENSG00000027869.11	SH2D2A	-2.14	-2.12	0.0038862	0.0275692	-2.65	-0.62	-2.24	-2.7	-3.93	-2.51	-0.52	-0.82
ENSG00000135926.15	TMBIM1	-2.13	0.72	5.1629e-05	0.003599	0.03	2.15	0.32	-0.17	0.01	-0.14	2.22	2.07
ENSG00000184988.8	TMEM106A	-2.13	-1.32	0.0001452	0.0049382	-1.93	0.14	-1.82	-1.99	-2.25	-2.11	0.23	-0.01
ENSG00000164088.18	PPM1M	-2.13	0.89	0.00020524	0.005644	0.2	2.33	-0.15	-0.02	0.59	0.29	2.51	2.13
ENSG00000167646.13	DNAAF3	-2.13	-0.33	0.00945063	0.0474664	-0.98	1.12	-2.24	-1.45	-0.26	-0.23	1.3	0.91
ENSG00000111684.11	LPCAT3	-2.12	4.64	2.1593e-06	0.0023336	3.94	6.06	4	4.08	3.85	3.83	6.04	6.08
ENSG00000156869.13	FRRS1	-2.12	-0.33	0.0003117	0.0069925	-0.98	1.11	-1.18	-0.75	-1	-1.24	1.39	0.81
ENSG00000071909.18	MYO3B	-2.12	-2.58	0.00140869	0.0154123	-3.03	-1.12	-3.13	-2.7	-3.93	-3.38	-1.26	-1.09
ENSG00000139344.8	AMDHD1	-2.12	-3.69	0.00303106	0.0236621	-3.91	-2.13	-5.05	-4.62	-3.93	-4.01	-2.04	-2.48
ENSG00000104903.4	LYL1	-2.12	2.95	0.00433892	0.0293206	2.26	4.35	2.94	3.01	1.47	1.6	4.19	4.5
ENSG00000018408.14	WWTR1	-2.11	-0.63	0.00041619	0.0079536	-1.26	0.78	-1.18	-0.79	-1.61	-1.74	0.77	0.76
ENSG00000114805.17	PLCH1	-2.11	-3.14	0.00419391	0.0287803	-3.49	-1.62	-4.2	-4.62	-3.2	-3.38	-1.5	-1.91
ENSG00000197208.6	SLC22A4	-2.11	-0.47	0.00424957	0.0289642	-1.1	0.94	-0.48	-0.57	-1.43	-2.18	0.92	0.92
ENSG00000143595.13	AQP10	-2.11	2.68	0.00928802	0.0470177	1.99	4.08	2.79	2.92	0.98	1.24	4.14	4.03
ENSG00000188522.15	FAM83G	-2.1	1.76	0.00014798	0.0049833	1.07	3.17	0.63	0.88	1.3	1.42	3.18	3.14
ENSG00000181019.13	NQO1	-2.1	4.22	0.00184992	0.0180178	3.52	5.62	2.93	2.91	4.11	4.11	5.54	5.7
ENSG00000117155.16	SSX2IP	-2.09	4.77	8.9266e-07	0.0023336	4.08	6.17	4.15	4.08	4.01	4.06	6.19	6.15
ENSG00000087842.11	PIR	-2.09	3.54	0.0015888	0.0163648	2.86	4.93	3.41	3.44	2.19	2.36	4.97	4.89
ENSG00000134107.4	BHLHE40	-2.08	3.32	0.00017707	0.0053073	2.63	4.71	2.18	2.4	2.94	3	4.69	4.73
ENSG00000167772.12	ANGPTL4	-2.08	-1.34	0.0002004	0.0056202	-1.93	0.1	-1.76	-2.3	-2.06	-2.04	0.19	-0.05
ENSG00000170684.9	ZNF296	-2.08	0.91	0.00106495	0.0132375	0.24	2.29	-0.39	-0.15	0.76	0.64	2.17	2.42
ENSG00000197879.17	MYO1C	-2.07	3.93	1.25e-05	0.0023336	3.25	5.31	2.99	3.15	3.41	3.41	5.29	5.33
ENSG00000235863.3	B3GALT4	-2.07	-1.64	0.00089747	0.0120951	-2.19	-0.25	-2.09	-2.19	-2.06	-2.94	-0.45	-0.11
ENSG00000173890.17	GPR160	-2.07	-2.76	0.00181142	0.017772	-3.17	-1.3	-3.67	-3.77	-3.65	-2.71	-1.5	-1.25
ENSG00000153993.13	SEMA3D	-2.07	4.28	0.00286205	0.0228614	3.59	5.66	4.14	4.31	2.87	3.04	5.8	5.53
ENSG00000170775.2	GPR37	-2.05	-2.25	0.00052491	0.0091299	-2.74	-0.82	-2.62	-3.24	-3.2	-2.71	-0.84	-0.9
ENSG00000221866.9	PLXNA4	-2.04	5.48	0.00181843	0.0178154	4.8	6.83	5.37	5.34	4.26	4.24	6.78	6.88
ENSG00000189050.16	RNFT1	-2.03	2.71	0.0001557	0.0050871	2.04	4.06	2.27	2.4	1.86	1.61	4.12	4.01
ENSG00000168000.14	BSCL2	-2.02	5.04	0.00020082	0.0056202	4.37	6.38	4.65	4.78	4	4.05	6.33	6.43
ENSG00000154146.13	NRGN	-2.02	3.9	0.00401496	0.0281507	3.23	5.25	2.47	2.65	3.93	3.87	5.15	5.35
ENSG00000169884.14	WNT10B	-2.01	-0.31	8.3169e-05	0.0041985	-0.92	1.04	-0.93	-1.01	-0.77	-1.2	0.98	1.07
ENSG00000126458.4	RRAS	-2	0.77	0.00119588	0.0141021	0.14	2.1	-0.43	-0.26	0.8	0.33	2.01	2.18
ENSG00000120738.8	EGR1	-2	5.6	0.00231384	0.020321	4.94	6.93	5.43	5.57	4.45	4.3	6.98	6.88
ENSG00000120437.8	ACAT2	-1.99	5.79	2.3752e-05	0.0025633	5.12	7.12	4.9	4.96	5.27	5.36	7.06	7.17
ENSG00000184508.11	HDDC3	-1.99	3.41	5.7541e-05	0.0036671	2.74	4.73	2.62	2.39	2.96	3	4.7	4.77
ENSG00000177669.3	MBOAT4	-1.99	-0.67	0.00018572	0.005399	-1.26	0.68	-1.4	-1.52	-1.38	-1.02	0.52	0.8
ENSG00000114738.11	MAPKAPK3	-1.99	3.44	0.00160793	0.0165286	2.78	4.76	3.32	3.31	2.1	2.37	4.76	4.76
ENSG00000089327.14	FXYD5	-1.99	-1.22	0.00594451	0.0352879	-1.78	0.15	-2.24	-2.86	-1.27	-1.16	0	0.25
ENSG00000100097.12	LGALS1	-1.98	6.02	0.00086437	0.0118057	5.36	7.34	4.82	5.01	5.79	5.8	7.33	7.35
ENSG00000139974.15	SLC38A6	-1.97	1.99	9.3063e-06	0.0023336	1.34	3.3	1.3	1.43	1.37	1.23	3.3	3.29
ENSG00000116661.11	FBXO2	-1.97	-1.79	0.00056591	0.0095642	-2.31	-0.43	-2.62	-2.7	-1.98	-2.51	-0.36	-0.57
ENSG00000060138.13	YBX3	-1.97	-1.13	0.00068739	0.0106251	-1.69	0.21	-1.22	-1.73	-2.06	-2.11	0.19	0.19
ENSG00000108551.5	RASD1	-1.96	-2.03	0.00078626	0.0112813	-2.52	-0.68	-2.24	-2.55	-2.86	-3.07	-0.72	-0.72
ENSG00000006016.11	CRLF1	-1.95	-2.43	0.00154055	0.0161124	-2.85	-1.07	-2.73	-2.7	-3.65	-3.22	-1.21	-1.06
ENSG00000145685.14	LHFPL2	-1.95	3.97	0.00383751	0.0274149	3.33	5.26	3.95	3.99	2.66	2.69	5.26	5.26
ENSG00000106948.16	AKNA	-1.94	2.47	0.0004934	0.0087859	1.82	3.78	1.52	1.46	2.15	2.11	4.04	3.52
ENSG00000284491.2	THSD8	-1.94	1	0.00436104	0.0293793	0.38	2.29	-0.22	-0.25	1.16	0.73	2.01	2.54
ENSG00000173210.19	ABLIM3	-1.94	-1.97	0.00565283	0.034074	-2.44	-0.63	-1.76	-2.3	-3.02	-3.38	-0.65	-0.7
ENSG00000170412.17	GPRC5C	-1.93	2.14	0.00076869	0.0111962	1.51	3.42	1.81	2.06	1.02	1.12	3.41	3.43
ENSG00000169551.12	CT55	-1.93	-0.22	0.00112607	0.0135825	-0.83	1.12	-0.55	-1.39	-1	-0.6	1.4	0.81
ENSG00000185022.12	MAFF	-1.92	2.27	1.8983e-05	0.0024809	1.64	3.55	1.54	1.87	1.55	1.58	3.6	3.5
ENSG00000223865.11	HLA-DPB1	-1.92	-3.08	0.00173875	0.0173281	-3.4	-1.68	-3.29	-4.14	-3.93	-3.56	-1.63	-1.91
ENSG00000108846.16	ABCC3	-1.92	0.58	0.00510193	0.0319459	-0.03	1.87	0.44	0.68	-1.04	-0.31	1.95	1.78
ENSG00000237172.4	B3GNT9	-1.91	3.28	3.4637e-06	0.0023336	2.65	4.55	2.72	2.63	2.62	2.61	4.54	4.56
ENSG00000129038.16	LOXL1	-1.91	2.96	1.1279e-05	0.0023336	2.34	4.23	2.43	2.33	2.26	2.29	4.12	4.34
ENSG00000102230.13	PCYT1B	-1.91	2.23	1.3876e-05	0.0023336	1.6	3.5	1.53	1.68	1.45	1.7	3.55	3.46
ENSG00000124302.13	CHST8	-1.91	2.65	6.6064e-05	0.0038581	2.03	3.92	2.3	2.06	1.88	1.85	3.77	4.07
ENSG00000108479.11	GALK1	-1.91	2.43	7.9479e-05	0.0041985	1.8	3.7	1.72	1.47	1.86	2.1	3.62	3.79
ENSG00000079931.15	MOXD1	-1.91	-1.79	0.00067714	0.010563	-2.3	-0.46	-2.24	-2.19	-2.71	-2.61	-0.31	-0.7
ENSG00000155367.15	PPM1J	-1.91	-2.85	0.00091203	0.0121875	-3.21	-1.49	-3.74	-3.17	-3.56	-3.49	-1.43	-1.71
ENSG00000164199.18	ADGRV1	-1.91	-3.18	0.0038673	0.0275174	-3.46	-1.8	-3.47	-4.62	-3.4	-3.77	-2.04	-1.76
ENSG00000007171.17	NOS2	-1.9	-1.83	0.00127663	0.0146187	-2.31	-0.55	-2.85	-2.19	-2.15	-2.61	-0.84	-0.34
ENSG00000075429.8	CACNG5	-1.9	-2.99	0.00843232	0.0442199	-3.31	-1.62	-4.57	-3.48	-3.65	-2.82	-1.57	-1.86
ENSG00000198785.5	GRIN3A	-1.89	2.49	9.8356e-05	0.0044449	1.86	3.75	1.67	1.54	2.15	2.06	3.71	3.79
ENSG00000101000.6	PROCR	-1.89	1.34	0.00010177	0.0044607	0.72	2.59	0.36	0.71	0.93	0.83	2.51	2.66
ENSG00000171357.6	LURAP1	-1.89	-1.57	0.00213479	0.0194437	-2.08	-0.26	-2.73	-2.55	-1.61	-1.91	-0.17	-0.41
ENSG00000186907.8	RTN4RL2	-1.89	-2.59	0.0046756	0.0303886	-2.98	-1.28	-2.62	-3.24	-3.93	-3.07	-1.63	-1.06
ENSG00000041353.10	RAB27B	-1.88	3.72	0.00019247	0.0055585	3.1	4.97	3.38	3.44	2.73	2.85	5.01	4.93
ENSG00000165389.7	SPTSSA	-1.88	5.16	0.00021865	0.0058642	4.53	6.42	4.18	4.27	4.87	4.81	6.52	6.32
ENSG00000188883.4	KLRG2	-1.87	0.31	0.00155481	0.0161889	-0.28	1.56	0.03	0.22	-0.6	-0.9	1.69	1.42
ENSG00000184574.10	LPAR5	-1.87	-2.68	0.00399502	0.0280616	-3.06	-1.33	-3.29	-4.14	-3.02	-2.82	-1.26	-1.54
ENSG00000134291.12	TMEM106C	-1.87	5.53	0.00414774	0.0286584	4.91	6.79	4.28	4.33	5.51	5.51	6.78	6.8
ENSG00000163531.15	NFASC	-1.86	6.12	2.4068e-06	0.0023336	5.5	7.36	5.35	5.57	5.54	5.54	7.35	7.37
ENSG00000128564.7	VGF	-1.86	8.53	2.1941e-05	0.002541	7.92	9.77	8.07	8.08	7.67	7.84	9.69	9.86
ENSG00000129667.12	RHBDF2	-1.86	3.71	5.596e-05	0.0036567	3.09	4.95	2.82	2.93	3.4	3.19	4.91	4.98
ENSG00000125740.14	FOSB	-1.86	0.91	0.00010159	0.0044607	0.31	2.17	0.06	0.11	0.44	0.52	2.21	2.1
ENSG00000158887.16	MPZ	-1.86	1.66	0.00492152	0.0312838	1.06	2.9	1.62	1.73	0.52	0.31	2.99	2.8
ENSG00000168672.4	LRATD2	-1.86	-3	0.00705141	0.0392986	-3.33	-1.62	-3.91	-3.77	-3.65	-3.22	-1.16	-2.26
ENSG00000180801.14	ARSJ	-1.85	1.28	0.00033303	0.0072872	0.68	2.53	0.47	0.28	1.05	0.84	2.65	2.4
ENSG00000116663.11	FBXO6	-1.85	-2.37	0.00199078	0.0188179	-2.78	-1.06	-2.85	-2.86	-3.65	-2.61	-1.06	-1.18
ENSG00000135723.14	FHOD1	-1.84	5.42	2.2168e-05	0.0025466	4.81	6.65	4.66	4.63	5.04	4.91	6.57	6.73
ENSG00000103966.11	EHD4	-1.84	3.74	0.00044317	0.0082802	3.13	4.97	2.74	2.77	3.47	3.52	4.97	4.97
ENSG00000115507.10	OTX1	-1.84	-3.73	0.00286952	0.0228871	-3.88	-2.34	-4.2	-4.14	-4.78	-4.3	-2.24	-2.74
ENSG00000067182.7	TNFRSF1A	-1.83	3.7	3.4251e-05	0.0031738	3.09	4.93	2.83	2.99	3.26	3.28	4.97	4.89
ENSG00000182199.11	SHMT2	-1.83	6.33	0.00188492	0.018226	5.71	7.55	5.22	5.27	6.17	6.2	7.61	7.49
ENSG00000213689.14	TREX1	-1.82	1.4	8.84e-05	0.004268	0.81	2.62	0.85	1.1	0.67	0.56	2.63	2.59
ENSG00000178301.3	AQP11	-1.82	-1	0.00020033	0.0056202	-1.52	0.24	-1.44	-1.52	-1.82	-1.63	0.19	0.25
ENSG00000137463.5	MGARP	-1.82	-1.27	0.00212417	0.0194008	-1.79	-0.02	-2.46	-2.09	-1.41	-1.59	0.13	-0.22
ENSG00000138615.6	CILP	-1.82	-1.76	0.00235051	0.0205414	-2.22	-0.5	-2.33	-1.66	-2.86	-2.61	-0.45	-0.64
ENSG00000111252.10	SH2B3	-1.81	6.99	0.00269836	0.0221163	6.39	8.19	6.85	6.92	5.87	5.91	8.2	8.18
ENSG00000107165.12	TYRP1	-1.81	-1.43	0.00372569	0.0268994	-1.92	-0.2	-2.85	-1.99	-1.43	-1.85	-0.17	-0.29
ENSG00000204580.13	DDR1	-1.81	5	0.0075946	0.0411977	4.4	6.21	3.76	3.66	5.16	5	6.18	6.25
ENSG00000163002.13	NUP35	-1.81	4.19	0.00790512	0.0422704	3.59	5.39	4.25	4.34	2.83	2.95	5.37	5.42
ENSG00000185436.12	IFNLR1	-1.81	-0.26	0.00859019	0.0448067	-0.82	0.99	-1.31	-1.81	-0.26	-0.14	1.05	0.89
ENSG00000166886.13	NAB2	-1.8	5.05	0.00013182	0.0048291	4.46	6.25	4.7	4.76	4.19	4.17	6.26	6.24
ENSG00000164929.17	BAALC	-1.8	5.3	0.00325281	0.0247127	4.71	6.49	5.21	5.3	4.13	4.18	6.42	6.56
ENSG00000105855.10	ITGB8	-1.8	3.76	0.00407194	0.0283504	3.17	4.96	3.68	3.84	2.58	2.57	4.99	4.92
ENSG00000108231.13	LGI1	-1.8	-1.87	0.00632936	0.0367557	-2.35	-0.57	-2.24	-2.55	-2.86	-2.34	-0.05	-1.18
ENSG00000189410.12	SH2D5	-1.8	2.57	0.00738953	0.0405173	1.98	3.78	1.24	1.34	2.63	2.67	3.79	3.77
ENSG00000147255.19	IGSF1	-1.8	1.31	0.00778638	0.0419029	0.74	2.51	1.36	1.43	0.13	-0.05	2.62	2.4
ENSG00000176438.12	SYNE3	-1.8	2.76	0.00890721	0.0457052	2.16	3.98	1.34	1.57	2.74	2.96	4.09	3.87
ENSG00000139629.16	GALNT6	-1.79	3.96	4.1604e-06	0.0023336	3.37	5.16	3.33	3.42	3.31	3.42	5.11	5.19
ENSG00000160991.16	ORAI2	-1.79	5.46	0.00010978	0.0045836	4.87	6.66	4.56	4.66	5.11	5.12	6.62	6.7
ENSG00000204592.9	HLA-E	-1.79	1.26	0.0036207	0.0263955	0.68	2.46	0.04	0.15	1.18	1.24	2.55	2.38
ENSG00000100867.14	DHRS2	-1.78	3.15	1.044e-05	0.0023336	2.56	4.35	2.6	2.39	2.66	2.58	4.35	4.34
ENSG00000131389.17	SLC6A6	-1.78	5.83	0.00012819	0.0048291	5.24	7.01	5.5	5.5	4.98	4.97	7.03	6.99
ENSG00000102879.15	CORO1A	-1.78	3.16	0.00158788	0.0163648	2.56	4.35	2.07	2.1	3.07	3	4.35	4.35
ENSG00000147647.13	DPYS	-1.78	-1.88	0.00589253	0.0351369	-2.34	-0.62	-1.82	-2.3	-3.02	-2.82	-0.33	-1
ENSG00000172575.12	RASGRP1	-1.78	-3.17	0.00846962	0.0443402	-3.42	-1.86	-3.67	-4.62	-3.02	-3.77	-1.78	-2.14
ENSG00000185015.8	CA13	-1.78	-2.6	0.00932251	0.0471086	-2.97	-1.29	-2.98	-4.14	-3.02	-2.71	-1.01	-1.71
ENSG00000149328.14	GLB1L2	-1.77	4.5	4.6084e-06	0.0023336	3.92	5.69	3.84	3.84	4.05	3.92	5.66	5.71
ENSG00000125454.12	SLC25A19	-1.77	3.37	1.4983e-05	0.0023336	2.79	4.54	2.84	2.86	2.78	2.67	4.43	4.65
ENSG00000171812.13	COL8A2	-1.77	-2.04	0.00059213	0.0097669	-2.47	-0.82	-2.42	-2.7	-2.58	-2.82	-0.97	-0.77
ENSG00000110002.15	VWA5A	-1.75	-0.43	0.00027319	0.0065739	-0.96	0.76	-0.87	-1.27	-1.13	-0.78	0.69	0.8
ENSG00000179921.15	GPBAR1	-1.75	1.63	0.00903064	0.0460421	1.07	2.79	1.64	1.85	0.36	0.37	2.76	2.81
ENSG00000139567.12	ACVRL1	-1.74	2.1	0.00014649	0.0049566	1.52	3.27	1.52	1.44	1.35	1.73	3.48	3.06
ENSG00000079691.18	CARMIL1	-1.74	3.64	0.00969077	0.0481665	3.07	4.8	3.74	3.79	2.37	2.36	4.86	4.73
ENSG00000106484.15	MEST	-1.73	-0.49	0.00017008	0.0052409	-1.01	0.67	-1.18	-1.06	-0.88	-1.13	0.6	0.71
ENSG00000168062.10	BATF2	-1.73	-1.66	0.00392367	0.0277108	-2.11	-0.48	-2.62	-2.7	-2.06	-1.58	-0.69	-0.34
ENSG00000196972.9	SMIM10L2B	-1.73	-2.69	0.00428229	0.0291176	-3.02	-1.47	-2.62	-3.48	-3.2	-3.77	-1.63	-1.46
ENSG00000168003.16	SLC3A2	-1.72	6.93	0.00011752	0.0046526	6.36	8.08	6.15	6.09	6.58	6.61	8.09	8.07
ENSG00000243364.8	EFNA4	-1.72	-2.37	0.0035753	0.0262526	-2.74	-1.17	-2.62	-2.7	-3.65	-2.82	-1.38	-1.09
ENSG00000137575.12	SDCBP	-1.72	5.62	0.00879293	0.0454762	5.05	6.76	5.67	5.73	4.38	4.41	6.78	6.74
ENSG00000117152.13	RGS4	-1.71	7.88	9.5752e-05	0.0044247	7.31	9.02	7.5	7.55	7.01	7.17	9.09	8.95
ENSG00000106789.13	CORO2A	-1.71	5.37	0.00041545	0.0079536	4.8	6.51	4.4	4.56	5.13	5.12	6.51	6.52
ENSG00000088298.13	EDEM2	-1.71	2.95	0.00454795	0.029924	2.38	4.1	1.85	1.74	3	2.9	4.13	4.07
ENSG00000175920.18	DOK7	-1.71	-3.72	0.00554931	0.0336669	-3.82	-2.42	-4.2	-4.62	-3.65	-4.66	-2.6	-2.56
ENSG00000089159.16	PXN	-1.7	5.95	7.05e-05	0.0039855	5.38	7.08	5.55	5.61	5.28	5.08	7.06	7.1
ENSG00000109158.11	GABRA4	-1.7	4.17	0.00015391	0.005075	3.61	5.31	3.28	3.43	3.84	3.88	5.34	5.28
ENSG00000198535.5	C2CD4A	-1.7	-0.28	0.00424158	0.0289375	-0.81	0.88	-0.23	-0.57	-1.43	-1.2	1.1	0.64
ENSG00000163513.17	TGFBR2	-1.69	2.64	0.00025686	0.0063525	2.08	3.78	1.84	1.77	2.31	2.39	3.83	3.72
ENSG00000100162.15	CENPM	-1.69	3.33	0.00098732	0.0126813	2.78	4.45	2.32	2.52	3.17	3.07	4.27	4.62
ENSG00000074219.13	TEAD2	-1.69	1.63	0.00202013	0.0189196	1.08	2.77	0.45	0.83	1.57	1.4	2.84	2.68
ENSG00000077782.20	FGFR1	-1.69	5.79	0.00269124	0.0220834	5.22	6.92	4.78	4.7	5.7	5.71	6.92	6.91
ENSG00000159147.18	DONSON	-1.69	4.24	0.00542989	0.0331792	3.68	5.37	3.04	3.15	4.26	4.26	5.31	5.42
ENSG00000183048.12	SLC25A10	-1.68	3.7	8.286e-05	0.0041985	3.15	4.81	3.05	3	3.4	3.13	4.64	4.98
ENSG00000185507.21	IRF7	-1.68	-0.4	0.0004514	0.0083616	-0.91	0.73	-1.14	-1.22	-0.77	-0.73	0.62	0.81
ENSG00000147535.17	PLPP5	-1.68	2.81	0.00064597	0.0102856	2.26	3.92	2.58	2.59	2.02	1.83	3.82	4.01
ENSG00000146250.7	PRSS35	-1.68	-0.53	0.00111238	0.0134973	-1.04	0.62	-1.35	-1.33	-1.17	-0.55	0.63	0.56
ENSG00000171303.7	KCNK3	-1.67	5.6	2.8176e-06	0.0023336	5.04	6.71	5.08	5.03	4.99	5.05	6.65	6.78
ENSG00000196187.12	TMEM63A	-1.66	0.96	0.00039333	0.0078473	0.43	2.06	0.25	0.07	0.77	0.53	1.99	2.13
ENSG00000036672.16	USP2	-1.65	1.97	2.3415e-05	0.0025495	1.43	3.08	1.35	1.52	1.41	1.41	3.09	3.05
ENSG00000148948.8	LRRC4C	-1.64	1.54	7.5505e-05	0.0041448	1	2.64	1.04	1.16	0.81	0.96	2.72	2.56
ENSG00000154553.15	PDLIM3	-1.64	1.34	0.00011337	0.0046207	0.81	2.44	0.84	0.96	0.5	0.87	2.4	2.46
ENSG00000131069.20	ACSS2	-1.63	4.39	9.6917e-06	0.0023336	3.85	5.47	3.76	3.75	3.97	3.92	5.45	5.49
ENSG00000198570.5	RD3	-1.63	5.06	1.1785e-05	0.0023336	4.52	6.14	4.47	4.69	4.36	4.55	6.16	6.13
ENSG00000128294.16	TPST2	-1.63	3.45	0.00018495	0.0053971	2.91	4.53	2.64	2.7	3.19	3.09	4.44	4.62
ENSG00000177674.16	AGTRAP	-1.63	2.57	0.00048528	0.0087265	2.04	3.66	1.76	1.71	2.41	2.25	3.57	3.76
ENSG00000021826.15	CPS1	-1.63	-0.62	0.00083915	0.0116297	-1.11	0.5	-0.72	-1.45	-1.32	-1.2	0.49	0.45
ENSG00000126752.7	SSX1	-1.63	-0.91	0.00087545	0.0118882	-1.38	0.2	-1.22	-1.16	-1.75	-1.69	0.25	0.11
ENSG00000086730.17	LAT2	-1.63	-0.01	0.00090958	0.012183	-0.52	1.1	-0.96	-0.64	-0.5	-0.12	1.1	1.06
ENSG00000087494.15	PTHLH	-1.63	-3.18	0.0036436	0.0265184	-3.39	-1.99	-4.2	-3.48	-3.4	-3.77	-2.13	-2.08
ENSG00000135454.14	B4GALNT1	-1.62	6.04	0.00044646	0.0082918	5.5	7.12	5.15	5.25	5.83	5.78	7.12	7.13
ENSG00000172893.15	DHCR7	-1.62	6.63	0.00290521	0.022966	6.09	7.71	5.56	5.74	6.5	6.56	7.65	7.77
ENSG00000183696.14	UPP1	-1.61	3.12	6.4286e-05	0.0038	2.59	4.19	2.72	2.75	2.48	2.4	4.09	4.28
ENSG00000102981.9	PARD6A	-1.61	1.71	0.00012086	0.0046912	1.19	2.77	1.19	1.41	1.09	1.03	2.65	2.89
ENSG00000180834.7	MAP6D1	-1.61	1.69	0.00069938	0.0107241	1.17	2.76	1.06	0.7	1.56	1.29	2.64	2.88
ENSG00000139318.8	DUSP6	-1.61	4.32	0.00416003	0.0286835	3.78	5.39	4.15	4.44	3.23	3.3	5.46	5.31
ENSG00000146242.8	TPBG	-1.61	0.68	0.00479424	0.0308325	0.18	1.75	0.65	0.66	-0.23	-0.48	1.73	1.75
ENSG00000169136.11	ATF5	-1.6	4.9	6.6652e-05	0.0038754	4.36	5.97	4.44	4.41	4.3	4.29	6.19	5.76
ENSG00000128342.5	LIF	-1.6	0.9	0.00023912	0.006182	0.39	1.98	0.53	0.54	0.11	0.28	2.09	1.86
ENSG00000130775.16	THEMIS2	-1.59	-1.05	0.0004316	0.0081217	-1.5	0.04	-1.7	-1.73	-1.43	-1.44	0	0.03
ENSG00000125430.9	HS3ST3B1	-1.59	1.21	0.00236405	0.0205843	0.7	2.28	1.05	1.13	0.13	0.4	2.39	2.16
ENSG00000054967.13	RELT	-1.59	3.74	0.00440989	0.0295063	3.22	4.8	2.7	2.71	3.75	3.71	4.68	4.93
ENSG00000100433.15	KCNK10	-1.59	-0.85	0.00489238	0.0311403	-1.31	0.23	-1.14	-0.71	-1.98	-1.69	0.3	0.11
ENSG00000197261.11	C6orf141	-1.59	-0.85	0.00734526	0.0403678	-1.3	0.24	-1.14	-0.64	-1.75	-1.97	0.41	0.02
ENSG00000140848.17	CPNE2	-1.58	4.34	7.8409e-06	0.0023336	3.82	5.39	3.82	3.92	3.8	3.71	5.38	5.41
ENSG00000104783.14	KCNN4	-1.58	-3.15	0.00898597	0.0459522	-3.37	-1.94	-3.47	-3.77	-4.3	-3.22	-1.78	-2.33
ENSG00000120306.11	CYSTM1	-1.57	3.94	1.4972e-05	0.0023336	3.41	4.99	3.32	3.44	3.34	3.55	5.01	4.96
ENSG00000129675.16	ARHGEF6	-1.57	5.61	3.2189e-05	0.0030774	5.08	6.65	5.19	5.26	4.88	5	6.71	6.59
ENSG00000104140.7	RHOV	-1.57	-0.16	0.00046362	0.008478	-0.64	0.9	-1.03	-0.64	-0.57	-0.5	0.9	0.88
ENSG00000143942.5	CHAC2	-1.57	2.56	0.00099787	0.012783	2.04	3.62	1.6	1.77	2.36	2.39	3.65	3.57
ENSG00000064787.13	BCAS1	-1.57	-0.4	0.00155892	0.0161889	-0.88	0.68	-1.14	-1.33	-0.54	-0.7	0.8	0.53
ENSG00000013561.18	RNF14	-1.56	5.45	6.0063e-05	0.0037039	4.93	6.49	5.13	5.09	4.71	4.79	6.49	6.48
ENSG00000143553.10	SNAPIN	-1.56	4.03	0.0004971	0.0088184	3.51	5.07	3.18	3.23	3.81	3.81	5.03	5.1
ENSG00000244187.8	TMEM141	-1.56	4.06	0.00107163	0.013276	3.55	5.1	3.9	3.93	3.15	3.21	5.03	5.16
ENSG00000168913.7	ENHO	-1.56	-0.03	0.0048342	0.0309314	-0.5	1.02	-0.93	-1.01	-0.14	-0.08	0.76	1.25
ENSG00000169418.10	NPR1	-1.56	2.58	0.0048823	0.0311178	2.06	3.63	1.65	1.44	2.68	2.46	3.61	3.65
ENSG00000174791.11	RIN1	-1.55	2.67	0.00014258	0.0049058	2.16	3.71	2.21	1.82	2.35	2.24	3.64	3.78
ENSG00000106366.8	SERPINE1	-1.55	-0.23	0.00029739	0.006855	-0.7	0.82	-0.9	-0.75	-0.54	-0.81	0.86	0.74
ENSG00000103647.12	CORO2B	-1.55	0.5	0.00036123	0.00749	0.02	1.54	0.03	-0.31	0.15	0.1	1.4	1.66
ENSG00000142733.17	MAP3K6	-1.55	1.24	0.00117427	0.0139862	0.75	2.27	1.09	0.97	0.6	0.27	2.16	2.37
ENSG00000162772.17	ATF3	-1.54	3.33	0.00030018	0.0068591	2.81	4.38	2.57	2.76	2.94	2.96	4.6	4.14
ENSG00000105467.8	SYNGR4	-1.54	-3.64	0.00987988	0.0487323	-3.73	-2.46	-3.67	-4.62	-4.3	-4.01	-2.9	-2.33
ENSG00000066697.14	MSANTD3	-1.53	4.82	0.00043866	0.0082327	4.32	5.84	4.59	4.6	4.12	3.96	5.76	5.9
ENSG00000197451.12	HNRNPAB	-1.53	7.64	0.00049827	0.0088282	7.13	8.66	7.42	7.42	6.84	6.86	8.69	8.64
ENSG00000151474.23	FRMD4A	-1.53	-2.34	0.00331231	0.0250179	-2.66	-1.24	-2.62	-3.24	-2.46	-3.07	-1.26	-1.35
ENSG00000170421.12	KRT8	-1.53	-0.58	0.00469324	0.0304302	-1.04	0.48	-1.49	-1.52	-0.8	-0.6	0.67	0.25
ENSG00000049769.13	PPP1R3F	-1.52	2.24	5.0227e-05	0.003599	1.75	3.25	1.83	1.64	1.85	1.63	3.23	3.27
ENSG00000171428.14	NAT1	-1.52	0.26	0.0003834	0.0077579	-0.22	1.28	-0.17	0.02	-0.39	-0.46	1.33	1.21
ENSG00000149295.14	DRD2	-1.52	5.43	0.0009371	0.0123113	4.93	6.44	5.25	5.28	4.6	4.59	6.35	6.53
ENSG00000197696.10	NMB	-1.52	2.2	0.0048854	0.0311194	1.72	3.2	2.19	2.15	1.3	1.19	3	3.39
ENSG00000092871.16	RFFL	-1.52	3.36	0.00703026	0.0391961	2.86	4.37	3.32	3.49	2.23	2.39	4.34	4.39
ENSG00000080166.16	DCT	-1.52	0.36	0.00857832	0.0447612	-0.11	1.37	0.43	0.37	-0.54	-0.84	1.35	1.37
ENSG00000130707.17	ASS1	-1.51	8.08	1.8082e-06	0.0023336	7.58	9.09	7.56	7.62	7.6	7.53	9.09	9.1
ENSG00000119685.20	TTLL5	-1.51	4.68	0.0002734	0.0065739	4.17	5.69	3.9	3.94	4.43	4.43	5.71	5.66
ENSG00000174749.6	FAM241A	-1.51	-1.17	0.00073152	0.0109614	-1.59	-0.12	-1.7	-1.66	-1.61	-1.74	0.02	-0.32
ENSG00000102554.14	KLF5	-1.51	0.37	0.0009192	0.0122301	-0.11	1.4	0.06	-0.05	-0.63	0.06	1.37	1.4
ENSG00000139323.14	POC1B	-1.51	3.52	0.00204062	0.0190239	3.02	4.53	3.48	3.35	2.57	2.65	4.55	4.5
ENSG00000147166.11	ITGB1BP2	-1.51	-1.01	0.00474473	0.0306108	-1.43	0.02	-1.88	-1.99	-1	-1.16	-0.07	0.07
ENSG00000157045.9	NTAN1	-1.51	3.34	0.00979235	0.0485528	2.85	4.36	2.14	2.37	3.42	3.43	4.34	4.37
ENSG00000095794.19	CREM	-1.5	3.64	2.0993e-05	0.0025343	3.14	4.64	3.16	3.23	3.07	3.09	4.72	4.56
ENSG00000183597.15	TANGO2	-1.5	3.07	5.8179e-05	0.0036671	2.58	4.06	2.47	2.54	2.81	2.48	4.03	4.1
ENSG00000104818.14	CGB2	-1.5	-1	0.00071764	0.0109102	-1.42	0.03	-1.49	-1.27	-1.55	-1.69	0.11	-0.1
ENSG00000284952.1	AC104472.3	-1.5	-0.15	0.00191282	0.0183636	-0.6	0.85	-0.73	-0.16	-0.57	-1.11	0.85	0.81
ENSG00000185664.14	PMEL	-1.5	-0.79	0.0049951	0.0315448	-1.25	0.27	-1.27	-1.81	-1.17	-0.99	0.6	-0.11
ENSG00000163382.12	NAXE	-1.5	4.9	0.00777196	0.0418411	4.41	5.89	4.98	4.94	3.8	3.89	5.83	5.96
ENSG00000164946.19	FREM1	-1.5	1.33	0.00783186	0.0420365	0.84	2.34	0.28	0.3	1.27	1.45	2.42	2.26
ENSG00000138172.11	CALHM2	-1.49	3.29	0.00118868	0.014052	2.8	4.28	3.11	3.16	2.58	2.36	4.22	4.33
ENSG00000163191.6	S100A11	-1.49	5.67	0.00410618	0.0284758	5.18	6.65	5.53	5.74	4.71	4.74	6.59	6.72
ENSG00000042286.15	AIFM2	-1.49	3.23	0.00468255	0.0303886	2.74	4.23	2.21	2.3	3.23	3.2	4.14	4.32
ENSG00000038002.9	AGA	-1.49	2.89	0.00473187	0.0306108	2.4	3.89	2.85	2.92	1.79	2.04	3.92	3.85
ENSG00000154099.18	DNAAF1	-1.49	-1.78	0.0096641	0.0481178	-2.13	-0.77	-1.76	-1.9	-2.58	-2.82	-1.06	-0.57
ENSG00000283154.2	IQCJ-SCHIP1	-1.48	1.57	0.00270565	0.0221376	1.09	2.58	1.52	0.43	1.35	1	2.58	2.55
ENSG00000144339.12	TMEFF2	-1.48	2.65	0.00446292	0.02961	2.17	3.65	1.82	1.55	2.61	2.64	3.6	3.69
ENSG00000115486.12	GGCX	-1.47	4.11	1.5101e-05	0.0023336	3.62	5.09	3.53	3.56	3.69	3.69	5.12	5.05
ENSG00000124440.15	HIF3A	-1.47	-1.21	0.0051432	0.0321385	-1.61	-0.18	-1.95	-1.73	-1.08	-2.04	0	-0.43
ENSG00000169919.17	GUSB	-1.46	4.93	6.2642e-06	0.0023336	4.44	5.9	4.44	4.39	4.47	4.46	5.85	5.95
ENSG00000151338.18	MIPOL1	-1.46	1.73	0.00239371	0.0207537	1.25	2.72	0.93	0.79	1.51	1.71	2.8	2.64
ENSG00000163659.13	TIPARP	-1.46	3.11	0.00748213	0.0408364	2.62	4.09	2.08	2.12	2.99	3.28	4.14	4.05
ENSG00000106628.10	POLD2	-1.45	6.49	0.00041491	0.0079536	6.01	7.46	6.26	6.28	5.76	5.75	7.44	7.48
ENSG00000160211.18	G6PD	-1.45	5.55	0.0008144	0.0114694	5.07	6.52	5.33	5.43	4.76	4.76	6.48	6.55
ENSG00000146215.13	CRIP3	-1.45	-1.45	0.00181507	0.0177947	-1.82	-0.45	-1.84	-1.59	-2.03	-2.26	-0.52	-0.47
ENSG00000163577.8	EIF5A2	-1.45	4.79	0.00242333	0.0208942	4.31	5.75	4.69	4.74	3.93	3.88	5.72	5.78
ENSG00000115419.12	GLS	-1.44	7.28	6.8569e-06	0.0023336	6.8	8.23	6.73	6.77	6.85	6.84	8.31	8.16
ENSG00000180979.10	LRRC57	-1.44	4.94	0.00011268	0.0046123	4.46	5.9	4.29	4.24	4.63	4.67	5.92	5.88
ENSG00000147573.17	TRIM55	-1.44	1.17	0.00024253	0.0061857	0.7	2.14	0.65	0.63	0.57	0.87	2.27	2
ENSG00000023892.11	DEF6	-1.44	0.18	0.00058778	0.009752	-0.27	1.17	0.03	-0.5	-0.45	-0.29	1.16	1.15
ENSG00000163249.12	CCNYL1	-1.44	3.53	0.00085946	0.0117811	3.05	4.5	2.73	2.75	3.3	3.41	4.51	4.47
ENSG00000177917.10	ARL6IP6	-1.44	2.76	0.00171909	0.0172332	2.29	3.73	1.88	1.99	2.67	2.57	3.86	3.61
ENSG00000146112.12	PPP1R18	-1.44	6.42	0.00374838	0.0270084	5.94	7.39	5.47	5.57	6.34	6.38	7.39	7.39
ENSG00000189350.12	TOGARAM2	-1.44	-1.66	0.00453704	0.0299065	-2.03	-0.64	-2.62	-2.3	-1.68	-1.97	-0.58	-0.8
ENSG00000100983.12	GSS	-1.44	5.07	0.00624082	0.0364048	4.59	6.02	5.09	5.09	4.09	4.1	5.99	6.05
ENSG00000123600.19	METTL8	-1.43	3.76	3.4984e-05	0.0031738	3.29	4.72	3.38	3.39	3.11	3.25	4.73	4.7
ENSG00000163288.13	GABRB1	-1.43	2.05	0.00011133	0.0045836	1.59	3	1.4	1.54	1.68	1.69	2.93	3.07
ENSG00000138821.13	SLC39A8	-1.43	1.08	0.00121368	0.0141637	0.62	2.04	0.16	0.59	0.71	0.96	2.09	1.98
ENSG00000155052.14	CNTNAP5	-1.43	-0.04	0.00488029	0.0311178	-0.47	0.9	-0.36	0.11	-0.84	-0.96	0.77	1.01
ENSG00000173456.4	RNF26	-1.42	5.44	0.00012513	0.0047916	4.97	6.38	5.14	5.16	4.88	4.7	6.36	6.41
ENSG00000196116.8	TDRD7	-1.42	0.41	0.00251299	0.0213717	-0.04	1.38	-0.17	-0.6	0.26	0.25	1.28	1.45
ENSG00000004660.14	CAMKK1	-1.42	4.6	0.00395342	0.0278444	4.14	5.54	4.58	4.57	3.77	3.63	5.49	5.6
ENSG00000197213.9	ZSCAN5B	-1.42	-3.64	0.00979939	0.0485636	-3.71	-2.53	-4.2	-4.62	-3.65	-4.01	-2.74	-2.65
ENSG00000197019.5	SERTAD1	-1.41	2	0.00049465	0.0087859	1.55	2.93	1.65	1.6	1.58	1.34	2.69	3.16
ENSG00000181938.13	GINS3	-1.41	4.99	0.0022176	0.0197682	4.52	5.93	4.13	4.15	4.86	4.93	5.9	5.96
ENSG00000111671.9	SPSB2	-1.41	0.92	0.00236573	0.0205853	0.47	1.86	0.13	0.13	0.71	0.84	1.7	2
ENSG00000139832.5	RAB20	-1.41	-2.63	0.00291408	0.0230106	-2.88	-1.62	-3.29	-3.04	-2.86	-3.22	-1.78	-1.62
ENSG00000164062.13	APEH	-1.41	4.67	0.00779816	0.0419447	4.2	5.62	3.72	3.63	4.74	4.69	5.59	5.64
ENSG00000165895.19	ARHGAP42	-1.4	5.27	1.9203e-05	0.0024868	4.8	6.21	4.69	4.91	4.73	4.87	6.26	6.14
ENSG00000181418.8	DDN	-1.4	5.99	7.0506e-05	0.0039855	5.53	6.92	5.73	5.62	5.35	5.41	6.86	6.98
ENSG00000131051.23	RBM39	-1.4	7.02	7.4818e-05	0.0041369	6.56	7.96	6.72	6.71	6.43	6.37	7.99	7.92
ENSG00000158792.16	SPATA2L	-1.4	3.23	0.00010357	0.0044913	2.77	4.16	2.88	2.82	2.73	2.65	4.01	4.31
ENSG00000147324.11	MFHAS1	-1.4	4.38	0.00011649	0.0046526	3.91	5.31	4.11	4.06	3.74	3.74	5.24	5.37
ENSG00000093183.14	SEC22C	-1.4	4.88	0.00018167	0.0053581	4.42	5.82	4.16	4.27	4.64	4.6	5.81	5.83
ENSG00000126246.10	IGFLR1	-1.4	0.02	0.00888849	0.0456769	-0.41	0.97	-0.48	-1.22	-0.02	-0.07	0.76	1.15
ENSG00000183580.10	FBXL7	-1.39	2.92	8.181e-05	0.0041985	2.46	3.85	2.24	2.52	2.52	2.55	3.88	3.82
ENSG00000187824.8	TMEM220	-1.39	0.56	0.00034666	0.0073266	0.12	1.5	0.25	0.07	-0.12	0.17	1.56	1.43
ENSG00000166689.16	PLEKHA7	-1.39	1.67	0.00037344	0.0076432	1.22	2.61	0.99	1.04	1.41	1.4	2.66	2.55
ENSG00000106025.8	TSPAN12	-1.39	-1.02	0.00118548	0.0140437	-1.42	-0.06	-1.76	-1.52	-1.27	-1.4	-0.05	-0.14
ENSG00000112276.14	BVES	-1.39	3.88	0.00250731	0.0213476	3.42	4.81	2.98	3.09	3.77	3.82	4.85	4.77
ENSG00000153234.14	NR4A2	-1.39	1.26	0.00523755	0.0325235	0.8	2.2	0.95	1.33	0.28	0.59	2.45	1.94
ENSG00000198715.13	GLMP	-1.38	4.13	0.00077042	0.0111962	3.67	5.05	3.35	3.41	4.03	3.89	5.06	5.05
ENSG00000127124.16	HIVEP3	-1.37	2.88	0.00012961	0.0048291	2.43	3.79	2.37	2.22	2.62	2.48	3.73	3.84
ENSG00000138166.6	DUSP5	-1.37	2.1	0.00025842	0.006358	1.66	3.01	1.56	1.84	1.48	1.72	2.87	3.14
ENSG00000161958.11	FGF11	-1.37	2.75	0.00072384	0.0109435	2.3	3.67	2.59	2.49	1.97	2.11	3.78	3.57
ENSG00000126950.8	TMEM35A	-1.37	-2.04	0.0027936	0.0225913	-2.35	-1.07	-2.73	-2.42	-2.25	-2.61	-1.01	-1.25
ENSG00000165996.14	HACD1	-1.36	3.68	2.172e-05	0.002541	3.23	4.59	3.19	3.23	3.29	3.2	4.54	4.64
ENSG00000040608.14	RTN4R	-1.36	2.03	0.00016523	0.0052305	1.59	2.93	1.67	1.45	1.64	1.56	2.8	3.07
ENSG00000116815.16	CD58	-1.36	2.59	0.00041652	0.0079536	2.14	3.5	2.36	2.34	1.82	2.03	3.5	3.5
ENSG00000135185.12	TMEM243	-1.36	3.47	0.00086951	0.0118414	3.02	4.38	2.7	2.78	3.32	3.28	4.31	4.45
ENSG00000143502.15	SUSD4	-1.36	-1.44	0.00179269	0.0176848	-1.79	-0.49	-2.16	-1.73	-1.98	-1.69	-0.55	-0.51
ENSG00000064115.11	TM7SF3	-1.36	6	0.00266763	0.0219818	5.55	6.92	5.11	5.25	5.9	5.93	6.94	6.89
ENSG00000175832.13	ETV4	-1.36	6.1	0.00410795	0.0284758	5.65	7	6.02	6.09	5.18	5.31	6.97	7.04
ENSG00000226887.8	ERVMER34-1	-1.36	-1.05	0.0041943	0.0287803	-1.43	-0.11	-1.88	-1.66	-1.49	-0.99	-0.07	-0.19
ENSG00000167705.12	RILP	-1.36	-0.78	0.00685726	0.0386071	-1.16	0.15	-0.72	-1.59	-1.43	-1.16	-0.17	0.41
ENSG00000126749.16	EMG1	-1.35	5.68	1.3179e-05	0.0023336	5.23	6.58	5.33	5.28	5.2	5.12	6.58	6.58
ENSG00000175895.4	PLEKHF2	-1.35	1.64	0.00100735	0.01282	1.2	2.55	0.8	1.1	1.39	1.47	2.58	2.52
ENSG00000186104.10	CYP2R1	-1.35	2.39	0.0083817	0.044051	1.94	3.31	1.5	1.38	2.45	2.38	3.43	3.18
ENSG00000129009.13	ISLR	-1.35	1.14	0.00965224	0.0480924	0.72	2.03	1.03	1.34	0.15	0.27	1.92	2.12
ENSG00000178209.15	PLEC	-1.34	5.87	0.00463691	0.0302301	5.43	6.78	5.06	4.96	5.9	5.78	6.71	6.83
ENSG00000214193.10	SH3D21	-1.34	1.12	0.00503504	0.0317083	0.68	2.02	0.23	0.28	1.09	1.06	2.08	1.95
ENSG00000174721.9	FGFBP3	-1.33	1.54	0.00029161	0.0068112	1.1	2.44	0.93	0.96	1.27	1.2	2.49	2.37
ENSG00000164070.12	HSPA4L	-1.33	4.67	0.00030012	0.0068591	4.22	5.56	3.95	4.06	4.43	4.44	5.6	5.52
ENSG00000078725.13	BRINP1	-1.33	-0.04	0.00040971	0.0079536	-0.45	0.86	-0.43	-0.57	-0.39	-0.55	0.78	0.91
ENSG00000150977.10	RILPL2	-1.33	2.42	0.00079587	0.0113598	1.98	3.31	1.63	1.83	2.26	2.16	3.35	3.26
ENSG00000187678.9	SPRY4	-1.33	7.21	0.00213888	0.0194686	6.76	8.1	7.09	7.11	6.39	6.47	8.13	8.06
ENSG00000249242.8	TMEM150C	-1.33	1.71	0.00936506	0.0472566	1.27	2.61	0.68	0.88	1.67	1.81	2.67	2.53
ENSG00000131773.14	KHDRBS3	-1.32	5.63	0.00025767	0.006358	5.2	6.52	5.43	5.36	5.06	4.93	6.47	6.55
ENSG00000221955.10	SLC12A8	-1.32	3.41	0.00063601	0.0102141	2.97	4.29	3.26	3.18	2.72	2.71	4.3	4.28
ENSG00000131015.5	ULBP2	-1.32	-0.35	0.0022171	0.0197682	-0.75	0.55	-0.9	-1.11	-0.8	-0.37	0.56	0.52
ENSG00000088808.17	PPP1R13B	-1.32	6.69	0.00263237	0.0218775	6.25	7.56	6.58	6.62	5.93	5.87	7.55	7.58
ENSG00000164056.11	SPRY1	-1.32	-1.58	0.00538174	0.0329875	-1.92	-0.64	-2.42	-2.19	-1.82	-1.69	-0.52	-0.85
ENSG00000114744.9	COMMD2	-1.32	5.35	0.008504	0.04446	4.9	6.23	4.45	4.39	5.39	5.39	6.25	6.22
ENSG00000101871.14	MID1	-1.31	4.21	3.4106e-05	0.0031738	3.78	5.08	3.68	3.89	3.7	3.84	5.11	5.06
ENSG00000164176.13	EDIL3	-1.31	6.74	0.00010768	0.0045787	6.3	7.61	6.14	6.15	6.47	6.44	7.66	7.56
ENSG00000119922.10	IFIT2	-1.31	1	0.00108593	0.0133584	0.58	1.88	0.76	0.85	0.38	0.28	1.92	1.83
ENSG00000165060.14	FXN	-1.31	3.77	0.00118186	0.0140296	3.34	4.63	3.65	3.62	3.02	3.06	4.59	4.68
ENSG00000184083.12	FAM120C	-1.31	3.97	0.00254597	0.0215237	3.53	4.85	3.19	3.15	3.86	3.91	4.91	4.79
ENSG00000170542.6	SERPINB9	-1.31	-0.05	0.00437925	0.0294396	-0.45	0.86	-0.19	-0.26	-1	-0.52	1.05	0.64
ENSG00000158710.14	TAGLN2	-1.31	5.57	0.00837926	0.044051	5.13	6.46	4.58	4.75	5.56	5.64	6.43	6.48
ENSG00000144647.6	POMGNT2	-1.3	3.06	0.00031618	0.0070595	2.63	3.92	2.79	2.8	2.58	2.37	3.83	4.01
ENSG00000005243.10	COPZ2	-1.3	1.29	0.00107246	0.013276	0.88	2.15	1.14	1.03	0.75	0.53	2.1	2.19
ENSG00000137409.19	MTCH1	-1.29	6.48	5.0753e-06	0.0023336	6.05	7.34	6.05	6.08	6.03	6.03	7.32	7.36
ENSG00000197930.13	ERO1A	-1.29	7.07	6.6763e-06	0.0023336	6.64	7.94	6.62	6.61	6.64	6.7	7.98	7.89
ENSG00000176463.14	SLCO3A1	-1.29	4.56	1.6054e-05	0.0023336	4.13	5.42	4.06	4.16	4.13	4.17	5.38	5.45
ENSG00000137809.17	ITGA11	-1.29	3.46	0.00015349	0.0050738	3.04	4.31	3.09	3.17	3.04	2.82	4.21	4.41
ENSG00000061337.15	LZTS1	-1.29	5.16	0.000339	0.0072906	4.74	6.02	4.86	5.02	4.54	4.52	5.94	6.09
ENSG00000081138.14	CDH7	-1.29	2.72	0.00040588	0.0079529	2.29	3.59	2.13	2.06	2.42	2.55	3.62	3.56
ENSG00000172059.11	KLF11	-1.29	2.18	0.00042191	0.0080349	1.77	3.04	1.53	1.67	1.84	1.98	2.94	3.14
ENSG00000138193.15	PLCE1	-1.29	2.34	0.00073693	0.0109746	1.91	3.2	1.61	1.77	2.02	2.22	3.19	3.21
ENSG00000161714.12	PLCD3	-1.29	3.96	0.00140386	0.0153759	3.54	4.81	3.78	3.87	3.35	3.15	4.73	4.89
ENSG00000115756.13	HPCAL1	-1.29	6.93	0.00710922	0.0395496	6.5	7.79	6.82	7	6.15	6.02	7.67	7.9
ENSG00000135913.11	USP37	-1.29	5.23	0.00890028	0.0456881	4.8	6.1	4.36	4.28	5.31	5.25	6.11	6.08
ENSG00000138744.16	NAAA	-1.28	3.42	0.0001783	0.0053212	3	4.27	3.13	3.12	2.85	2.91	4.15	4.39
ENSG00000182791.5	CCDC87	-1.28	0.63	0.00120919	0.0141637	0.23	1.49	0.44	0.41	-0.07	0.06	1.39	1.57
ENSG00000184840.11	TMED9	-1.28	6.16	0.0022209	0.0197834	5.74	7.03	5.41	5.4	6.07	6.06	6.98	7.07
ENSG00000177105.10	RHOG	-1.28	3.78	0.00546744	0.033296	3.36	4.63	2.88	3.02	3.81	3.71	4.51	4.75
ENSG00000267060.5	PTGES3L	-1.28	2.21	0.00624989	0.036413	1.8	3.06	2.22	2.18	1.5	1.26	3.13	2.99
ENSG00000167524.14	RSKR	-1.27	2.35	0.00017582	0.0052951	1.93	3.2	1.9	1.98	2.08	1.76	3.27	3.13
ENSG00000154328.16	NEIL2	-1.27	3.53	0.00028896	0.0067876	3.11	4.37	3.28	3.31	2.92	2.92	4.34	4.4
ENSG00000162433.15	AK4	-1.27	2.33	0.00128925	0.0147041	1.9	3.19	2.16	2.02	1.67	1.74	3.41	2.97
ENSG00000013503.10	POLR3B	-1.27	4.8	0.00190878	0.0183493	4.38	5.64	4.69	4.72	3.99	4.13	5.6	5.68
ENSG00000101188.5	NTSR1	-1.27	-1.16	0.00334906	0.0252038	-1.5	-0.29	-1.44	-1.9	-1.32	-1.63	-0.48	-0.16
ENSG00000152256.13	PDK1	-1.26	2.55	0.00011199	0.0045972	2.13	3.39	2.07	2.14	2.16	2.13	3.5	3.28
ENSG00000173715.16	C11orf80	-1.26	2.29	0.00067508	0.0105444	1.87	3.13	1.72	1.57	2.07	2.1	3.11	3.16
ENSG00000276023.5	DUSP14	-1.26	3.82	0.00094896	0.012398	3.4	4.66	3.03	3.3	3.66	3.62	4.58	4.74
ENSG00000136052.9	SLC41A2	-1.26	0.59	0.00634699	0.0368131	0.2	1.43	0.52	0.62	-0.16	-0.27	1.35	1.49
ENSG00000110400.11	NECTIN1	-1.25	8.05	1.0547e-05	0.0023336	7.63	8.88	7.65	7.71	7.61	7.56	8.83	8.94
ENSG00000132429.10	POPDC3	-1.25	3.95	3.1461e-05	0.0030281	3.54	4.78	3.49	3.52	3.51	3.6	4.72	4.83
ENSG00000165732.13	DDX21	-1.25	8.57	0.00025218	0.0062802	8.16	9.41	7.96	7.97	8.31	8.38	9.43	9.39
ENSG00000186577.14	SMIM29	-1.25	1.83	0.00152826	0.0160956	1.43	2.66	1.19	1.21	1.83	1.46	2.54	2.77
ENSG00000075426.12	FOSL2	-1.24	5.96	1.9934e-05	0.0025075	5.55	6.79	5.67	5.48	5.56	5.49	6.76	6.82
ENSG00000124733.4	MEA1	-1.24	4.61	2.1743e-05	0.002541	4.2	5.44	4.19	4.3	4.13	4.19	5.45	5.43
ENSG00000196911.10	KPNA5	-1.24	5.23	5.9451e-05	0.0037039	4.82	6.06	4.89	4.96	4.79	4.64	6.09	6.03
ENSG00000117477.12	CCDC181	-1.24	1.11	0.00026964	0.0065434	0.7	1.95	0.7	0.59	0.68	0.79	2.02	1.87
ENSG00000176597.12	B3GNT5	-1.24	1.53	0.00038884	0.0078116	1.12	2.36	1	0.93	1.23	1.28	2.33	2.38
ENSG00000184226.15	PCDH9	-1.24	7.16	0.00145345	0.0157233	6.75	7.99	6.45	6.47	7.04	7.02	8	7.98
ENSG00000169972.12	PUSL1	-1.24	3.04	0.00150487	0.0159846	2.64	3.85	2.89	2.87	2.41	2.36	3.68	4.02
ENSG00000166821.9	PEX11A	-1.24	2.45	0.0016906	0.0170799	2.04	3.3	1.86	1.69	2.25	2.31	3.45	3.14
ENSG00000184831.13	APOO	-1.24	3.39	0.0078795	0.0421809	2.98	4.22	3.39	3.47	2.53	2.55	4.2	4.23
ENSG00000162430.17	SELENON	-1.23	5.01	8.4833e-05	0.0041985	4.59	5.84	4.51	4.43	4.72	4.72	5.89	5.78
ENSG00000083807.10	SLC27A5	-1.23	2.65	9.487e-05	0.0044242	2.24	3.47	2.25	2.18	2.17	2.35	3.43	3.51
ENSG00000234224.2	TMEM229A	-1.23	1.92	0.00050672	0.0089335	1.52	2.75	1.32	1.35	1.64	1.73	2.76	2.72
ENSG00000139998.15	RAB15	-1.23	2.46	0.00075959	0.0111321	2.06	3.27	1.86	1.82	2.34	2.18	3.21	3.33
ENSG00000172789.3	HOXC5	-1.23	2.29	0.00211084	0.0193477	1.88	3.12	1.5	1.71	2.01	2.28	3.07	3.16
ENSG00000130748.7	TMEM160	-1.23	1.74	0.0047826	0.0307854	1.35	2.54	1.66	1.62	1.13	0.95	2.31	2.76
ENSG00000156398.13	SFXN2	-1.23	3.23	0.00753138	0.0409992	2.83	4.04	3.29	3.18	2.5	2.31	3.93	4.14
ENSG00000196843.16	ARID5A	-1.23	-0.15	0.00874708	0.0453099	-0.53	0.7	-0.74	-1.16	-0.23	-0.14	0.72	0.64
ENSG00000068120.15	COASY	-1.22	6.32	1.2286e-05	0.0023336	5.91	7.13	5.91	5.82	5.96	5.95	7.11	7.15
ENSG00000183010.16	PYCR1	-1.22	7.08	0.00028132	0.0067126	6.67	7.88	6.87	6.83	6.55	6.43	7.9	7.87
ENSG00000124479.11	NDP	-1.22	-0.37	0.00219806	0.0196679	-0.73	0.46	-1.11	-0.6	-0.8	-0.57	0.37	0.5
ENSG00000168811.7	IL12A	-1.22	1.62	0.00810952	0.0429443	1.23	2.44	1.57	1.71	0.83	0.77	2.45	2.4
ENSG00000135469.13	COQ10A	-1.21	3.59	3.2938e-05	0.003128	3.19	4.4	3.22	3.18	3.2	3.15	4.4	4.39
ENSG00000015133.19	CCDC88C	-1.21	4.96	6.2276e-05	0.00379	4.56	5.77	4.63	4.7	4.48	4.41	5.74	5.79
ENSG00000176473.13	WDR25	-1.21	3.31	0.00037695	0.0076709	2.91	4.11	3.02	3.15	2.73	2.71	4.13	4.09
ENSG00000179532.12	DNHD1	-1.21	2.24	0.00040507	0.007948	1.85	3.04	1.96	2.01	1.8	1.6	3.02	3.07
ENSG00000119139.20	TJP2	-1.21	5.73	0.00054929	0.0093756	5.33	6.53	5.05	5.16	5.57	5.53	6.54	6.52
ENSG00000114268.12	PFKFB4	-1.21	1.73	0.00077506	0.0112089	1.34	2.54	1.11	1.14	1.54	1.51	2.48	2.58
ENSG00000142669.15	SH3BGRL3	-1.21	5.19	0.00079968	0.0114028	4.79	6	4.53	4.56	5.07	4.99	5.94	6.06
ENSG00000104524.14	PYCR3	-1.21	3.32	0.00211619	0.0193701	2.93	4.12	3.24	3.18	2.69	2.57	4.02	4.21
ENSG00000107796.13	ACTA2	-1.21	0.19	0.00420367	0.0287831	-0.18	1.02	-0.19	-0.75	0.09	-0.02	0.97	1.04
ENSG00000175868.14	CALCB	-1.21	-1.56	0.0071542	0.0397316	-1.86	-0.71	-2.02	-1.99	-1.49	-2.34	-0.72	-0.8
ENSG00000099282.10	TSPAN15	-1.21	3.7	0.00745712	0.0407467	3.3	4.51	2.81	2.93	3.72	3.71	4.52	4.5
ENSG00000170271.11	FAXDC2	-1.2	2.89	0.0007412	0.0109752	2.5	3.7	2.78	2.61	2.31	2.26	3.74	3.65
ENSG00000169499.15	PLEKHA2	-1.2	4.02	0.00133302	0.0149401	3.62	4.82	3.83	3.95	3.32	3.38	4.85	4.78
ENSG00000103121.8	CMC2	-1.2	4.58	0.00342398	0.0255498	4.18	5.37	4.47	4.59	3.87	3.81	5.34	5.4
ENSG00000196365.11	LONP1	-1.19	7.64	0.00011953	0.0046622	7.24	8.43	7.13	7.07	7.42	7.35	8.42	8.44
ENSG00000170525.21	PFKFB3	-1.19	4.54	0.00041427	0.0079536	4.15	5.34	3.9	4	4.33	4.35	5.29	5.37
ENSG00000165272.16	AQP3	-1.19	1.65	0.00058065	0.0096861	1.27	2.44	1.18	1.37	1.45	1.02	2.4	2.48
ENSG00000164543.7	STK17A	-1.19	3.05	0.00070721	0.0108093	2.66	3.84	2.71	3	2.47	2.46	3.82	3.86
ENSG00000005471.17	ABCB4	-1.19	0.45	0.00127036	0.0145863	0.08	1.27	0.01	-0.15	0.19	0.16	1.42	1.1
ENSG00000110042.8	DTX4	-1.19	0.23	0.00149203	0.0158849	-0.14	1.03	0.11	-0.1	-0.34	-0.35	0.97	1.07
ENSG00000285816.1	AP000944.2	-1.19	2.3	0.00210873	0.0193477	1.91	3.09	1.76	1.63	2.39	1.83	3.11	3.06
ENSG00000100139.13	MICALL1	-1.19	4.25	0.00463097	0.0302052	3.86	5.04	4.2	4.24	3.6	3.4	4.97	5.1
ENSG00000132196.14	HSD17B7	-1.19	2.7	0.00478804	0.0308065	2.31	3.5	1.95	1.95	2.62	2.7	3.4	3.59
ENSG00000154719.13	MRPL39	-1.18	3.89	3.6819e-05	0.0031738	3.5	4.67	3.52	3.5	3.52	3.45	4.63	4.71
ENSG00000121542.12	SEC22A	-1.18	4.11	8.0137e-05	0.0041985	3.72	4.9	3.86	3.78	3.63	3.6	4.91	4.89
ENSG00000135956.8	TMEM127	-1.18	4.2	0.00017522	0.0052882	3.81	4.98	3.64	3.71	3.91	3.98	4.93	5.04
ENSG00000139289.13	PHLDA1	-1.18	6.35	0.00030249	0.0068847	5.95	7.14	5.69	5.94	6.04	6.14	7.23	7.05
ENSG00000170270.5	GON7	-1.18	3.43	0.00093353	0.0123113	3.04	4.23	2.79	2.81	3.27	3.28	4.28	4.18
ENSG00000146733.14	PSPH	-1.18	5.02	0.00216467	0.0195618	4.63	5.81	4.92	4.94	4.3	4.34	5.89	5.73
ENSG00000114395.10	CYB561D2	-1.18	2.62	0.00339931	0.0254454	2.24	3.38	2.56	2.43	2.08	1.85	3.2	3.57
ENSG00000167880.7	EVPL	-1.18	-0.61	0.0059295	0.0352528	-0.96	0.2	-0.5	-1.01	-1.32	-1.2	0.19	0.17
ENSG00000100258.18	LMF2	-1.18	4.96	0.00722718	0.039981	4.57	5.75	4.22	4.14	5.06	4.85	5.59	5.9
ENSG00000150433.9	TMEM218	-1.17	3.85	0.00038611	0.0077905	3.46	4.63	3.25	3.3	3.66	3.63	4.6	4.66
ENSG00000176105.14	YES1	-1.17	1.33	0.00038935	0.0078116	0.95	2.12	0.92	1.13	0.84	0.87	2.13	2.08
ENSG00000134369.15	NAV1	-1.17	6.32	0.00139848	0.0153714	5.93	7.1	5.62	5.71	6.2	6.18	7.11	7.08
ENSG00000146205.13	ANO7	-1.17	1.07	0.00315423	0.0243007	0.69	1.86	0.29	0.51	1.02	0.89	1.83	1.86
ENSG00000161981.10	SNRNP25	-1.17	5.03	0.00350676	0.0259635	4.64	5.81	4.37	4.27	5	4.94	5.68	5.94
ENSG00000143374.17	TARS2	-1.17	5	0.00401854	0.0281507	4.61	5.8	4.28	4.24	4.96	4.96	5.85	5.73
ENSG00000116237.16	ICMT	-1.17	6	0.004644	0.0302625	5.6	6.78	5.25	5.26	5.89	6.02	6.74	6.82
ENSG00000146411.5	SLC2A12	-1.17	-0.17	0.00768742	0.0415588	-0.54	0.64	-0.61	-0.97	-0.23	-0.5	0.92	0.34
ENSG00000198951.11	NAGA	-1.16	5.19	6.8478e-05	0.0039333	4.8	5.96	4.89	4.94	4.7	4.68	5.94	5.98
ENSG00000088832.17	FKBP1A	-1.16	6.58	8.0355e-05	0.0041985	6.2	7.34	6.3	6.32	6.13	6.03	7.3	7.39
ENSG00000244005.13	NFS1	-1.15	4.24	5.2992e-05	0.003599	3.86	5.01	3.77	3.8	3.89	3.95	5.04	4.98
ENSG00000106554.13	CHCHD3	-1.15	7.07	0.00799612	0.0425558	6.68	7.84	7.1	7.05	6.29	6.29	7.85	7.83
ENSG00000277972.1	CISD3	-1.14	4.9	4.7342e-05	0.0035403	4.52	5.65	4.58	4.58	4.46	4.44	5.59	5.72
ENSG00000196072.12	BLOC1S2	-1.14	4.05	6.2295e-05	0.00379	3.67	4.8	3.61	3.72	3.73	3.61	4.74	4.86
ENSG00000168389.17	MFSD2A	-1.14	2.97	0.00063777	0.0102291	2.59	3.73	2.34	2.5	2.75	2.78	3.66	3.79
ENSG00000170545.17	SMAGP	-1.14	2.31	0.00084953	0.0116811	1.94	3.06	1.68	1.98	2.04	2.04	2.9	3.21
ENSG00000133302.13	SLF1	-1.14	4.75	0.00406739	0.0283464	4.37	5.51	3.94	4.15	4.63	4.76	5.56	5.47
ENSG00000173267.14	SNCG	-1.14	-2.49	0.00619017	0.0361538	-2.68	-1.64	-2.85	-2.86	-2.71	-3.07	-1.71	-1.76
ENSG00000171130.18	ATP6V0E2	-1.14	5.65	0.00780029	0.0419447	5.27	6.4	5.64	5.69	4.91	4.85	6.35	6.45
ENSG00000100600.15	LGMN	-1.13	4.7	3.6915e-05	0.0031738	4.33	5.45	4.25	4.4	4.37	4.27	5.44	5.46
ENSG00000158122.12	PRXL2C	-1.13	2.64	0.00025933	0.0063686	2.27	3.4	2.42	2.24	2.16	2.24	3.3	3.48
ENSG00000103591.12	AAGAB	-1.12	5.9	0.00018507	0.0053971	5.52	6.64	5.37	5.38	5.64	5.7	6.65	6.64
ENSG00000082438.16	COBLL1	-1.12	2.67	0.00020174	0.0056237	2.3	3.42	2.33	2.35	2.34	2.16	3.49	3.34
ENSG00000169436.17	COL22A1	-1.12	4.27	0.00149021	0.0158849	3.9	5.02	4.19	4.11	3.69	3.61	5	5.03
ENSG00000151552.12	QDPR	-1.12	6.14	0.00432921	0.0292689	5.77	6.88	6.11	6.08	5.41	5.45	6.86	6.91
ENSG00000163874.11	ZC3H12A	-1.12	0.08	0.00693486	0.0388881	-0.25	0.84	-0.72	-0.31	0.21	-0.33	0.85	0.81
ENSG00000171714.11	ANO5	-1.11	4.19	4.3756e-05	0.0033692	3.83	4.94	3.8	3.84	3.8	3.86	4.98	4.89
ENSG00000053371.12	AKR7A2	-1.11	3.56	0.00011614	0.0046526	3.19	4.29	3.23	3.12	3.27	3.14	4.21	4.37
ENSG00000133818.14	RRAS2	-1.11	3.98	0.00016927	0.0052409	3.62	4.72	3.47	3.51	3.74	3.73	4.7	4.74
ENSG00000026025.16	VIM	-1.11	7.58	0.00058933	0.009752	7.21	8.31	7.06	6.97	7.43	7.38	8.27	8.36
ENSG00000128805.14	ARHGAP22	-1.11	1.25	0.0013401	0.014969	0.91	1.99	1.02	1.01	0.92	0.62	1.87	2.09
ENSG00000153721.19	CNKSR3	-1.11	5.43	0.00378813	0.0271692	5.06	6.16	5.35	5.41	4.65	4.83	6.21	6.11
ENSG00000153406.13	NMRAL1	-1.11	3.01	0.00618317	0.0361277	2.65	3.74	2.96	3.03	2.33	2.25	3.66	3.81
ENSG00000138279.16	ANXA7	-1.1	5.99	1.5727e-05	0.0023336	5.62	6.72	5.57	5.62	5.65	5.64	6.71	6.74
ENSG00000114853.14	ZBTB47	-1.1	2.89	0.00012882	0.0048291	2.53	3.62	2.45	2.47	2.62	2.55	3.62	3.63
ENSG00000250021.7	ARPIN-AP3S2	-1.1	4.3	0.0001704	0.0052409	3.94	5.04	3.89	3.78	4.13	3.94	5.09	4.99
ENSG00000163956.13	LRPAP1	-1.1	6.01	0.00017404	0.0052749	5.65	6.74	5.8	5.76	5.53	5.5	6.68	6.8
ENSG00000130669.17	PAK4	-1.1	4.92	0.00032945	0.0072424	4.55	5.65	4.49	4.32	4.73	4.68	5.59	5.71
ENSG00000143320.9	CRABP2	-1.1	1.7	0.00063838	0.0102291	1.35	2.43	1.33	1.58	1.24	1.21	2.4	2.45
ENSG00000130940.15	CASZ1	-1.1	3.77	0.00075187	0.0110759	3.41	4.5	3.12	3.3	3.6	3.59	4.49	4.52
ENSG00000106785.15	TRIM14	-1.1	6.21	0.00203799	0.0190204	5.84	6.94	5.62	5.51	6.09	6.12	6.94	6.94
ENSG00000105278.11	ZFR2	-1.1	-1.53	0.00550656	0.0334789	-1.8	-0.75	-1.59	-1.9	-1.98	-2.11	-0.84	-0.75
ENSG00000086506.3	HBQ1	-1.1	0.01	0.00743823	0.0406747	-0.31	0.73	-0.34	-0.44	-0.05	-0.57	0.41	1.02
ENSG00000286053.1	ASDURF	-1.1	1.81	0.00961194	0.0479923	1.44	2.56	1.56	1.62	1.53	1.01	2.91	2.2
ENSG00000166311.10	SMPD1	-1.09	2.81	0.00031026	0.006973	2.45	3.54	2.31	2.34	2.57	2.58	3.55	3.53
ENSG00000109107.14	ALDOC	-1.09	4.98	0.00034544	0.0073266	4.62	5.71	4.42	4.57	4.72	4.75	5.84	5.58
ENSG00000228300.14	C19orf24	-1.09	4.11	0.00035746	0.0074554	3.76	4.83	3.8	3.79	3.82	3.62	4.66	4.99
ENSG00000174446.13	SNAPC5	-1.09	4.09	0.00100733	0.01282	3.73	4.81	3.44	3.59	3.86	3.99	4.81	4.82
ENSG00000159208.16	CIART	-1.09	0.82	0.00169325	0.0170893	0.48	1.54	0.64	0.49	0.24	0.46	1.39	1.68
ENSG00000147883.12	CDKN2B	-1.09	2.53	0.00212463	0.0194008	2.17	3.26	2.36	2.43	1.96	1.9	3.36	3.14
ENSG00000174327.6	SLC16A13	-1.09	0.5	0.00242077	0.0208942	0.16	1.23	0.22	-0.23	0.24	0.29	1.16	1.28
ENSG00000134070.5	IRAK2	-1.09	0.64	0.0027871	0.0225709	0.29	1.38	0.06	0.09	0.3	0.63	1.42	1.33
ENSG00000250264.1	AL669918.1	-1.09	2.75	0.00780298	0.0419447	2.39	3.48	2.15	1.9	2.76	2.73	3.39	3.56
ENSG00000023697.13	DERA	-1.09	4.6	0.00941363	0.0473507	4.23	5.32	3.77	3.9	4.66	4.6	5.3	5.35
ENSG00000117593.12	DARS2	-1.08	6.49	0.00013221	0.0048291	6.13	7.21	6.01	6	6.25	6.26	7.22	7.2
ENSG00000119782.14	FKBP1B	-1.08	3.08	0.00016758	0.0052409	2.73	3.8	2.59	2.77	2.75	2.79	3.76	3.85
ENSG00000151014.6	NOCT	-1.08	4.01	0.00021235	0.0057509	3.66	4.72	3.72	3.79	3.5	3.6	4.64	4.81
ENSG00000167178.16	ISLR2	-1.08	2.17	0.00077006	0.0111962	1.81	2.9	1.64	1.65	2.03	1.91	2.86	2.91
ENSG00000137875.4	BCL2L10	-1.08	-1.27	0.00571342	0.0343698	-1.54	-0.52	-1.82	-1.73	-1.27	-1.69	-0.58	-0.53
ENSG00000123358.20	NR4A1	-1.07	5.7	5.4625e-05	0.003599	5.34	6.41	5.41	5.44	5.27	5.24	6.43	6.39
ENSG00000164051.14	CCDC51	-1.07	3.64	0.00011895	0.0046622	3.29	4.35	3.2	3.4	3.3	3.25	4.31	4.39
ENSG00000134996.11	OSTF1	-1.07	1.98	0.000286	0.0067676	1.63	2.69	1.51	1.65	1.65	1.67	2.64	2.73
ENSG00000126456.16	IRF3	-1.07	4.6	0.00031438	0.0070303	4.24	5.33	4.13	4.06	4.39	4.38	5.39	5.25
ENSG00000070669.17	ASNS	-1.07	6.99	0.00033627	0.0072906	6.63	7.7	6.79	6.68	6.51	6.55	7.87	7.54
ENSG00000107020.10	PLGRKT	-1.07	2.01	0.00035662	0.0074487	1.65	2.73	1.61	1.65	1.57	1.75	2.81	2.64
ENSG00000159199.14	ATP5MC1	-1.07	6.48	0.00040266	0.0079445	6.12	7.2	5.95	5.95	6.29	6.31	7.2	7.2
ENSG00000108671.11	PSMD11	-1.07	6.13	0.00100503	0.01282	5.78	6.85	5.55	5.58	5.96	6.02	6.79	6.9
ENSG00000175066.16	GK5	-1.07	4.6	0.00110608	0.0134722	4.25	5.31	3.96	4.1	4.5	4.42	5.36	5.27
ENSG00000160888.7	IER2	-1.07	6.43	0.00132332	0.0148782	6.07	7.14	6.3	6.31	5.84	5.84	7.09	7.19
ENSG00000135828.11	RNASEL	-1.07	3.17	0.00361505	0.0263939	2.81	3.88	2.5	2.53	3.11	3.09	3.95	3.82
ENSG00000132182.12	NUP210	-1.07	6.42	0.00450319	0.0297532	6.06	7.13	6.32	6.43	5.77	5.73	7.09	7.17
ENSG00000170846.17	AC093323.1	-1.07	3.6	0.00467347	0.0303886	3.25	4.31	2.95	2.9	3.52	3.6	4.27	4.36
ENSG00000034693.15	PEX3	-1.07	2.89	0.00661184	0.0377045	2.54	3.6	2.1	2.3	2.92	2.82	3.56	3.64
ENSG00000247077.7	PGAM5	-1.07	6.29	0.00792553	0.0423185	5.93	7	5.55	5.59	6.3	6.29	6.96	7.05
ENSG00000126005.17	MMP24OS	-1.07	3.28	0.00796104	0.0424518	2.93	3.98	3.35	3.17	2.74	2.43	3.92	4.05
ENSG00000175182.15	FAM131A	-1.07	5.04	0.00804285	0.0426828	4.69	5.75	5.06	5.06	4.34	4.28	5.71	5.78
ENSG00000171307.19	ZDHHC16	-1.06	4.68	3.6643e-05	0.0031738	4.34	5.39	4.33	4.33	4.32	4.35	5.35	5.44
ENSG00000172009.15	AC006538.1	-1.06	6.4	0.00014595	0.0049503	6.05	7.11	5.97	5.93	6.2	6.1	7.02	7.2
ENSG00000101966.12	XIAP	-1.06	5.53	0.00024398	0.0062062	5.18	6.24	5.03	5.06	5.27	5.36	6.31	6.18
ENSG00000085998.14	POMGNT1	-1.06	4.13	0.00034624	0.0073266	3.78	4.83	3.64	3.63	4	3.84	4.83	4.83
ENSG00000142252.10	GEMIN7	-1.06	4.32	0.00059261	0.0097669	3.97	5.02	3.83	3.82	4.17	4.04	4.88	5.16
ENSG00000073849.15	ST6GAL1	-1.06	6.06	0.0007708	0.0111962	5.71	6.76	5.86	5.96	5.48	5.55	6.76	6.77
ENSG00000179041.4	RRS1	-1.06	5.28	0.00132056	0.0148782	4.94	5.98	5.21	5.12	4.68	4.72	5.96	6.01
ENSG00000181817.6	LSM10	-1.06	3.54	0.00455669	0.0299378	3.2	4.25	3.54	3.45	2.88	2.9	4.15	4.33
ENSG00000141012.13	GALNS	-1.06	3.07	0.00613058	0.0359976	2.73	3.78	3.09	3.01	2.45	2.34	3.7	3.85
ENSG00000083457.12	ITGAE	-1.06	2.92	0.00717901	0.0398073	2.57	3.62	2.18	2.28	2.83	2.97	3.52	3.73
ENSG00000107719.9	PALD1	-1.05	4.09	0.00012739	0.0048291	3.74	4.79	3.59	3.79	3.82	3.75	4.74	4.83
ENSG00000101843.19	PSMD10	-1.05	4.29	0.00189676	0.0182686	3.94	4.98	4.18	4.2	3.64	3.74	5	4.97
ENSG00000132522.16	GPS2	-1.05	3.71	0.00268063	0.0220598	3.37	4.41	3.61	3.65	3.12	3.08	4.34	4.48
ENSG00000161980.5	POLR3K	-1.05	5.32	0.00351254	0.0259658	4.97	6.03	4.64	4.72	5.24	5.28	5.96	6.09
ENSG00000069998.12	HDHD5	-1.05	5.67	0.00428872	0.0291196	5.32	6.37	5.03	4.99	5.66	5.6	6.33	6.4
ENSG00000143324.13	XPR1	-1.05	6.91	0.00967856	0.0481562	6.56	7.61	6.96	6.9	6.16	6.22	7.61	7.6
ENSG00000167323.11	STIM1	-1.04	4.47	0.00011944	0.0046622	4.13	5.17	4.02	4.04	4.22	4.23	5.17	5.17
ENSG00000204439.3	C6orf47	-1.04	4.15	0.00015949	0.0051478	3.8	4.86	3.71	3.71	3.92	3.88	4.91	4.8
ENSG00000188613.7	NANOS1	-1.04	3.68	0.00033864	0.0072906	3.33	4.37	3.49	3.44	3.21	3.19	4.38	4.36
ENSG00000128228.5	SDF2L1	-1.04	4.37	0.0004595	0.0084351	4.03	5.04	4.01	3.97	4.07	4.06	4.85	5.24
ENSG00000079156.17	OSBPL6	-1.04	3.58	0.001909	0.0183493	3.24	4.28	2.96	3.04	3.46	3.49	4.3	4.26
ENSG00000151322.18	NPAS3	-1.04	-1.05	0.00412218	0.0285328	-1.33	-0.32	-1.44	-1.59	-1.22	-1.36	-0.28	-0.43
ENSG00000136158.12	SPRY2	-1.04	6.18	0.00444069	0.029539	5.83	6.88	5.55	5.51	6.15	6.12	6.94	6.82
ENSG00000002330.13	BAD	-1.04	2.94	0.00552284	0.0335635	2.59	3.63	2.42	2.17	2.86	2.92	3.53	3.72
ENSG00000213593.10	TMX2	-1.04	6.22	0.00597969	0.0354181	5.87	6.92	5.51	5.58	6.2	6.2	6.87	6.97
ENSG00000167114.13	SLC27A4	-1.03	5.44	0.00193456	0.0184703	5.1	6.13	4.85	4.87	5.4	5.28	6.04	6.21
ENSG00000120756.13	PLS1	-1.03	5.52	0.0020136	0.0189026	5.17	6.21	4.92	4.94	5.37	5.47	6.25	6.17
ENSG00000000971.15	CFH	-1.03	0.8	0.0021531	0.0195618	0.48	1.5	0.73	0.51	0.28	0.31	1.52	1.46
ENSG00000023171.18	GRAMD1B	-1.03	6.75	0.00279719	0.0226013	6.4	7.43	6.63	6.71	6.14	6.13	7.43	7.43
ENSG00000148200.17	NR6A1	-1.03	2.1	0.00328563	0.02491	1.76	2.79	1.9	2.08	1.37	1.67	2.81	2.76
ENSG00000168404.13	MLKL	-1.03	1.54	0.00535444	0.0329588	1.21	2.23	0.76	1.15	1.41	1.49	2.17	2.29
ENSG00000284922.1	AP000812.5	-1.03	-1.6	0.00987386	0.0487195	-1.84	-0.86	-2.12	-1.6	-2.2	-1.84	-0.88	-0.95
ENSG00000108830.10	RND2	-1.02	3.12	0.00054702	0.0093545	2.79	3.8	2.57	2.8	2.84	2.89	3.89	3.71
ENSG00000232838.4	PET117	-1.02	3.62	0.0005758	0.0096611	3.29	4.3	3.42	3.47	3.1	3.15	4.28	4.32
ENSG00000196290.15	NIF3L1	-1.02	4.88	0.00098168	0.0126438	4.54	5.57	4.32	4.36	4.7	4.78	5.61	5.53
ENSG00000196975.16	ANXA4	-1.02	0.63	0.00242458	0.0208942	0.31	1.33	0.22	0.05	0.36	0.52	1.39	1.25
ENSG00000158201.10	ABHD3	-1.02	3.45	0.00307928	0.0238523	3.1	4.13	2.75	2.96	3.4	3.31	4.19	4.07
ENSG00000214376.5	VSTM5	-1.02	0.89	0.00314521	0.0242443	0.56	1.58	0.74	0.68	0.55	0.23	1.67	1.47
ENSG00000125753.14	VASP	-1.02	5.81	0.00373756	0.0269656	5.47	6.48	5.76	5.75	5.18	5.19	6.45	6.52
ENSG00000187566.5	NHLRC1	-1.02	-0.86	0.00506893	0.0318794	-1.14	-0.15	-1.14	-0.97	-1.49	-1.2	-0.22	-0.14
ENSG00000136908.17	DPM2	-1.02	5.37	0.00717317	0.0397904	5.03	6.05	4.69	4.67	5.4	5.34	6.04	6.06
ENSG00000090861.15	AARS	-1.02	8.25	0.00994228	0.0489553	7.91	8.93	7.54	7.56	8.27	8.27	9	8.87
ENSG00000088833.17	NSFL1C	-1.01	4.79	5.3922e-05	0.003599	4.46	5.46	4.43	4.55	4.43	4.42	5.45	5.48
ENSG00000149485.18	FADS1	-1.01	6.95	0.00013899	0.0048908	6.62	7.62	6.48	6.54	6.7	6.76	7.65	7.6
ENSG00000166963.13	MAP1A	-1.01	7.91	0.0001435	0.0049135	7.57	8.58	7.45	7.45	7.68	7.7	8.55	8.61
ENSG00000166199.13	ALKBH3	-1.01	2.97	0.00050168	0.0088556	2.64	3.64	2.75	2.71	2.42	2.66	3.58	3.7
ENSG00000173706.14	HEG1	-1.01	5.04	0.0005518	0.0093878	4.71	5.71	4.5	4.57	4.87	4.88	5.7	5.73
ENSG00000099330.9	OCEL1	-1.01	1.17	0.00231244	0.020321	0.85	1.84	0.98	0.63	1.04	0.68	1.73	1.94
ENSG00000163053.11	SLC16A14	-1.01	4.58	0.00249935	0.0213449	4.24	5.27	4.02	3.96	4.41	4.58	5.28	5.25
ENSG00000141959.17	PFKL	-1.01	4.99	0.00474128	0.0306108	4.65	5.66	4.38	4.33	5.06	4.83	5.59	5.73
ENSG00000186063.13	AIDA	-1.01	5.42	0.0066037	0.0376882	5.08	6.11	4.76	4.75	5.33	5.49	6.15	6.07
ENSG00000072042.13	RDH11	-1.01	7.31	0.00765176	0.0414761	6.98	7.99	6.65	6.64	7.28	7.34	7.99	7.99
ENSG00000139624.12	CERS5	-1.01	4.52	0.00804212	0.0426828	4.18	5.19	4.53	4.53	3.82	3.83	5.22	5.15
ENSG00000122359.18	ANXA11	-1	4.52	0.00012778	0.0048291	4.18	5.18	4.13	4.06	4.27	4.27	5.17	5.19
ENSG00000176273.15	SLC35G1	-1	3.88	0.00013085	0.0048291	3.54	4.55	3.51	3.48	3.62	3.57	4.62	4.49
ENSG00000150961.15	SEC24D	-1	6.23	0.00013452	0.0048676	5.89	6.89	5.99	6.02	5.77	5.8	6.88	6.91
ENSG00000106537.8	TSPAN13	-1	4.82	0.00027148	0.0065739	4.48	5.48	4.64	4.58	4.37	4.35	5.44	5.52
ENSG00000177352.10	CCDC71	-1	3.23	0.00046203	0.0084597	2.91	3.89	2.99	3.03	2.88	2.73	3.82	3.96
ENSG00000253250.3	C8orf88	-1	2.66	0.00053451	0.0092242	2.33	3.33	2.45	2.46	2.17	2.23	3.33	3.32
ENSG00000099974.8	DDTL	-1	3.36	0.00059716	0.0097784	3.04	4.03	3.05	2.99	2.89	3.19	3.89	4.16
ENSG00000168765.17	GSTM4	-1	3.55	0.00087527	0.0118882	3.22	4.21	3.01	3.09	3.44	3.35	4.21	4.22
ENSG00000170417.16	TMEM182	-1	0.54	0.00179041	0.0176746	0.22	1.23	0.08	0.2	0.17	0.37	1.32	1.12
ENSG00000258472.8	AC005726.1	-1	1.14	0.00434802	0.0293258	0.82	1.8	0.66	0.58	1.11	0.88	1.62	1.96
ENSG00000105248.16	YJU2	-1	3.95	0.0088323	0.0455196	3.62	4.62	3.3	3.24	3.95	3.98	4.53	4.71
ENSG00000101986.12	ABCD1	-1	3.7	0.00933045	0.0471153	3.37	4.36	3.75	3.67	3.13	2.93	4.27	4.44
ENSG00000198911.12	SREBF2	-0.99	8.31	4.8023e-05	0.003563	7.98	8.98	7.86	7.97	8.07	8.03	8.97	8.98
ENSG00000163297.17	ANTXR2	-0.99	5.81	7.4926e-05	0.0041369	5.48	6.47	5.45	5.57	5.39	5.5	6.53	6.41
ENSG00000125844.15	RRBP1	-0.99	4.24	0.00011502	0.0046414	3.92	4.9	3.9	3.82	3.96	3.97	4.96	4.85
ENSG00000148459.16	PDSS1	-0.99	3.83	0.00013875	0.0048908	3.5	4.48	3.49	3.47	3.48	3.55	4.4	4.56
ENSG00000116729.14	WLS	-0.99	5.48	0.00016182	0.0051478	5.15	6.13	5.28	5.23	5.02	5.06	6.17	6.1
ENSG00000145293.16	ENOPH1	-0.99	6.64	0.00039023	0.0078182	6.31	7.3	6.16	6.15	6.48	6.45	7.32	7.29
ENSG00000116717.13	GADD45A	-0.99	3.69	0.00047554	0.0086294	3.36	4.35	3.2	3.29	3.37	3.57	4.36	4.34
ENSG00000122971.9	ACADS	-0.99	2.47	0.00048905	0.0087629	2.15	3.12	2.21	2.17	2.17	2.02	3.03	3.22
ENSG00000108852.14	MPP2	-0.99	3.77	0.00065273	0.0103543	3.44	4.43	3.53	3.62	3.42	3.2	4.39	4.46
ENSG00000113273.17	ARSB	-0.99	4.65	0.00144181	0.0156664	4.33	5.31	4.09	4.14	4.53	4.53	5.24	5.38
ENSG00000165105.10	RASEF	-0.99	4.3	0.00685957	0.0386071	3.98	4.96	4.18	4.41	3.66	3.65	5.01	4.91
ENSG00000116584.18	ARHGEF2	-0.99	4.33	0.00714995	0.0397235	4	5	3.66	3.72	4.36	4.24	5.15	4.85
ENSG00000162512.16	SDC3	-0.99	4.33	0.00738875	0.0405173	4	5	3.66	3.66	4.39	4.28	5.05	4.95
ENSG00000135917.15	SLC19A3	-0.99	-1.48	0.00890004	0.0456881	-1.72	-0.76	-1.88	-2.09	-1.75	-1.54	-0.76	-0.85
ENSG00000112208.11	BAG2	-0.98	5.02	4.2232e-05	0.0033568	4.7	5.68	4.68	4.73	4.67	4.72	5.68	5.68
ENSG00000179833.4	SERTAD2	-0.98	4.63	9.9041e-05	0.0044449	4.3	5.29	4.38	4.36	4.28	4.2	5.29	5.28
ENSG00000141682.11	PMAIP1	-0.98	4.26	0.00137464	0.0152269	3.93	4.92	3.77	3.72	4.16	4.06	5.05	4.8
ENSG00000197956.10	S100A6	-0.98	6.14	0.00179492	0.01769	5.81	6.79	5.54	5.64	6.02	6.03	6.72	6.86
ENSG00000152749.8	GPR180	-0.98	4.88	0.00782581	0.0420357	4.55	5.54	4.19	4.24	4.89	4.89	5.56	5.52
ENSG00000075790.10	BCAP29	-0.97	4.7	8.8687e-05	0.004268	4.38	5.35	4.32	4.31	4.45	4.44	5.34	5.36
ENSG00000167173.19	C15orf39	-0.97	6.04	0.00013939	0.0048908	5.72	6.69	5.82	5.78	5.66	5.61	6.61	6.76
ENSG00000157350.13	ST3GAL2	-0.97	5.93	0.00018695	0.0054237	5.61	6.58	5.51	5.5	5.73	5.69	6.5	6.65
ENSG00000100116.16	GCAT	-0.97	3.54	0.00022971	0.0060339	3.22	4.18	3.16	3.16	3.34	3.19	4.12	4.24
ENSG00000172216.5	CEBPB	-0.97	3.8	0.00023692	0.0061437	3.47	4.46	3.56	3.39	3.5	3.42	4.54	4.36
ENSG00000129493.15	HEATR5A	-0.97	5.08	0.00211115	0.0193477	4.76	5.72	5	4.98	4.56	4.49	5.75	5.69
ENSG00000188368.9	PRR19	-0.97	0.48	0.00265549	0.0219417	0.19	1.14	0.33	0.11	0.21	0	1	1.24
ENSG00000174669.12	SLC29A2	-0.97	3.96	0.00474105	0.0306108	3.64	4.6	3.93	3.9	3.4	3.31	4.53	4.67
ENSG00000137824.16	RMDN3	-0.96	5.67	0.00019275	0.0055585	5.35	6.31	5.25	5.22	5.48	5.45	6.3	6.33
ENSG00000187840.5	EIF4EBP1	-0.96	6.24	0.00036081	0.00749	5.92	6.88	5.82	5.76	6.1	5.99	6.8	6.95
ENSG00000148334.15	PTGES2	-0.96	6.25	0.00040968	0.0079536	5.93	6.89	5.84	5.78	6.12	5.97	6.79	6.99
ENSG00000116221.15	MRPL37	-0.96	5.72	0.00053185	0.0092032	5.4	6.36	5.53	5.59	5.24	5.25	6.32	6.4
ENSG00000144785.8	AC073896.1	-0.96	3.66	0.00057267	0.0096426	3.34	4.31	3.53	3.19	3.32	3.29	4.39	4.22
ENSG00000172340.14	SUCLG2	-0.96	4.64	0.00058944	0.009752	4.32	5.29	4.2	4.13	4.43	4.51	5.33	5.25
ENSG00000163975.12	MELTF	-0.96	2.55	0.00081196	0.0114633	2.24	3.2	2.09	2.13	2.43	2.29	3.2	3.18
ENSG00000144815.16	NXPE3	-0.96	6.37	0.00151299	0.0160004	6.05	7	5.83	5.85	6.22	6.29	7.01	7
ENSG00000114315.4	HES1	-0.96	2.54	0.00198554	0.0187971	2.22	3.17	2.17	1.92	2.44	2.33	3.1	3.24
ENSG00000162627.17	SNX7	-0.96	5.22	0.00297352	0.0233633	4.9	5.87	4.61	4.7	5.1	5.19	5.92	5.8
ENSG00000052344.16	PRSS8	-0.96	0.55	0.00403907	0.028218	0.25	1.21	0.47	0.35	0.11	-0.02	1.27	1.12
ENSG00000104998.4	IL27RA	-0.96	3.15	0.00798057	0.0425143	2.84	3.79	3.16	3.14	2.55	2.49	3.74	3.83
ENSG00000121005.9	CRISPLD1	-0.95	5.23	0.00015345	0.0050738	4.92	5.88	4.81	4.82	5	5.03	5.87	5.88
ENSG00000169490.17	TM2D2	-0.95	4.82	0.00036445	0.0075349	4.51	5.45	4.64	4.63	4.36	4.4	5.39	5.5
ENSG00000219545.11	UMAD1	-0.95	3.12	0.00066196	0.0104658	2.81	3.75	2.95	2.91	2.74	2.64	3.81	3.7
ENSG00000186665.9	C17orf58	-0.95	3.41	0.00107363	0.013276	3.09	4.04	2.87	3.02	3.31	3.17	3.98	4.1
ENSG00000173786.17	CNP	-0.95	5.26	0.0011396	0.0137108	4.95	5.89	5.16	5.12	4.78	4.73	5.85	5.94
ENSG00000161920.10	MED11	-0.95	2.25	0.00245479	0.0210907	1.94	2.9	2.19	2.06	1.7	1.79	2.95	2.83
ENSG00000162174.12	ASRGL1	-0.95	3.55	0.00340285	0.0254454	3.23	4.19	2.94	3.04	3.42	3.52	4.19	4.18
ENSG00000213221.5	DNLZ	-0.95	1.17	0.00462227	0.0301732	0.88	1.8	0.96	0.66	1.13	0.71	1.63	1.97
ENSG00000133131.15	MORC4	-0.95	3.28	0.00542682	0.0331792	2.96	3.92	2.66	2.73	3.11	3.34	3.92	3.91
ENSG00000117308.15	GALE	-0.95	2.21	0.00729339	0.0401291	1.9	2.85	1.67	1.54	2.13	2.24	2.82	2.88
ENSG00000178057.14	NDUFAF3	-0.95	3.93	0.00901588	0.0459833	3.62	4.54	3.91	3.89	3.29	3.39	4.32	4.77
ENSG00000076043.10	REXO2	-0.94	5.79	5.1222e-05	0.003599	5.48	6.42	5.52	5.47	5.42	5.5	6.37	6.46
ENSG00000074047.21	GLI2	-0.94	4.46	9.9331e-05	0.0044449	4.15	5.09	4.08	4.14	4.23	4.13	5.09	5.09
ENSG00000243335.9	KCTD7	-0.94	4.75	0.00015351	0.0050738	4.43	5.38	4.37	4.4	4.52	4.43	5.46	5.29
ENSG00000163521.16	GLB1L	-0.94	1.62	0.00161997	0.0166138	1.32	2.25	1.4	1.5	1.15	1.19	2.2	2.29
ENSG00000204427.12	ABHD16A	-0.94	3.82	0.00233484	0.0204801	3.51	4.44	3.66	3.77	3.4	3.22	4.37	4.51
ENSG00000165568.18	AKR1E2	-0.94	1.79	0.00246393	0.0211344	1.48	2.42	1.54	1.2	1.51	1.65	2.3	2.53
ENSG00000175906.5	ARL4D	-0.94	4.56	0.0027738	0.0225016	4.25	5.2	4.05	3.96	4.47	4.5	5.25	5.15
ENSG00000139641.12	ESYT1	-0.93	7.22	2.5151e-05	0.0026152	6.9	7.84	6.89	6.91	6.93	6.89	7.82	7.85
ENSG00000130054.4	FAM155B	-0.93	4.56	0.00010037	0.0044449	4.25	5.19	4.31	4.29	4.18	4.22	5.2	5.17
ENSG00000214194.9	SMIM30	-0.93	4.71	0.00011907	0.0046622	4.4	5.33	4.32	4.41	4.36	4.5	5.31	5.35
ENSG00000142327.13	RNPEPL1	-0.93	5.04	0.00014353	0.0049135	4.74	5.66	4.79	4.74	4.77	4.64	5.58	5.74
ENSG00000048052.21	HDAC9	-0.93	5.98	0.00041262	0.0079536	5.67	6.61	5.72	5.85	5.52	5.61	6.7	6.51
ENSG00000137312.15	FLOT1	-0.93	6.03	0.00072113	0.0109435	5.71	6.65	5.9	5.86	5.58	5.52	6.64	6.66
ENSG00000169213.7	RAB3B	-0.93	1.94	0.00078878	0.0112813	1.64	2.56	1.5	1.63	1.74	1.65	2.61	2.51
ENSG00000214753.3	HNRNPUL2	-0.93	6.44	0.00090717	0.012183	6.13	7.06	6.35	6.24	5.92	6.02	7.13	7
ENSG00000131778.19	CHD1L	-0.93	5.47	0.00121149	0.0141637	5.17	6.1	4.92	5.03	5.37	5.33	6.13	6.07
ENSG00000180891.13	CUEDC1	-0.93	4.25	0.00129029	0.0147041	3.94	4.87	3.77	3.73	4.16	4.1	4.86	4.88
ENSG00000100505.13	TRIM9	-0.93	5.64	0.00154301	0.0161264	5.33	6.27	5.09	5.15	5.52	5.54	6.25	6.28
ENSG00000173826.14	KCNH6	-0.93	1.82	0.00171533	0.0172198	1.52	2.45	1.73	1.49	1.51	1.3	2.47	2.41
ENSG00000102043.16	MTMR8	-0.93	0	0.00217565	0.0195618	-0.28	0.64	-0.39	-0.26	-0.34	-0.27	0.66	0.59
ENSG00000054116.12	TRAPPC3	-0.93	4.54	0.00264586	0.0219181	4.22	5.16	4.45	4.42	3.85	4.17	5.19	5.13
ENSG00000179218.13	CALR	-0.93	9.11	0.00349413	0.025897	8.8	9.73	8.55	8.54	9.05	9.05	9.68	9.78
ENSG00000104388.15	RAB2A	-0.93	5.79	0.00380275	0.0272349	5.48	6.4	5.72	5.76	5.23	5.2	6.4	6.4
ENSG00000175229.7	GAL3ST3	-0.93	-0.46	0.00595914	0.0353405	-0.72	0.18	-0.93	-0.5	-0.92	-0.73	0.19	0.12
ENSG00000095380.11	NANS	-0.93	4.9	0.0100002	0.0491555	4.58	5.52	4.24	4.24	4.93	4.92	5.52	5.52
ENSG00000176087.15	SLC35A4	-0.92	6.45	0.00022798	0.0060339	6.15	7.06	6.03	6.06	6.29	6.21	7	7.13
ENSG00000112893.9	MAN2A1	-0.92	5.37	0.00028913	0.0067876	5.06	5.99	4.97	4.91	5.19	5.18	6.01	5.97
ENSG00000162734.12	PEA15	-0.92	5.7	0.00039209	0.0078335	5.4	6.31	5.51	5.54	5.21	5.33	6.33	6.29
ENSG00000119777.20	TMEM214	-0.92	5.77	0.00093252	0.0123112	5.46	6.38	5.26	5.35	5.66	5.58	6.29	6.46
ENSG00000134324.11	LPIN1	-0.91	7.35	4.2912e-05	0.0033568	7.05	7.96	6.99	7.03	7.12	7.07	7.97	7.94
ENSG00000182180.14	MRPS16	-0.91	6.14	6.8791e-05	0.0039355	5.84	6.74	5.81	5.75	5.89	5.9	6.74	6.74
ENSG00000117682.17	DHDDS	-0.91	4.43	0.00012422	0.0047836	4.13	5.04	4.1	4.18	4.14	4.1	4.98	5.09
ENSG00000111666.11	CHPT1	-0.91	4.76	0.00020958	0.0057302	4.46	5.37	4.39	4.36	4.58	4.49	5.31	5.42
ENSG00000135048.14	CEMIP2	-0.91	3.9	0.00022098	0.0059058	3.6	4.5	3.55	3.59	3.54	3.72	4.51	4.5
ENSG00000234857.2	HNRNPUL2-BSCL2	-0.91	5.64	0.00024729	0.0062202	5.33	6.24	5.37	5.5	5.22	5.24	6.26	6.22
ENSG00000089050.16	RBBP9	-0.91	4.74	0.00054094	0.0092952	4.43	5.34	4.58	4.56	4.34	4.26	5.33	5.34
ENSG00000139410.15	SDSL	-0.91	1.58	0.00116458	0.0139145	1.29	2.19	1.38	1.37	1.24	1.14	2.19	2.18
ENSG00000143337.18	TOR1AIP1	-0.91	6.02	0.00201565	0.0189026	5.72	6.62	5.95	5.91	5.48	5.53	6.6	6.64
ENSG00000065060.17	UHRF1BP1	-0.91	5.72	0.00240987	0.0208431	5.41	6.34	5.19	5.24	5.6	5.61	6.48	6.19
ENSG00000077150.20	NFKB2	-0.91	2.04	0.00282961	0.0227801	1.75	2.65	1.98	1.87	1.59	1.51	2.63	2.66
ENSG00000175048.17	ZDHHC14	-0.91	2.77	0.0041106	0.0284803	2.47	3.38	2.16	2.37	2.59	2.75	3.28	3.47
ENSG00000141295.14	SCRN2	-0.91	3.86	0.00442577	0.0295276	3.56	4.47	3.88	3.74	3.34	3.28	4.44	4.49
ENSG00000158793.14	NIT1	-0.91	3.25	0.006027	0.0356096	2.95	3.85	3.23	3.21	2.74	2.62	3.86	3.84
ENSG00000065600.12	TMEM206	-0.91	4.79	0.00614565	0.0360564	4.49	5.4	4.16	4.24	4.77	4.78	5.4	5.4
ENSG00000144677.15	CTDSPL	-0.91	4.53	0.00919859	0.0466645	4.23	5.13	4.52	4.58	3.91	3.92	5.1	5.15
ENSG00000135211.6	TMEM60	-0.9	3.2	0.00025523	0.006323	2.9	3.8	2.96	2.89	2.87	2.87	3.76	3.84
ENSG00000185043.11	CIB1	-0.9	3.54	0.00030046	0.0068591	3.24	4.13	3.24	3.27	3.27	3.19	4.05	4.21
ENSG00000128039.11	SRD5A3	-0.9	3.47	0.00085767	0.0117702	3.18	4.07	3.34	3.25	3.14	2.97	4.06	4.07
ENSG00000135709.12	KIAA0513	-0.9	3.97	0.00317396	0.0243868	3.67	4.58	3.9	3.91	3.38	3.51	4.57	4.58
ENSG00000148572.16	NRBF2	-0.9	3.9	0.00319357	0.0244715	3.6	4.51	3.85	3.8	3.37	3.39	4.57	4.44
ENSG00000102265.12	TIMP1	-0.9	5.61	0.00431231	0.0292101	5.31	6.21	5.57	5.56	5.08	5.04	6.13	6.29
ENSG00000065665.21	SEC61A2	-0.9	3.05	0.00452077	0.0298521	2.75	3.65	2.45	2.56	2.99	2.97	3.69	3.61
ENSG00000135686.13	KLHL36	-0.9	4.37	0.00508527	0.0319117	4.07	4.97	3.78	3.82	4.34	4.33	5.02	4.93
ENSG00000115935.17	WIPF1	-0.9	3.63	0.00699694	0.039045	3.33	4.23	3.64	3.58	3.06	3.04	4.28	4.18
ENSG00000167977.9	KCTD5	-0.89	5.4	7.9492e-05	0.0041985	5.11	6	5.08	5.1	5.12	5.13	5.94	6.06
ENSG00000158882.15	TOMM40L	-0.89	4.76	8.2375e-05	0.0041985	4.47	5.36	4.47	4.46	4.5	4.44	5.34	5.37
ENSG00000111790.14	FGFR1OP2	-0.89	5.14	0.000125	0.0047916	4.85	5.74	4.8	4.78	4.91	4.9	5.78	5.7
ENSG00000159167.12	STC1	-0.89	4.82	0.00021697	0.0058429	4.52	5.42	4.55	4.63	4.45	4.45	5.48	5.35
ENSG00000117448.13	AKR1A1	-0.89	5.46	0.00058873	0.009752	5.17	6.05	5.33	5.29	5.01	5.04	6.02	6.09
ENSG00000187815.10	ZFP69	-0.89	1.53	0.0014384	0.0156412	1.24	2.13	1.33	1.35	1.13	1.11	2.13	2.11
ENSG00000163348.4	PYGO2	-0.89	5.5	0.00404777	0.0282373	5.2	6.1	5.01	4.89	5.45	5.46	6.09	6.11
ENSG00000166025.18	AMOTL1	-0.89	8.42	0.00496691	0.0314321	8.12	9.01	8.35	8.41	7.83	7.91	9.05	8.96
ENSG00000136770.11	DNAJC1	-0.88	4.54	0.00029594	0.0068325	4.25	5.12	4.38	4.29	4.19	4.13	5.12	5.13
ENSG00000137267.6	TUBB2A	-0.88	6.8	0.00049409	0.0087859	6.51	7.38	6.41	6.4	6.61	6.63	7.27	7.5
ENSG00000178921.14	PFAS	-0.88	6.79	0.00212732	0.019413	6.49	7.38	6.27	6.3	6.71	6.68	7.36	7.39
ENSG00000123416.15	TUBA1B	-0.88	10.49	0.00416558	0.0286938	10.19	11.07	9.9	9.99	10.39	10.48	11.04	11.11
ENSG00000105894.11	PTN	-0.88	7.2	0.00739648	0.0405242	6.91	7.8	7.17	7.2	6.64	6.63	7.9	7.69
ENSG00000135622.13	SEMA4F	-0.88	2.51	0.00741679	0.0406042	2.22	3.1	2.4	2.55	1.9	2	3.17	3.02
ENSG00000128340.15	RAC2	-0.88	4.1	0.00805276	0.0426913	3.81	4.69	3.99	4.19	3.51	3.53	4.74	4.63
ENSG00000091844.8	RGS17	-0.87	3.63	0.0006121	0.0099498	3.34	4.22	3.46	3.34	3.19	3.36	4.3	4.14
ENSG00000146540.15	C7orf50	-0.87	6.03	0.000729	0.0109614	5.74	6.62	5.62	5.6	5.92	5.83	6.53	6.7
ENSG00000186792.17	HYAL3	-0.87	1.69	0.00142596	0.0155534	1.41	2.26	1.29	1.39	1.55	1.37	2.2	2.31
ENSG00000138621.12	PPCDC	-0.87	3.43	0.0016897	0.0170799	3.15	4.02	3.34	3.27	3.06	2.91	4.03	4
ENSG00000171757.15	LRRC34	-0.87	3.69	0.00198752	0.0187996	3.4	4.27	3.13	3.32	3.6	3.54	4.27	4.27
ENSG00000171224.9	FAM241B	-0.87	2.72	0.00208656	0.0192765	2.44	3.29	2.33	2.46	2.61	2.34	3.13	3.45
ENSG00000244274.7	DBNDD2	-0.87	2.57	0.0032327	0.0246541	2.29	3.16	2.17	2.01	2.52	2.43	3.15	3.15
ENSG00000158292.7	GPR153	-0.87	1.6	0.00402589	0.0281536	1.32	2.18	1.07	1.62	1.29	1.25	2.19	2.16
ENSG00000260914.3	AC026464.4	-0.87	5	0.00408625	0.0283983	4.71	5.58	4.46	4.49	5.03	4.85	5.63	5.53
ENSG00000254087.8	LYN	-0.87	7.57	0.00611146	0.0359297	7.28	8.16	7	7.03	7.52	7.58	8.19	8.13
ENSG00000178922.16	HYI	-0.87	0.59	0.00711032	0.0395496	0.33	1.17	0.41	0.49	0.31	0	1.04	1.27
ENSG00000137486.17	ARRB1	-0.86	8.3	6.2523e-05	0.00379	8.02	8.88	8.05	8.09	7.95	7.98	8.86	8.89
ENSG00000214517.10	PPME1	-0.86	6.52	0.00014234	0.0049058	6.24	7.09	6.32	6.31	6.16	6.15	7.1	7.09
ENSG00000145439.12	CBR4	-0.86	6.06	0.00033496	0.0072906	5.78	6.64	5.84	5.85	5.69	5.73	6.77	6.52
ENSG00000140598.15	EFL1	-0.86	4.43	0.00050036	0.0088432	4.14	5	4.24	4.23	4.05	4.04	5.09	4.92
ENSG00000120254.15	MTHFD1L	-0.86	5.68	0.00593623	0.0352781	5.4	6.25	5.11	5.15	5.67	5.64	6.25	6.25
ENSG00000179965.11	ZNF771	-0.86	1.86	0.00804815	0.0426828	1.58	2.44	1.96	1.62	1.31	1.41	2.38	2.48
ENSG00000247596.9	TWF2	-0.85	4.28	0.0001619	0.0051478	4	4.84	3.97	4	4.03	3.98	4.81	4.88
ENSG00000150990.8	DHX37	-0.85	6.16	0.00022778	0.0060339	5.88	6.72	5.82	5.79	5.98	5.94	6.65	6.8
ENSG00000034533.11	ASTE1	-0.85	2.99	0.00036844	0.0075868	2.71	3.55	2.67	2.7	2.75	2.7	3.53	3.57
ENSG00000174177.13	CTU2	-0.85	4.58	0.00038186	0.0077378	4.3	5.14	4.32	4.31	4.4	4.15	5.09	5.19
ENSG00000242259.8	C22orf39	-0.85	5.06	0.00061325	0.0099498	4.78	5.62	4.65	4.65	4.92	4.89	5.58	5.67
ENSG00000131848.9	ZSCAN5A	-0.85	2.67	0.00134655	0.0149974	2.39	3.24	2.38	2.18	2.49	2.49	3.17	3.31
ENSG00000185842.15	DNAH14	-0.85	4.18	0.00139107	0.0153135	3.9	4.75	4.06	4.06	3.71	3.76	4.71	4.78
ENSG00000116455.14	WDR77	-0.85	6.71	0.00144508	0.0156874	6.43	7.28	6.59	6.58	6.28	6.25	7.18	7.37
ENSG00000130066.16	SAT1	-0.85	2.97	0.00289274	0.0229566	2.69	3.54	2.41	2.62	2.8	2.9	3.56	3.51
ENSG00000177542.11	SLC25A22	-0.85	4.94	0.00524259	0.0325406	4.66	5.5	4.91	4.9	4.5	4.35	5.44	5.56
ENSG00000163344.6	PMVK	-0.85	4.23	0.00796289	0.0424518	3.95	4.8	4.26	4.19	3.6	3.74	4.79	4.81
ENSG00000186174.12	BCL9L	-0.84	5.84	6.7081e-05	0.0038844	5.56	6.41	5.53	5.55	5.6	5.58	6.41	6.4
ENSG00000083444.17	PLOD1	-0.84	5.83	0.00011675	0.0046526	5.55	6.38	5.57	5.63	5.5	5.48	6.36	6.41
ENSG00000113552.16	GNPDA1	-0.84	6.91	0.00019463	0.0055714	6.63	7.46	6.67	6.74	6.5	6.61	7.45	7.48
ENSG00000105329.9	TGFB1	-0.84	5.15	0.00021813	0.0058626	4.88	5.71	4.84	4.91	4.91	4.83	5.61	5.8
ENSG00000167778.9	SPRYD3	-0.84	5.14	0.00153919	0.01611	4.85	5.7	5.06	5	4.68	4.68	5.72	5.67
ENSG00000173846.13	PLK3	-0.84	2.12	0.00325676	0.0247295	1.85	2.66	1.75	1.95	1.96	1.72	2.49	2.83
ENSG00000121671.11	CRY2	-0.84	4.43	0.00361862	0.0263939	4.15	4.98	3.97	3.9	4.37	4.35	4.89	5.08
ENSG00000108788.11	MLX	-0.83	6.3	0.00011872	0.0046622	6.03	6.86	6	5.99	6.03	6.08	6.78	6.93
ENSG00000164830.18	OXR1	-0.83	5.22	0.00017071	0.0052409	4.95	5.78	4.94	4.95	4.95	4.94	5.86	5.69
ENSG00000053372.5	MRTO4	-0.83	5.72	0.00018478	0.0053971	5.45	6.28	5.38	5.41	5.44	5.54	6.21	6.34
ENSG00000075624.16	ACTB	-0.83	11.05	0.00027882	0.0066641	10.78	11.6	10.85	10.91	10.67	10.67	11.54	11.66
ENSG00000172731.14	LRRC20	-0.83	4.2	0.00041444	0.0079536	3.92	4.76	4.02	3.96	3.84	3.87	4.83	4.69
ENSG00000011465.17	DCN	-0.83	5.16	0.00101768	0.0128978	4.88	5.72	4.93	5.09	4.67	4.85	5.77	5.67
ENSG00000124126.14	PREX1	-0.83	4.73	0.0010483	0.0131316	4.46	5.29	4.61	4.6	4.29	4.32	5.3	5.26
ENSG00000166340.17	TPP1	-0.83	5.42	0.00153859	0.01611	5.14	5.98	4.97	4.97	5.28	5.35	6	5.96
ENSG00000183386.10	FHL3	-0.83	2.09	0.00269429	0.0220957	1.82	2.63	1.69	1.79	2.03	1.75	2.52	2.74
ENSG00000139514.13	SLC7A1	-0.83	7.68	0.00473706	0.0306108	7.4	8.24	7.14	7.2	7.61	7.65	8.32	8.16
ENSG00000035403.17	VCL	-0.83	6.65	0.00498463	0.0315022	6.38	7.21	6.62	6.61	6.13	6.14	7.22	7.19
ENSG00000171617.14	ENC1	-0.83	6.55	0.0077402	0.041749	6.28	7.11	6.46	6.61	6.08	5.96	7.07	7.14
ENSG00000183155.4	RABIF	-0.83	3.88	0.00801935	0.0426252	3.61	4.42	3.81	3.93	3.31	3.35	4.43	4.42
ENSG00000174996.11	KLC2	-0.83	5.87	0.00837453	0.044051	5.6	6.42	5.85	5.89	5.41	5.24	6.43	6.41
ENSG00000182511.12	FES	-0.83	2.76	0.00982024	0.0486064	2.49	3.31	2.78	2.73	2.24	2.18	3.3	3.32
ENSG00000103485.19	QPRT	-0.82	6.03	6.5781e-05	0.0038581	5.75	6.57	5.74	5.75	5.74	5.78	6.59	6.56
ENSG00000173599.14	PC	-0.82	5.79	0.00015711	0.0051215	5.51	6.34	5.59	5.45	5.55	5.46	6.29	6.38
ENSG00000105321.14	CCDC9	-0.82	3.26	0.00039874	0.0079066	3	3.81	2.99	2.99	2.99	2.98	3.86	3.76
ENSG00000100889.11	PCK2	-0.82	5.57	0.00056911	0.009595	5.3	6.12	5.42	5.34	5.26	5.16	6.23	6.02
ENSG00000124104.19	SNX21	-0.82	2.56	0.00059307	0.0097669	2.29	3.11	2.27	2.26	2.3	2.31	3.08	3.14
ENSG00000107554.17	DNMBP	-0.82	3.44	0.007234	0.0399877	3.17	4	2.98	2.85	3.43	3.41	4.04	3.96
ENSG00000175854.12	SWI5	-0.82	2.81	0.00756706	0.0411266	2.54	3.37	2.76	2.78	2.23	2.37	3.46	3.26
ENSG00000014216.15	CAPN1	-0.82	5.04	0.00986504	0.0486928	4.76	5.58	4.42	4.54	5.05	5.03	5.52	5.64
ENSG00000129116.19	PALLD	-0.81	5.16	0.00016181	0.0051478	4.89	5.7	4.83	4.91	4.95	4.88	5.75	5.66
ENSG00000125912.11	NCLN	-0.81	6.96	0.0002415	0.0061857	6.69	7.49	6.75	6.73	6.66	6.61	7.39	7.59
ENSG00000128923.11	MINDY2	-0.81	4.87	0.000905	0.0121735	4.6	5.42	4.7	4.76	4.5	4.45	5.47	5.36
ENSG00000086189.10	DIMT1	-0.81	5.35	0.00129476	0.0147315	5.08	5.89	5.28	5.2	4.89	4.97	5.89	5.9
ENSG00000166016.6	ABTB2	-0.81	4.25	0.00131643	0.0148782	3.98	4.79	4.13	4.12	3.81	3.85	4.81	4.77
ENSG00000129255.16	MPDU1	-0.81	5.05	0.00231814	0.0203462	4.79	5.59	4.58	4.65	4.98	4.93	5.49	5.69
ENSG00000125457.14	MIF4GD	-0.81	2.39	0.00239238	0.0207537	2.12	2.94	1.99	1.98	2.35	2.16	2.9	2.96
ENSG00000187097.12	ENTPD5	-0.81	4.15	0.00303223	0.0236621	3.88	4.7	4.09	4.06	3.7	3.68	4.75	4.64
ENSG00000116353.15	MECR	-0.81	3.4	0.00347208	0.0258209	3.14	3.95	3.33	3.33	2.91	2.97	3.94	3.95
ENSG00000185055.11	EFCAB10	-0.81	1.69	0.00872799	0.0452603	1.42	2.24	1.71	1.5	1.2	1.24	2.37	2.1
ENSG00000085552.17	IGSF9	-0.8	4.03	0.00034422	0.0073185	3.77	4.56	3.82	3.78	3.78	3.68	4.52	4.6
ENSG00000123146.20	ADGRE5	-0.8	4.12	0.0006249	0.0100698	3.86	4.66	3.8	3.72	3.98	3.92	4.7	4.63
ENSG00000269190.6	FBXO17	-0.8	3.92	0.00064385	0.0102706	3.66	4.45	3.67	3.69	3.73	3.55	4.36	4.53
ENSG00000164211.13	STARD4	-0.8	7.62	0.00073729	0.0109746	7.36	8.16	7.18	7.29	7.44	7.51	8.22	8.1
ENSG00000143753.13	DEGS1	-0.8	7.1	0.00084351	0.0116369	6.83	7.62	6.69	6.7	6.93	7	7.6	7.65
ENSG00000182810.6	DDX28	-0.8	4.26	0.00086605	0.0118057	4	4.79	3.96	3.85	4.16	4.02	4.73	4.85
ENSG00000003249.13	DBNDD1	-0.8	5.7	0.0013221	0.0148782	5.43	6.22	5.55	5.62	5.3	5.25	6.19	6.26
ENSG00000072210.18	ALDH3A2	-0.8	4.83	0.00174725	0.017381	4.57	5.37	4.75	4.71	4.38	4.42	5.36	5.37
ENSG00000198931.10	APRT	-0.8	6.5	0.00340974	0.0254702	6.24	7.03	6.45	6.36	6.17	5.96	6.91	7.14
ENSG00000115310.18	RTN4	-0.8	7.07	0.00792045	0.0423185	6.8	7.61	6.54	6.56	7.03	7.08	7.54	7.67
ENSG00000111731.12	C2CD5	-0.79	5.36	0.00013821	0.0048908	5.1	5.89	5.05	5.08	5.14	5.12	5.92	5.86
ENSG00000136444.10	RSAD1	-0.79	5.4	0.00024218	0.0061857	5.13	5.92	5.07	5.06	5.22	5.18	5.88	5.95
ENSG00000103932.12	RPAP1	-0.79	6.72	0.00033641	0.0072906	6.46	7.25	6.52	6.53	6.44	6.33	7.17	7.32
ENSG00000171729.14	TMEM51	-0.79	3.81	0.00038017	0.0077144	3.55	4.34	3.54	3.61	3.57	3.47	4.32	4.35
ENSG00000184436.11	THAP7	-0.79	4.5	0.00067776	0.010563	4.25	5.03	4.12	4.23	4.31	4.31	4.93	5.12
ENSG00000083937.9	CHMP2B	-0.79	4.31	0.00077758	0.0112339	4.05	4.84	3.9	3.99	4.09	4.2	4.88	4.8
ENSG00000198937.9	CCDC167	-0.79	3.56	0.00106411	0.0132375	3.3	4.08	3.35	3.44	3.12	3.28	4.08	4.09
ENSG00000143819.12	EPHX1	-0.79	2.99	0.00155866	0.0161889	2.73	3.52	2.58	2.65	2.8	2.88	3.48	3.55
ENSG00000101811.13	CSTF2	-0.79	4.7	0.00256871	0.0216005	4.44	5.22	4.2	4.31	4.57	4.65	5.24	5.21
ENSG00000262814.8	MRPL12	-0.79	6.69	0.00354334	0.0260987	6.43	7.22	6.29	6.22	6.66	6.54	7.08	7.37
ENSG00000177303.10	CASKIN2	-0.79	4.77	0.00401955	0.0281507	4.51	5.3	4.31	4.28	4.77	4.67	5.28	5.32
ENSG00000054654.16	SYNE2	-0.78	5.1	0.0003236	0.0071689	4.84	5.62	4.92	4.91	4.74	4.78	5.65	5.59
ENSG00000173226.17	IQCB1	-0.78	3.96	0.00061283	0.0099498	3.7	4.49	3.8	3.57	3.68	3.76	4.5	4.48
ENSG00000116906.13	GNPAT	-0.78	6.12	0.00073019	0.0109614	5.86	6.64	5.76	5.72	5.94	6.02	6.62	6.67
ENSG00000115649.16	CNPPD1	-0.78	5.04	0.00115201	0.0138207	4.78	5.55	4.94	4.9	4.65	4.63	5.53	5.57
ENSG00000119004.15	CYP20A1	-0.78	2.78	0.00148152	0.0158243	2.52	3.3	2.63	2.63	2.38	2.44	3.3	3.3
ENSG00000146281.6	PM20D2	-0.78	5.99	0.00180713	0.0177657	5.72	6.51	5.91	5.87	5.58	5.54	6.55	6.47
ENSG00000131876.17	SNRPA1	-0.78	6.58	0.00204484	0.019048	6.31	7.1	6.13	6.17	6.43	6.53	7.15	7.05
ENSG00000087086.15	FTL	-0.78	8.71	0.00220337	0.0196907	8.46	9.23	8.62	8.65	8.3	8.25	9.22	9.24
ENSG00000111652.10	COPS7A	-0.78	6.29	0.00256136	0.0215642	6.03	6.81	5.82	5.86	6.23	6.19	6.78	6.84
ENSG00000071282.12	LMCD1	-0.78	2.42	0.00446155	0.02961	2.17	2.94	2.4	2.23	2.08	1.93	2.93	2.94
ENSG00000157600.12	TMEM164	-0.78	5.56	0.00458474	0.0300321	5.29	6.08	5.08	5.07	5.48	5.53	6.12	6.04
ENSG00000115657.14	ABCB6	-0.78	6.01	0.00584152	0.0349632	5.75	6.53	5.55	5.51	6.03	5.9	6.43	6.62
ENSG00000131652.14	THOC6	-0.78	4.69	0.00786969	0.0421628	4.43	5.2	4.71	4.64	4.25	4.12	5.15	5.25
ENSG00000188636.4	RTL6	-0.78	6.48	0.00803782	0.0426828	6.22	7	6.45	6.49	5.94	5.99	7	7
ENSG00000115526.11	CHST10	-0.77	4.66	0.00022962	0.0060339	4.41	5.18	4.47	4.41	4.36	4.38	5.16	5.19
ENSG00000170854.18	RIOX2	-0.77	6.14	0.00110842	0.0134722	5.88	6.65	6.03	6.01	5.75	5.74	6.69	6.61
ENSG00000104679.11	R3HCC1	-0.77	4.91	0.00124611	0.0144075	4.66	5.42	4.8	4.79	4.48	4.55	5.41	5.43
ENSG00000128185.9	DGCR6L	-0.77	3.98	0.0026871	0.0220758	3.73	4.48	3.64	3.57	3.94	3.75	4.35	4.62
ENSG00000156170.13	NDUFAF6	-0.77	3.53	0.00354696	0.0261038	3.28	4.04	3.17	3.08	3.49	3.37	3.93	4.15
ENSG00000125611.15	CHCHD5	-0.77	2.38	0.00366277	0.0265798	2.12	2.89	1.96	2.02	2.38	2.12	2.9	2.87
ENSG00000169241.19	SLC50A1	-0.77	4.04	0.00407438	0.0283534	3.79	4.55	3.95	4.01	3.57	3.61	4.53	4.57
ENSG00000113387.12	SUB1	-0.77	7.67	0.00497538	0.0314688	7.41	8.19	7.2	7.19	7.62	7.64	8.23	8.14
ENSG00000213719.8	CLIC1	-0.77	6.41	0.00873628	0.0452704	6.16	6.93	5.89	5.93	6.4	6.42	6.9	6.96
ENSG00000143367.16	TUFT1	-0.77	2.94	0.00926065	0.0469292	2.69	3.46	2.45	2.43	2.86	2.98	3.47	3.45
ENSG00000136448.12	NMT1	-0.76	7.65	0.00016136	0.0051478	7.4	8.16	7.34	7.34	7.46	7.47	8.16	8.16
ENSG00000115946.8	PNO1	-0.76	5.09	0.00016805	0.0052409	4.84	5.6	4.86	4.85	4.8	4.86	5.58	5.61
ENSG00000101557.15	USP14	-0.76	6.99	0.00016839	0.0052409	6.74	7.49	6.7	6.67	6.73	6.83	7.49	7.49
ENSG00000158042.8	MRPL17	-0.76	4.83	0.00025405	0.0063131	4.58	5.33	4.59	4.59	4.55	4.59	5.27	5.39
ENSG00000182054.9	IDH2	-0.76	6.11	0.00033869	0.0072906	5.86	6.62	5.8	5.74	5.94	5.94	6.61	6.62
ENSG00000143549.21	TPM3	-0.76	8.09	0.00112902	0.0136064	7.84	8.6	7.68	7.72	7.91	8.03	8.61	8.59
ENSG00000144659.13	SLC25A38	-0.76	4.34	0.00202551	0.0189326	4.08	4.85	3.99	3.88	4.16	4.29	4.84	4.85
ENSG00000122034.15	GTF3A	-0.76	6.82	0.00235336	0.0205414	6.57	7.33	6.76	6.72	6.37	6.43	7.28	7.37
ENSG00000009830.11	POMT2	-0.76	4.77	0.00290391	0.022966	4.52	5.28	4.31	4.38	4.76	4.61	5.27	5.28
ENSG00000146425.11	DYNLT1	-0.76	5.25	0.00401261	0.0281507	5	5.75	4.79	4.81	5.16	5.23	5.76	5.75
ENSG00000196092.14	PAX5	-0.76	5.72	0.00408941	0.0284026	5.47	6.23	5.28	5.25	5.64	5.71	6.23	6.23
ENSG00000198576.4	ARC	-0.76	4.75	0.0043695	0.0294018	4.51	5.25	4.71	4.54	4.39	4.38	5.05	5.45
ENSG00000110104.13	CCDC86	-0.76	6.15	0.0065271	0.0374913	5.9	6.66	5.72	5.64	6.16	6.09	6.59	6.73
ENSG00000188641.13	DPYD	-0.76	4.94	0.00680134	0.0383754	4.69	5.45	4.94	4.9	4.42	4.48	5.45	5.44
ENSG00000084623.11	EIF3I	-0.76	7.04	0.00694597	0.0389138	6.79	7.55	6.54	6.58	6.97	7.07	7.55	7.55
ENSG00000103035.11	PSMD7	-0.75	7.07	0.00019492	0.0055714	6.82	7.56	6.86	6.9	6.74	6.76	7.56	7.57
ENSG00000023191.17	RNH1	-0.75	5.26	0.00059435	0.0097676	5.01	5.76	5	4.9	5.16	4.98	5.7	5.82
ENSG00000136098.17	NEK3	-0.75	3.5	0.00200572	0.0188637	3.25	4	3.15	3.09	3.32	3.43	4.03	3.98
ENSG00000105617.3	LENG1	-0.75	3.07	0.00225566	0.0199444	2.83	3.58	2.84	2.61	3	2.82	3.58	3.57
ENSG00000047579.19	DTNBP1	-0.75	2.22	0.002409	0.0208431	1.98	2.72	1.92	1.92	2.15	1.91	2.66	2.77
ENSG00000103415.12	HMOX2	-0.75	5.69	0.0056333	0.0340261	5.44	6.19	5.23	5.2	5.66	5.66	6.17	6.21
ENSG00000095564.14	BTAF1	-0.74	6.81	0.00019755	0.0056202	6.56	7.3	6.57	6.56	6.6	6.52	7.38	7.23
ENSG00000181396.13	OGFOD3	-0.74	4.76	0.00034599	0.0073266	4.51	5.26	4.45	4.46	4.58	4.56	5.23	5.28
ENSG00000136783.10	NIPSNAP3A	-0.74	3.25	0.00068212	0.0106131	3.01	3.75	3.05	2.95	3	3.02	3.78	3.72
ENSG00000198825.14	INPP5F	-0.74	4.27	0.00211202	0.0193477	4.03	4.76	4.2	4.14	3.84	3.93	4.77	4.76
ENSG00000141076.18	UTP4	-0.74	6.67	0.00223495	0.0198519	6.42	7.16	6.58	6.57	6.26	6.29	7.06	7.27
ENSG00000084070.12	SMAP2	-0.74	5.47	0.00495175	0.031364	5.22	5.96	5.47	5.38	5.01	5.02	5.94	5.98
ENSG00000106034.18	CPED1	-0.74	1.56	0.00671407	0.0380892	1.31	2.06	1.1	1.22	1.41	1.49	2.15	1.97
ENSG00000060642.10	PIGV	-0.74	1.46	0.00726405	0.0400235	1.22	1.96	1.09	1.02	1.42	1.32	2.03	1.89
ENSG00000175711.8	B3GNTL1	-0.74	1.18	0.00851035	0.0444717	0.95	1.68	1.13	1.06	0.83	0.71	1.61	1.72
ENSG00000147383.11	NSDHL	-0.74	5.19	0.00866043	0.0451071	4.94	5.69	4.65	4.76	5.16	5.19	5.62	5.75
ENSG00000278259.4	MYO19	-0.73	5.82	0.00021169	0.0057509	5.58	6.3	5.57	5.58	5.6	5.54	6.24	6.37
ENSG00000115963.13	RND3	-0.73	5.75	0.00028238	0.0067266	5.5	6.23	5.55	5.59	5.42	5.46	6.21	6.25
ENSG00000143575.14	HAX1	-0.73	6.44	0.00048641	0.0087265	6.2	6.93	6.26	6.27	6.12	6.15	7.03	6.83
ENSG00000175166.17	PSMD2	-0.73	8.04	0.00050945	0.0089593	7.8	8.53	7.69	7.71	7.88	7.91	8.49	8.56
ENSG00000167965.18	MLST8	-0.73	5.92	0.00093858	0.0123113	5.67	6.4	5.79	5.76	5.65	5.5	6.35	6.45
ENSG00000068615.18	REEP1	-0.73	2.62	0.00104844	0.0131316	2.38	3.12	2.4	2.37	2.38	2.36	3.15	3.07
ENSG00000171720.10	HDAC3	-0.73	5.08	0.00121232	0.0141637	4.84	5.56	4.68	4.75	4.98	4.93	5.51	5.62
ENSG00000221923.9	ZNF880	-0.73	4.25	0.00132917	0.0149087	4	4.73	4.12	4.1	3.9	3.9	4.8	4.67
ENSG00000121281.12	ADCY7	-0.73	5.46	0.00211788	0.0193701	5.21	5.94	5.37	5.37	5.05	5.06	5.93	5.95
ENSG00000125449.7	ARMC7	-0.73	3.21	0.00679496	0.0383754	2.97	3.7	2.81	2.76	3.14	3.16	3.58	3.81
ENSG00000083454.22	P2RX5	-0.73	5.19	0.00808601	0.0428517	4.95	5.67	4.73	4.7	5.23	5.11	5.61	5.73
ENSG00000080200.10	CRYBG3	-0.72	6.01	0.0001724	0.0052686	5.77	6.48	5.72	5.76	5.81	5.78	6.51	6.46
ENSG00000071626.16	DAZAP1	-0.72	7.29	0.00023	0.0060339	7.05	7.77	7.01	6.99	7.14	7.07	7.73	7.81
ENSG00000141252.20	VPS53	-0.72	5.26	0.0002336	0.0060834	5.02	5.74	5	4.98	5.09	5	5.75	5.73
ENSG00000132382.14	MYBBP1A	-0.72	6.43	0.00028698	0.0067683	6.19	6.9	6.21	6.21	6.24	6.11	6.84	6.97
ENSG00000132286.12	TIMM10B	-0.72	4.92	0.00029338	0.0068112	4.68	5.4	4.68	4.66	4.64	4.75	5.38	5.42
ENSG00000213516.10	RBMXL1	-0.72	5.41	0.00030897	0.0069687	5.17	5.89	5.17	5.07	5.19	5.23	5.92	5.86
ENSG00000115539.14	PDCL3	-0.72	3.59	0.00057464	0.009653	3.36	4.08	3.39	3.33	3.33	3.36	4.1	4.05
ENSG00000158301.18	GPRASP2	-0.72	3.45	0.00090756	0.012183	3.21	3.93	3.15	3.18	3.18	3.32	3.92	3.94
ENSG00000066735.14	KIF26A	-0.72	7.31	0.00155922	0.0161889	7.07	7.79	7.05	6.94	7.14	7.15	7.63	7.95
ENSG00000133935.6	ERG28	-0.72	5.53	0.00169935	0.0171197	5.29	6.01	5.4	5.46	5.17	5.15	5.95	6.07
ENSG00000115129.14	TP53I3	-0.72	4.59	0.00229216	0.0202178	4.36	5.07	4.2	4.24	4.56	4.42	5.01	5.13
ENSG00000180900.19	SCRIB	-0.72	5.9	0.0023395	0.0205084	5.66	6.38	5.84	5.77	5.57	5.47	6.3	6.46
ENSG00000091542.9	ALKBH5	-0.72	5.66	0.0026507	0.0219181	5.42	6.13	5.24	5.28	5.49	5.65	6.16	6.11
ENSG00000213465.8	ARL2	-0.72	5.18	0.00321157	0.0245565	4.94	5.66	5.11	5.12	4.75	4.78	5.68	5.63
ENSG00000061938.18	TNK2	-0.72	4.47	0.00469258	0.0304302	4.23	4.95	4.07	4.05	4.53	4.26	4.95	4.95
ENSG00000089248.7	ERP29	-0.72	7.47	0.0060579	0.0356737	7.23	7.96	7.03	7.03	7.41	7.46	8.05	7.87
ENSG00000158748.4	HTR6	-0.72	0.75	0.00638435	0.0369996	0.53	1.25	0.44	0.39	0.66	0.57	1.17	1.3
ENSG00000105287.12	PRKD2	-0.71	4.91	0.00108094	0.0133316	4.67	5.38	4.58	4.54	4.8	4.77	5.37	5.39
ENSG00000115233.12	PSMD14	-0.71	6.16	0.00426959	0.0290728	5.92	6.63	5.71	5.76	6.06	6.14	6.65	6.61
ENSG00000186395.8	KRT10	-0.71	3.89	0.00586283	0.0350384	3.66	4.36	3.87	3.74	3.58	3.43	4.23	4.48
ENSG00000113360.16	DROSHA	-0.71	6.65	0.00598865	0.0354511	6.42	7.13	6.23	6.19	6.62	6.62	7.15	7.11
ENSG00000116586.11	LAMTOR2	-0.71	4	0.00610375	0.0358992	3.77	4.46	3.93	3.99	3.59	3.55	4.45	4.48
ENSG00000101407.13	TTI1	-0.71	5.84	0.00615882	0.03608	5.61	6.31	5.38	5.42	5.78	5.85	6.32	6.31
ENSG00000130038.9	CRACR2A	-0.71	0.2	0.00658224	0.0376109	-0.02	0.68	-0.1	0	-0.07	0	0.69	0.65
ENSG00000127666.9	TICAM1	-0.71	3.28	0.00883089	0.0455196	3.05	3.76	2.86	2.84	3.37	3.12	3.7	3.82
ENSG00000165271.17	NOL6	-0.7	6.46	0.00062155	0.01005	6.24	6.93	6.32	6.32	6.16	6.14	6.87	6.99
ENSG00000128266.9	GNAZ	-0.7	3.66	0.00082735	0.011521	3.43	4.12	3.35	3.41	3.46	3.49	4.1	4.15
ENSG00000213920.9	MDP1	-0.7	3.39	0.00123029	0.0143111	3.16	3.86	3.16	3.23	3.16	3.09	3.78	3.93
ENSG00000163900.11	TMEM41A	-0.7	5.5	0.00129018	0.0147041	5.27	5.96	5.15	5.14	5.36	5.4	5.91	6.02
ENSG00000105520.10	PLPPR2	-0.7	5.89	0.0013881	0.0153047	5.66	6.36	5.8	5.77	5.56	5.52	6.31	6.4
ENSG00000169193.12	CCDC126	-0.7	3.5	0.00179967	0.0177047	3.27	3.97	3.42	3.32	3.15	3.19	3.97	3.97
ENSG00000175575.12	PAAF1	-0.7	3.06	0.00193067	0.018458	2.83	3.53	2.8	2.98	2.71	2.83	3.56	3.49
ENSG00000196535.16	MYO18A	-0.7	4.08	0.00373865	0.0269656	3.85	4.55	4.04	3.98	3.71	3.67	4.58	4.51
ENSG00000119689.15	DLST	-0.7	7.11	0.00442758	0.0295276	6.88	7.58	6.7	6.69	7.06	7.07	7.56	7.61
ENSG00000090932.10	DLL3	-0.7	4.47	0.0044348	0.029539	4.25	4.93	4.36	4.4	4.13	4.09	4.78	5.08
ENSG00000164442.10	CITED2	-0.7	3.82	0.00502264	0.0316582	3.59	4.29	3.74	3.76	3.45	3.39	4.37	4.2
ENSG00000119718.11	EIF2B2	-0.69	5.6	0.00067454	0.0105444	5.37	6.06	5.32	5.26	5.43	5.48	6.02	6.1
ENSG00000115761.16	NOL10	-0.69	5.96	0.00097095	0.012551	5.73	6.42	5.67	5.59	5.77	5.88	6.44	6.4
ENSG00000115425.14	PECR	-0.69	3.96	0.00106386	0.0132375	3.73	4.42	3.67	3.63	3.79	3.81	4.47	4.38
ENSG00000148339.12	SLC25A25	-0.69	4.86	0.00135377	0.0150542	4.63	5.32	4.5	4.54	4.76	4.73	5.28	5.36
ENSG00000162704.16	ARPC5	-0.69	6.49	0.00142285	0.0155433	6.25	6.96	6.12	6.13	6.37	6.4	6.98	6.92
ENSG00000100075.10	SLC25A1	-0.69	4.69	0.00183795	0.0179572	4.46	5.14	4.34	4.39	4.58	4.54	5.04	5.25
ENSG00000006007.12	GDE1	-0.69	6.01	0.00253361	0.0214705	5.78	6.47	5.61	5.63	5.9	5.96	6.45	6.49
ENSG00000103047.8	TANGO6	-0.69	4.41	0.00284292	0.0228216	4.19	4.87	4.04	4.03	4.33	4.33	4.84	4.9
ENSG00000088727.12	KIF9	-0.69	1.81	0.00391506	0.0276774	1.59	2.27	1.45	1.58	1.67	1.62	2.19	2.34
ENSG00000004975.12	DVL2	-0.69	4.87	0.0044382	0.029539	4.64	5.34	4.45	4.48	4.87	4.77	5.32	5.35
ENSG00000125970.12	RALY	-0.68	7.33	0.00030553	0.0069193	7.1	7.78	7.11	7.15	7.12	7.01	7.72	7.83
ENSG00000103723.14	AP3B2	-0.68	5.44	0.00089688	0.0120951	5.22	5.89	5.32	5.29	5.15	5.11	5.84	5.95
ENSG00000127980.16	PEX1	-0.68	4	0.00091589	0.0122187	3.77	4.46	3.88	3.73	3.74	3.75	4.49	4.42
ENSG00000159685.10	CHCHD6	-0.68	4.55	0.00152044	0.0160553	4.32	5	4.24	4.19	4.45	4.41	4.96	5.05
ENSG00000103707.10	MTFMT	-0.68	4.25	0.00200236	0.0188524	4.03	4.71	3.96	3.86	4.09	4.19	4.7	4.73
ENSG00000169570.10	DTWD2	-0.68	2.67	0.00205642	0.0191191	2.44	3.12	2.53	2.39	2.34	2.48	3.12	3.13
ENSG00000186470.14	BTN3A2	-0.68	3.88	0.00236105	0.0205833	3.66	4.34	3.57	3.5	3.79	3.76	4.38	4.3
ENSG00000204392.11	LSM2	-0.68	4.81	0.0026638	0.0219818	4.59	5.26	4.5	4.5	4.7	4.67	5.11	5.4
ENSG00000185803.10	SLC52A2	-0.68	4.72	0.00282068	0.0227523	4.5	5.17	4.45	4.42	4.59	4.55	5	5.34
ENSG00000277161.2	PIGW	-0.68	6.21	0.00371264	0.0268596	5.98	6.66	5.83	5.8	6.14	6.14	6.59	6.73
ENSG00000145920.15	CPLX2	-0.68	8.87	0.00436268	0.0293793	8.64	9.32	8.81	8.83	8.46	8.46	9.3	9.34
ENSG00000170837.2	GPR27	-0.68	5.23	0.00480723	0.0308603	5	5.68	5.15	5.22	4.83	4.81	5.68	5.68
ENSG00000159884.12	CCDC107	-0.68	1.82	0.00528451	0.0327153	1.6	2.27	1.62	1.76	1.51	1.48	2.2	2.33
ENSG00000176101.12	SSNA1	-0.68	5.14	0.00559321	0.0338755	4.92	5.59	4.79	4.69	5.13	5.05	5.5	5.68
ENSG00000123395.14	ATG101	-0.67	5.52	0.00035422	0.0074096	5.3	5.96	5.33	5.33	5.27	5.26	5.91	6.01
ENSG00000140263.14	SORD	-0.67	6.96	0.00040335	0.0079471	6.74	7.41	6.78	6.8	6.64	6.73	7.46	7.36
ENSG00000177946.6	CENPBD1	-0.67	5.09	0.00045195	0.0083616	4.86	5.54	4.83	4.79	4.9	4.93	5.54	5.54
ENSG00000116044.16	NFE2L2	-0.67	5.87	0.00048606	0.0087265	5.65	6.31	5.65	5.67	5.61	5.65	6.41	6.22
ENSG00000183576.13	SETD3	-0.67	6.31	0.00076669	0.0111962	6.08	6.76	6.01	5.99	6.12	6.21	6.8	6.72
ENSG00000106635.8	BCL7B	-0.67	5	0.00093193	0.0123112	4.78	5.44	4.8	4.72	4.78	4.79	5.33	5.55
ENSG00000154222.14	CC2D1B	-0.67	4.09	0.0010475	0.0131316	3.87	4.54	3.83	3.78	3.95	3.92	4.5	4.57
ENSG00000137714.3	FDX1	-0.67	4.23	0.00123068	0.0143111	4.01	4.67	4.12	4.06	3.91	3.96	4.63	4.71
ENSG00000277203.1	F8A1	-0.67	3.82	0.00275001	0.0223795	3.61	4.27	3.52	3.51	3.69	3.7	4.15	4.38
ENSG00000164933.12	SLC25A32	-0.67	5.78	0.0033493	0.0252038	5.56	6.22	5.76	5.67	5.45	5.38	6.19	6.26
ENSG00000125901.6	MRPS26	-0.67	4.12	0.00385787	0.0274914	3.91	4.55	3.81	3.78	4.03	3.99	4.42	4.69
ENSG00000138028.16	CGREF1	-0.67	5.18	0.00390725	0.0276621	4.96	5.62	4.85	4.76	5.2	5.02	5.59	5.66
ENSG00000110801.13	PSMD9	-0.67	4.9	0.00604018	0.0356259	4.67	5.34	4.48	4.48	4.89	4.84	5.34	5.35
ENSG00000174473.16	GALNTL6	-0.67	2.21	0.00663767	0.0377912	2	2.66	1.83	2.01	2.21	1.9	2.7	2.61
ENSG00000070718.12	AP3M2	-0.66	5.61	0.00026366	0.0064423	5.38	6.05	5.43	5.36	5.38	5.37	6.07	6.03
ENSG00000069020.18	MAST4	-0.66	4.95	0.00040698	0.0079536	4.72	5.39	4.72	4.73	4.72	4.73	5.44	5.35
ENSG00000187778.14	MCRS1	-0.66	5.98	0.00043078	0.0081171	5.76	6.42	5.8	5.68	5.8	5.78	6.36	6.48
ENSG00000204560.10	DHX16	-0.66	5.35	0.00049098	0.0087754	5.13	5.8	5.05	5.11	5.19	5.19	5.81	5.78
ENSG00000167553.15	TUBA1C	-0.66	8.24	0.00059449	0.0097676	8.02	8.69	7.92	7.95	8.1	8.12	8.66	8.71
ENSG00000088256.9	GNA11	-0.66	6.33	0.00067115	0.0105177	6.11	6.77	6.21	6.16	6.04	6.03	6.73	6.81
ENSG00000086504.16	MRPL28	-0.66	5.95	0.00073219	0.0109614	5.73	6.38	5.64	5.68	5.87	5.73	6.38	6.39
ENSG00000110660.15	SLC35F2	-0.66	6.33	0.00092123	0.0122301	6.11	6.77	6.19	6.21	5.98	6.05	6.8	6.73
ENSG00000277586.2	NEFL	-0.66	8.45	0.00100195	0.0128122	8.23	8.89	8.12	8.14	8.3	8.38	8.91	8.88
ENSG00000179094.16	AC129492.1	-0.66	4.95	0.00130199	0.0147665	4.74	5.38	4.62	4.68	4.88	4.76	5.35	5.42
ENSG00000197858.11	GPAA1	-0.66	5.18	0.00176172	0.0174761	4.96	5.62	5.02	5.01	4.99	4.84	5.49	5.75
ENSG00000147872.10	PLIN2	-0.66	3.34	0.00188594	0.018226	3.12	3.77	3.04	3.09	3.16	3.18	3.69	3.86
ENSG00000148335.14	NTMT1	-0.66	6.13	0.00217325	0.0195618	5.91	6.57	5.77	5.78	6.05	6.03	6.53	6.61
ENSG00000110536.14	PTPMT1	-0.66	4.25	0.00246431	0.0211344	4.03	4.7	3.9	3.91	4.16	4.15	4.66	4.72
ENSG00000127580.17	WDR24	-0.66	4.21	0.00308126	0.0238546	4	4.64	4.14	4.08	3.96	3.81	4.59	4.7
ENSG00000213523.10	SRA1	-0.66	4.48	0.00516462	0.032211	4.26	4.92	4.42	4.43	4.16	4.05	4.85	4.98
ENSG00000142528.16	ZNF473	-0.66	5.47	0.00562683	0.0340068	5.25	5.92	5.06	5.08	5.4	5.46	5.97	5.86
ENSG00000100503.23	NIN	-0.65	5.55	0.00027781	0.006651	5.34	5.99	5.36	5.32	5.34	5.32	5.99	5.98
ENSG00000108797.12	CNTNAP1	-0.65	6.89	0.00041268	0.0079536	6.67	7.32	6.65	6.63	6.78	6.63	7.3	7.34
ENSG00000013375.16	PGM3	-0.65	5.78	0.00084469	0.0116369	5.56	6.21	5.49	5.45	5.62	5.67	6.24	6.19
ENSG00000170632.14	ARMC10	-0.65	4.31	0.00146243	0.0157399	4.09	4.74	4.17	4.19	4.02	3.99	4.71	4.76
ENSG00000140859.16	KIFC3	-0.65	4.39	0.00198594	0.0187971	4.18	4.81	4.2	4.3	4.1	4.1	4.71	4.91
ENSG00000130713.16	EXOSC2	-0.65	6.42	0.00219081	0.0196277	6.21	6.86	6.06	6.09	6.36	6.31	6.85	6.86
ENSG00000144591.18	GMPPA	-0.65	4.82	0.00271514	0.02219	4.6	5.25	4.49	4.45	4.78	4.67	5.21	5.29
ENSG00000126067.12	PSMB2	-0.65	6.94	0.00288234	0.0229379	6.72	7.37	6.84	6.89	6.53	6.61	7.36	7.38
ENSG00000070495.14	JMJD6	-0.65	5.86	0.00305718	0.0237586	5.64	6.29	5.47	5.52	5.74	5.82	6.29	6.3
ENSG00000111641.11	NOP2	-0.65	6.86	0.00378205	0.0271686	6.65	7.29	6.53	6.48	6.7	6.87	7.25	7.34
ENSG00000076201.15	PTPN23	-0.65	4.95	0.00439503	0.0294622	4.74	5.38	4.61	4.58	4.95	4.79	5.28	5.47
ENSG00000118894.14	EEF2KMT	-0.65	4.31	0.0049299	0.0313091	4.1	4.73	4.01	3.97	4.25	4.16	4.58	4.88
ENSG00000167840.13	ZNF232	-0.65	3.36	0.00518759	0.0323113	3.15	3.79	2.93	3.14	3.33	3.17	3.74	3.84
ENSG00000007202.15	KIAA0100	-0.64	7.29	0.00018004	0.0053255	7.07	7.71	7.08	7.1	7.06	7.06	7.72	7.71
ENSG00000055070.17	SZRD1	-0.64	7.32	0.00020043	0.0056202	7.11	7.74	7.07	7.1	7.12	7.13	7.73	7.75
ENSG00000169180.11	XPO6	-0.64	8.05	0.00028923	0.0067876	7.84	8.48	7.87	7.88	7.8	7.79	8.43	8.53
ENSG00000114316.12	USP4	-0.64	5	0.00042454	0.0080634	4.79	5.44	4.76	4.81	4.79	4.78	5.46	5.4
ENSG00000134684.10	YARS	-0.64	7.09	0.00046945	0.0085515	6.88	7.52	6.84	6.88	6.89	6.91	7.61	7.43
ENSG00000002919.14	SNX11	-0.64	4.71	0.00072261	0.0109435	4.5	5.14	4.52	4.44	4.45	4.57	5.11	5.17
ENSG00000037897.17	METTL1	-0.64	4.79	0.00072385	0.0109435	4.58	5.21	4.61	4.55	4.59	4.56	5.14	5.28
ENSG00000124120.11	TTPAL	-0.64	4.66	0.00084451	0.0116369	4.45	5.08	4.43	4.55	4.39	4.41	5.11	5.05
ENSG00000103037.11	SETD6	-0.64	4.93	0.00104998	0.0131316	4.72	5.36	4.78	4.77	4.67	4.64	5.28	5.43
ENSG00000114026.21	OGG1	-0.64	3.54	0.00145568	0.0157293	3.33	3.97	3.42	3.34	3.27	3.29	3.98	3.96
ENSG00000119929.13	CUTC	-0.64	3.85	0.00230755	0.020314	3.64	4.29	3.55	3.53	3.7	3.77	4.24	4.32
ENSG00000148120.16	AOPEP	-0.64	5.47	0.00258582	0.021674	5.26	5.89	5.31	5.43	5.18	5.12	5.8	5.98
ENSG00000150455.13	TIRAP	-0.64	4.01	0.00361127	0.0263939	3.8	4.45	3.79	3.63	3.78	4.01	4.45	4.44
ENSG00000167862.10	MRPL58	-0.64	4.63	0.00503297	0.0317083	4.42	5.05	4.3	4.29	4.57	4.52	4.91	5.19
ENSG00000136240.10	KDELR2	-0.64	7.74	0.00517042	0.0322331	7.52	8.16	7.68	7.72	7.35	7.35	8.13	8.19
ENSG00000134779.15	TPGS2	-0.63	5.74	0.00032867	0.0072364	5.53	6.16	5.54	5.51	5.51	5.57	6.14	6.18
ENSG00000116791.14	CRYZ	-0.63	4.32	0.0007734	0.0111962	4.11	4.74	4.07	4.1	4.1	4.17	4.75	4.73
ENSG00000030110.13	BAK1	-0.63	5.05	0.00096402	0.0125296	4.84	5.47	4.84	4.97	4.75	4.82	5.47	5.47
ENSG00000132676.16	DAP3	-0.63	7.01	0.00109145	0.0134032	6.8	7.42	6.72	6.68	6.9	6.9	7.42	7.43
ENSG00000159445.13	THEM4	-0.63	4.33	0.00120708	0.0141637	4.12	4.75	4.19	4.17	4.1	4.02	4.72	4.77
ENSG00000181788.4	SIAH2	-0.63	5.65	0.00222434	0.0197834	5.44	6.06	5.58	5.54	5.3	5.33	6.07	6.06
ENSG00000137842.7	TMEM62	-0.63	3.23	0.00493991	0.0313447	3.02	3.64	2.96	3.23	2.87	3.03	3.61	3.67
ENSG00000137522.18	RNF121	-0.63	4.56	0.00527997	0.0327014	4.35	4.98	4.21	4.18	4.44	4.56	5	4.96
ENSG00000185238.13	PRMT3	-0.63	5.11	0.00599272	0.0354511	4.9	5.53	5.07	5.08	4.73	4.72	5.54	5.51
ENSG00000103540.16	CCP110	-0.63	6.24	0.00649785	0.0373988	6.03	6.66	5.87	5.83	6.2	6.22	6.69	6.63
ENSG00000104331.9	IMPAD1	-0.63	6.76	0.00697209	0.038979	6.55	7.19	6.75	6.72	6.36	6.39	7.23	7.14
ENSG00000103319.12	EEF2K	-0.63	6.08	0.00713326	0.0396617	5.87	6.5	6.07	6.04	5.71	5.65	6.49	6.51
ENSG00000136877.14	FPGS	-0.63	4.61	0.00801631	0.042625	4.4	5.02	4.55	4.51	4.35	4.19	4.86	5.17
ENSG00000164494.12	PDSS2	-0.63	3.99	0.0095829	0.0479218	3.77	4.42	3.63	3.56	3.9	3.99	4.5	4.33
ENSG00000140474.14	ULK3	-0.62	5.79	0.00042818	0.0080894	5.59	6.21	5.6	5.57	5.63	5.55	6.16	6.25
ENSG00000149792.8	MRPL49	-0.62	5.41	0.00079379	0.0113416	5.21	5.82	5.1	5.18	5.26	5.27	5.81	5.84
ENSG00000169299.14	PGM2	-0.62	4.69	0.00080816	0.0114609	4.48	5.1	4.45	4.42	4.55	4.49	5.07	5.13
ENSG00000100522.10	GNPNAT1	-0.62	6.86	0.00083689	0.0116297	6.65	7.28	6.56	6.6	6.72	6.73	7.34	7.22
ENSG00000070785.16	EIF2B3	-0.62	4.6	0.00123793	0.0143678	4.39	5.02	4.32	4.35	4.44	4.46	4.95	5.08
ENSG00000109956.13	B3GAT1	-0.62	4.18	0.0012941	0.0147315	3.97	4.6	3.92	3.9	4.06	4	4.56	4.62
ENSG00000033011.12	ALG1	-0.62	4.85	0.0020254	0.0189326	4.65	5.25	4.65	4.63	4.71	4.6	5.13	5.38
ENSG00000168002.12	POLR2G	-0.62	4.41	0.00289113	0.0229566	4.2	4.82	4.08	4.08	4.31	4.33	4.79	4.84
ENSG00000167491.17	GATAD2A	-0.62	7.44	0.00522471	0.0324579	7.23	7.84	7.09	7.05	7.41	7.37	7.81	7.88
ENSG00000099977.14	DDT	-0.62	5.03	0.00624617	0.036413	4.83	5.43	4.92	4.86	4.84	4.68	5.24	5.62
ENSG00000243725.7	TTC4	-0.62	4.37	0.00641169	0.0370826	4.16	4.78	3.99	4.01	4.28	4.36	4.74	4.82
ENSG00000174151.14	CYB561D1	-0.61	4.17	0.00098815	0.0126813	3.97	4.58	4.01	3.98	3.92	3.93	4.58	4.57
ENSG00000116685.16	KIAA2013	-0.61	5.42	0.00130436	0.0147817	5.22	5.81	5.15	5.16	5.32	5.24	5.74	5.89
ENSG00000105176.18	URI1	-0.61	6.62	0.00132309	0.0148782	6.42	7.03	6.36	6.29	6.48	6.54	7.04	7.01
ENSG00000132330.17	SCLY	-0.61	5.85	0.00137363	0.0152269	5.65	6.26	5.53	5.57	5.76	5.73	6.25	6.27
ENSG00000105854.13	PON2	-0.61	4.79	0.00193803	0.0184911	4.59	5.2	4.49	4.49	4.66	4.71	5.17	5.22
ENSG00000143333.7	RGS16	-0.61	6.97	0.00262813	0.0218661	6.77	7.38	6.86	6.93	6.6	6.68	7.37	7.38
ENSG00000163093.12	BBS5	-0.61	2.69	0.00277236	0.0225016	2.49	3.1	2.52	2.41	2.49	2.53	3.12	3.08
ENSG00000109132.6	PHOX2B	-0.61	6.46	0.00285321	0.0228522	6.26	6.88	6.15	6.12	6.39	6.38	6.94	6.82
ENSG00000110025.13	SNX15	-0.61	2.98	0.0033597	0.0252502	2.79	3.38	2.73	2.73	2.92	2.72	3.36	3.4
ENSG00000131941.8	RHPN2	-0.61	4.42	0.00396712	0.0278932	4.22	4.84	4.14	4.05	4.32	4.38	4.79	4.87
ENSG00000130511.16	SSBP4	-0.61	5.51	0.00420481	0.0287831	5.31	5.91	5.38	5.22	5.41	5.24	5.75	6.07
ENSG00000106125.14	MINDY4	-0.61	3.22	0.00447198	0.0296295	3.02	3.63	3.18	3.06	2.94	2.88	3.62	3.64
ENSG00000182858.14	ALG12	-0.61	4.93	0.0054246	0.0331792	4.73	5.34	4.86	4.91	4.61	4.53	5.31	5.36
ENSG00000198860.12	TSEN15	-0.61	5.41	0.00803885	0.0426828	5.21	5.83	5.05	5.01	5.38	5.4	5.88	5.77
ENSG00000184220.12	CMSS1	-0.61	5.8	0.00940986	0.0473484	5.6	6.2	5.77	5.8	5.42	5.4	6.13	6.27
ENSG00000117450.14	PRDX1	-0.6	8.02	0.00039735	0.0078944	7.82	8.43	7.77	7.86	7.77	7.89	8.43	8.42
ENSG00000136807.13	CDK9	-0.6	5.42	0.00099027	0.012697	5.22	5.81	5.29	5.29	5.16	5.14	5.79	5.84
ENSG00000120314.18	WDR55	-0.6	5.2	0.00112134	0.0135599	5	5.61	4.91	4.95	5.1	5.05	5.58	5.62
ENSG00000118257.16	NRP2	-0.6	4.81	0.00129583	0.0147319	4.61	5.21	4.65	4.67	4.48	4.62	5.23	5.19
ENSG00000175354.20	PTPN2	-0.6	3.57	0.00249825	0.0213449	3.37	3.97	3.28	3.32	3.41	3.46	4.01	3.93
ENSG00000116406.19	EDEM3	-0.6	6.89	0.00361607	0.0263939	6.69	7.29	6.82	6.83	6.55	6.56	7.34	7.24
ENSG00000143776.18	CDC42BPA	-0.6	6.79	0.00402178	0.0281525	6.58	7.19	6.73	6.73	6.45	6.43	7.21	7.16
ENSG00000105576.15	TNPO2	-0.6	8.34	0.00409759	0.0284454	8.14	8.74	8.27	8.31	8.02	7.96	8.74	8.74
ENSG00000140650.12	PMM2	-0.6	5.97	0.00419881	0.0287831	5.78	6.37	5.91	5.92	5.66	5.61	6.33	6.41
ENSG00000182492.16	BGN	-0.6	7.25	0.00437222	0.0294062	7.05	7.65	7.2	7.2	6.94	6.88	7.62	7.68
ENSG00000244509.4	APOBEC3C	-0.6	5.78	0.00443805	0.029539	5.58	6.17	5.71	5.73	5.44	5.42	6.13	6.21
ENSG00000092096.16	SLC22A17	-0.6	3.64	0.00449269	0.0297346	3.44	4.04	3.55	3.52	3.43	3.26	3.98	4.09
ENSG00000166228.9	PCBD1	-0.6	5.1	0.00569438	0.0342842	4.9	5.5	4.7	4.79	5.06	5.05	5.46	5.54
ENSG00000136045.12	PWP1	-0.6	6.39	0.0075725	0.0411404	6.19	6.79	6.35	6.38	5.97	6.05	6.77	6.81
ENSG00000136718.9	IMP4	-0.6	6.34	0.00866563	0.0451177	6.13	6.73	5.93	5.98	6.32	6.31	6.71	6.76
ENSG00000172785.18	CBWD1	-0.59	5.83	0.00040162	0.0079432	5.63	6.22	5.62	5.63	5.63	5.64	6.25	6.2
ENSG00000198843.13	SELENOT	-0.59	7.43	0.00046673	0.0085238	7.24	7.83	7.29	7.28	7.17	7.2	7.81	7.85
ENSG00000175110.11	MRPS22	-0.59	5.28	0.00080903	0.0114609	5.08	5.68	5.03	5.05	5.07	5.17	5.69	5.67
ENSG00000120942.13	UBIAD1	-0.59	4.6	0.00116532	0.0139145	4.41	4.98	4.33	4.41	4.46	4.41	4.95	5.02
ENSG00000092330.18	AL096870.1	-0.59	4.57	0.00120267	0.0141353	4.37	4.96	4.44	4.4	4.36	4.29	4.96	4.96
ENSG00000166347.19	CYB5A	-0.59	4.88	0.00160819	0.0165286	4.68	5.28	4.59	4.61	4.78	4.75	5.27	5.28
ENSG00000119912.16	IDE	-0.59	6.19	0.00175326	0.0174217	5.99	6.58	5.89	5.89	6.09	6.1	6.58	6.59
ENSG00000227500.10	SCAMP4	-0.59	5.89	0.00188798	0.0182275	5.7	6.28	5.77	5.78	5.67	5.56	6.21	6.35
ENSG00000172269.19	DPAGT1	-0.59	5.99	0.00195497	0.0186072	5.8	6.38	5.88	5.9	5.74	5.66	6.32	6.43
ENSG00000076554.15	TPD52	-0.59	6.58	0.00215984	0.0195618	6.39	6.98	6.27	6.29	6.47	6.52	7.02	6.93
ENSG00000131828.13	PDHA1	-0.59	7.19	0.00340248	0.0254454	7	7.58	6.85	6.88	7.11	7.15	7.62	7.55
ENSG00000180198.16	RCC1	-0.59	6.14	0.00343974	0.0256406	5.94	6.54	5.85	5.77	6.08	6.06	6.56	6.51
ENSG00000100997.19	ABHD12	-0.59	5.17	0.004024	0.0281536	4.97	5.56	5.07	5.01	4.97	4.84	5.42	5.7
ENSG00000241360.2	PDXP	-0.59	6.67	0.00417982	0.0287355	6.48	7.06	6.61	6.62	6.34	6.35	7.01	7.12
ENSG00000013523.9	ANGEL1	-0.58	6.15	0.00066399	0.0104749	5.96	6.54	5.97	6.04	5.89	5.95	6.51	6.57
ENSG00000118965.14	WDR35	-0.58	6.42	0.00066837	0.0104871	6.23	6.81	6.24	6.26	6.17	6.24	6.87	6.75
ENSG00000119326.15	CTNNAL1	-0.58	6.4	0.00068711	0.0106251	6.21	6.79	6.17	6.13	6.24	6.28	6.77	6.8
ENSG00000185149.6	NPY2R	-0.58	4.61	0.00085426	0.0117348	4.42	5	4.41	4.45	4.41	4.4	4.99	5.01
ENSG00000128513.16	POT1	-0.58	5.08	0.00121111	0.0141637	4.88	5.47	4.88	4.81	4.87	4.97	5.53	5.42
ENSG00000100441.10	KHNYN	-0.58	6	0.00177998	0.0176082	5.81	6.38	5.76	5.79	5.83	5.85	6.51	6.26
ENSG00000188807.13	TMEM201	-0.58	5.06	0.00328841	0.0249167	4.87	5.44	4.78	4.83	5.01	4.87	5.33	5.55
ENSG00000134851.13	TMEM165	-0.58	6.29	0.00442727	0.0295276	6.1	6.68	5.95	5.97	6.24	6.25	6.68	6.68
ENSG00000108179.14	PPIF	-0.58	6.8	0.00543542	0.033188	6.61	7.19	6.46	6.46	6.76	6.75	7.12	7.26
ENSG00000110844.13	PRPF40B	-0.58	3.17	0.0084736	0.0443448	2.98	3.56	3.13	3.09	2.88	2.83	3.47	3.64
ENSG00000126773.13	PCNX4	-0.58	6.55	0.00850498	0.04446	6.36	6.94	6.19	6.18	6.53	6.53	6.97	6.91
ENSG00000149527.18	PLCH2	-0.58	3.52	0.00911002	0.0463472	3.33	3.91	3.45	3.51	3.18	3.17	3.89	3.92
ENSG00000164970.15	FAM219A	-0.57	6.07	0.00066749	0.0104871	5.88	6.46	5.9	5.92	5.9	5.8	6.48	6.43
ENSG00000175768.13	TOMM5	-0.57	6.1	0.00095507	0.0124474	5.91	6.47	5.96	5.94	5.81	5.92	6.42	6.53
ENSG00000108528.14	SLC25A11	-0.57	5.34	0.0031786	0.0243877	5.15	5.71	5.26	5.27	5.04	5.03	5.71	5.71
ENSG00000186767.6	SPIN4	-0.57	4.69	0.00393535	0.0277777	4.5	5.07	4.38	4.4	4.66	4.54	5.12	5.01
ENSG00000128272.14	ATF4	-0.57	8.53	0.00724261	0.0400198	8.34	8.91	8.2	8.19	8.5	8.49	9.02	8.81
ENSG00000133216.16	EPHB2	-0.57	3.93	0.00727563	0.0400469	3.75	4.31	3.6	3.61	3.85	3.92	4.28	4.34
ENSG00000164221.13	CCDC112	-0.57	3.64	0.00750582	0.040903	3.46	4.03	3.24	3.47	3.53	3.56	4.09	3.96
ENSG00000185774.16	KCNIP4	-0.57	2.93	0.00846961	0.0443402	2.74	3.31	2.88	2.85	2.56	2.66	3.34	3.28
ENSG00000238227.8	TMEM250	-0.57	5.76	0.00930554	0.047073	5.56	6.13	5.37	5.42	5.7	5.77	6.12	6.15
ENSG00000186432.9	KPNA4	-0.56	6.75	0.00063546	0.0102141	6.56	7.12	6.51	6.52	6.58	6.63	7.13	7.12
ENSG00000166986.15	MARS	-0.56	8.17	0.00064281	0.0102706	7.98	8.54	7.99	8.04	7.96	7.95	8.61	8.48
ENSG00000122873.12	CISD1	-0.56	4.96	0.00132328	0.0148782	4.78	5.33	4.82	4.71	4.77	4.8	5.28	5.38
ENSG00000198887.9	SMC5	-0.56	6.29	0.00169393	0.0170893	6.11	6.67	6.05	6	6.16	6.21	6.71	6.63
ENSG00000130479.11	MAP1S	-0.56	5.8	0.00234249	0.020522	5.61	6.17	5.62	5.51	5.67	5.65	6.06	6.28
ENSG00000180263.14	FGD6	-0.56	4.64	0.00246133	0.0211342	4.45	5.02	4.41	4.4	4.42	4.56	5.09	4.94
ENSG00000122203.15	KIAA1191	-0.56	5.96	0.00289136	0.0229566	5.78	6.34	5.85	5.92	5.62	5.71	6.34	6.34
ENSG00000114023.15	FAM162A	-0.56	5.35	0.00289229	0.0229566	5.17	5.72	5.22	5.29	5.02	5.14	5.77	5.67
ENSG00000127314.18	RAP1B	-0.56	6.37	0.00614931	0.0360629	6.18	6.75	6.05	6.06	6.22	6.41	6.78	6.71
ENSG00000003987.14	MTMR7	-0.56	2.79	0.0066068	0.0376908	2.6	3.16	2.59	2.73	2.6	2.48	3.22	3.1
ENSG00000100263.14	RHBDD3	-0.56	4.96	0.00769161	0.0415656	4.78	5.33	4.9	4.89	4.74	4.6	5.21	5.45
ENSG00000109534.17	GAR1	-0.56	5	0.00895909	0.0458413	4.81	5.38	4.64	4.66	4.91	5.02	5.41	5.34
ENSG00000132591.12	ERAL1	-0.56	5.19	0.00974592	0.0483903	5	5.55	4.82	4.89	5.2	5.09	5.45	5.66
ENSG00000170348.9	TMED10	-0.55	8.33	0.00055292	0.0093878	8.15	8.7	8.1	8.15	8.13	8.21	8.73	8.66
ENSG00000169905.12	TOR1AIP2	-0.55	6.51	0.00089662	0.0120951	6.33	6.88	6.36	6.39	6.24	6.31	6.89	6.86
ENSG00000139405.16	RITA1	-0.55	4.92	0.00117708	0.014008	4.74	5.29	4.72	4.68	4.76	4.79	5.27	5.31
ENSG00000163378.14	EOGT	-0.55	4.85	0.00155664	0.0161889	4.66	5.21	4.69	4.74	4.64	4.58	5.22	5.2
ENSG00000185133.14	INPP5J	-0.55	4.99	0.00284689	0.0228216	4.8	5.36	4.76	4.68	4.96	4.81	5.38	5.33
ENSG00000176393.11	RNPEP	-0.55	5.39	0.00299643	0.0234528	5.21	5.75	5.08	5.18	5.31	5.26	5.67	5.83
ENSG00000106245.11	BUD31	-0.55	6.47	0.00380104	0.0272349	6.28	6.84	6.15	6.19	6.37	6.42	6.89	6.78
ENSG00000103342.13	GSPT1	-0.55	8.62	0.00395432	0.0278444	8.44	8.99	8.32	8.31	8.52	8.61	9	8.98
ENSG00000127870.17	RNF6	-0.55	5.86	0.00445867	0.02961	5.67	6.23	5.55	5.57	5.78	5.79	6.31	6.15
ENSG00000104375.17	STK3	-0.55	3.96	0.00533738	0.0329281	3.78	4.34	3.73	3.63	3.81	3.93	4.37	4.3
ENSG00000109323.10	MANBA	-0.55	3.47	0.00650443	0.0374064	3.29	3.85	3.34	3.29	3.15	3.37	3.95	3.74
ENSG00000111639.8	MRPL51	-0.55	6.54	0.00799732	0.0425558	6.35	6.9	6.52	6.5	6.14	6.26	6.92	6.89
ENSG00000111412.6	C12orf49	-0.54	6.19	0.00059721	0.0097784	6.01	6.55	6.01	6.04	5.99	6	6.54	6.56
ENSG00000176095.12	IP6K1	-0.54	6.04	0.00063407	0.010206	5.86	6.41	5.85	5.87	5.84	5.87	6.37	6.44
ENSG00000128595.17	CALU	-0.54	8.69	0.00078434	0.0112813	8.51	9.06	8.55	8.56	8.41	8.52	9.1	9.02
ENSG00000205726.15	ITSN1	-0.54	5.49	0.00110207	0.0134722	5.31	5.86	5.24	5.29	5.33	5.38	5.86	5.85
ENSG00000147955.17	SIGMAR1	-0.54	7.31	0.00245028	0.0210766	7.13	7.67	7.04	7.02	7.25	7.2	7.63	7.72
ENSG00000105355.9	PLIN3	-0.54	4.17	0.00300432	0.0234888	4	4.54	4.08	4.06	3.9	3.94	4.54	4.53
ENSG00000153048.11	CARHSP1	-0.54	5.51	0.00390199	0.0276399	5.33	5.86	5.22	5.2	5.44	5.44	5.84	5.88
ENSG00000128928.9	IVD	-0.54	6.64	0.00481812	0.0308745	6.46	7	6.34	6.33	6.63	6.54	6.97	7.03
ENSG00000204316.12	MRPL38	-0.54	5.97	0.00508886	0.0319202	5.8	6.33	5.78	5.71	5.9	5.79	6.17	6.48
ENSG00000123240.17	OPTN	-0.54	2.83	0.00604166	0.0356259	2.66	3.2	2.63	2.59	2.73	2.66	3.27	3.12
ENSG00000174238.14	PITPNA	-0.54	5.71	0.00726456	0.0400235	5.54	6.07	5.37	5.42	5.65	5.7	6.02	6.12
ENSG00000095627.9	TDRD1	-0.54	6.38	0.00984236	0.0486483	6.2	6.74	6.37	6.37	6.03	6.04	6.73	6.75
ENSG00000086848.15	ALG9	-0.53	5.41	0.00144936	0.0157124	5.24	5.77	5.28	5.29	5.13	5.24	5.76	5.78
ENSG00000168924.15	LETM1	-0.53	6.78	0.00199943	0.0188373	6.6	7.12	6.53	6.51	6.72	6.65	7.1	7.15
ENSG00000175416.13	CLTB	-0.53	4.98	0.00201937	0.0189196	4.8	5.33	4.86	4.81	4.77	4.76	5.25	5.4
ENSG00000154473.18	BUB3	-0.53	6.91	0.00438995	0.0294622	6.74	7.27	6.62	6.61	6.88	6.84	7.25	7.29
ENSG00000148690.12	FRA10AC1	-0.53	3.84	0.00542909	0.0331792	3.66	4.2	3.72	3.75	3.64	3.53	4.27	4.12
ENSG00000151348.14	EXT2	-0.53	5.47	0.00560819	0.0339374	5.3	5.83	5.43	5.42	5.15	5.21	5.78	5.87
ENSG00000163866.9	SMIM12	-0.53	4.9	0.00644977	0.0372575	4.73	5.25	4.81	4.9	4.56	4.64	5.22	5.28
ENSG00000135845.10	PIGC	-0.53	4.85	0.00691335	0.0387872	4.67	5.21	4.81	4.81	4.52	4.55	5.22	5.19
ENSG00000085449.15	WDFY1	-0.53	6.09	0.00726111	0.0400235	5.92	6.45	5.77	5.78	6.04	6.07	6.52	6.38
ENSG00000172572.6	PDE3A	-0.53	4.27	0.00776554	0.0418223	4.09	4.63	3.97	4.17	4.01	4.2	4.75	4.51
ENSG00000196730.13	DAPK1	-0.53	5.88	0.00877555	0.0454243	5.71	6.23	5.81	5.9	5.6	5.52	6.26	6.2
ENSG00000181381.13	DDX60L	-0.53	2.87	0.00939439	0.0473041	2.69	3.24	2.59	2.68	2.64	2.85	3.31	3.16
ENSG00000067955.15	CBFB	-0.52	7.28	0.00091608	0.0122187	7.11	7.63	7.12	7.18	7.08	7.04	7.65	7.61
ENSG00000099341.11	PSMD8	-0.52	7.3	0.00100347	0.01282	7.13	7.65	7.16	7.18	7.1	7.07	7.6	7.7
ENSG00000131446.16	MGAT1	-0.52	5.38	0.00122829	0.0143066	5.21	5.72	5.23	5.22	5.22	5.16	5.68	5.76
ENSG00000143164.15	DCAF6	-0.52	5.66	0.00172872	0.0172811	5.48	6.01	5.55	5.55	5.38	5.46	6.02	6
ENSG00000160410.15	SHKBP1	-0.52	5.07	0.00195208	0.0186003	4.9	5.42	4.83	4.88	4.98	4.91	5.38	5.45
ENSG00000155636.15	RBM45	-0.52	2.99	0.00797112	0.0424798	2.82	3.34	2.67	2.77	2.92	2.89	3.34	3.33
ENSG00000140564.12	FURIN	-0.51	5.26	0.00166075	0.0169133	5.08	5.59	5.07	5.03	5.17	5.07	5.59	5.6
ENSG00000092964.18	DPYSL2	-0.51	7.22	0.00167629	0.0169835	7.05	7.56	6.97	6.99	7.07	7.16	7.58	7.54
ENSG00000156026.14	MCU	-0.51	4.76	0.00294748	0.0232226	4.6	5.11	4.49	4.57	4.62	4.69	5.12	5.09
ENSG00000121644.19	DESI2	-0.51	6.6	0.00360896	0.026391	6.43	6.95	6.54	6.52	6.28	6.39	6.97	6.92
ENSG00000104221.12	BRF2	-0.51	4.15	0.00455336	0.029932	3.98	4.48	4.01	4.01	3.92	3.99	4.38	4.59
ENSG00000162972.10	MAIP1	-0.51	4.46	0.00580319	0.034763	4.3	4.8	4.32	4.23	4.28	4.36	4.67	4.92
ENSG00000107829.15	FBXW4	-0.51	3.38	0.00690083	0.038778	3.21	3.73	3.31	3.3	3.13	3.12	3.74	3.71
ENSG00000128203.7	ASPHD2	-0.51	2.56	0.00695896	0.038951	2.39	2.91	2.44	2.43	2.33	2.36	2.92	2.88
ENSG00000101365.21	IDH3B	-0.51	5.59	0.00812782	0.0430252	5.42	5.94	5.26	5.29	5.59	5.54	5.96	5.92
ENSG00000258429.2	PDF	-0.51	4.08	0.0084221	0.0441889	3.91	4.42	4.07	3.94	3.88	3.73	4.39	4.44
ENSG00000168282.5	MGAT2	-0.51	6.24	0.0098604	0.0486928	6.07	6.58	5.9	5.93	6.21	6.23	6.59	6.57
ENSG00000196510.12	ANAPC7	-0.5	6.89	0.00081019	0.0114609	6.72	7.22	6.69	6.72	6.72	6.77	7.21	7.23
ENSG00000167130.18	DOLPP1	-0.5	5.93	0.00111427	0.0135087	5.77	6.27	5.82	5.74	5.73	5.77	6.25	6.28
ENSG00000123297.19	TSFM	-0.5	5.55	0.00118129	0.0140296	5.38	5.88	5.37	5.36	5.38	5.41	5.85	5.91
ENSG00000155660.11	PDIA4	-0.5	7.59	0.00150266	0.0159741	7.42	7.92	7.38	7.37	7.44	7.5	7.86	7.98
ENSG00000169359.16	SLC33A1	-0.5	5.74	0.00150589	0.0159846	5.57	6.07	5.54	5.61	5.56	5.56	6.13	6.01
ENSG00000106105.14	GARS	-0.5	8.53	0.00209257	0.0192936	8.37	8.86	8.42	8.38	8.32	8.34	8.96	8.76
ENSG00000101310.17	SEC23B	-0.5	6.68	0.00210742	0.0193477	6.51	7.01	6.55	6.6	6.39	6.5	7	7.02
ENSG00000128791.12	TWSG1	-0.5	4.98	0.00273696	0.0223171	4.81	5.31	4.79	4.73	4.88	4.83	5.38	5.25
ENSG00000136271.10	DDX56	-0.5	6.56	0.00375825	0.0270522	6.39	6.89	6.34	6.34	6.52	6.37	6.79	6.99
ENSG00000173409.14	ARV1	-0.5	4.8	0.00656827	0.0375787	4.64	5.13	4.5	4.56	4.72	4.77	5.09	5.18
ENSG00000261609.7	GAN	-0.5	3.96	0.00721195	0.0399433	3.8	4.3	3.88	3.93	3.7	3.68	4.3	4.29
ENSG00000185973.11	TMLHE	-0.5	3.55	0.00870381	0.0452056	3.38	3.88	3.42	3.44	3.22	3.43	3.96	3.81
ENSG00000140403.12	DNAJA4	-0.5	2.13	0.00954761	0.0478051	1.97	2.46	1.92	2.03	1.94	1.97	2.42	2.5
ENSG00000163319.11	MRPS18C	-0.5	4.47	0.00982912	0.0486166	4.3	4.8	4.13	4.2	4.42	4.44	4.77	4.83
ENSG00000165916.8	PSMC3	-0.49	6.17	0.00120524	0.0141538	6.01	6.5	5.98	6.08	5.99	5.99	6.48	6.52
ENSG00000124155.18	PIGT	-0.49	6.69	0.00151026	0.0159953	6.53	7.02	6.51	6.52	6.6	6.5	6.96	7.08
ENSG00000113300.12	CNOT6	-0.49	6.42	0.00262946	0.0218661	6.26	6.75	6.31	6.36	6.17	6.19	6.78	6.71
ENSG00000163832.16	ELP6	-0.49	4.56	0.0027509	0.0223795	4.4	4.88	4.35	4.47	4.37	4.42	4.87	4.9
ENSG00000110583.13	NAA40	-0.49	5.04	0.00324566	0.0246715	4.88	5.37	4.76	4.88	4.92	4.92	5.41	5.32
ENSG00000178974.10	FBXO34	-0.49	5.24	0.00474294	0.0306108	5.08	5.57	5.16	5.2	4.97	4.99	5.58	5.56
ENSG00000204394.13	VARS	-0.49	7.8	0.00560664	0.0339374	7.63	8.12	7.53	7.5	7.77	7.73	8.09	8.15
ENSG00000156603.18	MED19	-0.49	3.04	0.00605788	0.0356737	2.88	3.37	2.93	2.84	2.86	2.86	3.32	3.41
ENSG00000162910.19	MRPL55	-0.49	4.16	0.00667965	0.0379392	4	4.49	4.02	3.97	4.05	3.97	4.36	4.61
ENSG00000160007.18	ARHGAP35	-0.48	7.31	0.00109594	0.0134121	7.15	7.63	7.18	7.19	7.08	7.14	7.64	7.63
ENSG00000204356.14	NELFE	-0.48	5.56	0.00163013	0.0166939	5.4	5.88	5.38	5.35	5.44	5.44	5.89	5.88
ENSG00000157916.20	RER1	-0.48	5.7	0.00333344	0.025111	5.54	6.02	5.48	5.45	5.64	5.61	6	6.04
ENSG00000154096.13	THY1	-0.48	8.51	0.00381139	0.027283	8.35	8.83	8.42	8.48	8.24	8.26	8.81	8.85
ENSG00000052126.14	PLEKHA5	-0.48	4.96	0.00465061	0.0302917	4.8	5.29	4.91	4.85	4.67	4.78	5.32	5.25
ENSG00000123191.14	ATP7B	-0.48	3.51	0.0077459	0.0417639	3.35	3.84	3.28	3.47	3.35	3.3	3.89	3.77
ENSG00000102225.16	CDK16	-0.47	7.25	0.00171083	0.0171941	7.1	7.57	7.15	7.16	7.05	7.03	7.58	7.56
ENSG00000117298.16	ECE1	-0.47	6.7	0.00217061	0.0195618	6.54	7.01	6.57	6.63	6.51	6.47	7.04	6.98
ENSG00000165282.13	PIGO	-0.47	4.68	0.00256665	0.021596	4.52	4.99	4.48	4.52	4.57	4.51	4.98	4.99
ENSG00000136816.16	TOR1B	-0.47	4.83	0.00258394	0.021674	4.67	5.13	4.66	4.67	4.67	4.69	5.09	5.18
ENSG00000117133.11	RPF1	-0.47	5.14	0.00294908	0.0232226	4.97	5.46	4.92	4.92	5.01	5.05	5.49	5.42
ENSG00000204564.12	C6orf136	-0.47	4.08	0.0036491	0.0265218	3.92	4.39	3.97	3.91	3.92	3.9	4.38	4.4
ENSG00000124275.14	MTRR	-0.47	5.19	0.0038969	0.0276176	5.03	5.5	4.95	4.96	5.13	5.09	5.5	5.5
ENSG00000100138.15	SNU13	-0.47	7.93	0.00440852	0.0295063	7.77	8.24	7.67	7.67	7.86	7.88	8.23	8.25
ENSG00000140307.11	GTF2A2	-0.47	6.44	0.0044174	0.0295276	6.29	6.75	6.23	6.16	6.37	6.39	6.73	6.77
ENSG00000103061.13	SLC7A6OS	-0.47	5.18	0.00446488	0.02961	5.02	5.5	5.08	5.11	4.96	4.94	5.55	5.44
ENSG00000136933.16	RABEPK	-0.47	5.08	0.00472555	0.0305841	4.93	5.39	4.88	4.81	5.04	4.98	5.38	5.41
ENSG00000048991.16	R3HDM1	-0.47	6.03	0.00545703	0.0332629	5.87	6.34	5.97	5.95	5.79	5.78	6.41	6.27
ENSG00000134575.11	ACP2	-0.47	4.38	0.00611896	0.035959	4.23	4.7	4.24	4.36	4.17	4.13	4.69	4.7
ENSG00000204227.5	RING1	-0.47	4.68	0.00666384	0.0378797	4.52	5	4.41	4.44	4.59	4.64	5.01	4.98
ENSG00000101413.11	RPRD1B	-0.46	5.63	0.00157625	0.0162944	5.48	5.94	5.5	5.51	5.46	5.46	5.94	5.94
ENSG00000161847.14	RAVER1	-0.46	6.56	0.00288214	0.0229379	6.41	6.87	6.49	6.41	6.39	6.35	6.8	6.94
ENSG00000230124.8	ACBD6	-0.46	6.22	0.0028897	0.0229566	6.06	6.53	6.04	5.96	6.12	6.13	6.51	6.54
ENSG00000114209.15	PDCD10	-0.46	5.8	0.00289576	0.022966	5.65	6.11	5.66	5.69	5.54	5.69	6.15	6.06
ENSG00000072134.15	EPN2	-0.46	5.13	0.00304107	0.0236981	4.98	5.44	4.95	4.94	5.05	4.98	5.48	5.4
ENSG00000013275.7	PSMC4	-0.46	6.91	0.00650296	0.0374064	6.76	7.21	6.87	6.86	6.64	6.67	7.16	7.27
ENSG00000170471.15	RALGAPB	-0.46	6.67	0.00673011	0.038165	6.52	6.97	6.61	6.64	6.4	6.41	7.01	6.94
ENSG00000011275.18	RNF216	-0.45	6.57	0.0013216	0.0148782	6.42	6.88	6.4	6.4	6.46	6.41	6.89	6.86
ENSG00000101152.11	DNAJC5	-0.45	6.95	0.00188865	0.0182275	6.8	7.25	6.81	6.87	6.77	6.75	7.22	7.27
ENSG00000136463.8	TACO1	-0.45	4.86	0.00465754	0.030323	4.71	5.16	4.64	4.73	4.72	4.77	5.1	5.22
ENSG00000186298.11	PPP1CC	-0.45	8.59	0.00518038	0.0322811	8.44	8.89	8.34	8.34	8.51	8.57	8.89	8.89
ENSG00000141034.9	GID4	-0.45	3.55	0.00648789	0.0373716	3.41	3.86	3.4	3.38	3.36	3.47	3.87	3.84
ENSG00000112210.12	RAB23	-0.45	4.46	0.00771146	0.0416097	4.32	4.77	4.19	4.27	4.4	4.4	4.78	4.75
ENSG00000079313.15	REXO1	-0.45	6.5	0.00852576	0.0445359	6.35	6.8	6.29	6.22	6.46	6.44	6.71	6.89
ENSG00000167721.10	TSR1	-0.44	6.85	0.00369649	0.02677	6.7	7.14	6.62	6.64	6.75	6.79	7.13	7.15
ENSG00000104142.11	VPS18	-0.44	5.5	0.00406999	0.0283504	5.36	5.79	5.39	5.44	5.29	5.29	5.76	5.82
ENSG00000107937.19	GTPBP4	-0.44	7.48	0.00499579	0.0315448	7.34	7.78	7.26	7.24	7.38	7.46	7.79	7.76
ENSG00000113460.12	BRIX1	-0.44	6.15	0.00534627	0.0329402	6.01	6.45	5.92	5.93	6.06	6.12	6.41	6.49
ENSG00000177646.19	ACAD9	-0.44	5.86	0.00653516	0.0374991	5.71	6.15	5.59	5.65	5.85	5.74	6.13	6.17
ENSG00000087111.21	PIGS	-0.44	6.44	0.0078969	0.0422582	6.3	6.73	6.4	6.42	6.17	6.2	6.72	6.75
ENSG00000196152.10	ZNF79	-0.44	3.41	0.00870601	0.0452056	3.27	3.71	3.24	3.32	3.19	3.3	3.75	3.67
ENSG00000188735.13	TMEM120B	-0.44	5.86	0.00932862	0.0471153	5.72	6.15	5.85	5.8	5.66	5.57	6.18	6.13
ENSG00000100764.14	PSMC1	-0.44	7.36	0.00961052	0.0479923	7.21	7.66	7.33	7.33	7.06	7.12	7.66	7.65
ENSG00000141569.12	TRIM65	-0.44	5.38	0.00962355	0.0479998	5.24	5.67	5.12	5.13	5.35	5.35	5.68	5.67
ENSG00000228474.6	OST4	-0.43	6.48	0.00208947	0.01929	6.34	6.77	6.32	6.38	6.32	6.33	6.72	6.82
ENSG00000096060.14	FKBP5	-0.43	7.16	0.00217163	0.0195618	7.02	7.45	7.06	7.06	6.94	7.01	7.45	7.45
ENSG00000146535.14	GNA12	-0.43	6.41	0.00307183	0.0238241	6.27	6.7	6.32	6.32	6.22	6.22	6.66	6.73
ENSG00000131503.21	ANKHD1	-0.43	7.03	0.00331898	0.0250471	6.88	7.32	6.96	6.85	6.8	6.93	7.36	7.28
ENSG00000161956.13	SENP3	-0.43	6.17	0.00346271	0.0257848	6.03	6.46	6.11	6.06	5.98	5.96	6.43	6.49
ENSG00000111845.5	PAK1IP1	-0.43	5.05	0.00432566	0.0292689	4.91	5.34	4.86	4.9	4.87	4.99	5.3	5.37
ENSG00000136146.14	MED4	-0.43	6.03	0.00604107	0.0356259	5.89	6.32	5.82	5.8	5.95	5.99	6.38	6.27
ENSG00000160685.13	ZBTB7B	-0.43	4.9	0.00616487	0.03608	4.75	5.19	4.71	4.66	4.8	4.83	5.22	5.15
ENSG00000169188.5	APEX2	-0.43	4.73	0.00694685	0.0389138	4.59	5.01	4.66	4.63	4.54	4.52	4.94	5.08
ENSG00000141480.18	ARRB2	-0.43	4.79	0.00850368	0.04446	4.65	5.08	4.57	4.61	4.8	4.62	5.04	5.11
ENSG00000118420.17	UBE3D	-0.43	3.57	0.00892622	0.0457553	3.43	3.85	3.48	3.41	3.38	3.43	3.8	3.9
ENSG00000018699.13	TTC27	-0.43	4.26	0.0099725	0.0490533	4.12	4.55	3.98	4.13	4.15	4.21	4.52	4.58
ENSG00000071127.17	WDR1	-0.42	6.59	0.00223836	0.0198557	6.45	6.88	6.46	6.46	6.47	6.41	6.83	6.92
ENSG00000130311.11	DDA1	-0.42	5.49	0.00409957	0.0284454	5.35	5.78	5.39	5.35	5.41	5.26	5.75	5.8
ENSG00000100994.12	PYGB	-0.42	6.06	0.00434776	0.0293258	5.92	6.34	6.02	5.91	5.88	5.86	6.3	6.38
ENSG00000141425.18	RPRD1A	-0.42	6.9	0.00467925	0.0303886	6.76	7.19	6.81	6.83	6.68	6.71	7.26	7.11
ENSG00000137166.15	FOXP4	-0.42	4.38	0.00735997	0.040433	4.24	4.65	4.3	4.24	4.22	4.19	4.59	4.71
ENSG00000170445.15	HARS	-0.42	6.31	0.00949557	0.0476451	6.17	6.59	6.02	6.1	6.27	6.28	6.59	6.6
ENSG00000169855.20	ROBO1	-0.41	7.33	0.0017823	0.0176116	7.19	7.61	7.21	7.2	7.15	7.2	7.62	7.59
ENSG00000143106.13	PSMA5	-0.41	6.8	0.00340674	0.0254612	6.66	7.07	6.62	6.62	6.68	6.73	7.03	7.11
ENSG00000104635.14	SLC39A14	-0.41	8.2	0.00388043	0.0275557	8.06	8.48	8.13	8.14	7.97	8.02	8.47	8.48
ENSG00000107819.13	SFXN3	-0.41	4.49	0.00642861	0.0371503	4.36	4.76	4.3	4.36	4.38	4.37	4.81	4.72
ENSG00000010165.20	EEF1AKNMT	-0.41	6.45	0.00746418	0.040754	6.32	6.72	6.4	6.41	6.23	6.22	6.69	6.76
ENSG00000156453.13	PCDH1	-0.41	6.71	0.00753421	0.0409992	6.58	6.99	6.51	6.47	6.66	6.68	6.99	6.98
ENSG00000131669.10	NINJ1	-0.41	3.81	0.00892094	0.0457447	3.68	4.08	3.7	3.64	3.72	3.63	4.06	4.1
ENSG00000137492.8	THAP12	-0.41	6.93	0.00939672	0.0473041	6.79	7.2	6.73	6.67	6.82	6.95	7.2	7.2
ENSG00000156110.13	ADK	-0.4	6	0.00308525	0.0238726	5.86	6.27	5.89	5.86	5.87	5.83	6.23	6.31
ENSG00000112237.13	CCNC	-0.4	6.86	0.0031034	0.0239536	6.73	7.13	6.68	6.69	6.75	6.8	7.14	7.13
ENSG00000138246.17	DNAJC13	-0.4	7.19	0.00336438	0.0252505	7.06	7.46	7.03	7.05	7.02	7.13	7.5	7.42
ENSG00000180992.7	MRPL14	-0.4	5.71	0.00358951	0.0263028	5.58	5.98	5.54	5.54	5.61	5.62	5.96	5.99
ENSG00000165792.17	METTL17	-0.4	5.8	0.00514396	0.0321385	5.67	6.06	5.67	5.72	5.72	5.58	6.04	6.09
ENSG00000102471.14	NDFIP2	-0.4	6.42	0.00553348	0.0335995	6.28	6.69	6.36	6.35	6.23	6.19	6.69	6.68
ENSG00000111358.14	GTF2H3	-0.4	5.75	0.00577153	0.0346316	5.61	6.02	5.57	5.53	5.7	5.65	6.06	5.98
ENSG00000133731.10	IMPA1	-0.4	5.47	0.00733063	0.0403185	5.34	5.73	5.24	5.3	5.44	5.37	5.75	5.72
ENSG00000029639.11	TFB1M	-0.4	3.86	0.00939772	0.0473041	3.73	4.13	3.66	3.76	3.77	3.73	4.15	4.12
ENSG00000111328.7	CDK2AP1	-0.4	7.02	0.00942644	0.0473769	6.89	7.29	6.82	6.86	6.94	6.93	7.16	7.42
ENSG00000188342.12	GTF2F2	-0.39	5.7	0.0042965	0.0291363	5.56	5.96	5.62	5.54	5.52	5.58	5.93	5.99
ENSG00000084774.14	CAD	-0.39	8.06	0.00453898	0.0299065	7.93	8.32	7.99	7.97	7.94	7.83	8.3	8.34
ENSG00000244462.8	RBM12	-0.39	7.68	0.00519204	0.0323113	7.55	7.95	7.49	7.49	7.56	7.66	7.97	7.92
ENSG00000144468.17	RHBDD1	-0.39	5.3	0.00565469	0.034074	5.17	5.56	5.21	5.22	5.11	5.14	5.6	5.53
ENSG00000081014.11	AP4E1	-0.39	5.4	0.00586199	0.0350384	5.27	5.66	5.19	5.25	5.28	5.35	5.66	5.66
ENSG00000259494.2	MRPL46	-0.39	5.13	0.00674542	0.0382214	5	5.39	5.06	4.96	5.02	4.96	5.34	5.44
ENSG00000151498.11	ACAD8	-0.39	4.77	0.00679825	0.0383754	4.65	5.04	4.65	4.62	4.71	4.59	5.05	5.02
ENSG00000274523.5	RCC1L	-0.39	5.82	0.00726795	0.0400235	5.7	6.08	5.75	5.73	5.67	5.63	6	6.15
ENSG00000068097.14	HEATR6	-0.39	5.07	0.00834324	0.0439532	4.95	5.34	5.02	5	4.86	4.89	5.34	5.33
ENSG00000117899.11	MESD	-0.38	6.39	0.0038416	0.0274166	6.27	6.64	6.23	6.23	6.28	6.32	6.63	6.66
ENSG00000106603.18	COA1	-0.38	6.37	0.00428784	0.0291196	6.25	6.62	6.21	6.19	6.29	6.29	6.65	6.6
ENSG00000084073.9	ZMPSTE24	-0.38	6.1	0.00635478	0.0368432	5.97	6.35	5.91	5.93	6	6.06	6.37	6.33
ENSG00000115750.17	TAF1B	-0.38	5.33	0.00664779	0.0378202	5.21	5.58	5.15	5.23	5.18	5.28	5.56	5.61
ENSG00000172375.13	C2CD2L	-0.38	6.1	0.00769567	0.0415718	5.97	6.35	6.04	6	5.98	5.85	6.36	6.33
ENSG00000149925.20	ALDOA	-0.37	10.04	0.00304664	0.0237285	9.92	10.29	9.94	9.98	9.89	9.86	10.26	10.31
ENSG00000142507.10	PSMB6	-0.37	6.26	0.00383606	0.0274149	6.14	6.51	6.09	6.15	6.14	6.17	6.51	6.51
ENSG00000084731.15	KIF3C	-0.37	6	0.00449411	0.0297346	5.88	6.25	5.85	5.91	5.85	5.91	6.26	6.23
ENSG00000108518.7	PFN1	-0.37	8.18	0.00680738	0.0383892	8.06	8.43	8.07	8.12	8.01	8.03	8.34	8.52
ENSG00000105401.9	CDC37	-0.37	7.61	0.00724931	0.0400235	7.49	7.86	7.57	7.54	7.43	7.4	7.87	7.84
ENSG00000085063.16	CD59	-0.37	5.21	0.00725772	0.0400235	5.09	5.46	5.12	5.16	5.05	5.03	5.45	5.47
ENSG00000188186.10	LAMTOR4	-0.37	5.54	0.00921441	0.0467115	5.42	5.79	5.42	5.33	5.48	5.45	5.73	5.84
ENSG00000137210.13	TMEM14B	-0.37	4.69	0.00986445	0.0486928	4.57	4.94	4.51	4.62	4.58	4.57	4.89	4.98
ENSG00000239900.12	ADSL	-0.36	6.83	0.00378976	0.0271692	6.71	7.08	6.73	6.72	6.7	6.7	7.04	7.11
ENSG00000052749.13	RRP12	-0.36	6.15	0.00423581	0.0289258	6.03	6.39	6.05	6.02	6.05	6	6.38	6.4
ENSG00000100023.19	PPIL2	-0.35	6.51	0.00515888	0.0322034	6.39	6.74	6.34	6.41	6.42	6.4	6.75	6.73
ENSG00000112578.10	BYSL	-0.35	5.69	0.00656518	0.0375787	5.57	5.92	5.58	5.62	5.51	5.58	5.92	5.93
ENSG00000100142.15	POLR2F	-0.35	5.89	0.00717212	0.0397904	5.78	6.12	5.81	5.83	5.74	5.72	6.1	6.14
ENSG00000100604.13	CHGA	-0.34	11.1	0.00423006	0.0289003	10.98	11.33	10.97	10.9	11.04	11.03	11.34	11.32
ENSG00000156697.13	UTP14A	-0.34	6.04	0.00651584	0.0374418	5.92	6.27	5.91	5.9	5.91	5.97	6.29	6.24
ENSG00000141522.12	ARHGDIA	-0.33	9.31	0.0055614	0.0337259	9.2	9.54	9.18	9.16	9.25	9.22	9.49	9.58
ENSG00000157020.18	SEC13	-0.33	6.17	0.00594415	0.0352879	6.06	6.39	6.04	6.08	6.04	6.07	6.38	6.4
ENSG00000154380.17	ENAH	-0.33	8.03	0.00753499	0.0409992	7.92	8.25	7.87	7.86	7.96	7.99	8.24	8.26
ENSG00000128989.10	ARPP19	-0.32	8.3	0.005777	0.0346498	8.19	8.52	8.22	8.23	8.14	8.18	8.53	8.5
ENSG00000105926.15	MPP6	-0.32	5.81	0.00954191	0.0477934	5.7	6.02	5.73	5.72	5.63	5.72	6.03	6.01
ENSG00000114030.13	KPNA1	-0.31	6.96	0.00827632	0.0436814	6.85	7.16	6.86	6.9	6.81	6.83	7.15	7.17
ENSG00000155189.12	AGPAT5	0.29	7.27	0.00886617	0.0455951	7.36	7.07	7.35	7.35	7.35	7.39	7.06	7.08
ENSG00000135387.21	CAPRIN1	0.29	8.66	0.00992787	0.0489013	8.76	8.47	8.78	8.78	8.7	8.78	8.49	8.45
ENSG00000011304.20	PTBP1	0.3	9.08	0.00938351	0.0473041	9.18	8.88	9.22	9.22	9.16	9.13	8.82	8.93
ENSG00000034053.14	APBA2	0.3	6.49	0.00968926	0.0481665	6.58	6.29	6.61	6.59	6.6	6.54	6.27	6.3
ENSG00000139842.15	CUL4A	0.31	6.71	0.00844111	0.0442235	6.81	6.5	6.77	6.81	6.8	6.84	6.48	6.52
ENSG00000055917.15	PUM2	0.32	8.04	0.00539453	0.0330516	8.14	7.83	8.15	8.14	8.13	8.16	7.84	7.82
ENSG00000123562.17	MORF4L2	0.32	8.64	0.00633421	0.0367689	8.75	8.43	8.74	8.74	8.7	8.8	8.44	8.41
ENSG00000135821.18	GLUL	0.32	7.28	0.00676991	0.0383103	7.38	7.06	7.41	7.4	7.33	7.4	7.05	7.07
ENSG00000137955.16	RABGGTB	0.32	6.56	0.007656	0.0414833	6.66	6.34	6.62	6.66	6.71	6.67	6.35	6.33
ENSG00000100814.18	CCNB1IP1	0.32	7.33	0.00862964	0.0449796	7.44	7.12	7.41	7.37	7.48	7.49	7.14	7.09
ENSG00000198919.13	DZIP3	0.32	6.09	0.00898919	0.0459522	6.19	5.87	6.24	6.14	6.2	6.18	5.88	5.86
ENSG00000196937.11	FAM3C	0.33	7.13	0.00589767	0.0351369	7.24	6.91	7.22	7.22	7.25	7.26	6.94	6.88
ENSG00000169957.10	ZNF768	0.33	6.29	0.00749745	0.0408866	6.4	6.07	6.45	6.39	6.39	6.37	6.04	6.1
ENSG00000084112.15	SSH1	0.33	6.14	0.00830584	0.043821	6.25	5.92	6.23	6.24	6.3	6.24	5.89	5.96
ENSG00000101266.19	CSNK2A1	0.33	7.79	0.00886379	0.0455951	7.9	7.58	7.9	7.93	7.82	7.94	7.62	7.53
ENSG00000174197.16	MGA	0.33	7.11	0.00939662	0.0473041	7.21	6.88	7.23	7.25	7.15	7.23	6.94	6.83
ENSG00000131653.13	TRAF7	0.34	7.19	0.00783003	0.0420365	7.3	6.96	7.28	7.23	7.38	7.3	6.95	6.98
ENSG00000108312.15	UBTF	0.34	7.48	0.00899044	0.0459522	7.59	7.25	7.56	7.5	7.64	7.66	7.25	7.26
ENSG00000095139.14	ARCN1	0.34	8.43	0.00982602	0.0486166	8.54	8.21	8.61	8.61	8.44	8.52	8.2	8.22
ENSG00000149100.13	EIF3M	0.35	7.37	0.00389614	0.0276176	7.49	7.14	7.48	7.48	7.48	7.5	7.14	7.14
ENSG00000135837.16	CEP350	0.35	6.41	0.00651564	0.0374418	6.53	6.18	6.56	6.57	6.45	6.55	6.19	6.16
ENSG00000130254.12	SAFB2	0.35	6.57	0.00796121	0.0424518	6.69	6.34	6.63	6.63	6.77	6.72	6.31	6.36
ENSG00000177383.4	MAGEF1	0.35	6.3	0.00870791	0.0452056	6.42	6.06	6.49	6.47	6.37	6.34	6.08	6.05
ENSG00000122692.9	SMU1	0.35	6.39	0.00881655	0.0455043	6.51	6.16	6.54	6.58	6.41	6.5	6.16	6.15
ENSG00000070761.8	CFAP20	0.35	5.91	0.00893649	0.0457915	6.03	5.67	6.02	6.09	5.96	6.05	5.63	5.72
ENSG00000163931.16	TKT	0.35	8.53	0.00967281	0.0481444	8.65	8.29	8.73	8.72	8.61	8.54	8.28	8.31
ENSG00000048828.17	FAM120A	0.36	8.3	0.00277913	0.0225192	8.42	8.06	8.44	8.42	8.43	8.4	8.07	8.05
ENSG00000143612.20	C1orf43	0.36	8.81	0.00282451	0.0227583	8.93	8.57	8.93	8.93	8.9	8.96	8.58	8.56
ENSG00000175931.13	UBE2O	0.36	7.32	0.00384904	0.027456	7.44	7.08	7.43	7.42	7.48	7.42	7.06	7.1
ENSG00000186416.14	NKRF	0.36	6.09	0.00536149	0.0329688	6.21	5.85	6.24	6.22	6.17	6.23	5.82	5.88
ENSG00000127511.9	SIN3B	0.36	6.33	0.00640755	0.0370748	6.45	6.09	6.46	6.45	6.49	6.39	6.05	6.13
ENSG00000155508.13	CNOT8	0.36	6.43	0.00682351	0.0384497	6.55	6.19	6.6	6.6	6.47	6.53	6.21	6.17
ENSG00000164418.20	GRIK2	0.36	5.86	0.0074528	0.0407387	5.98	5.62	6.06	5.96	5.93	5.98	5.61	5.64
ENSG00000087157.19	PGS1	0.36	5.32	0.00796146	0.0424518	5.44	5.08	5.43	5.43	5.51	5.4	5.07	5.09
ENSG00000112695.11	COX7A2	0.37	7.37	0.00403407	0.0281969	7.5	7.12	7.47	7.51	7.45	7.56	7.1	7.14
ENSG00000163214.21	DHX57	0.37	6.52	0.00420218	0.0287831	6.64	6.27	6.64	6.63	6.61	6.69	6.3	6.24
ENSG00000063244.12	U2AF2	0.37	8.36	0.00434998	0.0293258	8.48	8.12	8.46	8.43	8.54	8.51	8.08	8.15
ENSG00000019995.6	ZRANB1	0.37	5.8	0.00533345	0.0329232	5.92	5.55	5.9	5.94	5.88	5.96	5.56	5.54
ENSG00000144357.16	UBR3	0.37	6.08	0.00826911	0.0436596	6.2	5.83	6.14	6.13	6.24	6.29	5.83	5.83
ENSG00000100836.10	PABPN1	0.38	7.92	0.00320357	0.0245217	8.05	7.66	8.05	8.06	8.07	8.01	7.62	7.71
ENSG00000141424.13	SLC39A6	0.38	7.92	0.00427744	0.0291124	8.05	7.67	8.08	8.08	7.96	8.06	7.7	7.64
ENSG00000163798.13	SLC4A1AP	0.38	6.01	0.00443905	0.029539	6.14	5.76	6.1	6.11	6.18	6.17	5.79	5.73
ENSG00000104529.17	EEF1D	0.38	8.01	0.00456791	0.0299585	8.13	7.75	8.2	8.08	8.16	8.09	7.7	7.8
ENSG00000102931.8	ARL2BP	0.38	6	0.00612656	0.0359888	6.13	5.74	6.14	6.12	6.12	6.14	5.66	5.82
ENSG00000101040.19	ZMYND8	0.38	7.4	0.00699768	0.039045	7.52	7.14	7.58	7.6	7.42	7.49	7.16	7.12
ENSG00000066739.12	ATG2B	0.38	6.28	0.00701565	0.0391299	6.4	6.02	6.45	6.48	6.31	6.36	6.02	6.02
ENSG00000047410.14	TPR	0.38	8.44	0.00759405	0.0411977	8.57	8.19	8.5	8.51	8.62	8.66	8.26	8.12
ENSG00000278311.5	GGNBP2	0.39	6.83	0.00297015	0.0233498	6.96	6.57	6.96	7	6.93	6.95	6.59	6.55
ENSG00000106993.12	CDC37L1	0.39	5.15	0.00623752	0.0364004	5.28	4.89	5.28	5.22	5.33	5.28	4.89	4.9
ENSG00000075407.18	ZNF37A	0.39	6.06	0.00657153	0.0375787	6.19	5.8	6.24	6.23	6.16	6.14	5.88	5.73
ENSG00000094631.20	HDAC6	0.39	4.95	0.00783717	0.0420492	5.08	4.7	5.06	5.03	5.16	5.07	4.72	4.67
ENSG00000169071.15	ROR2	0.39	6.32	0.00883726	0.0455287	6.45	6.05	6.52	6.5	6.43	6.34	5.99	6.12
ENSG00000167515.10	TRAPPC2L	0.39	5.93	0.00961742	0.0479998	6.06	5.67	6.15	6.13	5.96	6	5.63	5.71
ENSG00000111142.14	METAP2	0.4	8.14	0.00222485	0.0197834	8.27	7.87	8.27	8.24	8.25	8.33	7.86	7.88
ENSG00000101782.15	RIOK3	0.4	5.05	0.00520741	0.0323787	5.18	4.79	5.19	5.16	5.22	5.15	4.79	4.78
ENSG00000100485.12	SOS2	0.4	5.41	0.00521939	0.032439	5.54	5.13	5.55	5.6	5.49	5.52	5.18	5.09
ENSG00000074603.19	DPP8	0.4	7.27	0.00647893	0.0373716	7.41	7.01	7.33	7.33	7.45	7.51	7.03	6.98
ENSG00000163479.14	SSR2	0.4	7.75	0.00653326	0.0374991	7.88	7.49	7.96	7.97	7.79	7.81	7.48	7.49
ENSG00000125991.19	ERGIC3	0.4	7.06	0.00666698	0.0378824	7.2	6.8	7.27	7.26	7.14	7.11	6.74	6.85
ENSG00000138698.14	RAP1GDS1	0.4	6.62	0.00697254	0.038979	6.75	6.36	6.69	6.67	6.79	6.85	6.31	6.4
ENSG00000132485.14	ZRANB2	0.4	7.03	0.00785991	0.0421553	7.16	6.76	7.11	7.04	7.26	7.22	6.78	6.74
ENSG00000086061.16	DNAJA1	0.4	8.11	0.00968475	0.0481665	8.24	7.84	8.13	8.16	8.29	8.39	7.84	7.85
ENSG00000178127.13	NDUFV2	0.4	5.74	0.00980794	0.0485636	5.88	5.47	5.78	5.79	5.96	5.97	5.45	5.49
ENSG00000171456.19	ASXL1	0.41	7.94	0.00210819	0.0193477	8.07	7.67	8.03	8.06	8.12	8.09	7.67	7.67
ENSG00000189079.17	ARID2	0.41	6.88	0.00264964	0.0219181	7.01	6.61	7.03	7.05	6.95	7.02	6.62	6.58
ENSG00000180329.14	CCDC43	0.41	5.9	0.00339539	0.0254342	6.04	5.62	6.09	6.04	5.98	6.06	5.64	5.61
ENSG00000152683.14	SLC30A6	0.41	5.95	0.00363515	0.0264738	6.09	5.68	6.14	6.08	6.04	6.08	5.71	5.65
ENSG00000100330.15	MTMR3	0.41	6.1	0.00439315	0.0294622	6.24	5.83	6.29	6.31	6.19	6.17	5.84	5.82
ENSG00000101182.15	PSMA7	0.41	7.85	0.00468179	0.0303886	7.99	7.58	7.98	8	7.98	8	7.47	7.69
ENSG00000062485.19	CS	0.41	9.35	0.00715862	0.0397407	9.49	9.08	9.58	9.59	9.36	9.43	9.08	9.08
ENSG00000132680.11	KHDC4	0.41	7.21	0.00824035	0.0435273	7.35	6.95	7.27	7.26	7.48	7.39	7	6.89
ENSG00000173480.11	ZNF417	0.41	5.31	0.00974881	0.0483903	5.45	5.04	5.52	5.51	5.43	5.32	5.07	5.01
ENSG00000168701.19	TMEM208	0.42	6.08	0.00239898	0.0207868	6.21	5.8	6.21	6.24	6.19	6.22	5.8	5.79
ENSG00000105221.17	AKT2	0.42	7.61	0.00252299	0.0214312	7.75	7.33	7.71	7.71	7.83	7.75	7.31	7.35
ENSG00000172493.20	AFF1	0.42	6.89	0.00323786	0.0246541	7.03	6.61	7.04	7.11	6.98	6.98	6.63	6.58
ENSG00000144278.15	GALNT13	0.42	6.11	0.00347482	0.0258209	6.25	5.84	6.3	6.27	6.2	6.23	5.89	5.78
ENSG00000164961.16	WASHC5	0.42	6.27	0.00353126	0.0260501	6.41	5.99	6.49	6.43	6.35	6.36	5.99	5.98
ENSG00000138660.11	AP1AR	0.42	4.65	0.00755522	0.0410779	4.79	4.38	4.87	4.8	4.74	4.74	4.42	4.33
ENSG00000152219.5	ARL14EP	0.42	4.53	0.00836236	0.0440051	4.67	4.25	4.63	4.64	4.63	4.78	4.27	4.24
ENSG00000135506.16	OS9	0.42	7.74	0.0089534	0.045832	7.88	7.46	7.98	7.98	7.77	7.77	7.49	7.43
ENSG00000124228.14	DDX27	0.43	6.64	0.00224422	0.0198935	6.79	6.36	6.83	6.82	6.76	6.75	6.38	6.34
ENSG00000115504.14	EHBP1	0.43	5.66	0.00261588	0.0218168	5.8	5.37	5.83	5.77	5.78	5.82	5.37	5.37
ENSG00000106692.14	FKTN	0.43	5.93	0.00322078	0.0246005	6.07	5.64	6.05	6.03	6.08	6.12	5.7	5.59
ENSG00000163875.15	MEAF6	0.43	5.07	0.0035979	0.0263402	5.21	4.79	5.25	5.2	5.19	5.21	4.78	4.79
ENSG00000106591.4	MRPL32	0.43	5.93	0.003625	0.0264133	6.08	5.64	6.11	6.14	6.02	6.03	5.59	5.68
ENSG00000152700.14	SAR1B	0.43	5.8	0.00454463	0.029916	5.95	5.52	5.87	5.92	5.98	6.02	5.48	5.55
ENSG00000196876.16	SCN8A	0.43	5.36	0.00460845	0.0301411	5.5	5.07	5.51	5.6	5.44	5.47	5.1	5.05
ENSG00000189369.8	GSPT2	0.43	5.24	0.00541173	0.0331428	5.38	4.96	5.46	5.41	5.34	5.32	5	4.92
ENSG00000057663.16	ATG5	0.43	4.99	0.00596447	0.0353574	5.14	4.7	5.17	5.2	5.05	5.13	4.64	4.75
ENSG00000232119.8	MCTS1	0.43	6.24	0.00980818	0.0485636	6.38	5.96	6.29	6.27	6.5	6.48	5.95	5.96
ENSG00000182831.12	C16orf72	0.44	7.49	0.00127073	0.0145863	7.63	7.19	7.64	7.67	7.62	7.61	7.19	7.19
ENSG00000153147.6	SMARCA5	0.44	7.93	0.00149147	0.0158849	8.07	7.63	8.09	8.06	8.04	8.11	7.67	7.6
ENSG00000189043.10	NDUFA4	0.44	8.23	0.00221508	0.0197682	8.38	7.94	8.41	8.42	8.31	8.36	7.88	7.99
ENSG00000174989.13	FBXW8	0.44	6.11	0.00257934	0.0216644	6.26	5.81	6.24	6.33	6.21	6.25	5.85	5.78
ENSG00000170759.11	KIF5B	0.44	8.24	0.00276146	0.0224526	8.39	7.95	8.44	8.44	8.29	8.38	7.97	7.93
ENSG00000113522.14	RAD50	0.44	6.88	0.00280903	0.0226712	7.03	6.59	6.95	7.06	7.06	7.05	6.65	6.53
ENSG00000115368.10	WDR75	0.44	7.31	0.0028723	0.0228964	7.45	7.01	7.4	7.38	7.5	7.53	6.99	7.03
ENSG00000197782.14	ZNF780A	0.44	5.12	0.00352491	0.0260302	5.27	4.83	5.25	5.25	5.25	5.33	4.85	4.81
ENSG00000130640.13	TUBGCP2	0.44	5.99	0.00470503	0.0304928	6.14	5.7	6.21	6.19	6.12	6.03	5.66	5.73
ENSG00000184182.18	UBE2F	0.44	4.36	0.00485227	0.0310184	4.51	4.07	4.52	4.55	4.49	4.48	4.09	4.05
ENSG00000130749.10	AC008755.1	0.44	6.51	0.00500111	0.031557	6.66	6.21	6.74	6.73	6.6	6.56	6.17	6.26
ENSG00000177380.14	PPFIA3	0.44	5.88	0.00678348	0.0383607	6.03	5.58	6.12	6.07	6.04	5.88	5.55	5.61
ENSG00000105939.13	ZC3HAV1	0.44	6.79	0.00746165	0.040754	6.93	6.5	7.01	7.05	6.83	6.84	6.53	6.46
ENSG00000132471.12	WBP2	0.44	6.9	0.00980722	0.0485636	7.05	6.61	6.92	6.96	7.2	7.13	6.64	6.58
ENSG00000128585.18	MKLN1	0.45	6.79	0.00183194	0.0179107	6.94	6.48	6.9	6.9	6.98	6.96	6.52	6.45
ENSG00000149311.18	ATM	0.45	6.94	0.00185957	0.018057	7.09	6.64	7.08	7.11	7.05	7.13	6.69	6.6
ENSG00000114062.20	UBE3A	0.45	7.94	0.00239276	0.0207537	8.09	7.65	8.05	8.02	8.12	8.17	7.67	7.63
ENSG00000181163.13	NPM1	0.45	10.89	0.00255524	0.0215369	11.04	10.59	11	10.93	11.09	11.14	10.61	10.58
ENSG00000173757.9	STAT5B	0.45	6.14	0.00331968	0.0250471	6.29	5.84	6.35	6.34	6.29	6.19	5.81	5.86
ENSG00000165521.15	AL121768.1	0.45	7.59	0.00417401	0.0287101	7.74	7.29	7.81	7.83	7.7	7.63	7.34	7.25
ENSG00000164631.19	ZNF12	0.45	6.07	0.00511041	0.0319849	6.22	5.78	6.33	6.18	6.16	6.2	5.85	5.7
ENSG00000065559.15	MAP2K4	0.45	5.55	0.00725667	0.0400235	5.7	5.26	5.76	5.81	5.57	5.66	5.28	5.22
ENSG00000010219.13	DYRK4	0.45	4.13	0.00900532	0.0459788	4.29	3.83	4.32	4.4	4.19	4.22	3.82	3.83
ENSG00000241685.10	ARPC1A	0.46	7.89	0.00105438	0.0131636	8.04	7.58	8.02	8.05	8.04	8.07	7.55	7.61
ENSG00000137815.14	RTF1	0.46	6.96	0.00137983	0.0152466	7.12	6.65	7.11	7.08	7.12	7.15	6.63	6.68
ENSG00000153914.16	SREK1	0.46	6.89	0.00152877	0.0160956	7.04	6.58	6.99	7.02	7.09	7.07	6.59	6.57
ENSG00000241973.10	PI4KA	0.46	7.53	0.00166542	0.0169335	7.69	7.23	7.69	7.7	7.72	7.64	7.17	7.28
ENSG00000132952.12	USPL1	0.46	6.7	0.0025502	0.0215339	6.85	6.39	6.82	6.77	6.86	6.94	6.39	6.39
ENSG00000074356.17	NCBP3	0.46	5.62	0.0025964	0.021719	5.77	5.31	5.8	5.83	5.73	5.73	5.31	5.32
ENSG00000163463.11	KRTCAP2	0.46	6.14	0.00305198	0.0237312	6.3	5.83	6.29	6.37	6.26	6.26	5.75	5.9
ENSG00000272886.6	DCP1A	0.46	4.74	0.003645	0.0265184	4.9	4.44	4.83	4.9	4.91	4.94	4.45	4.42
ENSG00000145741.15	BTF3	0.46	9.09	0.0048053	0.0308603	9.24	8.78	9.15	9.13	9.33	9.35	8.81	8.75
ENSG00000139718.10	SETD1B	0.46	6.08	0.00546948	0.033296	6.24	5.78	6.17	6.12	6.35	6.31	5.76	5.8
ENSG00000133612.19	AGAP3	0.46	6.93	0.00680224	0.0383754	7.09	6.62	7.19	7.17	7.06	6.93	6.56	6.68
ENSG00000155393.13	HEATR3	0.46	5.29	0.00691038	0.0387872	5.45	4.99	5.37	5.35	5.55	5.52	4.94	5.02
ENSG00000205339.10	IPO7	0.46	8.5	0.00740533	0.0405571	8.65	8.2	8.56	8.52	8.72	8.79	8.23	8.16
ENSG00000182534.13	MXRA7	0.46	8.4	0.00820751	0.0433987	8.56	8.09	8.68	8.69	8.42	8.45	8.11	8.08
ENSG00000005100.13	DHX33	0.46	6.33	0.00921283	0.0467115	6.48	6.02	6.35	6.37	6.59	6.62	6	6.04
ENSG00000170242.17	USP47	0.47	6.22	0.00152806	0.0160956	6.38	5.92	6.37	6.39	6.34	6.42	5.94	5.89
ENSG00000140382.15	HMG20A	0.47	6.52	0.00166794	0.016947	6.67	6.21	6.65	6.66	6.64	6.75	6.23	6.18
ENSG00000168066.20	SF1	0.47	8.26	0.00216264	0.0195618	8.42	7.95	8.48	8.48	8.36	8.36	7.9	8
ENSG00000165494.11	PCF11	0.47	7.1	0.00249728	0.0213449	7.25	6.79	7.23	7.19	7.24	7.34	6.85	6.73
ENSG00000186111.9	PIP5K1C	0.47	5.68	0.00262887	0.0218661	5.84	5.37	5.89	5.85	5.85	5.77	5.31	5.42
ENSG00000124587.14	PEX6	0.47	5.34	0.00283052	0.0227801	5.5	5.03	5.51	5.43	5.53	5.5	5.08	4.98
ENSG00000137818.12	RPLP1	0.47	10.52	0.00455845	0.0299378	10.68	10.2	10.72	10.78	10.63	10.57	10.1	10.3
ENSG00000107331.17	ABCA2	0.47	6.67	0.00509618	0.0319239	6.83	6.36	6.79	6.73	6.98	6.82	6.3	6.42
ENSG00000105053.11	VRK3	0.47	4.27	0.00533344	0.0329232	4.43	3.96	4.45	4.48	4.46	4.34	3.97	3.95
ENSG00000186812.13	ZNF397	0.47	5.5	0.00537111	0.0329688	5.65	5.19	5.62	5.54	5.76	5.69	5.24	5.14
ENSG00000118242.16	MREG	0.47	4.89	0.00733578	0.0403312	5.05	4.58	5.15	5.15	4.95	4.96	4.59	4.57
ENSG00000174720.16	LARP7	0.47	6.14	0.00767638	0.0415306	6.29	5.83	6.22	6.16	6.35	6.44	5.87	5.79
ENSG00000111775.3	COX6A1	0.47	8.05	0.00839306	0.044069	8.2	7.73	8.09	8.11	8.35	8.25	7.63	7.83
ENSG00000109189.13	USP46	0.47	5.56	0.00843733	0.0442199	5.72	5.25	5.57	5.65	5.81	5.85	5.24	5.26
ENSG00000146587.18	RBAK	0.47	6.08	0.00872013	0.0452525	6.24	5.78	6.11	6.13	6.33	6.38	5.8	5.75
ENSG00000142065.14	ZFP14	0.47	4.45	0.00883203	0.0455196	4.6	4.13	4.71	4.66	4.47	4.56	4.19	4.08
ENSG00000151131.11	C12orf45	0.47	3.6	0.00885958	0.0455946	3.77	3.29	3.78	3.83	3.75	3.7	3.2	3.37
ENSG00000110696.10	C11orf58	0.47	7.41	0.00903488	0.0460468	7.57	7.1	7.7	7.69	7.42	7.46	7.12	7.07
ENSG00000125686.12	MED1	0.48	7.94	0.00109497	0.0134118	8.1	7.62	8.14	8.13	8.03	8.11	7.63	7.61
ENSG00000107669.17	ATE1	0.48	5.67	0.00168795	0.0170784	5.82	5.35	5.85	5.8	5.85	5.8	5.38	5.32
ENSG00000131748.16	STARD3	0.48	5.61	0.00250339	0.0213476	5.77	5.28	5.78	5.77	5.79	5.73	5.2	5.36
ENSG00000198231.13	DDX42	0.48	7.88	0.00258378	0.021674	8.04	7.56	8.12	8.12	7.97	7.97	7.61	7.51
ENSG00000163590.14	PPM1L	0.48	6.69	0.00290494	0.022966	6.84	6.37	6.77	6.79	6.89	6.93	6.43	6.3
ENSG00000197283.16	SYNGAP1	0.48	6.33	0.0034434	0.0256544	6.49	6.01	6.43	6.52	6.58	6.42	6.09	5.93
ENSG00000104299.15	INTS9	0.48	4.78	0.0038713	0.0275183	4.94	4.46	5.02	4.97	4.87	4.91	4.44	4.49
ENSG00000136485.15	DCAF7	0.48	9.43	0.0051626	0.032211	9.59	9.12	9.48	9.49	9.65	9.74	9.13	9.1
ENSG00000165516.11	KLHDC2	0.48	4.2	0.00657391	0.0375787	4.36	3.89	4.43	4.25	4.43	4.33	3.92	3.86
ENSG00000204344.14	STK19	0.48	3.7	0.00738561	0.0405173	3.86	3.38	3.87	3.85	3.95	3.76	3.41	3.35
ENSG00000155545.19	MIER3	0.48	5.66	0.00843612	0.0442199	5.82	5.35	5.96	5.91	5.71	5.7	5.36	5.33
ENSG00000171634.18	BPTF	0.48	7.87	0.00885967	0.0455946	8.03	7.55	8.15	8.16	7.87	7.92	7.59	7.51
ENSG00000113851.14	CRBN	0.48	4.71	0.00887114	0.0456043	4.87	4.39	4.96	4.98	4.75	4.78	4.43	4.36
ENSG00000224470.8	ATXN1L	0.48	7.31	0.00904128	0.0460468	7.46	6.99	7.31	7.35	7.6	7.6	6.99	6.98
ENSG00000144747.17	TMF1	0.48	5.42	0.00931232	0.0470738	5.57	5.11	5.51	5.42	5.66	5.7	5.17	5.04
ENSG00000159377.11	PSMB4	0.49	7.63	0.0010125	0.0128662	7.79	7.3	7.81	7.82	7.76	7.78	7.25	7.35
ENSG00000121067.19	SPOP	0.49	6.04	0.00132757	0.0149024	6.2	5.72	6.2	6.2	6.2	6.21	5.77	5.67
ENSG00000008988.9	RPS20	0.49	9.69	0.0017828	0.0176116	9.86	9.37	9.93	9.94	9.77	9.8	9.35	9.38
ENSG00000145016.16	RUBCN	0.49	5.03	0.00184103	0.0179627	5.2	4.71	5.19	5.19	5.2	5.2	4.69	4.72
ENSG00000165671.20	NSD1	0.49	7.78	0.00186351	0.0180741	7.95	7.46	7.96	8.01	7.84	7.97	7.5	7.41
ENSG00000198783.6	ZNF830	0.49	5.45	0.00222274	0.0197834	5.61	5.13	5.65	5.56	5.62	5.62	5.19	5.08
ENSG00000079134.12	THOC1	0.49	4.88	0.00255197	0.0215361	5.04	4.55	5.1	5.05	5.03	4.99	4.56	4.54
ENSG00000213918.10	DNASE1	0.49	4.35	0.00404658	0.0282373	4.51	4.02	4.54	4.55	4.52	4.42	4.03	4
ENSG00000048405.10	ZNF800	0.49	4.53	0.0044185	0.0295276	4.7	4.21	4.66	4.64	4.75	4.74	4.13	4.27
ENSG00000100614.18	PPM1A	0.49	6.54	0.00500216	0.031557	6.7	6.21	6.6	6.62	6.8	6.8	6.29	6.14
ENSG00000125503.13	PPP1R12C	0.49	5.8	0.00638708	0.0370004	5.96	5.47	6.09	5.97	5.98	5.81	5.41	5.52
ENSG00000010361.13	FUZ	0.49	4.21	0.00654522	0.0375349	4.38	3.88	4.41	4.47	4.34	4.31	3.79	3.97
ENSG00000008735.14	MAPK8IP2	0.49	6.84	0.00670838	0.0380792	7.01	6.51	6.93	6.87	7.15	7.09	6.43	6.59
ENSG00000172262.11	ZNF131	0.49	5.47	0.00726857	0.0400235	5.62	5.15	5.57	5.49	5.69	5.75	5.22	5.08
ENSG00000068137.15	PLEKHH3	0.49	6.24	0.00918667	0.0466373	6.4	5.91	6.55	6.48	6.36	6.21	5.86	5.95
ENSG00000187257.16	RSBN1L	0.5	6.42	0.00099882	0.0127837	6.59	6.09	6.57	6.55	6.63	6.6	6.09	6.09
ENSG00000103051.19	COG4	0.5	6.15	0.00123859	0.0143678	6.32	5.82	6.32	6.3	6.35	6.32	5.77	5.87
ENSG00000132463.14	GRSF1	0.5	7.78	0.00140338	0.0153759	7.94	7.45	7.88	7.88	7.99	8.02	7.47	7.42
ENSG00000067840.12	PDZD4	0.5	6.03	0.00196956	0.0186918	6.2	5.7	6.22	6.17	6.28	6.12	5.71	5.68
ENSG00000115839.17	RAB3GAP1	0.5	5.46	0.00200622	0.0188637	5.63	5.13	5.64	5.67	5.56	5.64	5.18	5.07
ENSG00000205765.9	C5orf51	0.5	6.13	0.00215963	0.0195618	6.3	5.8	6.39	6.32	6.22	6.27	5.84	5.76
ENSG00000137038.8	DMAC1	0.5	5.82	0.00245079	0.0210766	5.99	5.48	5.98	5.9	6.06	6.03	5.43	5.54
ENSG00000175727.14	MLXIP	0.5	7.12	0.00285553	0.0228522	7.29	6.79	7.2	7.2	7.4	7.35	6.79	6.78
ENSG00000179152.20	TCAIM	0.5	4.16	0.00401762	0.0281507	4.33	3.83	4.3	4.25	4.37	4.38	3.85	3.79
ENSG00000156831.8	NSMCE2	0.5	4.31	0.00404416	0.0282373	4.47	3.98	4.44	4.4	4.48	4.56	3.99	3.96
ENSG00000239789.6	MRPS17	0.5	5.1	0.00480137	0.0308505	5.27	4.78	5.21	5.17	5.3	5.4	4.76	4.79
ENSG00000249709.8	ZNF564	0.5	3.26	0.00536663	0.0329688	3.43	2.94	3.42	3.44	3.39	3.46	2.95	2.91
ENSG00000063587.14	ZNF275	0.5	5.18	0.00544345	0.0332228	5.35	4.85	5.47	5.43	5.26	5.25	4.82	4.88
ENSG00000132434.9	LANCL2	0.5	5.16	0.00561588	0.0339695	5.33	4.82	5.43	5.39	5.22	5.27	4.74	4.9
ENSG00000183337.16	BCOR	0.5	7.41	0.00616025	0.03608	7.58	7.07	7.46	7.45	7.67	7.72	7.1	7.05
ENSG00000169992.10	NLGN2	0.5	5.24	0.00723345	0.0399877	5.4	4.92	5.33	5.32	5.53	5.42	5.03	4.8
ENSG00000196914.9	ARHGEF12	0.5	8.32	0.00787925	0.0421809	8.48	7.98	8.34	8.36	8.56	8.66	8.02	7.95
ENSG00000136044.12	APPL2	0.5	4.05	0.00813972	0.0430658	4.21	3.73	4.15	4.09	4.31	4.3	3.75	3.69
ENSG00000101654.17	RNMT	0.51	6.71	0.00086011	0.0117811	6.88	6.37	6.86	6.86	6.88	6.93	6.4	6.34
ENSG00000163728.11	TTC14	0.51	6.35	0.001186	0.0140437	6.52	6.01	6.51	6.48	6.53	6.54	6.07	5.95
ENSG00000213676.13	ATF6B	0.51	5.98	0.00129967	0.014752	6.15	5.64	6.14	6.11	6.21	6.15	5.68	5.61
ENSG00000100335.15	MIEF1	0.51	7.75	0.00141922	0.0155156	7.92	7.41	7.86	7.86	7.94	8	7.37	7.45
ENSG00000106049.9	HIBADH	0.51	4.91	0.00176392	0.0174858	5.08	4.56	5.12	5.1	5.06	5.05	4.56	4.57
ENSG00000198920.11	KIAA0753	0.51	4.22	0.00357958	0.0262612	4.39	3.88	4.42	4.39	4.46	4.31	3.87	3.89
ENSG00000130349.10	C6orf203	0.51	4.05	0.00535624	0.0329588	4.22	3.7	4.17	4.34	4.13	4.24	3.68	3.72
ENSG00000006025.12	AC003665.1	0.51	4.34	0.00722716	0.039981	4.51	4	4.6	4.56	4.52	4.35	3.96	4.04
ENSG00000158615.9	PPP1R15B	0.51	7.86	0.00832198	0.0438737	8.03	7.52	7.89	7.89	8.15	8.18	7.59	7.44
ENSG00000105497.8	ZNF175	0.51	4.64	0.00867746	0.0451298	4.81	4.3	4.68	4.7	4.93	4.92	4.34	4.26
ENSG00000159140.20	SON	0.52	9.63	0.00048316	0.0087099	9.8	9.29	9.81	9.85	9.76	9.78	9.27	9.3
ENSG00000198856.13	OSTC	0.52	5.84	0.00093232	0.0123112	6.01	5.5	6.03	5.99	5.99	6.02	5.49	5.5
ENSG00000233954.6	UQCRHL	0.52	3.92	0.00298152	0.0234004	4.09	3.57	4.1	4.1	4.07	4.1	3.53	3.6
ENSG00000005339.14	CREBBP	0.52	6.9	0.00347671	0.0258215	7.07	6.55	6.96	6.98	7.19	7.16	6.52	6.58
ENSG00000177058.12	SLC38A9	0.52	3.61	0.00358016	0.0262612	3.79	3.27	3.8	3.79	3.76	3.78	3.29	3.25
ENSG00000175455.15	CCDC14	0.52	7.03	0.00365446	0.0265465	7.2	6.69	7.09	7.12	7.35	7.23	6.72	6.64
ENSG00000162434.12	JAK1	0.52	5.64	0.00438257	0.029448	5.82	5.29	5.93	5.92	5.7	5.73	5.27	5.31
ENSG00000103510.20	KAT8	0.52	5.42	0.00440141	0.0294911	5.59	5.08	5.55	5.52	5.76	5.55	5.03	5.12
ENSG00000123124.13	WWP1	0.52	5.49	0.0052489	0.032546	5.66	5.14	5.76	5.77	5.51	5.59	5.14	5.14
ENSG00000082805.20	ERC1	0.52	6.72	0.00595136	0.0353091	6.89	6.38	6.79	6.76	6.96	7.05	6.43	6.32
ENSG00000156232.7	WHAMM	0.52	3.47	0.00632119	0.0367232	3.65	3.12	3.68	3.59	3.64	3.68	3.03	3.22
ENSG00000151553.15	FAM160B1	0.52	5.38	0.00927474	0.0469699	5.55	5.04	5.69	5.69	5.42	5.42	5.06	5.01
ENSG00000174485.15	DENND4A	0.52	5.87	0.0095348	0.0477747	6.04	5.52	6.17	6.18	5.84	5.98	5.59	5.45
ENSG00000189091.13	SF3B3	0.53	8.51	0.00058069	0.0096861	8.69	8.16	8.66	8.66	8.69	8.76	8.17	8.15
ENSG00000164024.12	METAP1	0.53	6.76	0.00091956	0.0122301	6.93	6.4	6.98	6.98	6.87	6.9	6.38	6.43
ENSG00000081760.17	AACS	0.53	5.94	0.00117346	0.0139862	6.12	5.58	6.05	6.1	6.18	6.14	5.56	5.61
ENSG00000108094.14	CUL2	0.53	6.09	0.00145644	0.0157293	6.26	5.73	6.24	6.2	6.27	6.35	5.69	5.77
ENSG00000186376.15	ZNF75D	0.53	5.07	0.00175514	0.0174229	5.25	4.72	5.26	5.2	5.28	5.24	4.77	4.66
ENSG00000197728.11	RPS26	0.53	8.26	0.00176999	0.0175216	8.44	7.91	8.52	8.5	8.38	8.37	7.83	7.98
ENSG00000159461.15	AMFR	0.53	5.85	0.00190061	0.0182934	6.03	5.5	6.07	6.1	5.99	5.96	5.44	5.56
ENSG00000104852.15	SNRNP70	0.53	8.38	0.00207594	0.0192399	8.55	8.02	8.67	8.6	8.51	8.43	8.02	8.03
ENSG00000182463.16	TSHZ2	0.53	6.28	0.00322415	0.0246131	6.46	5.93	6.54	6.54	6.35	6.41	6.02	5.84
ENSG00000071462.11	BUD23	0.53	6.84	0.00353484	0.026063	7.02	6.49	6.9	6.92	7.1	7.14	6.52	6.46
ENSG00000075292.19	ZNF638	0.53	6.82	0.00353762	0.02607	6.99	6.46	6.9	6.9	7.05	7.12	6.54	6.39
ENSG00000183172.8	SMDT1	0.53	5.29	0.00419052	0.0287803	5.47	4.94	5.57	5.52	5.43	5.37	4.84	5.03
ENSG00000182359.15	KBTBD3	0.53	2.56	0.00748825	0.0408541	2.75	2.22	2.72	2.7	2.74	2.79	2.28	2.16
ENSG00000066427.23	ATXN3	0.53	4.84	0.00901	0.0459833	5.01	4.5	5.17	5.09	4.87	4.92	4.57	4.41
ENSG00000165259.14	HDX	0.53	4.43	0.00911991	0.046381	4.61	4.08	4.7	4.78	4.47	4.5	4.1	4.06
ENSG00000106100.11	NOD1	0.53	3.16	0.00942882	0.0473769	3.34	2.82	3.47	3.38	3.2	3.31	2.84	2.79
ENSG00000113240.13	CLK4	0.53	4.64	0.00955703	0.0478187	4.81	4.29	4.92	4.96	4.67	4.7	4.36	4.21
ENSG00000131473.17	ACLY	0.54	9.5	0.00036856	0.0075868	9.68	9.14	9.66	9.71	9.66	9.7	9.13	9.16
ENSG00000118058.21	KMT2A	0.54	7.75	0.00081354	0.0114694	7.93	7.39	7.95	8.01	7.86	7.91	7.41	7.37
ENSG00000152942.19	RAD17	0.54	5.49	0.00155793	0.0161889	5.67	5.13	5.69	5.63	5.65	5.7	5.21	5.06
ENSG00000105372.7	RPS19	0.54	9.84	0.00170865	0.0171941	10.02	9.47	10.08	10	10.05	9.94	9.36	9.59
ENSG00000136193.17	SCRN1	0.54	8.91	0.00172618	0.01728	9.09	8.55	9.17	9.17	8.96	9.05	8.58	8.52
ENSG00000156931.15	VPS8	0.54	5.69	0.00209643	0.0193087	5.87	5.33	5.9	5.98	5.8	5.79	5.34	5.31
ENSG00000129625.13	REEP5	0.54	6.83	0.00217312	0.0195618	7.01	6.46	7.09	7.1	6.9	6.94	6.42	6.51
ENSG00000103034.14	NDRG4	0.54	6.69	0.00220087	0.0196807	6.87	6.32	6.98	6.93	6.81	6.75	6.31	6.34
ENSG00000110492.15	MDK	0.54	6.04	0.00310263	0.0239536	6.22	5.67	6.18	6.13	6.33	6.26	5.58	5.77
ENSG00000163738.18	MTHFD2L	0.54	3.91	0.00386404	0.0275079	4.09	3.55	4.11	4.15	4.11	3.99	3.59	3.5
ENSG00000171295.12	ZNF440	0.54	4.93	0.00527745	0.0327	5.11	4.57	5	5	5.2	5.22	4.6	4.55
ENSG00000225830.13	ERCC6	0.54	4.74	0.00909643	0.0462946	4.92	4.39	4.82	4.76	5.05	5.06	4.44	4.34
ENSG00000101444.13	AHCY	0.54	8.96	0.00983484	0.048628	9.13	8.59	9.32	9.28	8.96	8.98	8.59	8.6
ENSG00000163527.9	STT3B	0.55	7.11	0.00072445	0.0109435	7.29	6.74	7.25	7.24	7.31	7.36	6.74	6.74
ENSG00000162521.19	RBBP4	0.55	7.7	0.00102785	0.0129917	7.88	7.33	7.96	7.94	7.78	7.85	7.33	7.32
ENSG00000100982.12	PCIF1	0.55	5.38	0.00143284	0.0156045	5.56	5	5.59	5.56	5.59	5.51	4.93	5.07
ENSG00000121073.14	SLC35B1	0.55	6.53	0.00146405	0.0157399	6.71	6.16	6.7	6.73	6.7	6.72	6.05	6.27
ENSG00000084444.14	FAM234B	0.55	4.67	0.00146639	0.0157458	4.86	4.31	4.87	4.83	4.83	4.89	4.33	4.29
ENSG00000164885.13	CDK5	0.55	4.41	0.00168806	0.0170784	4.59	4.04	4.57	4.59	4.63	4.58	4.04	4.05
ENSG00000148082.10	SHC3	0.55	7.17	0.0017187	0.0172332	7.35	6.8	7.45	7.42	7.25	7.28	6.8	6.8
ENSG00000269556.8	TMEM185A	0.55	3.89	0.0024219	0.0208942	4.08	3.53	4.06	4.1	4.06	4.11	3.49	3.56
ENSG00000188042.8	ARL4C	0.55	5.23	0.00304106	0.0236981	5.42	4.86	5.36	5.3	5.45	5.53	4.81	4.91
ENSG00000175893.11	ZDHHC21	0.55	4.46	0.00364919	0.0265218	4.64	4.1	4.67	4.66	4.72	4.53	4.16	4.03
ENSG00000141985.9	SH3GL1	0.55	6.31	0.00392163	0.0277101	6.5	5.95	6.39	6.38	6.63	6.58	5.89	6
ENSG00000100941.9	PNN	0.55	8.5	0.00485678	0.0310184	8.68	8.14	8.55	8.56	8.82	8.77	8.22	8.05
ENSG00000137497.17	NUMA1	0.56	8.83	0.00045575	0.0083986	9.02	8.46	9.04	8.98	9.08	8.98	8.47	8.45
ENSG00000130414.12	NDUFA10	0.56	7.53	0.00077329	0.0111962	7.71	7.16	7.69	7.64	7.76	7.76	7.19	7.12
ENSG00000138495.6	COX17	0.56	6.3	0.00081884	0.0114694	6.48	5.93	6.46	6.53	6.45	6.48	5.98	5.87
ENSG00000110090.13	CPT1A	0.56	5.65	0.00106893	0.0132754	5.84	5.29	5.92	5.83	5.79	5.82	5.27	5.29
ENSG00000135916.16	ITM2C	0.56	9.06	0.00108343	0.0133429	9.25	8.7	9.15	9.19	9.33	9.33	8.71	8.68
ENSG00000151461.20	UPF2	0.56	5.89	0.00124706	0.0144075	6.08	5.52	6.03	6.02	6.08	6.16	5.57	5.46
ENSG00000171858.18	RPS21	0.56	8.63	0.00153903	0.01611	8.81	8.25	8.86	8.87	8.79	8.74	8.14	8.36
ENSG00000105438.9	KDELR1	0.56	7.72	0.00157834	0.0163042	7.9	7.34	7.95	8.02	7.84	7.8	7.37	7.31
ENSG00000111727.12	HCFC2	0.56	4.56	0.00192046	0.018385	4.75	4.17	4.73	4.74	4.82	4.69	4.13	4.22
ENSG00000139910.20	NOVA1	0.56	4.48	0.00208017	0.0192666	4.67	4.11	4.72	4.72	4.58	4.66	4.12	4.09
ENSG00000146731.11	CCT6A	0.56	9.26	0.00316252	0.0243251	9.45	8.88	9.33	9.32	9.54	9.59	8.9	8.87
ENSG00000108654.14	DDX5	0.56	10.15	0.00429732	0.0291363	10.34	9.78	10.46	10.48	10.2	10.2	9.81	9.74
ENSG00000054282.16	SDCCAG8	0.56	3.98	0.00488131	0.0311178	4.17	3.62	4.08	4.11	4.19	4.29	3.69	3.54
ENSG00000186222.4	BLOC1S4	0.56	3.8	0.00533428	0.0329232	3.99	3.43	4.1	4.04	3.89	3.92	3.36	3.49
ENSG00000111850.11	SMIM8	0.56	3.17	0.00575971	0.0346024	3.36	2.81	3.49	3.34	3.32	3.29	2.83	2.77
ENSG00000161533.12	ACOX1	0.57	5.89	0.00051696	0.009035	6.08	5.51	6.09	6.09	6.08	6.08	5.5	5.52
ENSG00000165156.15	ZHX1	0.57	7.16	0.00071218	0.0108503	7.35	6.78	7.41	7.36	7.26	7.37	6.8	6.75
ENSG00000100461.18	RBM23	0.57	6.67	0.00075514	0.0111046	6.86	6.29	6.91	6.91	6.79	6.82	6.26	6.31
ENSG00000197006.14	METTL9	0.57	7.35	0.00118433	0.0140437	7.54	6.97	7.47	7.46	7.59	7.65	6.98	6.96
ENSG00000010539.11	ZNF200	0.57	4.81	0.00148035	0.0158243	5	4.43	4.96	4.97	5.01	5.05	4.37	4.47
ENSG00000074855.11	ANO8	0.57	4.54	0.00175379	0.0174217	4.73	4.16	4.69	4.69	4.82	4.72	4.14	4.18
ENSG00000184007.21	PTP4A2	0.57	5.89	0.00188115	0.0182045	6.08	5.51	5.97	6.03	6.11	6.19	5.53	5.49
ENSG00000163743.13	RCHY1	0.57	5.08	0.0020474	0.0190498	5.28	4.7	5.33	5.34	5.23	5.21	4.63	4.77
ENSG00000233024.7	NPIPA9	0.57	4.93	0.00295464	0.0232407	5.12	4.55	5.21	5.21	5.04	5.02	4.53	4.57
ENSG00000168763.16	CNNM3	0.57	4.36	0.00299962	0.0234649	4.55	3.98	4.63	4.54	4.56	4.47	3.89	4.06
ENSG00000258839.3	MC1R	0.57	5.8	0.00576181	0.0346024	5.99	5.42	6.09	6.08	6.02	5.76	5.47	5.36
ENSG00000100523.14	DDHD1	0.57	6.12	0.00588845	0.0351369	6.31	5.74	6.15	6.18	6.44	6.45	5.78	5.7
ENSG00000105379.9	ETFB	0.57	6.77	0.00631123	0.0366804	6.96	6.39	7.12	7.11	6.85	6.78	6.4	6.38
ENSG00000204172.12	AGAP9	0.57	2.05	0.00751634	0.0409447	2.25	1.67	2.23	2.28	2.28	2.16	1.65	1.67
ENSG00000177954.14	RPS27	0.57	9.76	0.00977232	0.0484872	9.95	9.38	10.12	10.12	9.7	9.85	9.41	9.34
ENSG00000107758.15	PPP3CB	0.58	5.76	0.00053487	0.0092242	5.96	5.37	5.95	5.96	5.93	5.97	5.35	5.39
ENSG00000106780.9	MEGF9	0.58	5.83	0.00074903	0.0110455	6.02	5.45	6.01	6.04	5.97	6.07	5.49	5.4
ENSG00000086589.12	RBM22	0.58	6.17	0.00082534	0.0115152	6.36	5.78	6.43	6.4	6.28	6.32	5.79	5.76
ENSG00000136144.12	RCBTB1	0.58	5.95	0.00117811	0.0140085	6.14	5.56	6.21	6.2	6.07	6.08	5.6	5.52
ENSG00000158796.17	DEDD	0.58	5.74	0.00134082	0.014969	5.93	5.35	6	5.97	5.86	5.9	5.28	5.42
ENSG00000169714.16	CNBP	0.58	8.81	0.0013807	0.0152466	9	8.43	8.93	8.9	9.07	9.12	8.43	8.43
ENSG00000159459.12	UBR1	0.58	6.66	0.00261548	0.0218168	6.85	6.28	6.95	6.97	6.71	6.78	6.3	6.26
ENSG00000058673.16	ZC3H11A	0.58	7.96	0.00489679	0.0311544	8.16	7.58	8.28	8.3	7.99	8.05	7.65	7.51
ENSG00000135365.15	PHF21A	0.58	5.74	0.00594531	0.0352879	5.93	5.36	6.07	6.05	5.84	5.77	5.44	5.28
ENSG00000197763.16	TXNRD3	0.58	3.62	0.00673422	0.0381731	3.81	3.24	3.95	3.87	3.75	3.66	3.27	3.2
ENSG00000180957.17	PITPNB	0.59	8.18	0.00034019	0.0072906	8.37	7.8	8.37	8.36	8.36	8.4	7.84	7.74
ENSG00000278129.2	ZNF8	0.59	5.99	0.0004901	0.0087708	6.19	5.61	6.18	6.19	6.2	6.19	5.64	5.57
ENSG00000196323.14	ZBTB44	0.59	6.14	0.00056917	0.009595	6.34	5.75	6.37	6.33	6.32	6.33	5.81	5.7
ENSG00000122026.10	RPL21	0.59	9.63	0.00057354	0.0096459	9.83	9.23	9.91	9.88	9.74	9.78	9.21	9.25
ENSG00000127526.15	SLC35E1	0.59	6.28	0.00093696	0.0123113	6.47	5.88	6.39	6.44	6.53	6.54	5.84	5.93
ENSG00000170653.19	ATF7	0.59	6.51	0.00098796	0.0126813	6.71	6.12	6.61	6.68	6.75	6.79	6.15	6.1
ENSG00000116128.11	BCL9	0.59	6.81	0.00110666	0.0134722	7.01	6.42	7.07	7.11	6.93	6.92	6.41	6.43
ENSG00000198315.11	ZKSCAN8	0.59	6.94	0.00112419	0.0135727	7.14	6.55	7.07	7.07	7.22	7.21	6.6	6.49
ENSG00000177169.10	ULK1	0.59	6.34	0.00125636	0.014468	6.54	5.95	6.61	6.55	6.6	6.4	5.93	5.97
ENSG00000132005.9	RFX1	0.59	4.78	0.0039614	0.0278805	4.98	4.38	5.11	4.98	4.99	4.84	4.3	4.47
ENSG00000116539.13	ASH1L	0.59	7.28	0.0042874	0.0291196	7.48	6.89	7.62	7.62	7.32	7.37	6.93	6.85
ENSG00000136381.13	IREB2	0.59	7.79	0.00543124	0.0331792	7.98	7.39	7.83	7.83	8.12	8.15	7.39	7.4
ENSG00000134590.13	RTL8C	0.59	5.98	0.00546501	0.033296	6.18	5.59	6.29	6.31	6.14	6	5.48	5.69
ENSG00000117543.21	DPH5	0.59	6.2	0.00547845	0.0333364	6.4	5.8	6.56	6.52	6.24	6.27	5.82	5.79
ENSG00000177600.9	RPLP2	0.59	8.46	0.00589293	0.0351369	8.66	8.06	8.78	8.75	8.65	8.45	7.93	8.19
ENSG00000142864.14	SERBP1	0.59	8.85	0.0062475	0.036413	9.05	8.46	8.9	8.88	9.17	9.24	8.5	8.42
ENSG00000242485.6	MRPL20	0.59	6.07	0.00720393	0.0399144	6.27	5.67	6.41	6.44	6.12	6.12	5.59	5.74
ENSG00000184194.5	GPR173	0.59	5.49	0.0074322	0.0406574	5.68	5.1	5.79	5.86	5.54	5.54	5.16	5.04
ENSG00000179304.16	FAM156B	0.59	5.93	0.00761796	0.0413087	6.13	5.53	5.98	5.97	6.35	6.21	5.49	5.57
ENSG00000182150.16	ERCC6L2	0.6	5.86	0.00060667	0.0099106	6.06	5.46	6.03	6	6.09	6.1	5.46	5.45
ENSG00000107262.22	BAG1	0.6	5.93	0.00064376	0.0102706	6.13	5.52	6.12	6.07	6.17	6.16	5.47	5.57
ENSG00000114554.11	PLXNA1	0.6	8.17	0.00068616	0.0106251	8.37	7.77	8.4	8.4	8.42	8.27	7.72	7.82
ENSG00000131089.15	ARHGEF9	0.6	5.75	0.00081869	0.0114694	5.96	5.36	6.03	5.97	5.94	5.88	5.38	5.32
ENSG00000164366.3	CCDC127	0.6	5.1	0.00083872	0.0116297	5.3	4.7	5.25	5.35	5.33	5.29	4.72	4.69
ENSG00000134597.16	RBMX2	0.6	5.14	0.00094036	0.012312	5.34	4.74	5.38	5.39	5.27	5.33	4.72	4.76
ENSG00000080345.17	RIF1	0.6	6.77	0.00134185	0.014969	6.96	6.37	6.88	6.88	7.03	7.06	6.42	6.32
ENSG00000168564.6	CDKN2AIP	0.6	4.52	0.00150937	0.0159953	4.72	4.12	4.77	4.64	4.72	4.74	4.08	4.16
ENSG00000179331.3	RAB39A	0.6	5.76	0.00255661	0.0215369	5.96	5.36	5.8	5.92	6.02	6.08	5.4	5.32
ENSG00000108239.8	TBC1D12	0.6	3.73	0.00258657	0.021674	3.93	3.34	3.97	3.88	3.97	3.89	3.41	3.26
ENSG00000112306.8	RPS12	0.6	9.9	0.0026511	0.0219181	10.11	9.5	10.2	10.23	10.02	9.97	9.42	9.59
ENSG00000109220.11	CHIC2	0.6	2.83	0.00303314	0.0236621	3.04	2.44	3.03	3.03	3.05	3.03	2.47	2.4
ENSG00000131849.12	ZNF132	0.6	4.15	0.00330566	0.024981	4.34	3.75	4.26	4.25	4.43	4.44	3.8	3.7
ENSG00000197044.11	ZNF441	0.6	4.58	0.00378684	0.0271692	4.78	4.19	4.68	4.66	4.86	4.89	4.23	4.13
ENSG00000131398.14	KCNC3	0.6	4.1	0.00424159	0.0289375	4.3	3.7	4.31	4.2	4.48	4.22	3.72	3.69
ENSG00000068305.17	MEF2A	0.6	6.23	0.00461617	0.0301604	6.42	5.82	6.57	6.56	6.26	6.31	5.84	5.81
ENSG00000095321.17	CRAT	0.6	3.78	0.00461773	0.0301604	3.98	3.38	3.89	3.86	4.12	4.05	3.36	3.39
ENSG00000166037.11	CEP57	0.6	6.19	0.00556919	0.0337587	6.39	5.8	6.24	6.25	6.54	6.53	5.86	5.73
ENSG00000155008.14	APOOL	0.6	5.99	0.00576915	0.0346316	6.2	5.59	6.33	6.35	6	6.1	5.64	5.55
ENSG00000100038.19	TOP3B	0.6	6.01	0.0057817	0.0346512	6.21	5.61	6.34	6.36	6.16	5.99	5.61	5.6
ENSG00000196504.16	PRPF40A	0.6	7.1	0.00770423	0.0416022	7.3	6.7	7.13	7.13	7.44	7.5	6.74	6.65
ENSG00000033178.13	UBA6	0.6	5.08	0.0088239	0.0455196	5.28	4.68	5.45	5.43	5.11	5.12	4.66	4.7
ENSG00000158985.13	CDC42SE2	0.6	4.76	0.00891002	0.0457052	4.96	4.36	5.09	5.1	4.81	4.82	4.48	4.24
ENSG00000181404.17	WASHC1	0.6	2.93	0.00901555	0.0459833	3.13	2.54	3.19	2.96	3.29	3.08	2.6	2.49
ENSG00000183718.5	TRIM52	0.6	5.39	0.00946562	0.0475115	5.58	4.99	5.74	5.73	5.52	5.35	5.06	4.92
ENSG00000115415.18	STAT1	0.61	6.14	0.00038669	0.0077912	6.34	5.73	6.38	6.31	6.34	6.34	5.72	5.75
ENSG00000196576.15	PLXNB2	0.61	7.65	0.00052964	0.0091784	7.86	7.25	7.86	7.84	7.91	7.81	7.18	7.32
ENSG00000147650.11	LRP12	0.61	4.77	0.0007435	0.0109752	4.97	4.36	4.96	4.98	4.99	4.96	4.36	4.36
ENSG00000145725.19	PPIP5K2	0.61	5.83	0.00082057	0.0114823	6.03	5.42	6.07	6.11	5.96	5.98	5.42	5.43
ENSG00000153885.14	KCTD15	0.61	6.31	0.00092509	0.0122699	6.52	5.9	6.44	6.45	6.61	6.56	5.89	5.92
ENSG00000126768.12	TIMM17B	0.61	5.82	0.0009656	0.0125387	6.02	5.42	5.98	5.94	6.11	6.05	5.38	5.45
ENSG00000104691.15	UBXN8	0.61	5.08	0.00124245	0.0143892	5.29	4.68	5.4	5.28	5.22	5.26	4.7	4.66
ENSG00000169371.13	SNUPN	0.61	4.39	0.00125473	0.014468	4.6	3.99	4.59	4.54	4.6	4.66	3.99	3.99
ENSG00000092148.13	HECTD1	0.61	7.74	0.00137113	0.0152117	7.94	7.35	7.85	7.85	7.99	8.08	7.36	7.32
ENSG00000204524.7	ZNF805	0.61	4.59	0.00147256	0.0157719	4.8	4.18	4.81	4.87	4.79	4.69	4.19	4.17
ENSG00000162601.11	MYSM1	0.61	5.32	0.00163601	0.0167421	5.52	4.92	5.57	5.62	5.49	5.4	4.93	4.89
ENSG00000102901.13	CENPT	0.61	6.14	0.00171	0.0171941	6.35	5.73	6.31	6.24	6.5	6.34	5.68	5.78
ENSG00000172530.20	BANP	0.61	4.03	0.00197811	0.0187604	4.24	3.62	4.22	4.32	4.24	4.15	3.59	3.64
ENSG00000185917.13	SETD4	0.61	4.57	0.00208454	0.0192765	4.78	4.17	4.67	4.8	4.9	4.75	4.17	4.16
ENSG00000163281.11	GNPDA2	0.61	5.26	0.00234933	0.0205414	5.46	4.86	5.36	5.35	5.57	5.55	4.89	4.82
ENSG00000156273.16	BACH1	0.61	5.71	0.00240805	0.0208431	5.92	5.31	5.78	5.84	5.99	6.05	5.34	5.28
ENSG00000182541.18	LIMK2	0.61	4.65	0.00453884	0.0299065	4.86	4.25	4.99	4.95	4.81	4.68	4.26	4.23
ENSG00000125814.17	NAPB	0.61	4.56	0.00507864	0.0318982	4.76	4.15	4.61	4.65	4.89	4.88	4.16	4.14
ENSG00000239382.10	ALKBH6	0.61	3.99	0.0070937	0.039488	4.19	3.59	4.03	4.09	4.33	4.31	3.66	3.52
ENSG00000049089.15	COL9A2	0.61	1.79	0.00714225	0.0396962	2	1.4	2.02	2.05	2	1.91	1.45	1.33
ENSG00000073464.12	CLCN4	0.61	4.4	0.00903939	0.0460468	4.6	4.01	4.47	4.45	4.68	4.8	4.11	3.9
ENSG00000175970.11	UNC119B	0.62	6.63	0.00029981	0.0068591	6.83	6.21	6.82	6.87	6.8	6.84	6.21	6.22
ENSG00000100422.14	CERK	0.62	7.88	0.00049333	0.0087859	8.09	7.46	8.01	8.04	8.15	8.15	7.45	7.48
ENSG00000142534.7	RPS11	0.62	10.79	0.00061326	0.0099498	11	10.38	11.07	11.04	10.88	10.99	10.44	10.31
ENSG00000164896.20	FASTK	0.62	6.41	0.00068245	0.0106131	6.62	6	6.68	6.63	6.64	6.53	5.94	6.05
ENSG00000169762.17	TAPT1	0.62	4.19	0.00119793	0.0141097	4.39	3.77	4.4	4.35	4.44	4.37	3.78	3.77
ENSG00000197008.9	ZNF138	0.62	4.76	0.00132578	0.0148941	4.96	4.36	5.01	4.87	5	4.96	4.41	4.29
ENSG00000157077.14	ZFYVE9	0.62	5.57	0.00299533	0.0234528	5.78	5.17	5.92	5.84	5.63	5.72	5.23	5.1
ENSG00000122435.10	TRMT13	0.62	5.39	0.0041696	0.0287025	5.59	4.97	5.72	5.71	5.54	5.4	5.01	4.94
ENSG00000124406.16	ATP8A1	0.62	5.18	0.0052995	0.0327796	5.38	4.76	5.22	5.26	5.55	5.5	4.81	4.71
ENSG00000113272.14	THG1L	0.62	4.73	0.00879699	0.0454762	4.93	4.33	5.14	5.02	4.74	4.84	4.41	4.24
ENSG00000158636.16	EMSY	0.62	5.39	0.00880613	0.0454816	5.6	4.98	5.77	5.79	5.4	5.45	5.01	4.95
ENSG00000181704.12	YIPF6	0.63	6.82	0.00031235	0.006996	7.03	6.4	7.06	7.07	6.97	7.02	6.42	6.38
ENSG00000163638.13	ADAMTS9	0.63	6.17	0.00035251	0.0073846	6.38	5.75	6.41	6.4	6.33	6.39	5.75	5.76
ENSG00000166855.9	CLPX	0.63	6.43	0.00083927	0.0116297	6.64	6.01	6.72	6.72	6.55	6.59	6.06	5.97
ENSG00000078747.15	ITCH	0.63	7.06	0.00093955	0.012312	7.27	6.64	7.2	7.18	7.29	7.41	6.65	6.63
ENSG00000164144.16	ARFIP1	0.63	4.91	0.0014819	0.0158243	5.12	4.49	5.03	5.06	5.17	5.23	4.52	4.46
ENSG00000139725.8	RHOF	0.63	4.03	0.00285392	0.0228522	4.24	3.62	4.2	4.14	4.37	4.26	3.69	3.56
ENSG00000198466.12	ZNF587	0.63	6.08	0.00347342	0.0258209	6.29	5.66	6.14	6.17	6.43	6.42	5.71	5.61
ENSG00000145495.16	2021-03-06	0.63	8.4	0.00491873	0.0312801	8.62	7.98	8.77	8.79	8.46	8.44	8.01	7.95
ENSG00000198646.14	NCOA6	0.63	7.1	0.00597772	0.0354181	7.31	6.68	7.1	7.18	7.48	7.47	6.66	6.69
ENSG00000107854.6	TNKS2	0.64	6.89	0.00021901	0.0058642	7.11	6.47	7.11	7.13	7.11	7.08	6.48	6.46
ENSG00000100425.18	BRD1	0.64	6.68	0.00031035	0.006973	6.89	6.26	6.92	6.88	6.93	6.84	6.23	6.28
ENSG00000134138.20	MEIS2	0.64	7.27	0.00037608	0.0076641	7.48	6.84	7.45	7.43	7.51	7.55	6.88	6.81
ENSG00000042429.12	MED17	0.64	6.63	0.00044412	0.0082802	6.84	6.2	6.91	6.88	6.77	6.81	6.21	6.19
ENSG00000198242.14	RPL23A	0.64	9.29	0.00046898	0.0085515	9.5	8.87	9.58	9.56	9.4	9.47	8.9	8.83
ENSG00000198585.11	NUDT16	0.64	6.71	0.00073212	0.0109614	6.92	6.29	6.87	6.85	6.98	7	6.36	6.22
ENSG00000096717.12	SIRT1	0.64	5.15	0.00128103	0.0146572	5.37	4.73	5.31	5.28	5.39	5.48	4.75	4.71
ENSG00000141376.22	BCAS3	0.64	3.82	0.00133963	0.014969	4.03	3.4	4.07	4.07	4	3.99	3.4	3.38
ENSG00000204569.10	PPP1R10	0.64	7.74	0.00134191	0.014969	7.95	7.31	8.04	8.07	7.85	7.84	7.33	7.29
ENSG00000138468.16	SENP7	0.64	5.22	0.00140425	0.0153759	5.43	4.8	5.42	5.4	5.46	5.44	4.93	4.67
ENSG00000008277.14	ADAM22	0.64	6.85	0.00156368	0.0162116	7.06	6.42	7.18	7.14	6.94	6.97	6.47	6.37
ENSG00000171448.9	ZBTB26	0.64	4.77	0.00217802	0.0195618	4.98	4.34	5.08	5.06	4.95	4.83	4.37	4.3
ENSG00000153250.20	RBMS1	0.64	6.74	0.00228965	0.0202082	6.96	6.32	7.08	7.08	6.82	6.84	6.34	6.3
ENSG00000181789.14	COPG1	0.64	7.34	0.00234707	0.0205368	7.55	6.91	7.68	7.68	7.43	7.41	6.9	6.91
ENSG00000128268.12	MGAT3	0.64	4.73	0.00268877	0.0220758	4.95	4.31	4.88	4.8	5.05	5.05	4.34	4.29
ENSG00000116266.11	STXBP3	0.64	4.22	0.00322003	0.0246005	4.44	3.8	4.3	4.36	4.59	4.49	3.82	3.76
ENSG00000198816.7	ZNF358	0.64	5.3	0.00496293	0.0314209	5.51	4.86	5.69	5.6	5.43	5.33	4.78	4.94
ENSG00000163013.11	FBXO41	0.64	5.76	0.00588889	0.0351369	5.98	5.33	6.13	6.15	5.85	5.79	5.3	5.36
ENSG00000143815.15	LBR	0.64	7.54	0.00600812	0.0355127	7.75	7.12	7.55	7.61	7.92	7.93	7.14	7.09
ENSG00000096968.13	JAK2	0.64	2.09	0.00614566	0.0360564	2.31	1.66	2.4	2.38	2.26	2.18	1.66	1.66
ENSG00000087053.18	MTMR2	0.64	6.99	0.0083143	0.0438494	7.2	6.56	7.39	7.39	6.97	7.05	6.57	6.56
ENSG00000172939.9	OXSR1	0.64	5.58	0.00857338	0.0447518	5.8	5.16	5.97	5.99	5.57	5.66	5.16	5.15
ENSG00000170004.16	CHD3	0.64	7.64	0.00916734	0.0465557	7.85	7.21	8.07	8.03	7.68	7.64	7.23	7.19
ENSG00000111716.12	LDHB	0.65	10.92	0.00023721	0.0061437	11.14	10.48	11.16	11.2	11.04	11.15	10.51	10.46
ENSG00000178035.12	IMPDH2	0.65	7.44	0.00027266	0.0065739	7.66	7.01	7.65	7.6	7.65	7.72	7.03	6.99
ENSG00000137216.19	TMEM63B	0.65	5.82	0.00033993	0.0072906	6.04	5.39	6.05	6.05	6.07	5.99	5.38	5.4
ENSG00000125630.15	POLR1B	0.65	6.11	0.00059523	0.0097685	6.33	5.68	6.24	6.28	6.37	6.41	5.66	5.69
ENSG00000033867.16	SLC4A7	0.65	4.86	0.00084367	0.0116369	5.08	4.42	5.05	5.17	5.04	5.05	4.47	4.38
ENSG00000188243.12	COMMD6	0.65	5.27	0.00101498	0.0128862	5.49	4.84	5.57	5.54	5.44	5.41	4.79	4.88
ENSG00000167315.18	ACAA2	0.65	5.82	0.00109072	0.0134032	6.04	5.38	5.97	5.94	6.07	6.17	5.36	5.4
ENSG00000165525.18	NEMF	0.65	6.51	0.00151258	0.0160004	6.73	6.08	6.6	6.64	6.86	6.82	6.1	6.06
ENSG00000185246.17	PRPF39	0.65	6.17	0.00171156	0.0171941	6.38	5.74	6.32	6.24	6.45	6.52	5.77	5.71
ENSG00000109118.14	PHF12	0.65	5.63	0.00209178	0.0192936	5.85	5.2	6.01	5.92	5.74	5.74	5.2	5.19
ENSG00000176248.9	ANAPC2	0.65	6.05	0.00231019	0.020314	6.27	5.61	6.41	6.31	6.25	6.1	5.53	5.69
ENSG00000100632.11	ERH	0.65	7.54	0.00293921	0.0231705	7.76	7.11	7.62	7.63	7.89	7.9	7.05	7.17
ENSG00000241058.4	NSUN6	0.65	4.68	0.00367091	0.0266118	4.9	4.25	4.76	4.79	4.99	5.04	4.33	4.18
ENSG00000112624.12	BICRAL	0.65	4.33	0.00369102	0.0267439	4.54	3.9	4.69	4.63	4.39	4.46	3.94	3.85
ENSG00000163155.12	LYSMD1	0.65	4.27	0.00372201	0.0268864	4.49	3.84	4.58	4.6	4.29	4.49	3.88	3.81
ENSG00000184708.18	EIF4ENIF1	0.65	5.75	0.00538024	0.0329875	5.96	5.31	5.79	5.81	6.13	6.12	5.34	5.29
ENSG00000273154.3	AL121845.3	0.65	3.25	0.00790962	0.0422786	3.46	2.82	3.5	3.23	3.64	3.48	2.89	2.75
ENSG00000089157.16	RPLP0	0.65	11.63	0.00952091	0.0477554	11.85	11.19	12.07	12.05	11.62	11.64	11.19	11.19
ENSG00000140280.14	LYSMD2	0.65	4	0.00962216	0.0479998	4.22	3.56	4.11	4.04	4.37	4.37	3.41	3.71
ENSG00000094975.14	SUCO	0.65	6.56	0.0099524	0.0489713	6.78	6.12	7.02	6.95	6.57	6.57	6.12	6.12
ENSG00000124222.22	STX16	0.66	7.64	0.00017636	0.0053001	7.86	7.2	7.86	7.87	7.88	7.84	7.24	7.16
ENSG00000143799.13	PARP1	0.66	8.59	0.00017925	0.0053212	8.81	8.15	8.78	8.77	8.83	8.86	8.15	8.15
ENSG00000118181.11	RPS25	0.66	10.15	0.00034133	0.0073007	10.37	9.71	10.4	10.42	10.27	10.38	9.78	9.65
ENSG00000182446.14	NPLOC4	0.66	7.02	0.00069647	0.010691	7.24	6.57	7.29	7.35	7.17	7.15	6.52	6.62
ENSG00000162065.14	TBC1D24	0.66	6.01	0.00076639	0.0111962	6.23	5.58	6.18	6.16	6.36	6.22	5.58	5.57
ENSG00000137992.14	DBT	0.66	5.65	0.00088032	0.0119317	5.87	5.21	5.91	5.96	5.79	5.82	5.28	5.15
ENSG00000018236.15	CNTN1	0.66	8.97	0.00103412	0.0130479	9.19	8.53	9.31	9.26	9.05	9.12	8.57	8.48
ENSG00000177839.6	PCDHB9	0.66	3.63	0.00121984	0.0142198	3.85	3.19	3.89	3.8	3.84	3.86	3.21	3.17
ENSG00000054267.22	ARID4B	0.66	6.55	0.00137831	0.0152438	6.77	6.12	6.85	6.89	6.64	6.71	6.18	6.05
ENSG00000153561.13	RMND5A	0.66	6.42	0.00142424	0.0155466	6.64	5.99	6.77	6.71	6.53	6.57	6.07	5.91
ENSG00000214029.5	ZNF891	0.66	5	0.0014599	0.0157399	5.21	4.56	5.23	5.31	5.24	5.08	4.61	4.51
ENSG00000111653.20	ING4	0.66	3.94	0.00172774	0.0172811	4.16	3.5	4.17	4.23	4.19	4.04	3.51	3.48
ENSG00000248905.8	FMN1	0.66	2.66	0.0029183	0.0230311	2.88	2.23	2.92	2.89	2.88	2.84	2.31	2.14
ENSG00000108298.11	RPL19	0.66	10.7	0.00452234	0.0298521	10.92	10.25	11.11	11.07	10.75	10.74	10.25	10.26
ENSG00000135052.16	GOLM1	0.66	8.19	0.00529134	0.0327433	8.41	7.75	8.26	8.21	8.57	8.6	7.77	7.74
ENSG00000116885.18	OSCP1	0.66	1.65	0.0065621	0.0375787	1.88	1.22	1.77	1.93	1.81	1.97	1.2	1.22
ENSG00000072133.11	RPS6KA6	0.66	7.46	0.00657396	0.0375787	7.68	7.02	7.83	7.86	7.48	7.55	7.14	6.9
ENSG00000171603.17	CLSTN1	0.66	7.44	0.00959328	0.0479327	7.66	7	7.87	7.88	7.47	7.44	7.02	6.98
ENSG00000083896.12	YTHDC1	0.67	6.67	0.00033998	0.0072906	6.9	6.22	6.87	6.9	6.86	6.95	6.29	6.16
ENSG00000258890.7	CEP95	0.67	5.41	0.00039621	0.0078828	5.64	4.96	5.65	5.58	5.69	5.63	4.96	4.96
ENSG00000198276.16	UCKL1	0.67	5.55	0.00052659	0.009148	5.78	5.1	5.77	5.82	5.83	5.69	5.07	5.13
ENSG00000108582.12	CPD	0.67	6.47	0.00074285	0.0109752	6.69	6.01	6.6	6.6	6.76	6.8	6.02	6.01
ENSG00000180817.12	PPA1	0.67	8.17	0.00076752	0.0111962	8.39	7.73	8.5	8.48	8.28	8.32	7.72	7.74
ENSG00000172795.16	DCP2	0.67	6.55	0.00100796	0.01282	6.78	6.11	6.83	6.88	6.65	6.74	6.18	6.03
ENSG00000117625.13	RCOR3	0.67	5.88	0.00173196	0.0173014	6.1	5.43	6.24	6.19	6	5.97	5.43	5.42
ENSG00000164609.10	SLU7	0.67	5.64	0.00298392	0.0234063	5.87	5.2	6.01	5.98	5.7	5.79	5.28	5.11
ENSG00000026036.22	RTEL1-TNFRSF6B	0.67	4.26	0.0038698	0.0275183	4.49	3.81	4.4	4.35	4.7	4.5	3.76	3.86
ENSG00000086544.3	ITPKC	0.67	3.11	0.00449624	0.0297349	3.34	2.67	3.42	3.43	3.34	3.15	2.69	2.64
ENSG00000276644.5	DACH1	0.67	5.35	0.00459922	0.0300946	5.58	4.91	5.67	5.78	5.42	5.43	4.95	4.85
ENSG00000108107.14	RPL28	0.67	9.23	0.00658655	0.0376138	9.46	8.79	9.67	9.63	9.32	9.21	8.75	8.82
ENSG00000136021.18	SCYL2	0.67	6.29	0.00687765	0.0386936	6.52	5.85	6.72	6.68	6.36	6.31	5.88	5.82
ENSG00000167637.17	ZNF283	0.67	4.29	0.00689762	0.0387753	4.51	3.86	4.65	4.65	4.39	4.34	3.97	3.74
ENSG00000172315.6	TP53RK	0.67	4.73	0.00930326	0.047073	4.95	4.28	5.19	5.08	4.73	4.81	4.29	4.27
ENSG00000146701.12	MDH2	0.68	8.69	0.00011979	0.0046622	8.92	8.24	8.9	8.94	8.91	8.93	8.22	8.26
ENSG00000188895.11	MSL1	0.68	8.01	0.00020354	0.0056409	8.24	7.55	8.29	8.27	8.17	8.22	7.53	7.57
ENSG00000100650.15	SRSF5	0.68	7.98	0.0002602	0.0063686	8.21	7.53	8.22	8.24	8.21	8.15	7.59	7.46
ENSG00000100938.17	GMPR2	0.68	5.21	0.00080957	0.0114609	5.44	4.75	5.51	5.51	5.37	5.35	4.77	4.73
ENSG00000270170.2	NCBP2AS2	0.68	4.43	0.00090999	0.012183	4.66	3.97	4.71	4.63	4.67	4.63	3.9	4.05
ENSG00000059769.20	DNAJC25	0.68	4.73	0.0009801	0.0126349	4.95	4.28	4.91	4.85	5.04	5.01	4.27	4.27
ENSG00000105193.9	RPS16	0.68	10.04	0.00104354	0.0131255	10.27	9.58	10.38	10.38	10.2	10.12	9.52	9.64
ENSG00000181638.18	ZFP41	0.68	3.86	0.00156873	0.016252	4.09	3.42	4.18	4.06	4.05	4.06	3.5	3.34
ENSG00000163349.22	HIPK1	0.68	6.85	0.00166965	0.0169524	7.08	6.39	6.93	6.97	7.18	7.23	6.39	6.4
ENSG00000184863.11	RBM33	0.68	7.19	0.00225634	0.0199444	7.42	6.74	7.26	7.3	7.6	7.51	6.73	6.75
ENSG00000255330.9	AL096711.2	0.68	7.28	0.00229628	0.0202292	7.51	6.83	7.67	7.63	7.35	7.39	6.84	6.82
ENSG00000175764.14	TTLL11	0.68	3.94	0.0026293	0.0218661	4.17	3.49	4.07	4.04	4.31	4.22	3.48	3.48
ENSG00000197355.11	UAP1L1	0.68	5.8	0.00332916	0.025092	6.03	5.34	6.16	6.13	6.01	5.8	5.28	5.4
ENSG00000198604.11	BAZ1A	0.68	7.86	0.00543164	0.0331792	8.09	7.4	8.28	8.26	7.86	7.94	7.38	7.42
ENSG00000162032.16	SPSB3	0.68	3.79	0.00609104	0.0358393	4.01	3.34	3.85	3.86	4.19	4.13	3.38	3.29
ENSG00000203896.10	LIME1	0.68	3.28	0.00742051	0.040609	3.52	2.84	3.56	3.4	3.75	3.34	2.8	2.86
ENSG00000114857.18	NKTR	0.69	6.45	0.00039184	0.0078335	6.68	5.99	6.72	6.77	6.64	6.6	6.02	5.96
ENSG00000099290.17	WASHC2A	0.69	5.98	0.00042627	0.0080805	6.21	5.53	6.29	6.23	6.14	6.19	5.58	5.47
ENSG00000165819.12	METTL3	0.69	6.4	0.00042657	0.0080805	6.63	5.94	6.7	6.64	6.65	6.53	5.89	5.98
ENSG00000083750.12	RRAGB	0.69	4.61	0.00054003	0.0092907	4.84	4.14	4.81	4.82	4.88	4.83	4.12	4.17
ENSG00000122691.13	TWIST1	0.69	5.9	0.00081814	0.0114694	6.13	5.45	6.05	6.03	6.2	6.24	5.46	5.43
ENSG00000102858.13	MGRN1	0.69	6.89	0.00128429	0.014671	7.12	6.43	7.22	7.23	7.07	6.97	6.36	6.5
ENSG00000076826.9	CAMSAP3	0.69	3.86	0.00160575	0.0165274	4.1	3.4	4.14	4.04	4.21	4	3.36	3.44
ENSG00000117600.12	PLPPR4	0.69	7.44	0.00263972	0.021908	7.67	6.97	7.5	7.54	7.8	7.84	6.98	6.97
ENSG00000126351.12	THRA	0.69	6.69	0.00537175	0.0329688	6.92	6.22	6.74	6.73	7.13	7.07	6.24	6.2
ENSG00000128709.13	HOXD9	0.69	2.73	0.00662801	0.0377513	2.97	2.28	3.09	3.1	2.81	2.86	2.19	2.34
ENSG00000122507.20	BBS9	0.69	2.75	0.00781591	0.0419983	2.98	2.29	3.13	3.11	2.92	2.78	2.22	2.36
ENSG00000124333.16_PAR_Y	VAMP7	0.69	5.07	0.00869725	0.0451997	5.3	4.61	5.53	5.45	5.08	5.13	4.66	4.55
ENSG00000141756.18	FKBP10	0.69	9.06	0.0099162	0.0488607	9.29	8.6	9.52	9.51	9.1	9.03	8.59	8.61
ENSG00000138107.13	ACTR1A	0.7	6.98	0.0002995	0.0068591	7.21	6.52	7.26	7.29	7.15	7.16	6.55	6.48
ENSG00000198862.14	LTN1	0.7	7.01	0.0004595	0.0084351	7.25	6.55	7.2	7.16	7.28	7.34	6.61	6.49
ENSG00000101746.15	NOL4	0.7	4.8	0.00047801	0.0086631	5.04	4.34	5.07	5.06	5	5.01	4.38	4.3
ENSG00000166225.8	FRS2	0.7	6.09	0.00066401	0.0104749	6.32	5.62	6.38	6.42	6.21	6.28	5.67	5.58
ENSG00000136521.13	NDUFB5	0.7	7.24	0.00066505	0.0104797	7.47	6.78	7.38	7.38	7.54	7.59	6.8	6.75
ENSG00000157184.7	CPT2	0.7	3.74	0.00127419	0.0146025	3.96	3.28	3.91	3.93	4.05	3.97	3.33	3.22
ENSG00000206535.8	LNP1	0.7	4.27	0.00217512	0.0195618	4.5	3.81	4.53	4.51	4.46	4.48	3.98	3.64
ENSG00000112983.17	BRD8	0.7	5.81	0.00326937	0.024812	6.04	5.35	5.89	5.88	6.21	6.17	5.33	5.35
ENSG00000106723.17	SPIN1	0.7	7.03	0.00387539	0.0275336	7.27	6.56	7.44	7.44	7.08	7.11	6.54	6.59
ENSG00000100625.9	SIX4	0.7	2.87	0.00415038	0.0286584	3.11	2.41	3.23	3.23	2.98	2.99	2.39	2.41
ENSG00000164542.12	KIAA0895	0.7	5.38	0.00434747	0.0293258	5.62	4.93	5.46	5.44	5.78	5.78	4.94	4.9
ENSG00000185989.11	RASA3	0.7	4.81	0.00444592	0.029553	5.04	4.34	5.26	5.12	4.92	4.88	4.34	4.35
ENSG00000154781.16	CCDC174	0.7	4.07	0.00477497	0.0307502	4.3	3.61	4.48	4.42	4.16	4.15	3.63	3.58
ENSG00000168175.15	MAPK1IP1L	0.71	7.31	0.00018297	0.0053852	7.55	6.84	7.49	7.53	7.62	7.57	6.82	6.86
ENSG00000143702.16	CEP170	0.71	7.97	0.00018335	0.0053853	8.21	7.5	8.21	8.25	8.14	8.25	7.54	7.46
ENSG00000106261.17	ZKSCAN1	0.71	7.45	0.00036275	0.0075107	7.69	6.98	7.74	7.77	7.6	7.65	7.03	6.93
ENSG00000183530.14	PRR14L	0.71	7.03	0.00078398	0.0112813	7.27	6.56	7.21	7.26	7.17	7.44	6.61	6.51
ENSG00000111540.16	AC034102.1	0.71	7.17	0.00191342	0.0183636	7.4	6.69	7.54	7.55	7.25	7.27	6.72	6.66
ENSG00000127990.18	SGCE	0.71	5.85	0.0025067	0.0213476	6.09	5.38	6.22	6.23	5.94	5.95	5.42	5.33
ENSG00000159761.15	C16orf86	0.71	2.01	0.00552607	0.0335688	2.25	1.54	2.24	2.14	2.43	2.17	1.48	1.58
ENSG00000010322.16	NISCH	0.71	6.13	0.00653635	0.0374991	6.37	5.66	6.53	6.56	6.28	6.09	5.61	5.7
ENSG00000159714.11	ZDHHC1	0.71	2.15	0.00739496	0.0405242	2.4	1.68	2.52	2.37	2.47	2.2	1.57	1.77
ENSG00000031003.10	FAM13B	0.71	5	0.0078671	0.0421628	5.23	4.52	5.43	5.42	5.05	5.03	4.59	4.45
ENSG00000085721.12	RRN3	0.72	7.54	0.00013042	0.0048291	7.78	7.06	7.78	7.83	7.74	7.78	7.08	7.05
ENSG00000111885.7	MAN1A1	0.72	7.4	0.00020243	0.0056321	7.64	6.92	7.61	7.64	7.66	7.65	7	6.85
ENSG00000132294.15	EFR3A	0.72	6.28	0.00032049	0.0071113	6.52	5.8	6.47	6.46	6.56	6.59	5.85	5.76
ENSG00000116754.13	SRSF11	0.72	7.18	0.00083329	0.0115921	7.42	6.7	7.52	7.52	7.33	7.3	6.63	6.76
ENSG00000137154.12	RPS6	0.72	10.13	0.00119377	0.0141005	10.37	9.65	10.26	10.23	10.44	10.53	9.71	9.59
ENSG00000152291.14	TGOLN2	0.72	6.41	0.00127397	0.0146025	6.64	5.93	6.54	6.51	6.77	6.76	5.96	5.9
ENSG00000147133.15	TAF1	0.72	6.44	0.00153809	0.01611	6.68	5.96	6.59	6.52	6.8	6.82	6.01	5.92
ENSG00000163870.15	TPRA1	0.72	4	0.00191435	0.0183636	4.24	3.51	4.2	4.11	4.4	4.25	3.45	3.57
ENSG00000138606.19	SHF	0.72	6.4	0.00203557	0.0190142	6.64	5.93	6.52	6.48	6.81	6.77	5.94	5.91
ENSG00000188611.15	ASAH2	0.72	2.22	0.00253517	0.0214705	2.47	1.75	2.41	2.49	2.52	2.43	1.81	1.67
ENSG00000185920.15	PTCH1	0.72	6.22	0.00487109	0.0310881	6.46	5.74	6.28	6.27	6.62	6.65	5.79	5.69
ENSG00000164327.13	RICTOR	0.72	5.37	0.00537665	0.0329847	5.62	4.9	5.8	5.77	5.43	5.46	5	4.8
ENSG00000121289.18	CEP89	0.72	5.2	0.00766891	0.0415059	5.43	4.72	5.22	5.25	5.64	5.63	4.73	4.71
ENSG00000113391.19	FAM172A	0.72	4.74	0.00804795	0.0426828	4.98	4.26	5.18	5.16	4.75	4.81	4.32	4.2
ENSG00000108465.15	CDK5RAP3	0.72	7.01	0.00931029	0.0470738	7.25	6.53	7.54	7.4	7.09	6.96	6.52	6.53
ENSG00000134186.12	PRPF38B	0.73	6.97	0.00024661	0.0062202	7.21	6.49	7.27	7.28	7.14	7.16	6.51	6.47
ENSG00000105290.12	APLP1	0.73	7.54	0.00033367	0.0072901	7.78	7.05	7.74	7.7	7.88	7.8	6.99	7.12
ENSG00000177853.14	ZNF518A	0.73	5.27	0.00051755	0.009035	5.51	4.8	5.49	5.45	5.52	5.59	4.87	4.71
ENSG00000043514.16	TRIT1	0.73	4.15	0.00058269	0.009708	4.4	3.67	4.4	4.35	4.4	4.44	3.63	3.7
ENSG00000166860.3	ZBTB39	0.73	6.11	0.0008865	0.0119925	6.35	5.63	6.24	6.25	6.47	6.44	5.67	5.59
ENSG00000065609.14	SNAP91	0.73	6.62	0.00094541	0.0123667	6.86	6.13	6.98	6.98	6.75	6.74	6.11	6.15
ENSG00000162378.13	ZYG11B	0.73	5.55	0.00205903	0.0191191	5.8	5.06	5.94	5.93	5.64	5.67	5.08	5.04
ENSG00000203867.8	RBM20	0.73	6.47	0.00439217	0.0294622	6.71	5.99	6.85	6.92	6.56	6.51	6.07	5.9
ENSG00000117569.18	PTBP2	0.73	5.13	0.00497713	0.0314688	5.38	4.65	5.17	5.23	5.55	5.56	4.65	4.64
ENSG00000198055.11	GRK6	0.73	5.9	0.0051335	0.0321013	6.14	5.41	5.98	5.93	6.38	6.28	5.41	5.41
ENSG00000124226.11	RNF114	0.73	6.76	0.00564212	0.0340432	7	6.28	7.18	7.23	6.79	6.81	6.26	6.28
ENSG00000165821.12	SALL2	0.73	6.18	0.0077106	0.0416097	6.42	5.69	6.62	6.66	6.2	6.22	5.68	5.69
ENSG00000139266.6	2021-03-09	0.73	4.69	0.00832774	0.0438878	4.93	4.2	5.16	5.1	4.74	4.73	4.14	4.25
ENSG00000162104.10	ADCY9	0.74	6.94	0.00012624	0.0048213	7.18	6.45	7.17	7.14	7.19	7.23	6.43	6.46
ENSG00000157741.15	UBN2	0.74	5.99	0.00016653	0.0052409	6.23	5.5	6.21	6.26	6.21	6.23	5.53	5.46
ENSG00000132424.16	PNISR	0.74	7.76	0.00017131	0.005248	8.01	7.26	8.02	8.02	8.06	7.93	7.31	7.22
ENSG00000171467.16	ZNF318	0.74	6.22	0.00029107	0.0068112	6.47	5.73	6.45	6.38	6.5	6.56	5.71	5.75
ENSG00000114439.19	BBX	0.74	7.18	0.00040492	0.007948	7.43	6.7	7.52	7.47	7.33	7.39	6.77	6.62
ENSG00000233927.5	RPS28	0.74	9.32	0.0010473	0.0131316	9.57	8.82	9.71	9.69	9.45	9.43	8.79	8.86
ENSG00000254122.2	PCDHGB7	0.74	3.94	0.00105802	0.0131975	4.2	3.45	4.25	4.09	4.19	4.23	3.38	3.52
ENSG00000148925.10	BTBD10	0.74	4.42	0.00139067	0.0153135	4.66	3.92	4.72	4.79	4.51	4.63	3.93	3.92
ENSG00000164040.17	PGRMC2	0.74	6.37	0.00205904	0.0191191	6.62	5.88	6.49	6.45	6.75	6.78	5.87	5.89
ENSG00000089902.10	RCOR1	0.74	6.86	0.00250775	0.0213476	7.11	6.37	6.91	6.99	7.25	7.29	6.39	6.35
ENSG00000183426.17	NPIPA1	0.74	5.58	0.00261247	0.0218139	5.83	5.08	5.97	5.95	5.79	5.6	5.06	5.1
ENSG00000284874.1	AC000093.1	0.74	3.27	0.00366473	0.0265805	3.52	2.79	3.42	3.66	3.39	3.61	2.9	2.67
ENSG00000186141.9	POLR3C	0.74	5.74	0.00371969	0.0268864	5.99	5.24	6.14	6.17	5.78	5.86	5.22	5.27
ENSG00000137962.13	ARHGAP29	0.74	1.53	0.00508432	0.0319117	1.79	1.05	1.8	1.91	1.74	1.69	0.93	1.13
ENSG00000214967.5	NPIPA7	0.74	2.74	0.00590499	0.0351511	2.99	2.24	3.05	3.18	2.95	2.77	2.16	2.31
ENSG00000162923.16	WDR26	0.74	7.38	0.00625625	0.0364202	7.63	6.88	7.82	7.86	7.41	7.42	6.93	6.84
ENSG00000184271.17	AC139768.1	0.74	3.4	0.00658803	0.0376138	3.65	2.9	3.81	3.81	3.56	3.4	2.85	2.95
ENSG00000135736.6	CCDC102A	0.74	2.38	0.00679077	0.0383754	2.64	1.89	2.75	2.44	2.66	2.69	1.71	2.05
ENSG00000141385.9	AFG3L2	0.74	6.34	0.00977979	0.0485074	6.58	5.84	6.37	6.33	6.81	6.82	5.81	5.88
ENSG00000198755.11	RPL10A	0.75	9.08	9.1511e-05	0.004328	9.34	8.59	9.39	9.36	9.31	9.28	8.57	8.59
ENSG00000174498.14	IGDCC3	0.75	6.62	0.00011485	0.0046414	6.87	6.12	6.84	6.85	6.91	6.88	6.12	6.12
ENSG00000030582.18	GRN	0.75	7.17	0.00016857	0.0052409	7.42	6.67	7.47	7.45	7.43	7.34	6.64	6.7
[truncated: 899 more rows]

## Sheet: DEG (SKNAS)
geneID	geneSymbol	log2FC	AveExpr	P.Value	FDR	SKNAS-KD.AveExpr	SKNAS-CONT.AveExpr	2027969_SKNAS-KD-188-001	2027970_SKNAS-KD-188-002	2027971_SKNAS-KD-190-001	2027972_SKNAS-KD-190-002	2027967_SKNAS-CONT-001	2027968_SKNAS-CONT-002
ENSG00000285779.1	AL358472.7	-5.35	-5.18	0.00024807	0.0081704	-5.04	-1.49	-7.28	-6.8	-6.88	-6.93	-0.71	-2.5
ENSG00000131152.4	AC010531.1	-4.29	-4.92	0.00127427	0.017825	-4.75	-1.93	-7.28	-6.8	-6.88	-4.41	-2.5	-1.63
ENSG00000183908.6	LRRC55	-4.19	-2.46	0.00036201	0.0096617	-3.39	0.34	-4.96	-4.48	-2.49	-3.47	0.59	0.05
ENSG00000167580.7	AQP2	-3.66	-3.52	0.00027523	0.0087089	-4.02	-1.01	-4.96	-5.22	-5.29	-3.47	-0.97	-1.18
ENSG00000168032.9	ENTPD3	-3.57	-0.94	0.00063553	0.0126338	-1.98	1.47	-1.22	-1.13	-2.97	-3.23	1.6	1.31
ENSG00000181577.16	C6orf223	-3.56	-2.65	0.00058562	0.0120723	-3.38	-0.24	-4.11	-5.22	-3.18	-2.84	-0.34	-0.22
ENSG00000226792.7	C13orf42	-3.39	-4.65	0.00037177	0.0097922	-4.6	-2.22	-5.7	-6.8	-5.29	-5.35	-2.22	-2.56
ENSG00000185897.6	FFAR3	-3.39	-4.28	0.00089352	0.0149048	-4.4	-1.88	-4.96	-6.8	-5.29	-4.61	-1.87	-2.16
ENSG00000133636.11	NTS	-3.26	-0.44	7.4538e-05	0.0051983	-1.44	1.75	-0.91	-1.38	-1.45	-2.41	1.7	1.78
ENSG00000114771.14	AADAC	-3.22	-1.78	7.6383e-05	0.0051983	-2.62	0.38	-3.58	-2.72	-2.23	-2.84	0.39	0.31
ENSG00000170542.6	SERPINB9	-3.22	-3.11	0.00290925	0.0281447	-3.62	-0.89	-3.03	-3.1	-5.29	-5.35	-0.93	-0.98
ENSG00000267140.1	AC007998.2	-3.2	-4.69	0.0091306	0.0547912	-4.45	-2.37	-7.28	-4.61	-4.17	-6.93	-2.63	-2.48
ENSG00000198829.6	SUCNR1	-3.16	-4.14	0.00270578	0.0271503	-4.26	-1.9	-4.11	-6.8	-4.56	-5.35	-2.12	-1.92
ENSG00000126251.6	GPR42	-3.14	-3.86	0.00054723	0.0117314	-4.12	-1.68	-5.7	-4.48	-4.07	-5.35	-1.65	-1.92
ENSG00000169282.17	KCNAB1	-3.13	-0.85	8.3262e-06	0.0037149	-1.78	1.24	-2.24	-1.95	-1.75	-1.65	1.14	1.31
ENSG00000152936.10	LMNTD1	-2.96	-1.93	3.828e-05	0.0047246	-2.68	0.07	-3.2	-2.41	-3.18	-2.84	0.1	-0.03
ENSG00000115461.5	IGFBP5	-2.94	6.41	4.0836e-06	0.0028507	5.43	8.38	5.64	5.68	5.2	5.2	8.33	8.42
ENSG00000077279.18	DCX	-2.8	0.11	0.0005807	0.012005	-0.77	1.99	-0.44	-0.01	-1.92	-0.95	1.86	2.1
ENSG00000135114.12	OASL	-2.78	-2.43	0.0050668	0.0388714	-3	-0.52	-3.03	-5.22	-2.35	-2.84	-0.67	-0.47
ENSG00000169248.12	CXCL11	-2.64	-1.75	0.00013913	0.0066139	-2.44	0.05	-2.33	-2.72	-3.18	-2.29	-0.16	0.19
ENSG00000235568.6	NFAM1	-2.57	-0.59	0.0033684	0.0304728	-1.34	1.14	-2	-2.72	-0.54	-0.52	1.08	1.16
ENSG00000133574.10	GIMAP4	-2.56	-2.41	0.00263169	0.0268578	-2.95	-0.66	-3.2	-2.28	-4.56	-3.02	-0.85	-0.58
ENSG00000204711.9	C9orf135	-2.53	-1.45	0.00040854	0.0102787	-2.15	0.28	-1.67	-2.05	-2.49	-3.02	0.39	0.11
ENSG00000141469.18	SLC14A1	-2.53	-3.24	0.00201254	0.0228806	-3.61	-1.45	-3.2	-4.48	-4.07	-4.61	-1.95	-1.14
ENSG00000136689.18	IL1RN	-2.49	1.23	2.8942e-05	0.0045099	0.42	2.9	0.84	0.44	0.06	0.23	2.8	2.99
ENSG00000164692.17	COL1A2	-2.49	-1.93	0.00037188	0.0097922	-2.55	-0.21	-2.07	-2.72	-3.42	-2.84	-0.28	-0.22
ENSG00000178084.1	HTR3C	-2.45	-3.45	0.00741049	0.0480533	-3.71	-1.68	-2.76	-4.48	-5.29	-4.61	-1.65	-1.92
ENSG00000137033.11	IL33	-2.4	2.1	0.0011149	0.0166741	1.31	3.72	2.05	1.89	0.59	0.65	3.64	3.8
ENSG00000164199.18	ADGRV1	-2.38	0.11	0.00802124	0.0502567	-0.63	1.72	0.38	0.32	-1.83	-1.65	1.7	1.72
ENSG00000145358.6	DDIT4L	-2.37	0.01	3.2942e-05	0.0045903	-0.73	1.6	-0.74	-0.92	-0.37	-1.1	1.56	1.61
ENSG00000163017.13	ACTG2	-2.36	-1.07	0.00108097	0.016438	-1.73	0.52	-2.33	-2.41	-0.86	-1.8	0.37	0.61
ENSG00000060558.3	GNA15	-2.35	-2.75	0.00246528	0.0259118	-3.17	-1.12	-3.82	-4.48	-2.79	-3.02	-1.4	-0.98
ENSG00000129226.14	CD68	-2.3	3.9	0.00011248	0.0061052	3.14	5.42	2.6	2.89	3.5	3.54	5.38	5.46
ENSG00000204228.4	HSD17B8	-2.3	0.45	0.00013946	0.0066139	-0.27	1.99	-0.68	-0.74	0.13	0.04	1.98	1.98
ENSG00000134533.6	RERG	-2.29	-0.09	5.5047e-05	0.0051592	-0.8	1.45	-1.17	-1.08	-0.54	-0.63	1.51	1.35
ENSG00000156398.13	SFXN2	-2.27	3.36	8.1567e-07	0.0028507	2.61	4.88	2.76	2.66	2.47	2.53	4.88	4.87
ENSG00000160963.14	COL26A1	-2.25	-0.4	0.00173673	0.0211147	-1.06	1.1	-1.93	-1.59	-0.77	-0.27	0.96	1.21
ENSG00000169435.14	RASSF6	-2.15	-3	0.00532847	0.0397852	-3.33	-1.46	-3.82	-4.48	-3.71	-2.84	-2.03	-1.1
ENSG00000179776.19	CDH5	-2.14	-2.32	0.00299557	0.0286607	-2.77	-0.84	-2.64	-2.41	-2.97	-4.12	-0.85	-0.94
ENSG00000079689.14	SCGN	-2.14	-3.35	0.0098082	0.057093	-3.57	-1.77	-2.89	-4	-5.29	-4.12	-1.79	-2
ENSG00000185585.20	OLFML2A	-2.11	1.52	0.00069187	0.0132452	0.84	2.92	0.32	0.29	1.47	1.18	2.86	2.96
ENSG00000071909.18	MYO3B	-2.11	-1.21	0.00173154	0.0210693	-1.8	0.23	-1.86	-2.56	-1.1	-2.18	0.47	-0.07
ENSG00000278570.4	NR2E3	-2.11	-0.47	0.00587916	0.0420537	-1.1	0.97	-0.21	-0.54	-2.02	-1.98	0.94	0.96
ENSG00000143595.13	AQP10	-2.1	-0.62	0.0002036	0.0075051	-1.25	0.8	-0.84	-1.45	-1.45	-1.57	0.62	0.95
ENSG00000129009.13	ISLR	-2.09	1.09	0.00203135	0.0230416	0.42	2.48	-0.25	-0.23	1.19	0.88	2.54	2.41
ENSG00000100351.16	GRAP2	-2.08	-0.76	6.1207e-05	0.0051592	-1.37	0.64	-1.67	-1.45	-1.39	-1.32	0.47	0.76
ENSG00000164161.10	HHIP	-2.07	0.95	0.00040828	0.0102787	0.29	2.33	-0.04	-0.2	0.42	0.9	2.2	2.45
ENSG00000000971.15	CFH	-2.06	0.48	1.3832e-05	0.0037149	-0.17	1.88	-0.03	-0.3	-0.34	-0.16	1.92	1.81
ENSG00000103534.17	TMC5	-2.05	-3.45	0.00370422	0.0321639	-3.63	-1.94	-4.48	-3.34	-4.56	-4.12	-1.72	-2.45
ENSG00000140481.15	CCDC33	-2.03	1.29	1.4099e-05	0.0037149	0.64	2.64	0.51	0.42	0.84	0.69	2.59	2.7
ENSG00000147166.11	ITGB1BP2	-2.03	-0.86	7.5289e-05	0.0051983	-1.45	0.52	-1.4	-1.76	-1.26	-1.72	0.48	0.51
ENSG00000185056.10	C5orf47	-2.03	-0.98	0.0014208	0.0188813	-1.55	0.4	-1.35	-1.08	-1.67	-2.54	0.34	0.42
ENSG00000047457.14	CP	-2	3.21	0.00070286	0.0133496	2.55	4.54	2.07	2.01	3.08	3.01	4.5	4.57
ENSG00000157680.15	DGKI	-1.98	2.73	2.7508e-06	0.0028507	2.07	4.05	2.21	2.01	1.93	2.12	4.02	4.09
ENSG00000117152.13	RGS4	-1.98	8.01	0.0017288	0.0210693	7.35	9.32	7.83	7.83	6.88	6.87	9.27	9.38
ENSG00000169245.6	CXCL10	-1.97	-0.67	0.00342715	0.0308103	-1.23	0.64	-2.15	-1.52	-0.34	-1.26	0.64	0.61
ENSG00000144821.9	MYH15	-1.94	5.62	0.00743082	0.0480533	4.97	6.92	5.65	5.73	4.25	4.25	6.89	6.95
ENSG00000131389.17	SLC6A6	-1.92	4.84	9.8059e-05	0.0057842	4.2	6.13	4.46	4.55	3.88	3.9	6.11	6.15
ENSG00000170439.7	METTL7B	-1.9	-0.34	0.00258936	0.0267082	-0.9	0.93	-1.73	-1.31	-0.47	-0.33	0.93	0.9
ENSG00000144063.3	MALL	-1.9	2.98	0.00455799	0.0363936	2.35	4.26	2.96	3.14	1.7	1.58	4.22	4.29
ENSG00000124019.10	FAM124B	-1.9	0.35	0.00749942	0.0484205	-0.25	1.64	0.35	0.61	-1.05	-1.1	1.54	1.71
ENSG00000081985.11	IL12RB2	-1.89	-1.41	0.00436774	0.035631	-1.9	-0.11	-1.67	-1.25	-2.97	-2.29	-0.09	-0.2
ENSG00000164062.13	APEH	-1.88	5.11	1.9239e-05	0.0039831	4.48	6.36	4.21	4.34	4.67	4.69	6.35	6.36
ENSG00000184508.11	HDDC3	-1.88	2.86	0.0008492	0.0145041	2.25	4.11	1.79	1.72	2.72	2.71	4.1	4.11
ENSG00000134817.10	APLNR	-1.87	-3.5	0.00890731	0.0537853	-3.62	-2.1	-4.11	-5.22	-3.71	-3.47	-2.43	-2.08
ENSG00000144481.17	TRPM8	-1.87	-1.49	0.00957557	0.0563264	-1.97	-0.2	-1.31	-1.52	-2.79	-2.84	-0.54	0.07
ENSG00000174669.12	SLC29A2	-1.86	0.92	0.00107337	0.0163824	0.33	2.17	0.05	-0.33	0.84	0.66	2.3	2.02
ENSG00000121966.6	CXCR4	-1.85	-0.23	0.0068651	0.0458898	-0.77	1.01	-1.4	-1.67	-0.08	-0.19	0.8	1.19
ENSG00000205002.3	AARD	-1.84	1.95	6.7913e-05	0.0051592	1.35	3.18	1.55	1.56	1.3	0.95	3.14	3.22
ENSG00000092068.20	SLC7A8	-1.82	-1.49	0.00024621	0.0081278	-1.96	-0.24	-2.42	-2.16	-1.92	-1.89	-0.31	-0.26
ENSG00000164761.9	TNFRSF11B	-1.82	0.89	0.00052402	0.0113918	0.32	2.12	0.56	0.73	0.13	-0.27	2.02	2.19
ENSG00000127324.9	TSPAN8	-1.8	2.82	1.9052e-05	0.0039831	2.23	4.02	2.07	2.03	2.32	2.47	3.97	4.07
ENSG00000104219.13	ZDHHC2	-1.8	4.3	0.00014741	0.0067177	3.71	5.5	3.38	3.41	4.06	3.98	5.46	5.53
ENSG00000159640.16	ACE	-1.78	6.09	3.3629e-05	0.0046187	5.5	7.28	5.68	5.72	5.28	5.29	7.3	7.25
ENSG00000163762.7	TM4SF18	-1.78	-1.91	0.0006902	0.0132452	-2.32	-0.68	-2.76	-2.16	-2.23	-2.84	-0.74	-0.73
ENSG00000107159.13	CA9	-1.78	-3.16	0.00140188	0.0187306	-3.36	-1.85	-4.11	-4	-3.42	-3.47	-2.03	-1.92
ENSG00000115556.14	PLCD4	-1.78	2.39	0.00675216	0.0454282	1.82	3.58	1.11	1.11	2.47	2.54	3.68	3.45
ENSG00000175567.10	UCP2	-1.77	1.91	4.0665e-05	0.0047508	1.34	3.1	1.52	1.51	1.09	1.16	3.15	3.04
ENSG00000214688.6	C10orf105	-1.77	-3.03	0.00263984	0.0268578	-3.25	-1.75	-4.11	-3.63	-2.97	-3.76	-1.95	-1.78
ENSG00000177483.11	RBM44	-1.76	-1.42	0.00268306	0.0270961	-1.86	-0.22	-2.64	-1.67	-2.23	-1.44	-0.42	-0.11
ENSG00000101187.16	SLCO4A1	-1.75	4.44	0.00074709	0.0136962	3.86	5.62	4.31	4.24	3.44	3.43	5.64	5.6
ENSG00000150275.18	PCDH15	-1.75	-1.36	0.00146158	0.0191858	-1.82	-0.15	-2.07	-2.56	-1.59	-1.57	-0.04	-0.34
ENSG00000169432.16	SCN9A	-1.74	6.64	4.5855e-05	0.0050727	6.06	7.8	6.27	6.25	5.89	5.82	7.78	7.83
ENSG00000183801.8	OLFML1	-1.73	-1.99	0.00449884	0.0361931	-2.37	-0.8	-3.38	-2.16	-2.63	-2.07	-0.74	-0.98
ENSG00000198075.10	SULT1C4	-1.72	3.71	0.00016145	0.0069634	3.15	4.87	3.48	3.38	2.84	2.85	4.93	4.8
ENSG00000108405.4	P2RX1	-1.72	-1.33	0.00368782	0.0320599	-1.78	-0.16	-2.42	-2.41	-1.26	-1.5	-0.31	-0.09
ENSG00000143416.21	SELENBP1	-1.72	3.86	0.00806728	0.0504797	3.31	4.99	2.45	2.76	3.95	4.03	5	4.98
ENSG00000122121.11	XPNPEP2	-1.7	-3.42	0.00091807	0.0151017	-3.54	-2.12	-4.11	-4	-4.07	-3.76	-2.22	-2.35
ENSG00000188037.11	CLCN1	-1.7	-3.02	0.00588619	0.0420625	-3.22	-1.77	-4.11	-3.1	-4.07	-3.02	-1.79	-2
ENSG00000036565.15	SLC18A1	-1.7	1.92	0.00650682	0.044627	1.36	3.06	1.86	2.14	0.64	0.75	2.97	3.13
ENSG00000165389.7	SPTSSA	-1.68	4.66	3.709e-06	0.0028507	4.1	5.78	4.03	4.23	4.04	4.11	5.68	5.87
ENSG00000171243.8	SOSTDC1	-1.68	2.26	0.0001984	0.0074296	1.71	3.38	1.77	2.16	1.41	1.46	3.35	3.4
ENSG00000003400.14	CASP10	-1.68	1.6	0.00186432	0.0218594	1.07	2.71	0.45	0.76	1.67	1.32	2.77	2.65
ENSG00000173698.18	ADGRG2	-1.66	-0.11	0.00015518	0.0068377	-0.62	1.02	-0.44	-0.65	-1	-0.59	0.98	1.02
ENSG00000134668.12	SPOCD1	-1.66	4.38	0.00856354	0.0523861	3.82	5.5	4.61	4.35	3.21	3.08	5.46	5.53
ENSG00000116711.10	PLA2G4A	-1.65	0.68	0.00139785	0.0187225	0.16	1.8	0.62	0.23	-0.01	-0.33	1.53	2.04
ENSG00000164120.14	HPGD	-1.63	-0.79	0.00264464	0.0268578	-1.24	0.3	-1.93	-1.38	-1.15	-0.82	0.06	0.5
ENSG00000196420.7	S100A5	-1.63	-3.36	0.00309316	0.0291078	-3.47	-2.13	-4.48	-3.63	-3.71	-3.76	-2.32	-2.25
ENSG00000088298.13	EDEM2	-1.62	3.56	0.00147247	0.0192178	3.03	4.63	2.58	2.57	3.5	3.46	4.59	4.68
ENSG00000132357.14	CARD6	-1.62	-2.89	0.00332479	0.0302772	-3.11	-1.71	-3.82	-3.63	-2.79	-3.47	-1.87	-1.78
ENSG00000130768.15	SMPDL3B	-1.61	0.04	0.00030652	0.0091777	-0.45	1.14	-0.23	-0.39	-0.47	-0.91	1.07	1.17
ENSG00000081181.8	ARG2	-1.6	1.8	1.2571e-05	0.0037149	1.28	2.87	1.39	1.25	1.26	1.16	2.84	2.89
ENSG00000099194.6	SCD	-1.6	8.33	0.00579451	0.0416745	7.8	9.39	7.26	7.33	8.29	8.3	9.39	9.4
ENSG00000169744.13	LDB2	-1.59	-1.31	0.00036189	0.0096617	-1.73	-0.21	-1.61	-1.85	-2.12	-1.8	-0.26	-0.24
ENSG00000180440.4	SERTM1	-1.59	0.69	0.00234426	0.0251167	0.18	1.76	-0.12	-0.46	0.52	0.69	1.83	1.67
ENSG00000169247.12	SH3TC2	-1.59	2.75	0.0066036	0.0449715	2.23	3.8	1.47	1.8	2.91	2.73	3.76	3.83
ENSG00000173402.11	DAG1	-1.58	5.54	2.6277e-06	0.0028507	5.01	6.59	5.11	5.07	4.9	4.96	6.54	6.64
ENSG00000111684.11	LPCAT3	-1.58	4.34	2.5538e-05	0.004354	3.81	5.38	3.64	3.63	3.97	4.01	5.4	5.37
ENSG00000093183.14	SEC22C	-1.57	4.29	0.00059018	0.0121427	3.77	5.33	3.37	3.46	4.14	4.1	5.29	5.36
ENSG00000179532.12	DNHD1	-1.56	5.03	0.00014166	0.0066139	4.51	6.06	4.21	4.32	4.8	4.71	6.04	6.08
ENSG00000132437.18	DDC	-1.56	6.51	0.00385671	0.0329656	5.99	7.55	6.41	6.48	5.5	5.55	7.56	7.54
ENSG00000126010.5	GRPR	-1.56	-2.33	0.00724824	0.0475301	-2.63	-1.2	-2.07	-3.1	-3.42	-2.84	-1.4	-1.14
ENSG00000134531.10	EMP1	-1.55	6.11	2.6626e-06	0.0028507	5.59	7.14	5.56	5.51	5.64	5.65	7.05	7.23
ENSG00000137868.19	STRA6	-1.55	5.54	0.00011807	0.0062163	5.03	6.57	4.79	4.79	5.23	5.29	6.59	6.56
ENSG00000107105.15	ELAVL2	-1.55	3.71	0.00334378	0.0303915	3.21	4.74	2.67	2.71	3.69	3.74	4.73	4.74
ENSG00000100055.21	CYTH4	-1.55	-1.86	0.00634565	0.044085	-2.19	-0.79	-3.2	-1.95	-2.23	-2.07	-0.93	-0.76
ENSG00000108684.14	ASIC2	-1.54	3.79	5.3886e-06	0.0030035	3.28	4.82	3.31	3.42	3.17	3.2	4.85	4.79
ENSG00000198911.12	SREBF2	-1.54	6.37	1.2069e-05	0.0037149	5.86	7.39	5.71	5.76	5.99	5.99	7.43	7.36
ENSG00000127533.3	F2RL3	-1.54	0.75	9.2045e-05	0.0056283	0.26	1.8	0.44	0.09	0.36	0.06	1.8	1.78
ENSG00000166292.12	TMEM100	-1.54	0.13	0.00101961	0.0159226	-0.34	1.17	-0.01	-0.12	-0.65	-0.78	1.06	1.26
ENSG00000179912.20	R3HDM2	-1.53	4.65	9.6814e-07	0.0028507	4.14	5.67	4.17	4.18	4.08	4.14	5.68	5.67
ENSG00000175183.10	CSRP2	-1.52	5.04	1.2395e-05	0.0037149	4.54	6.05	4.34	4.5	4.7	4.63	6.05	6.06
ENSG00000244187.8	TMEM141	-1.51	4.02	5.3897e-05	0.0051592	3.52	5.03	3.72	3.65	3.22	3.47	4.98	5.08
ENSG00000107796.13	ACTA2	-1.5	6.15	0.00051297	0.0113918	5.64	7.15	5.41	5.29	5.92	5.96	7.11	7.18
ENSG00000157368.10	IL34	-1.5	-0.62	0.00430951	0.0354044	-1.04	0.38	-1.79	-1.02	-1	-0.63	0.16	0.55
ENSG00000187688.15	TRPV2	-1.5	0.92	0.00480084	0.037659	0.44	1.94	0.96	0.89	0.03	-0.22	1.98	1.88
ENSG00000143324.13	XPR1	-1.49	7.58	6.4867e-05	0.0051592	7.08	8.58	6.85	6.97	7.28	7.24	8.59	8.57
ENSG00000133315.11	MACROD1	-1.49	1.47	9.8099e-05	0.0057842	0.99	2.47	0.82	1.06	0.95	1.08	2.63	2.31
ENSG00000102981.9	PARD6A	-1.49	0.72	0.00010937	0.0060961	0.25	1.73	0.35	0.4	-0.01	0.15	1.7	1.73
ENSG00000167664.8	TMIGD2	-1.49	1.13	0.00032383	0.0093198	0.65	2.12	0.47	0.4	1.05	0.62	2.18	2.05
ENSG00000119392.14	GLE1	-1.49	4.67	0.00493959	0.0382775	4.18	5.66	3.65	3.66	4.68	4.73	5.66	5.66
ENSG00000147883.12	CDKN2B	-1.48	2.57	0.00083722	0.0144098	2.08	3.56	2.41	2.42	1.88	1.61	3.5	3.62
ENSG00000150510.16	FAM124A	-1.47	3.44	2.0851e-05	0.0040704	2.96	4.43	3.06	3.13	2.84	2.79	4.44	4.41
ENSG00000107902.14	LHPP	-1.47	1.79	9.9383e-05	0.0057842	1.31	2.78	1.07	1.18	1.44	1.52	2.73	2.81
ENSG00000235863.3	B3GALT4	-1.47	-0.38	0.00049791	0.011222	-0.81	0.62	-1.13	-0.97	-0.57	-0.78	0.48	0.71
ENSG00000164035.10	EMCN	-1.47	-0.7	0.00060663	0.0122538	-1.11	0.3	-1.45	-1.02	-1	-1.26	0.12	0.43
ENSG00000157111.13	TMEM171	-1.47	-0.41	0.00075083	0.0137041	-0.83	0.58	-1.31	-0.65	-0.95	-0.66	0.54	0.57
ENSG00000258691.1	AL355102.2	-1.47	-2.41	0.00162698	0.0201868	-2.67	-1.34	-3.08	-2.72	-3	-2.79	-1.24	-1.63
ENSG00000115232.14	ITGA4	-1.47	4.83	0.00288202	0.0280122	4.35	5.8	3.87	3.92	4.81	4.79	5.77	5.84
ENSG00000164318.18	EGFLAM	-1.46	3.94	0.00243503	0.02575	3.45	4.92	3.86	3.92	2.96	3.06	5	4.84
ENSG00000145949.10	MYLK4	-1.46	0.05	0.00311462	0.0291584	-0.38	1.03	-0.94	-0.69	0.2	-0.27	1	1.03
ENSG00000147571.5	CRH	-1.46	0.75	0.00663972	0.0450339	0.29	1.75	0.8	0.73	-0.54	0.06	1.72	1.76
ENSG00000115252.18	PDE1A	-1.45	0.39	0.00047646	0.0110654	-0.06	1.36	0.07	0.09	-0.54	-0.01	1.37	1.34
ENSG00000163032.11	VSNL1	-1.45	0.1	0.00242834	0.0257248	-0.34	1.1	0.14	-0.2	-0.69	-0.78	0.93	1.23
ENSG00000255526.6	NEDD8-MDP1	-1.45	-1.99	0.00295366	0.0284226	-2.31	-0.95	-2.32	-2.47	-2.09	-3.03	-0.99	-1.05
ENSG00000141696.13	P3H4	-1.45	5.27	0.00302084	0.0287702	4.79	6.23	4.33	4.38	5.19	5.27	6.25	6.21
ENSG00000172201.12	ID4	-1.44	1.48	2.6377e-05	0.0044106	1.03	2.45	0.89	1.01	1.08	1.04	2.44	2.44
ENSG00000156966.7	B3GNT7	-1.44	3.06	0.000275	0.0087089	2.59	4.02	2.36	2.28	2.81	2.88	4.03	3.99
ENSG00000104321.11	TRPA1	-1.43	1.5	0.00034305	0.0095058	1.04	2.46	0.99	0.66	1.07	1.39	2.45	2.46
ENSG00000021645.18	NRXN3	-1.43	-1.15	0.00847963	0.0520707	-1.53	-0.15	-0.94	-1.38	-1.92	-2.29	-0.26	-0.11
ENSG00000143127.13	ITGA10	-1.42	0.73	0.00011784	0.0062163	0.29	1.69	0.34	0.02	0.42	0.25	1.68	1.68
ENSG00000131051.23	RBM39	-1.41	6.97	9.4232e-05	0.00569	6.5	7.92	6.7	6.66	6.3	6.33	7.93	7.9
ENSG00000178568.15	ERBB4	-1.41	-0.32	0.00108367	0.0164474	-0.73	0.64	-0.57	-0.54	-1.26	-0.78	0.67	0.58
ENSG00000125845.7	BMP2	-1.41	-0.07	0.00322046	0.0297392	-0.5	0.9	-0.21	-0.09	-1.05	-0.82	0.75	1.01
ENSG00000164106.8	SCRG1	-1.4	-2.61	0.00888338	0.0537344	-2.81	-1.58	-3.58	-3.1	-2.35	-3.23	-1.72	-1.65
ENSG00000105131.8	EPHX3	-1.39	-2.59	0.00320762	0.02969	-2.8	-1.56	-3.03	-2.9	-2.79	-3.47	-1.79	-1.53
ENSG00000145476.16	CYP4V2	-1.39	2.94	0.00464491	0.0368642	2.48	3.86	2.06	1.92	2.97	2.96	3.85	3.87
ENSG00000155011.9	DKK2	-1.38	5.6	9.4633e-05	0.0056905	5.13	6.52	5.27	5.38	4.99	4.9	6.52	6.52
ENSG00000146674.15	IGFBP3	-1.38	5.05	0.00156076	0.0198757	4.59	5.96	4.28	4.17	5.01	4.9	5.95	5.98
ENSG00000204532.6	ZSCAN5C	-1.38	-3.32	0.00425785	0.0351194	-3.39	-2.22	-3.58	-4	-4.07	-3.47	-2.43	-2.35
ENSG00000123243.15	ITIH5	-1.38	-1.81	0.00934186	0.0556213	-2.12	-0.83	-2.53	-2.9	-1.59	-2.07	-0.81	-0.98
ENSG00000125398.8	SOX9	-1.37	5.68	0.00016264	0.0069938	5.22	6.6	5.48	5.39	5.03	5	6.62	6.58
ENSG00000173801.17	JUP	-1.36	5.72	1.1186e-06	0.0028507	5.27	6.63	5.27	5.32	5.23	5.26	6.63	6.63
ENSG00000205544.4	TMEM256	-1.36	2.72	8.7499e-05	0.0055578	2.27	3.64	2.44	2.42	2.01	2.2	3.64	3.63
ENSG00000197208.6	SLC22A4	-1.36	1.08	0.00104775	0.0161611	0.65	2	0.94	0.82	0.34	0.4	1.81	2.17
ENSG00000078579.9	FGF20	-1.36	-0.91	0.00145874	0.0191659	-1.28	0.02	-1.73	-1.45	-1.26	-1	0.02	-0.05
ENSG00000175294.5	CATSPER1	-1.36	-0.2	0.0087539	0.0532584	-0.6	0.72	-0.91	-1.31	-0.54	0.12	0.7	0.71
ENSG00000167617.3	CDC42EP5	-1.36	-0.03	0.00903225	0.0543811	-0.43	0.88	-1.26	-0.46	0.15	-0.33	0.77	0.94
ENSG00000146530.14	VWDE	-1.35	3.92	0.00111438	0.0166741	3.48	4.82	3.17	3.1	3.86	3.77	4.82	4.81
ENSG00000137842.7	TMEM62	-1.34	3.04	1.1302e-05	0.0037149	2.59	3.93	2.6	2.61	2.67	2.48	3.92	3.94
ENSG00000154645.14	CHODL	-1.34	0.49	0.00082989	0.014325	0.08	1.4	0.1	0.45	-0.28	-0.09	1.34	1.43
ENSG00000108474.16	PIGL	-1.33	2	6.5893e-05	0.0051592	1.57	2.89	1.44	1.42	1.64	1.73	2.89	2.88
ENSG00000188501.11	LCTL	-1.33	-2.65	0.00221264	0.0243422	-2.84	-1.65	-3.03	-3.34	-2.97	-3.02	-1.87	-1.65
ENSG00000172995.16	ARPP21	-1.33	-2.03	0.00427586	0.0352479	-2.3	-1.08	-2.76	-2.16	-2.79	-2.18	-1.3	-1.02
ENSG00000128422.17	KRT17	-1.33	-0.71	0.00497568	0.0384137	-1.08	0.2	-1.35	-1.67	-0.57	-1	0.06	0.29
ENSG00000125375.14	DMAC2L	-1.33	3.31	0.00914847	0.0548757	2.88	4.19	2.35	2.31	3.42	3.41	4.22	4.16
ENSG00000166311.10	SMPD1	-1.31	4.72	0.00115522	0.0169964	4.29	5.6	3.98	3.93	4.62	4.61	5.58	5.61
ENSG00000262576.3	PCDHGA4	-1.31	0.69	0.0067028	0.0452132	0.28	1.59	0.47	-0.57	0.43	0.67	1.61	1.54
ENSG00000100234.11	TIMP3	-1.3	4.65	0.00039649	0.0100984	4.22	5.52	3.94	3.99	4.47	4.49	5.51	5.53
ENSG00000168671.10	UGT3A2	-1.3	0.33	0.00272094	0.0272507	-0.06	1.2	-0.41	-0.5	0.24	0.27	1.24	1.14
ENSG00000136235.16	GPNMB	-1.29	1.62	0.00013848	0.0066139	1.2	2.48	1.03	1.09	1.3	1.34	2.39	2.57
ENSG00000068079.7	IFI35	-1.29	3.97	0.00075629	0.0137173	3.54	4.84	3.86	3.79	3.2	3.29	4.83	4.84
ENSG00000132196.14	HSD17B7	-1.29	2.81	0.00086191	0.0146091	2.38	3.67	2.15	2.02	2.63	2.71	3.62	3.71
ENSG00000164850.15	GPER1	-1.29	0.29	0.00125822	0.0177375	-0.1	1.16	-0.46	0.16	-0.19	-0.06	1.32	0.97
ENSG00000153786.12	ZDHHC7	-1.29	4.62	0.00234495	0.0251167	4.19	5.47	3.88	3.76	4.48	4.65	5.48	5.47
ENSG00000139269.3	INHBE	-1.29	-1.24	0.00252257	0.026299	-1.56	-0.34	-2.07	-1.76	-1.39	-1.44	-0.34	-0.44
ENSG00000170011.14	MYRIP	-1.28	3.06	2.1089e-05	0.0040704	2.64	3.91	2.5	2.72	2.67	2.62	3.95	3.87
ENSG00000118777.12	ABCG2	-1.28	-0.05	0.00060711	0.0122538	-0.43	0.82	-0.62	-0.46	-0.16	-0.66	0.81	0.78
ENSG00000106789.13	CORO2A	-1.28	5.33	0.00361663	0.0317457	4.91	6.19	4.53	4.49	5.31	5.31	6.19	6.17
ENSG00000276418.5	AC036214.3	-1.28	-3.35	0.00807989	0.0505157	-3.39	-2.32	-3.37	-3.7	-3.95	-4.11	-2.36	-2.63
ENSG00000267120.3	AD000671.2	-1.27	-0.8	0.00546693	0.0402984	-1.15	0.07	-1.57	-1.61	-0.82	-0.87	0.17	-0.09
ENSG00000198125.13	MB	-1.27	-1.91	0.00811896	0.0506719	-2.17	-1	-2.33	-1.67	-2.63	-2.68	-1.15	-0.98
ENSG00000177694.16	NAALADL2	-1.27	-1.33	0.00983376	0.0571415	-1.64	-0.44	-1.86	-2.28	-1.59	-1.26	-0.77	-0.2
ENSG00000170989.9	S1PR1	-1.26	1.58	0.00029211	0.0089689	1.17	2.42	1.01	0.95	1.42	1.26	2.4	2.42
ENSG00000131373.14	HACL1	-1.26	2.37	0.00033721	0.0093808	1.96	3.22	2.2	2.11	1.85	1.65	3.19	3.25
ENSG00000197563.11	PIGN	-1.26	4.42	0.00096227	0.0155292	4	5.25	3.7	3.7	4.26	4.34	5.26	5.24
ENSG00000104951.16	IL4I1	-1.26	-1.41	0.00487698	0.0380567	-1.71	-0.53	-2	-1.5	-2.23	-1.57	-0.77	-0.38
ENSG00000180875.5	GREM2	-1.26	3.27	0.00606897	0.042778	2.87	4.11	2.38	2.42	3.34	3.29	4.12	4.09
ENSG00000106077.18	ABHD11	-1.25	2.8	0.0002125	0.0076309	2.39	3.63	2.18	2.19	2.52	2.63	3.63	3.63
ENSG00000133101.10	CCNA1	-1.25	1.15	0.00048141	0.011127	0.75	1.99	0.53	0.51	0.95	0.95	1.96	2.01
ENSG00000100490.9	CDKL1	-1.25	0.09	0.00057722	0.0119932	-0.29	0.94	-0.44	-0.46	-0.4	-0.01	0.88	0.95
ENSG00000014257.16	ACPP	-1.25	1.46	0.00080731	0.0141164	1.05	2.3	1.03	0.61	1.33	1.18	2.29	2.3
ENSG00000107020.10	PLGRKT	-1.25	2.13	0.00175356	0.0212306	1.72	2.96	1.41	1.36	2.01	2.06	3	2.91
ENSG00000284491.2	THSD8	-1.25	1.77	0.00192176	0.0223337	1.36	2.61	1.61	1.7	1.15	0.94	2.48	2.71
ENSG00000158423.17	RIBC1	-1.25	-1.29	0.00299213	0.0286607	-1.6	-0.41	-1.67	-1.31	-2.02	-1.8	-0.6	-0.31
ENSG00000196154.12	S100A4	-1.25	7.19	0.00692727	0.0461351	6.77	8.02	6.38	6.36	7.24	7.1	7.92	8.12
ENSG00000068120.15	COASY	-1.24	6.32	0.00011702	0.0062163	5.91	7.14	5.75	5.72	6.03	6.11	7.14	7.14
ENSG00000130164.13	LDLR	-1.24	7.33	0.00012598	0.0063836	6.92	8.15	7.07	7.09	6.74	6.76	8.11	8.19
ENSG00000117155.16	SSX2IP	-1.24	5.3	0.00025882	0.0083725	4.88	6.12	5.06	5.14	4.71	4.63	6.12	6.13
ENSG00000125740.14	FOSB	-1.24	2.51	0.00041332	0.0103291	2.1	3.34	2.3	2.33	1.86	1.88	3.28	3.38
ENSG00000108479.11	GALK1	-1.24	3.52	0.00200253	0.022833	3.1	4.34	2.78	2.75	3.41	3.48	4.43	4.25
ENSG00000167972.14	ABCA3	-1.23	4.73	7.7215e-06	0.0037149	4.32	5.55	4.31	4.43	4.21	4.33	5.57	5.54
ENSG00000151552.12	QDPR	-1.23	5.64	9.0543e-06	0.0037149	5.23	6.46	5.14	5.15	5.32	5.32	6.48	6.44
ENSG00000186472.20	PCLO	-1.23	3.61	2.3961e-05	0.0042871	3.2	4.43	3.28	3.23	3.22	3.07	4.5	4.36
ENSG00000087510.7	TFAP2C	-1.23	2.76	5.4925e-05	0.0051592	2.36	3.58	2.46	2.47	2.27	2.2	3.55	3.61
ENSG00000169919.17	GUSB	-1.22	5.33	8.4583e-06	0.0037149	4.93	6.14	4.99	5.03	4.85	4.83	6.15	6.14
ENSG00000142327.13	RNPEPL1	-1.22	4.83	7.0936e-05	0.0051641	4.43	5.64	4.28	4.29	4.48	4.65	5.69	5.59
ENSG00000117448.13	AKR1A1	-1.22	5.27	0.00029866	0.0090735	4.87	6.08	4.65	4.64	5.05	5.11	6.04	6.12
ENSG00000165507.8	DEPP1	-1.22	1.24	0.00119134	0.0172133	0.86	2.06	0.58	0.58	1.17	1.03	2.12	1.98
ENSG00000184083.12	FAM120C	-1.22	4.11	0.00306415	0.0289287	3.71	4.92	3.31	3.37	4.06	4.12	4.93	4.91
ENSG00000166762.18	CATSPER2	-1.22	-0.14	0.0033223	0.0302772	-0.5	0.71	0	-0.78	-0.79	-0.63	0.66	0.72
ENSG00000151474.23	FRMD4A	-1.22	7.12	0.00637586	0.0441859	6.71	7.93	7.11	7.09	6.34	6.3	7.9	7.96
ENSG00000197467.14	COL13A1	-1.22	0.6	0.00657271	0.044911	0.22	1.44	0.73	0.45	-0.25	-0.19	1.39	1.46
ENSG00000080031.10	AC010327.1	-1.21	2.19	0.00054208	0.0116864	1.8	3	2	2.01	1.51	1.64	2.93	3.07
ENSG00000127580.17	WDR24	-1.21	3.53	0.00070863	0.0133814	3.13	4.34	2.86	2.9	3.41	3.37	4.42	4.26
ENSG00000118257.16	NRP2	-1.21	2.17	0.00165725	0.0204748	1.77	2.99	2.1	2.01	1.38	1.56	3.08	2.9
ENSG00000168685.15	IL7R	-1.21	1.29	0.00425141	0.0351063	0.9	2.12	1.27	1.26	0.43	0.59	2.04	2.18
ENSG00000104889.6	RNASEH2A	-1.2	3.96	3.4808e-05	0.0046517	3.56	4.77	3.58	3.57	3.46	3.61	4.88	4.65
ENSG00000160991.16	ORAI2	-1.2	6.33	0.00201181	0.0228806	5.94	7.13	5.62	5.64	6.2	6.28	7.18	7.09
ENSG00000100385.14	IL2RB	-1.2	0.67	0.00231688	0.0250196	0.3	1.48	0.38	0.66	-0.19	0.23	1.39	1.55
ENSG00000178209.15	PLEC	-1.2	8.18	0.00316512	0.0294327	7.78	8.98	7.46	7.46	8.13	8.05	9.11	8.85
ENSG00000130518.17	IQCN	-1.19	3.16	0.00524737	0.0394423	2.78	3.96	2.47	2.25	3.17	3.19	3.91	3.99
ENSG00000164070.12	HSPA4L	-1.18	3.25	0.00100694	0.015907	2.86	4.04	3.21	2.95	2.74	2.51	3.95	4.13
ENSG00000149571.12	KIRREL3	-1.18	-0.48	0.00129168	0.0179129	-0.82	0.32	-0.98	-0.87	-1.1	-0.56	0.27	0.32
ENSG00000123570.4	RAB9B	-1.18	0.29	0.0022493	0.0246014	-0.07	1.09	0.15	0.14	-0.25	-0.45	0.94	1.22
ENSG00000039139.9	DNAH5	-1.18	-1.37	0.00525704	0.0394537	-1.66	-0.54	-1.79	-1.25	-2.12	-1.89	-0.57	-0.61
ENSG00000048052.21	HDAC9	-1.18	3.4	0.00611829	0.0429584	3.01	4.2	3.46	3.39	2.61	2.55	4.15	4.23
ENSG00000146376.11	ARHGAP18	-1.17	3.89	3.014e-05	0.0045861	3.5	4.68	3.6	3.54	3.35	3.49	4.61	4.73
ENSG00000163521.16	GLB1L	-1.17	2.71	0.00014242	0.0066139	2.33	3.49	2.08	2.43	2.34	2.44	3.5	3.46
ENSG00000152056.17	AP1S3	-1.17	3.38	0.00038903	0.0100318	3	4.16	2.74	2.86	3.31	3.06	4.15	4.15
ENSG00000173599.14	PC	-1.17	4.32	0.0014868	0.0192553	3.93	5.09	3.65	3.59	4.22	4.25	5.1	5.08
ENSG00000107566.14	ERLIN1	-1.17	5.45	0.00636162	0.0441324	5.06	6.23	4.67	4.64	5.48	5.46	6.2	6.25
ENSG00000116133.13	DHCR24	-1.16	7.25	4.3086e-06	0.0028507	6.87	8.03	6.89	6.92	6.79	6.86	8.01	8.05
ENSG00000131069.20	ACSS2	-1.16	4.68	6.0814e-06	0.0032642	4.29	5.46	4.26	4.25	4.32	4.34	5.41	5.5
ENSG00000128606.13	LRRC17	-1.16	3.67	0.00017113	0.0071015	3.29	4.45	3.42	3.49	3.13	3.11	4.38	4.51
ENSG00000178971.16	CTC1	-1.16	3.12	0.00023536	0.0079749	2.73	3.91	3.02	2.7	2.58	2.63	3.84	3.97
ENSG00000154175.17	ABI3BP	-1.16	1.19	0.00024117	0.00808	0.82	1.97	0.77	0.86	0.64	0.96	1.89	2.04
ENSG00000185352.8	HS6ST3	-1.16	0.13	0.0023433	0.0251167	-0.22	0.94	0.12	-0.12	-0.57	-0.45	0.88	0.95
ENSG00000164509.15	IL31RA	-1.16	-0.92	0.00989556	0.0574315	-1.22	-0.11	-0.87	-1.02	-1.52	-1.8	-0.31	0.03
ENSG00000277586.2	NEFL	-1.15	3.77	0.00019474	0.0074071	3.39	4.54	3.55	3.57	3.23	3.21	4.47	4.61
ENSG00000173890.17	GPR160	-1.15	-0.43	0.00748418	0.0483552	-0.76	0.37	-0.44	-0.61	-1.45	-0.78	0.37	0.32
ENSG00000180447.7	GAS1	-1.14	7.1	1.2994e-05	0.0037149	6.72	7.86	6.75	6.84	6.64	6.67	7.89	7.83
ENSG00000110063.10	DCPS	-1.13	4.09	1.2838e-05	0.0037149	3.72	4.85	3.63	3.78	3.7	3.76	4.82	4.87
ENSG00000136869.16	TLR4	-1.13	4.29	0.0001579	0.0068925	3.91	5.05	4.08	4.01	3.86	3.69	4.96	5.14
ENSG00000160606.11	TLCD1	-1.13	0.68	0.00070705	0.0133814	0.33	1.46	0.45	0.34	0.02	0.4	1.53	1.36
ENSG00000125741.4	OPA3	-1.13	4.3	0.00101111	0.015907	3.94	5.05	3.67	3.68	4.11	4.27	5.03	5.07
ENSG00000184838.15	PRR16	-1.13	3.37	0.00159955	0.020063	2.99	4.12	3.28	3.27	2.72	2.67	4.18	4.06
ENSG00000153233.13	PTPRR	-1.13	2.06	0.00179765	0.0214063	1.69	2.83	2.02	1.89	1.33	1.47	2.8	2.84
ENSG00000115486.12	GGCX	-1.12	5.48	4.3953e-06	0.0028507	5.11	6.22	5.06	5.08	5.11	5.17	6.23	6.21
ENSG00000143786.8	CNIH3	-1.12	6.27	0.00014005	0.0066139	5.89	7.02	6.04	6.06	5.72	5.76	7	7.03
ENSG00000180176.14	TH	-1.12	2.45	0.00100098	0.015907	2.08	3.21	1.94	1.89	2.17	2.31	3.42	2.99
ENSG00000214954.8	LRRC69	-1.12	-2.31	0.00390429	0.0332136	-2.49	-1.47	-2.64	-2.75	-2.49	-2.84	-1.65	-1.48
ENSG00000173715.16	C11orf80	-1.11	2	0.00023382	0.0079749	1.64	2.74	1.5	1.46	1.76	1.78	2.74	2.73
ENSG00000103546.18	SLC6A2	-1.11	5.61	0.00032192	0.0093198	5.25	6.36	5.01	5.1	5.44	5.43	6.4	6.31
ENSG00000034693.15	PEX3	-1.11	1.78	0.0018109	0.021496	1.42	2.53	1.13	1.17	1.77	1.57	2.59	2.44
ENSG00000196932.11	TMEM26	-1.11	-1.01	0.00217342	0.0241173	-1.29	-0.23	-1.5	-1.59	-1.15	-1.26	-0.21	-0.34
ENSG00000189050.16	RNFT1	-1.11	3.41	0.00625912	0.0436722	3.04	4.16	3.44	3.42	2.71	2.58	4.08	4.22
ENSG00000100097.12	LGALS1	-1.11	7.74	0.00642395	0.0443373	7.37	8.48	7.73	7.71	7.01	7.02	8.42	8.54
ENSG00000161999.12	JMJD8	-1.1	4.92	8.9086e-05	0.0055578	4.56	5.65	4.39	4.46	4.64	4.74	5.64	5.66
ENSG00000214753.3	HNRNPUL2	-1.1	6.98	0.00010864	0.0060787	6.62	7.71	6.76	6.74	6.47	6.49	7.73	7.69
ENSG00000139132.14	FGD4	-1.1	1.64	0.00051959	0.0113918	1.29	2.38	1.05	1.17	1.43	1.46	2.42	2.31
ENSG00000049769.13	PPP1R3F	-1.1	3.64	0.0009554	0.0154701	3.28	4.38	3.38	3.58	2.99	3.16	4.52	4.23
ENSG00000134594.5	RAB33A	-1.1	-0.86	0.00604009	0.0426574	-1.15	-0.1	-1.67	-0.97	-1	-1.26	-0.28	-0.01
ENSG00000163171.7	CDC42EP3	-1.09	7.66	3.1092e-06	0.0028507	7.3	8.38	7.31	7.3	7.28	7.29	8.36	8.41
ENSG00000197879.17	MYO1C	-1.09	6.65	4.5382e-06	0.0028507	6.29	7.38	6.31	6.35	6.24	6.26	7.38	7.39
ENSG00000144785.8	AC073896.1	-1.09	3.41	0.0002339	0.0079749	3.05	4.13	2.97	3	2.91	3.32	4.06	4.21
ENSG00000183578.7	TNFAIP8L3	-1.09	-0.92	0.00116761	0.0170677	-1.21	-0.15	-1.17	-1.38	-1.21	-1.38	-0.16	-0.22
ENSG00000106526.10	ACTR3C	-1.09	0.17	0.0017389	0.0211233	-0.16	0.91	-0.39	-0.2	-0.28	0.1	0.75	1.04
ENSG00000160691.18	SHC1	-1.09	8.9	0.00443229	0.0359404	8.54	9.63	8.86	8.85	8.22	8.22	9.61	9.65
ENSG00000131831.18	RAI2	-1.09	-0.05	0.00755775	0.0484847	-0.38	0.71	0.08	-0.3	-0.65	-0.82	0.59	0.79
ENSG00000162430.17	SELENON	-1.07	6.83	3.9762e-05	0.0047246	6.47	7.54	6.38	6.38	6.48	6.63	7.52	7.56
ENSG00000172340.14	SUCLG2	-1.07	5.31	4.0978e-05	0.0047508	4.96	6.03	4.88	4.81	5.05	5.07	6.01	6.03
ENSG00000178802.18	MPI	-1.07	4.96	0.00020874	0.0076197	4.6	5.68	4.82	4.71	4.4	4.47	5.67	5.69
ENSG00000153253.18	SCN3A	-1.07	2.64	0.00085807	0.0145782	2.29	3.36	2.48	2.5	2.18	1.98	3.3	3.41
ENSG00000135469.13	COQ10A	-1.07	3.45	0.00228291	0.0248343	3.1	4.16	2.76	2.86	3.31	3.46	4.2	4.11
ENSG00000213920.9	MDP1	-1.07	2.37	0.0034988	0.0311837	2.03	3.08	1.69	1.72	2.36	2.31	3.13	3.03
ENSG00000107829.15	FBXW4	-1.07	4.23	0.0074091	0.0480533	3.87	4.94	3.47	3.48	4.19	4.35	4.93	4.94
ENSG00000129675.16	ARHGEF6	-1.06	4.42	8.5467e-06	0.0037149	4.07	5.12	4.04	4.06	4.12	4.06	5.13	5.12
ENSG00000074201.8	CLNS1A	-1.06	5.39	1.6689e-05	0.0038294	5.03	6.09	5.1	5.12	4.98	4.93	6.1	6.09
ENSG00000138018.18	SELENOI	-1.06	6.29	0.00016534	0.0070041	5.94	6.99	5.78	5.8	6.11	6.06	6.97	7.02
ENSG00000126005.17	MMP24OS	-1.06	3.43	0.00018249	0.0072577	3.08	4.14	3.03	2.86	3.17	3.24	4.08	4.19
ENSG00000128923.11	MINDY2	-1.06	4.38	0.0007903	0.0139892	4.02	5.09	4.26	4.19	3.97	3.66	5.09	5.08
ENSG00000196116.8	TDRD7	-1.06	4.11	0.00510206	0.0389768	3.77	4.82	3.44	3.36	4.14	4.11	4.82	4.82
ENSG00000198576.4	ARC	-1.05	3.76	4.991e-05	0.0051592	3.42	4.46	3.38	3.44	3.42	3.41	4.57	4.35
ENSG00000182199.11	SHMT2	-1.05	6.19	8.03e-05	0.0053627	5.84	6.89	5.73	5.7	5.94	5.98	6.85	6.93
ENSG00000100162.15	CENPM	-1.05	1.35	0.00042278	0.0103784	1.02	2.06	1.07	0.86	0.9	1.18	1.99	2.12
ENSG00000143553.10	SNAPIN	-1.05	5.13	0.00388832	0.0331663	4.79	5.83	4.57	4.36	5.11	5.1	5.84	5.82
ENSG00000138641.18	HERC3	-1.05	1.37	0.00410114	0.0344407	1.03	2.08	1.46	1.14	0.77	0.71	2.07	2.09
ENSG00000143369.15	ECM1	-1.04	4.93	9.8625e-06	0.0037149	4.58	5.62	4.56	4.58	4.58	4.61	5.56	5.68
ENSG00000112658.8	SRF	-1.04	6.64	1.4446e-05	0.0037214	6.3	7.34	6.36	6.37	6.24	6.22	7.34	7.33
ENSG00000109265.14	KIAA1211	-1.04	5.81	5.8121e-05	0.0051592	5.46	6.5	5.47	5.65	5.35	5.38	6.54	6.47
ENSG00000120756.13	PLS1	-1.04	3.28	5.8537e-05	0.0051592	2.93	3.97	2.89	3	2.81	3.02	3.99	3.94
ENSG00000065911.12	MTHFD2	-1.04	6.16	0.00101912	0.0159226	5.81	6.85	5.61	5.55	6.04	6.03	6.82	6.88
ENSG00000149131.15	SERPING1	-1.04	2.1	0.00169257	0.0207519	1.76	2.81	2.12	1.73	1.7	1.45	2.83	2.77
ENSG00000086730.17	LAT2	-1.04	0.36	0.00283127	0.0277798	0.05	1.07	-0.04	-0.33	0.26	0.19	0.93	1.18
ENSG00000112773.16	TENT5A	-1.03	5.78	1.5875e-05	0.0038294	5.44	6.47	5.36	5.37	5.52	5.5	6.47	6.47
ENSG00000124120.11	TTPAL	-1.03	5.43	1.9769e-05	0.004035	5.09	6.12	5.07	4.96	5.15	5.16	6.11	6.13
ENSG00000140575.13	IQGAP1	-1.03	7.28	8.816e-05	0.0055578	6.94	7.97	6.79	6.85	7.09	7.02	7.97	7.97
ENSG00000090932.10	DLL3	-1.03	3.41	0.001331	0.0181762	3.06	4.1	3.11	3.29	2.93	2.91	4.33	3.87
ENSG00000100604.13	CHGA	-1.03	8.58	0.0026977	0.0271493	8.23	9.27	7.87	8.17	8.41	8.48	9.44	9.09
ENSG00000233608.4	TWIST2	-1.03	2.37	0.00285842	0.0279158	2.03	3.05	2.23	2.37	1.78	1.71	3.13	2.98
ENSG00000139144.9	PIK3C2G	-1.03	0.91	0.00393067	0.0333314	0.59	1.62	0.88	0.77	0.22	0.38	1.49	1.72
ENSG00000082196.20	C1QTNF3	-1.03	-1.07	0.00974245	0.0568617	-1.32	-0.34	-1.43	-1.88	-1.33	-1.01	-0.5	-0.27
ENSG00000180573.9	HIST1H2AC	-1.03	4.02	0.00995769	0.0576766	3.68	4.7	3.28	3.27	4.16	4.02	4.66	4.74
ENSG00000107282.8	APBA1	-1.02	2.62	0.00027884	0.0087277	2.29	3.29	2.08	2.36	2.45	2.23	3.29	3.29
ENSG00000132846.6	ZBED3	-1.02	4.28	0.00037231	0.0097922	3.94	4.96	3.77	3.76	4.06	4.18	4.96	4.95
ENSG00000078081.8	LAMP3	-1.02	-0.25	0.00101355	0.015907	-0.54	0.46	-0.6	-0.74	-0.54	-0.49	0.5	0.37
ENSG00000119471.15	HSDL2	-1.02	4.92	0.00800402	0.0502084	4.59	5.6	4.18	4.24	4.95	4.98	5.55	5.64
ENSG00000129493.15	HEATR5A	-1.01	5.23	0.00067001	0.0130158	4.9	5.9	4.7	4.68	5.14	5.07	5.89	5.92
ENSG00000185008.17	ROBO2	-1.01	-0.88	0.00176605	0.021295	-1.15	-0.18	-1.22	-1.19	-1.1	-1.38	-0.18	-0.24
ENSG00000106628.10	POLD2	-1.01	7.02	0.00183734	0.021652	6.69	7.7	6.92	6.93	6.42	6.48	7.71	7.69
ENSG00000106013.15	ANKRD7	-1.01	-0.6	0.00396735	0.0335906	-0.87	0.1	-1.05	-0.97	-0.65	-1.05	-0.11	0.24
ENSG00000198168.9	SVIP	-1.01	4.4	0.00414407	0.0345846	4.07	5.07	3.74	3.76	4.38	4.4	5.06	5.08
ENSG00000008283.16	CYB561	-1	7.84	1.2912e-05	0.0037149	7.51	8.51	7.43	7.48	7.55	7.57	8.54	8.48
ENSG00000158122.12	PRXL2C	-1	3.74	9.2791e-05	0.0056303	3.42	4.4	3.26	3.37	3.53	3.49	4.38	4.42
ENSG00000180979.10	LRRC57	-1	4.83	0.00019834	0.0074296	4.5	5.5	4.37	4.32	4.65	4.65	5.47	5.53
ENSG00000164211.13	STARD4	-1	6.6	0.00101233	0.015907	6.27	7.26	6.07	6.05	6.48	6.47	7.2	7.32
ENSG00000181350.11	LRRC75A	-1	0.67	0.00162255	0.0201523	0.36	1.34	0.51	0.36	0.36	0.1	1.48	1.19
ENSG00000049249.8	TNFRSF9	-1	4.61	0.00230839	0.0249651	4.29	5.27	4	4.02	4.58	4.54	5.23	5.31
ENSG00000154258.17	ABCA9	-1	1.74	0.00598836	0.0424576	1.42	2.41	1.67	1.78	1.05	1.11	2.46	2.35
ENSG00000149809.14	TM7SF2	-1	4.22	0.00602492	0.0426542	3.88	4.89	4.23	4.21	3.42	3.67	4.93	4.86
ENSG00000135956.8	TMEM127	-0.99	6.43	5.0964e-05	0.0051592	6.1	7.08	5.99	6.01	6.18	6.22	7.07	7.1
ENSG00000173404.5	INSM1	-0.99	1.17	0.00342394	0.0308006	0.86	1.84	1.04	1.1	0.49	0.73	1.95	1.72
ENSG00000060566.14	CREB3L3	-0.99	-0.51	0.00657323	0.044911	-0.78	0.18	-1.13	-0.83	-0.86	-0.56	0.36	-0.07
ENSG00000104812.15	GYS1	-0.99	5.83	0.00963352	0.0565676	5.49	6.49	5.88	5.84	5.15	5.1	6.49	6.49
ENSG00000163453.11	IGFBP7	-0.99	0.86	0.00967067	0.0566029	0.55	1.52	0.17	0.19	0.97	0.79	1.53	1.49
ENSG00000076554.15	TPD52	-0.98	4.64	4.4055e-05	0.004979	4.31	5.29	4.18	4.32	4.43	4.31	5.31	5.27
ENSG00000165996.14	HACD1	-0.98	3.83	5.1023e-05	0.0051592	3.51	4.49	3.55	3.61	3.46	3.39	4.48	4.49
ENSG00000070882.13	OSBPL3	-0.98	6.73	0.0010771	0.0164136	6.41	7.38	6.58	6.65	6.19	6.21	7.4	7.37
ENSG00000157168.20	NRG1	-0.98	6.21	0.0078921	0.0498572	5.88	6.87	6.21	6.22	5.54	5.54	6.81	6.92
ENSG00000104356.11	POP1	-0.97	4.48	3.2595e-05	0.0045861	4.16	5.12	4.14	4.23	4.19	4.06	5.08	5.16
ENSG00000124440.15	HIF3A	-0.97	4.4	3.7485e-05	0.0047246	4.08	5.05	4.17	4.11	3.97	4.04	5.06	5.04
ENSG00000110080.18	ST3GAL4	-0.97	4.93	0.00020703	0.0075955	4.61	5.58	4.78	4.68	4.47	4.49	5.5	5.65
ENSG00000111252.10	SH2B3	-0.97	7.95	0.00145399	0.0191271	7.63	8.59	7.85	7.84	7.42	7.4	8.58	8.61
ENSG00000243789.11	JMJD7	-0.97	1.43	0.0022732	0.0247694	1.12	2.08	1.34	1.13	0.75	1.19	1.99	2.16
ENSG00000170417.16	TMEM182	-0.97	2.24	0.00256294	0.0265504	1.92	2.89	1.8	1.56	2.08	2.22	2.82	2.95
ENSG00000102007.11	PLP2	-0.97	6.14	0.00657611	0.044911	5.82	6.78	5.46	5.54	6.15	6.13	6.78	6.78
ENSG00000149485.18	FADS1	-0.97	7.22	0.00691344	0.0460642	6.89	7.87	7.2	7.21	6.57	6.59	7.85	7.88
ENSG00000143443.9	C1orf56	-0.96	2.47	0.00044218	0.010585	2.16	3.12	2.36	2.11	2.11	2.01	3.17	3.05
ENSG00000128039.11	SRD5A3	-0.96	3.68	0.00071375	0.0134333	3.37	4.33	3.53	3.58	3.22	3.13	4.29	4.36
ENSG00000101638.13	ST8SIA5	-0.96	4.24	0.00091251	0.0150695	3.92	4.88	4.1	4.15	3.77	3.66	4.86	4.9
ENSG00000155970.12	MICU3	-0.96	4.34	0.005915	0.0421851	4.02	4.98	4.34	4.33	3.72	3.68	4.88	5.09
ENSG00000089050.16	RBBP9	-0.95	5.39	1.3396e-05	0.0037149	5.08	6.03	5.13	5.11	5.01	5.05	6.02	6.04
ENSG00000164949.8	GEM	-0.95	4.94	4.9405e-05	0.0051592	4.63	5.58	4.71	4.67	4.61	4.5	5.52	5.64
ENSG00000153406.13	NMRAL1	-0.95	1.11	0.0004343	0.0104942	0.82	1.75	0.89	0.83	0.67	0.79	1.76	1.73
ENSG00000116353.15	MECR	-0.95	4.27	0.00082779	0.014325	3.96	4.89	3.8	3.7	4.14	4.16	4.87	4.92
ENSG00000106785.15	TRIM14	-0.95	5.05	0.0011635	0.017049	4.74	5.69	4.52	4.53	4.91	5	5.68	5.69
ENSG00000187097.12	ENTPD5	-0.95	4.4	0.00227321	0.0247694	4.08	5.04	4.35	4.34	3.82	3.83	5.02	5.06
ENSG00000121361.5	KCNJ8	-0.95	3.91	0.0084169	0.0518392	3.59	4.55	3.92	3.98	3.21	3.26	4.61	4.5
ENSG00000183048.12	SLC25A10	-0.94	5.08	7.1898e-05	0.0051838	4.77	5.71	4.81	4.91	4.67	4.68	5.75	5.66
ENSG00000013561.18	RNF14	-0.94	5.35	0.00019348	0.007398	5.04	5.97	5.19	5.13	4.9	4.91	5.93	6.01
ENSG00000115419.12	GLS	-0.94	6.96	0.0005094	0.0113748	6.65	7.59	6.8	6.82	6.49	6.48	7.55	7.63
ENSG00000123610.5	TNFAIP6	-0.94	1.42	0.0032752	0.0300026	1.12	2.05	0.95	0.86	1.1	1.51	2.05	2.03
ENSG00000170632.14	ARMC10	-0.93	5.45	0.00013284	0.0065598	5.14	6.07	5.17	5.31	5.09	4.98	6.03	6.11
ENSG00000180616.9	SSTR2	-0.93	2.92	0.00070262	0.0133496	2.61	3.55	2.89	2.55	2.46	2.52	3.57	3.53
ENSG00000182463.16	TSHZ2	-0.93	3.04	0.0009023	0.0150127	2.73	3.66	2.55	2.56	2.96	2.87	3.71	3.6
ENSG00000125779.22	PANK2	-0.93	5.33	0.00145005	0.0191038	5.03	5.95	4.82	4.79	5.27	5.23	5.96	5.94
ENSG00000102554.14	KLF5	-0.93	5.31	0.00532518	0.0397852	5	5.93	5.28	5.31	4.7	4.69	5.85	6.01
ENSG00000154839.10	SKA1	-0.93	3.74	0.0057568	0.0414856	3.43	4.35	3.09	3.14	3.76	3.74	4.34	4.36
ENSG00000172893.15	DHCR7	-0.93	6.02	0.00610722	0.0429225	5.71	6.64	6.04	5.99	5.37	5.45	6.65	6.64
ENSG00000103888.17	CEMIP	-0.93	3.22	0.00742589	0.0480533	2.91	3.86	3.33	3.14	2.59	2.58	3.83	3.88
ENSG00000137198.9	GMPR	-0.92	3.51	7.4954e-05	0.0051983	3.21	4.13	3.22	3.23	3.28	3.08	4.14	4.12
ENSG00000204427.12	ABHD16A	-0.92	4.23	0.00013086	0.0065598	3.92	4.84	4.02	3.99	3.92	3.74	4.81	4.87
ENSG00000186792.17	HYAL3	-0.92	2.29	0.00020927	0.0076198	1.99	2.91	1.98	1.91	2.08	1.96	2.84	2.97
ENSG00000142733.17	MAP3K6	-0.92	3.72	0.00049428	0.0112205	3.42	4.33	3.22	3.32	3.47	3.63	4.37	4.28
ENSG00000146205.13	ANO7	-0.92	1.15	0.00061148	0.0123078	0.86	1.77	0.79	1.01	0.83	0.73	1.75	1.76
ENSG00000169241.19	SLC50A1	-0.92	5.14	0.00064519	0.0127733	4.83	5.75	4.98	5.05	4.64	4.66	5.71	5.79
ENSG00000114054.14	PCCB	-0.92	5.14	0.00101277	0.015907	4.83	5.75	5.05	5.01	4.63	4.63	5.75	5.75
ENSG00000174721.9	FGFBP3	-0.92	1.33	0.00424437	0.0350881	1.05	1.94	0.69	0.9	1.32	1.22	1.93	1.95
ENSG00000112972.15	HMGCS1	-0.91	6.91	1.515e-05	0.0037214	6.61	7.51	6.57	6.57	6.66	6.62	7.47	7.55
ENSG00000133424.20	LARGE1	-0.91	3.95	0.00021043	0.0076237	3.65	4.56	3.76	3.77	3.6	3.46	4.55	4.57
ENSG00000123600.19	METTL8	-0.91	4.47	0.00101289	0.015907	4.17	5.08	3.95	3.99	4.35	4.37	5.02	5.13
ENSG00000173137.12	ADCK5	-0.91	1.81	0.00126603	0.0177784	1.52	2.42	1.58	1.63	1.27	1.55	2.55	2.3
ENSG00000172458.4	IL17D	-0.91	1.48	0.00151707	0.0195092	1.19	2.1	1.35	0.97	1.29	1.1	2.21	1.98
ENSG00000137767.14	SQOR	-0.91	-0.32	0.0021163	0.0237563	-0.57	0.32	-0.74	-0.5	-0.71	-0.52	0.24	0.34
ENSG00000147082.17	CCNB3	-0.91	0.42	0.00278787	0.0275273	0.15	1.04	0.03	0.32	0.28	-0.14	0.96	1.09
ENSG00000090470.15	PDCD7	-0.91	4.83	0.00358375	0.0316249	4.53	5.43	4.25	4.26	4.82	4.78	5.42	5.44
ENSG00000141668.10	CBLN2	-0.91	0.71	0.00374633	0.032355	0.43	1.34	0.63	0.61	0.28	0.1	1.34	1.3
ENSG00000172824.16	CES4A	-0.91	-0.47	0.00525335	0.0394537	-0.72	0.16	-0.65	-0.54	-0.86	-1.05	0.04	0.23
ENSG00000153944.11	MSI2	-0.9	6.82	2.3962e-05	0.0042871	6.52	7.42	6.57	6.58	6.47	6.45	7.45	7.39
ENSG00000101255.11	TRIB3	-0.9	4.91	5.4734e-05	0.0051592	4.61	5.5	4.58	4.52	4.73	4.61	5.55	5.46
ENSG00000078967.13	UBE2D4	-0.9	4.2	8.893e-05	0.0055578	3.91	4.8	3.82	3.82	3.96	4.02	4.79	4.81
ENSG00000172159.16	FRMD3	-0.9	5.37	0.00017347	0.0071015	5.07	5.97	5.15	5.23	4.93	4.97	6.01	5.94
ENSG00000116791.14	CRYZ	-0.9	6.74	0.00040835	0.0102787	6.44	7.34	6.32	6.28	6.61	6.55	7.28	7.4
ENSG00000107518.18	ATRNL1	-0.9	0.92	0.00102743	0.0159956	0.64	1.54	0.63	0.65	0.43	0.78	1.56	1.49
ENSG00000104983.8	CCDC61	-0.9	1.73	0.00137051	0.0184832	1.44	2.34	1.28	1.3	1.62	1.53	2.44	2.22
ENSG00000139624.12	CERS5	-0.9	4.87	0.00147	0.0192094	4.57	5.47	4.79	4.78	4.36	4.33	5.46	5.49
ENSG00000118407.15	FILIP1	-0.89	6.63	3.4102e-05	0.0046187	6.33	7.22	6.38	6.4	6.32	6.22	7.22	7.23
ENSG00000121542.12	SEC22A	-0.89	3.66	0.00027778	0.0087277	3.37	4.25	3.45	3.51	3.32	3.18	4.25	4.26
ENSG00000196313.11	POM121	-0.89	6.87	0.00038338	0.0099627	6.57	7.46	6.41	6.45	6.71	6.72	7.48	7.44
ENSG00000129103.18	SUMF2	-0.89	6.5	0.00217551	0.024122	6.21	7.09	6.43	6.42	5.99	5.98	7.06	7.13
ENSG00000053371.12	AKR7A2	-0.89	4.28	0.00424742	0.0350933	3.98	4.87	3.73	3.68	4.26	4.27	4.85	4.88
ENSG00000076770.14	MBNL3	-0.89	4.55	0.00474283	0.0373144	4.25	5.15	4.51	4.56	4.01	3.93	5.2	5.1
ENSG00000187678.9	SPRY4	-0.89	7.75	0.00494185	0.0382775	7.45	8.34	7.19	7.18	7.73	7.7	8.36	8.33
ENSG00000198715.13	GLMP	-0.89	5.5	0.00539575	0.0399976	5.21	6.09	4.89	4.97	5.43	5.55	6.1	6.09
ENSG00000064763.11	FAR2	-0.88	5.27	2.7438e-05	0.0044181	4.97	5.86	5.03	5.03	4.93	4.91	5.83	5.88
ENSG00000157349.16	DDX19B	-0.88	5.08	3.2064e-05	0.0045861	4.78	5.66	4.81	4.69	4.79	4.83	5.7	5.63
ENSG00000185432.12	METTL7A	-0.88	5.32	3.2333e-05	0.0045861	5.03	5.9	5.07	5.08	4.98	4.98	5.85	5.96
ENSG00000155052.14	CNTNAP5	-0.88	4.88	6.4799e-05	0.0051592	4.59	5.46	4.49	4.53	4.7	4.63	5.44	5.48
ENSG00000173221.14	GLRX	-0.88	3.38	0.00012456	0.0063335	3.08	3.96	3.18	3.07	3.01	3.06	3.9	4.03
ENSG00000122644.13	ARL4A	-0.88	3.73	0.00015015	0.0068024	3.45	4.32	3.31	3.45	3.46	3.55	4.27	4.37
ENSG00000159792.10	PSKH1	-0.88	5.2	0.00028825	0.0088977	4.9	5.79	5.02	5.05	4.7	4.85	5.77	5.8
ENSG00000167700.9	MFSD3	-0.88	3.46	0.00055724	0.0118225	3.18	4.05	3	3.16	3.24	3.29	4.17	3.93
ENSG00000163754.17	GYG1	-0.88	4.34	0.00063264	0.0126179	4.04	4.92	3.88	3.89	4.29	4.12	4.9	4.93
ENSG00000112759.18	SLC29A1	-0.88	4.9	0.00186317	0.0218594	4.61	5.48	4.38	4.4	4.82	4.85	5.49	5.47
ENSG00000163249.12	CCNYL1	-0.87	5.1	6.1928e-05	0.0051592	4.81	5.69	4.76	4.7	4.92	4.86	5.69	5.68
ENSG00000174791.11	RIN1	-0.87	4.04	0.00016822	0.0070257	3.75	4.62	3.89	3.76	3.6	3.74	4.65	4.58
ENSG00000126749.16	EMG1	-0.87	6.2	0.00021715	0.007713	5.91	6.78	6.04	6.02	5.76	5.81	6.76	6.79
ENSG00000181418.8	DDN	-0.87	1.96	0.00056031	0.0118295	1.67	2.54	1.6	1.56	1.7	1.79	2.62	2.46
ENSG00000185339.8	TCN2	-0.87	2.69	0.00056859	0.0119247	2.41	3.27	2.62	2.39	2.3	2.3	3.26	3.29
ENSG00000162374.17	ELAVL4	-0.87	6.33	0.00060214	0.0122419	6.05	6.92	6.17	6.24	5.92	5.86	6.93	6.9
ENSG00000078804.13	TP53INP2	-0.87	5.77	0.00134141	0.0182186	5.48	6.36	5.67	5.68	5.21	5.37	6.37	6.34
ENSG00000166199.13	ALKBH3	-0.87	3.92	0.00160941	0.0201239	3.63	4.5	3.83	3.83	3.38	3.45	4.46	4.54
ENSG00000162654.9	GBP4	-0.87	6.64	0.00276803	0.0274379	6.35	7.22	6.57	6.58	6.15	6.1	7.21	7.23
ENSG00000027001.10	MIPEP	-0.87	3.24	0.00373928	0.0323417	2.96	3.82	2.64	2.78	3.23	3.17	3.85	3.79
ENSG00000127980.16	PEX1	-0.87	4.35	0.00581124	0.0417257	4.06	4.93	3.8	3.74	4.32	4.39	4.91	4.94
ENSG00000110881.11	ASIC1	-0.87	4.93	0.00656424	0.044911	4.63	5.52	4.92	4.95	4.3	4.36	5.49	5.54
ENSG00000144868.13	TMEM108	-0.87	6.17	0.00669272	0.0452132	5.88	6.75	6.15	6.17	5.54	5.64	6.81	6.7
ENSG00000155380.11	SLC16A1	-0.87	6.97	0.00997905	0.0577541	6.67	7.55	6.34	6.39	6.99	6.97	7.54	7.56
ENSG00000278540.5	ACACA	-0.86	6.52	4.6434e-05	0.0050979	6.23	7.09	6.13	6.23	6.33	6.24	7.1	7.09
ENSG00000144655.15	CSRNP1	-0.86	4.32	7.0132e-05	0.0051592	4.03	4.89	4.04	4.09	3.99	4	4.81	4.97
ENSG00000198743.7	SLC5A3	-0.86	5.75	0.00013202	0.0065598	5.46	6.31	5.43	5.37	5.62	5.44	6.25	6.38
ENSG00000114315.4	HES1	-0.86	3.8	0.00016776	0.0070257	3.52	4.37	3.48	3.63	3.56	3.4	4.31	4.43
ENSG00000171729.14	TMEM51	-0.86	4.55	0.00019004	0.007364	4.27	5.12	4.15	4.15	4.42	4.34	5.11	5.13
ENSG00000112276.14	BVES	-0.86	4.41	0.00019535	0.0074109	4.13	4.99	3.99	4.06	4.19	4.27	4.94	5.03
ENSG00000182134.16	TDRKH	-0.86	2.82	0.00021117	0.0076259	2.54	3.4	2.44	2.48	2.61	2.6	3.44	3.35
ENSG00000128654.14	MTX2	-0.86	5.46	0.00032229	0.0093198	5.17	6.04	5.32	5.3	5.05	5.03	6	6.07
ENSG00000137601.16	NEK1	-0.86	5.77	0.00084636	0.0145041	5.48	6.34	5.3	5.32	5.69	5.62	6.33	6.34
ENSG00000143036.17	SLC44A3	-0.86	1.59	0.00109219	0.0164532	1.32	2.17	1.28	1.53	1.21	1.18	2.2	2.12
ENSG00000162595.6	DIRAS3	-0.86	1.29	0.00127382	0.017825	1.02	1.87	0.83	1.12	0.97	1.11	1.78	1.95
ENSG00000115935.17	WIPF1	-0.86	6.07	0.00159183	0.0200291	5.79	6.64	6.01	5.96	5.54	5.64	6.66	6.63
ENSG00000177352.10	CCDC71	-0.86	3.79	0.00225461	0.0246409	3.51	4.37	3.27	3.3	3.74	3.72	4.35	4.37
ENSG00000189057.11	FAM111B	-0.86	4.03	0.00452443	0.0362461	3.75	4.6	3.44	3.51	4.02	4.01	4.6	4.6
ENSG00000174607.11	UGT8	-0.86	3.26	0.00998724	0.0577785	2.98	3.84	3.26	3.34	2.6	2.69	3.85	3.83
ENSG00000109063.15	MYH3	-0.86	0.32	0.0100014	0.0577912	0.06	0.91	0.29	0.32	-0.16	-0.33	0.89	0.9
ENSG00000143248.13	RGS5	-0.85	12.45	1.8358e-05	0.0039708	12.17	13.02	12.16	12.19	12.18	12.15	13	13.04
ENSG00000095539.15	SEMA4G	-0.85	5.12	0.00010482	0.0059568	4.84	5.69	4.92	4.93	4.71	4.81	5.65	5.73
ENSG00000103507.14	BCKDK	-0.85	5.39	0.00042102	0.0103784	5.11	5.96	5.27	5.23	4.93	5.01	5.99	5.93
ENSG00000184489.11	PTP4A3	-0.85	5.29	0.00045949	0.0107924	5.01	5.86	4.84	4.93	5.05	5.22	5.92	5.8
ENSG00000178921.14	PFAS	-0.85	5.65	0.00061567	0.0123577	5.37	6.22	5.22	5.22	5.43	5.6	6.24	6.2
ENSG00000178057.14	NDUFAF3	-0.85	3.64	0.00113996	0.0168402	3.36	4.21	3.4	3.58	3.26	3.18	4.33	4.08
ENSG00000163110.15	PDLIM5	-0.84	7.36	4.0637e-05	0.0047508	7.08	7.92	7.01	7.03	7.15	7.11	7.88	7.95
ENSG00000184992.11	BRI3BP	-0.84	5.81	0.00011338	0.0061311	5.53	6.37	5.4	5.48	5.63	5.62	6.36	6.37
ENSG00000134291.12	TMEM106C	-0.84	5.52	0.00069293	0.0132479	5.25	6.08	5.4	5.41	5.08	5.08	6.04	6.13
ENSG00000119685.20	TTLL5	-0.84	5.24	0.0009173	0.0151017	4.96	5.8	4.79	4.77	5.14	5.13	5.82	5.77
ENSG00000128294.16	TPST2	-0.84	4.06	0.00122291	0.0174586	3.78	4.62	3.59	3.6	3.89	4.03	4.62	4.59
ENSG00000131773.14	KHDRBS3	-0.84	5.04	0.00170139	0.0208248	4.76	5.59	4.55	4.56	4.98	4.95	5.55	5.64
ENSG00000100983.12	GSS	-0.84	5.15	0.00300016	0.0286607	4.87	5.71	5.11	5.1	4.61	4.66	5.68	5.75
ENSG00000107731.12	UNC5B	-0.84	7.32	0.00311085	0.0291584	7.04	7.88	7.22	7.3	6.81	6.84	7.9	7.86
ENSG00000179526.17	SHARPIN	-0.84	4.98	0.00446284	0.0360109	4.7	5.54	4.48	4.4	4.93	4.99	5.59	5.48
ENSG00000101966.12	XIAP	-0.83	5.68	2.0405e-05	0.0040704	5.41	6.23	5.36	5.43	5.44	5.39	6.21	6.26
ENSG00000075790.10	BCAP29	-0.83	5.51	5.3438e-05	0.0051592	5.23	6.06	5.18	5.15	5.28	5.32	6.05	6.07
ENSG00000155096.14	AZIN1	-0.83	8.56	6.3741e-05	0.0051592	8.29	9.12	8.34	8.38	8.22	8.21	9.11	9.13
ENSG00000213614.9	HEXA	-0.83	6.5	6.8545e-05	0.0051592	6.22	7.04	6.32	6.27	6.14	6.15	7.03	7.06
ENSG00000093009.9	CDC45	-0.83	4.18	0.00010621	0.0060125	3.91	4.73	3.81	4.02	3.9	3.92	4.7	4.76
ENSG00000132275.11	RRP8	-0.83	4.59	0.00215511	0.024043	4.31	5.13	4.06	4.15	4.52	4.53	5.11	5.16
ENSG00000123700.4	KCNJ2	-0.83	3.92	0.00497798	0.0384137	3.64	4.47	3.83	3.96	3.44	3.32	4.43	4.51
ENSG00000130193.8	THEM6	-0.82	4.99	3.1611e-05	0.0045861	4.71	5.54	4.69	4.77	4.65	4.74	5.54	5.53
ENSG00000134853.12	PDGFRA	-0.82	7.62	5.9628e-05	0.0051592	7.34	8.16	7.28	7.28	7.44	7.37	8.13	8.2
ENSG00000166479.10	TMX3	-0.82	7.01	6.0577e-05	0.0051592	6.73	7.56	6.81	6.76	6.69	6.68	7.49	7.63
ENSG00000069998.12	HDHD5	-0.82	5.44	0.00109067	0.0164474	5.17	5.98	4.98	5.01	5.3	5.37	5.93	6.04
ENSG00000196072.12	BLOC1S2	-0.82	4.82	0.0014477	0.0190907	4.54	5.37	4.72	4.75	4.39	4.32	5.34	5.39
ENSG00000126217.21	MCF2L	-0.82	1.33	0.00421266	0.0348955	1.07	1.89	1.27	1.26	0.8	0.9	1.87	1.89
ENSG00000066032.18	CTNNA2	-0.82	-0.52	0.00521457	0.0393797	-0.74	0.06	-0.74	-0.87	-1	-0.59	0.04	0.01
ENSG00000100479.13	POLE2	-0.82	2.65	0.00554446	0.0405269	2.39	3.2	2.13	2.14	2.7	2.57	3.19	3.2
ENSG00000100526.20	CDKN3	-0.81	3.16	0.00016117	0.0069634	2.9	3.7	2.93	2.9	2.8	2.94	3.68	3.72
ENSG00000067064.11	IDI1	-0.81	6.79	0.00016434	0.0070041	6.51	7.33	6.42	6.42	6.62	6.6	7.28	7.37
ENSG00000115129.14	TP53I3	-0.81	4.07	0.00032412	0.0093198	3.8	4.61	3.67	3.68	3.91	3.92	4.63	4.59
ENSG00000083807.10	SLC27A5	-0.81	2.75	0.00044724	0.0106601	2.48	3.29	2.48	2.49	2.6	2.33	3.23	3.34
ENSG00000013588.8	GPRC5A	-0.81	3.46	0.0004803	0.011119	3.19	4	3.33	3.26	3.13	3.03	3.94	4.05
ENSG00000160062.15	ZBTB8A	-0.81	3.66	0.00097073	0.0155962	3.39	4.21	3.23	3.26	3.62	3.46	4.23	4.17
ENSG00000175066.16	GK5	-0.81	4.15	0.00113836	0.0168338	3.88	4.69	3.7	3.72	4.08	4.03	4.65	4.73
ENSG00000147255.19	IGSF1	-0.81	3.88	0.00174188	0.0211371	3.62	4.42	3.45	3.41	3.87	3.74	4.38	4.45
ENSG00000188636.4	RTL6	-0.81	6.15	0.00268847	0.027113	5.88	6.69	6.11	6.06	5.62	5.72	6.68	6.7
ENSG00000115641.19	FHL2	-0.81	5.55	0.00354693	0.0314579	5.28	6.09	5.06	5.05	5.57	5.45	6.09	6.09
ENSG00000008382.15	MPND	-0.81	2.87	0.00359582	0.0316611	2.6	3.42	2.8	2.84	2.38	2.35	3.43	3.4
ENSG00000054983.17	GALC	-0.81	4.38	0.00663395	0.0450301	4.11	4.92	4.35	4.42	3.81	3.85	4.89	4.95
ENSG00000117523.16	PRRC2C	-0.81	8.54	0.00819936	0.0510417	8.27	9.09	8.5	8.57	8.07	7.95	9.12	9.05
ENSG00000064115.11	TM7SF3	-0.8	6.24	3.5441e-05	0.0046692	5.97	6.77	5.95	5.92	6.01	6.02	6.72	6.82
ENSG00000135931.17	ARMC9	-0.8	6.44	6.8287e-05	0.0051592	6.18	6.97	6.07	6.15	6.25	6.23	6.99	6.96
ENSG00000163703.17	CRELD1	-0.8	3.31	0.0001829	0.0072577	3.05	3.85	2.99	2.97	3.15	3.08	3.86	3.84
ENSG00000065060.17	UHRF1BP1	-0.8	5.02	0.00095772	0.0154903	4.76	5.55	4.55	4.64	4.92	4.92	5.55	5.56
ENSG00000184840.11	TMED9	-0.8	6.64	0.00128254	0.0178532	6.37	7.17	6.19	6.21	6.54	6.54	7.16	7.18
ENSG00000136828.19	RALGPS1	-0.8	1.35	0.00287848	0.0279966	1.1	1.9	0.92	0.9	1.28	1.24	1.87	1.9
ENSG00000144199.11	FAHD2B	-0.8	3.03	0.00344113	0.0308786	2.77	3.55	2.5	2.61	3.01	2.93	3.51	3.59
ENSG00000106948.16	AKNA	-0.8	2.49	0.00523039	0.0394169	2.23	3.02	2.02	1.96	2.41	2.51	3.04	2.99
ENSG00000006007.12	GDE1	-0.8	6.66	0.00757935	0.0485672	6.39	7.2	6.67	6.64	6.12	6.14	7.19	7.2
ENSG00000101911.12	PRPS2	-0.79	5.5	2.8087e-05	0.0044244	5.24	6.02	5.23	5.3	5.21	5.2	6.01	6.03
ENSG00000164830.18	OXR1	-0.79	5.78	0.00022332	0.0078382	5.51	6.3	5.65	5.55	5.48	5.37	6.25	6.36
ENSG00000189306.11	RRP7A	-0.79	5.7	0.00039469	0.0100984	5.44	6.22	5.31	5.31	5.5	5.61	6.21	6.24
ENSG00000111790.14	FGFR1OP2	-0.79	4.84	0.00059598	0.0121819	4.58	5.37	4.48	4.41	4.78	4.64	5.34	5.39
ENSG00000167524.14	RSKR	-0.79	1.3	0.00085271	0.0145041	1.05	1.84	1.02	1.05	1.13	0.96	1.88	1.79
ENSG00000021300.14	PLEKHB1	-0.79	1.16	0.0015825	0.020019	0.92	1.69	0.75	0.89	1.05	0.91	1.64	1.72
ENSG00000175305.17	CCNE2	-0.79	4.25	0.00203196	0.0230416	3.99	4.78	3.8	3.79	4.24	4.13	4.75	4.8
ENSG00000152784.15	PRDM8	-0.79	6.77	0.00249991	0.0261579	6.51	7.3	6.67	6.74	6.32	6.32	7.33	7.27
ENSG00000176692.8	FOXC2	-0.79	0.9	0.00357644	0.0316035	0.66	1.45	0.72	0.86	0.45	0.52	1.51	1.36
ENSG00000196754.11	S100A2	-0.79	2.14	0.00504835	0.0387709	1.89	2.67	1.63	1.87	2.02	2.01	2.47	2.86
ENSG00000106537.8	TSPAN13	-0.79	5.05	0.00857988	0.0524197	4.79	5.58	5.06	5.08	4.54	4.47	5.56	5.6
ENSG00000128340.15	RAC2	-0.78	4.54	0.00075584	0.0137173	4.29	5.06	4.44	4.41	4.07	4.22	5.04	5.09
ENSG00000103043.15	VAC14	-0.78	5.63	0.00105678	0.0162449	5.37	6.15	5.54	5.52	5.17	5.25	6.18	6.12
ENSG00000106351.13	AGFG2	-0.78	3.27	0.00114195	0.0168416	3.02	3.79	2.89	2.87	3.11	3.19	3.86	3.71
ENSG00000114999.8	TTL	-0.78	7.68	0.00127932	0.0178532	7.42	8.2	7.6	7.56	7.25	7.27	8.17	8.22
ENSG00000145569.6	OTULINL	-0.78	4.72	0.00179182	0.0213646	4.46	5.24	4.65	4.65	4.28	4.27	5.19	5.29
ENSG00000157542.11	KCNJ6	-0.78	0.15	0.00214395	0.0239586	-0.08	0.69	-0.16	-0.06	-0.14	-0.09	0.62	0.72
ENSG00000170396.8	ZNF804A	-0.78	6.01	0.00255751	0.0265308	5.75	6.54	5.91	5.99	5.53	5.57	6.54	6.52
ENSG00000160752.14	FDPS	-0.78	7.4	0.00434181	0.0355489	7.13	7.92	6.93	6.9	7.35	7.36	7.88	7.95
ENSG00000172164.15	SNTB1	-0.78	4.31	0.00474138	0.0373144	4.05	4.83	3.86	3.76	4.3	4.28	4.79	4.86
ENSG00000204394.13	VARS	-0.78	7.09	0.00820323	0.0510439	6.83	7.61	6.58	6.56	7.04	7.13	7.63	7.58
ENSG00000159199.14	ATP5MC1	-0.77	5.55	5.6839e-05	0.0051592	5.3	6.07	5.38	5.25	5.27	5.3	6.02	6.12
ENSG00000181826.10	RELL1	-0.77	4.35	7.8468e-05	0.0052891	4.1	4.87	4.02	4.12	4.14	4.11	4.88	4.84
ENSG00000176473.13	WDR25	-0.77	3.19	0.00041669	0.0103341	2.94	3.71	3.01	3	2.77	2.96	3.69	3.72
ENSG00000133131.15	MORC4	-0.77	5.36	0.00082916	0.014325	5.1	5.87	5.26	5.24	4.96	4.95	5.84	5.9
ENSG00000091490.11	SEL1L3	-0.77	6.68	0.00089148	0.0149011	6.42	7.19	6.61	6.53	6.27	6.28	7.18	7.2
ENSG00000120833.14	SOCS2	-0.77	3.89	0.00166432	0.0205249	3.64	4.42	3.83	3.79	3.43	3.49	4.39	4.43
ENSG00000256514.1	AP003419.1	-0.77	2.36	0.00189493	0.0221284	2.12	2.88	1.95	2.1	2.01	2.36	2.85	2.9
ENSG00000129667.12	RHBDF2	-0.77	5.55	0.00360043	0.0316611	5.3	6.06	5.06	5.1	5.47	5.56	6.07	6.05
ENSG00000169710.9	FASN	-0.77	9.18	0.00982505	0.0571163	8.93	9.7	9.16	9.22	8.67	8.66	9.77	9.63
ENSG00000136877.14	FPGS	-0.76	4.8	4.7889e-05	0.0051592	4.55	5.3	4.56	4.54	4.49	4.59	5.31	5.3
ENSG00000136111.13	TBC1D4	-0.76	6.28	0.00050236	0.011287	6.03	6.79	6.1	6.2	5.9	5.91	6.81	6.77
ENSG00000135749.19	PCNX2	-0.76	5.68	0.00176997	0.0213104	5.42	6.19	5.27	5.22	5.6	5.61	6.2	6.17
ENSG00000134072.11	CAMK1	-0.76	1.19	0.00264355	0.0268578	0.96	1.7	0.75	0.88	1.06	1.09	1.7	1.69
ENSG00000197930.13	ERO1A	-0.76	6.59	0.00303793	0.0288444	6.34	7.1	6.56	6.51	6.17	6.11	7.08	7.12
ENSG00000137878.17	GCOM1	-0.76	-0.08	0.00321044	0.029691	-0.29	0.45	-0.35	-0.42	-0.22	-0.34	0.4	0.46
ENSG00000164100.9	NDST3	-0.76	0.53	0.00336438	0.0304728	0.31	1.05	0.22	0.44	0.34	0.12	0.96	1.11
ENSG00000160211.18	G6PD	-0.76	7.54	0.00375383	0.0324006	7.29	8.04	7.5	7.49	7.06	7.12	8.03	8.06
ENSG00000104213.12	PDGFRL	-0.76	1.45	0.00755161	0.0484736	1.21	1.96	0.92	1.04	1.41	1.44	1.96	1.94
ENSG00000115414.19	FN1	-0.75	7.8	4.4321e-05	0.004979	7.56	8.3	7.53	7.54	7.62	7.54	8.26	8.34
ENSG00000131778.19	CHD1L	-0.75	5.82	6.2784e-05	0.0051592	5.57	6.32	5.61	5.64	5.49	5.53	6.3	6.34
ENSG00000134480.15	CCNH	-0.75	4.56	0.00016745	0.0070257	4.31	5.06	4.4	4.36	4.25	4.21	5.03	5.09
ENSG00000159445.13	THEM4	-0.75	4.22	0.00027868	0.0087277	3.97	4.71	3.97	3.86	4	4.04	4.63	4.8
ENSG00000137274.13	BPHL	-0.75	3.83	0.00032993	0.0093626	3.58	4.34	3.68	3.46	3.66	3.52	4.37	4.3
ENSG00000104765.16	BNIP3L	-0.75	6.06	0.0008738	0.0147405	5.81	6.55	5.65	5.68	5.99	5.92	6.54	6.57
ENSG00000172020.12	GAP43	-0.75	3.25	0.00193778	0.0224282	3	3.75	3.1	3.19	2.91	2.78	3.67	3.82
ENSG00000135472.9	FAIM2	-0.75	2.06	0.00196089	0.0225534	1.81	2.57	1.99	1.79	1.61	1.83	2.62	2.51
ENSG00000182180.14	MRPS16	-0.75	6.57	0.00218234	0.0241792	6.32	7.06	6.12	6.17	6.51	6.49	7.04	7.09
ENSG00000148334.15	PTGES2	-0.75	4.81	0.00226191	0.0246835	4.56	5.31	4.33	4.43	4.69	4.8	5.31	5.3
ENSG00000150977.10	RILPL2	-0.75	4	0.00287633	0.0279945	3.75	4.51	3.99	3.91	3.57	3.54	4.53	4.49
ENSG00000130669.17	PAK4	-0.75	4.83	0.00788619	0.0498415	4.58	5.32	4.28	4.41	4.79	4.85	5.44	5.2
ENSG00000141295.14	SCRN2	-0.74	5.01	0.00013398	0.0065598	4.76	5.5	4.69	4.68	4.84	4.83	5.49	5.51
ENSG00000125354.23	2021-09-06	-0.74	7.1	0.00015295	0.0068377	6.85	7.6	6.77	6.77	6.94	6.92	7.62	7.57
ENSG00000013364.19	MVP	-0.74	6.6	0.0001918	0.0073886	6.36	7.1	6.28	6.26	6.45	6.45	7.07	7.13
ENSG00000094804.12	CDC6	-0.74	5.52	0.00026563	0.0085356	5.28	6	5.3	5.43	5.18	5.17	5.99	6.02
ENSG00000105953.15	OGDH	-0.74	6.69	0.00034937	0.0095888	6.44	7.18	6.31	6.36	6.51	6.58	7.18	7.18
ENSG00000164051.14	CCDC51	-0.74	3.74	0.00039649	0.0100984	3.5	4.23	3.39	3.41	3.64	3.52	4.21	4.26
ENSG00000119004.15	CYP20A1	-0.74	3.08	0.00039947	0.0101563	2.84	3.58	2.88	2.87	2.75	2.84	3.5	3.66
ENSG00000204442.3	FAM155A	-0.74	4.65	0.00041375	0.0103291	4.41	5.14	4.28	4.3	4.51	4.53	5.16	5.13
ENSG00000138794.10	CASP6	-0.74	4.62	0.00046638	0.0109366	4.38	5.12	4.23	4.3	4.47	4.5	5.07	5.16
ENSG00000143164.15	DCAF6	-0.74	5.87	0.00113797	0.0168338	5.63	6.37	5.8	5.75	5.54	5.42	6.36	6.37
ENSG00000244274.7	DBNDD2	-0.74	2.54	0.00139273	0.0186769	2.3	3.04	2.47	2.33	2.23	2.12	3.07	3.01
ENSG00000239713.9	APOBEC3G	-0.74	1.92	0.0023558	0.0252143	1.69	2.42	1.62	1.51	1.91	1.68	2.39	2.44
ENSG00000146776.14	ATXN7L1	-0.74	2.74	0.00377834	0.0324293	2.5	3.23	2.33	2.32	2.57	2.74	3.12	3.33
ENSG00000158793.14	NIT1	-0.74	5.02	0.00511553	0.039018	4.78	5.52	4.56	4.52	5	5.02	5.51	5.53
ENSG00000133302.13	SLF1	-0.74	4.88	0.00722311	0.0474297	4.64	5.38	4.39	4.37	4.88	4.9	5.39	5.35
ENSG00000100243.21	CYB5R3	-0.74	6.35	0.00946191	0.0558997	6.11	6.84	6.35	6.37	5.79	5.91	6.89	6.8
ENSG00000007202.15	KIAA0100	-0.73	6.8	3.8348e-05	0.0047246	6.56	7.29	6.52	6.52	6.59	6.6	7.28	7.3
ENSG00000108829.10	LRRC59	-0.73	8.35	3.929e-05	0.0047246	8.1	8.84	8.12	8.15	8.07	8.07	8.83	8.84
ENSG00000104756.16	KCTD9	-0.73	5.91	6.2131e-05	0.0051592	5.66	6.39	5.61	5.62	5.74	5.67	6.37	6.41
ENSG00000100600.15	LGMN	-0.73	4.64	0.00016101	0.0069634	4.39	5.12	4.46	4.46	4.29	4.36	5.1	5.15
ENSG00000115649.16	CNPPD1	-0.73	4.75	0.00017856	0.0071291	4.51	5.24	4.44	4.45	4.5	4.64	5.26	5.22
ENSG00000053501.13	USE1	-0.73	3.82	0.00055808	0.0118225	3.58	4.3	3.71	3.64	3.51	3.44	4.28	4.33
ENSG00000113273.17	ARSB	-0.73	5.27	0.00091248	0.0150695	5.03	5.75	5.18	5.17	4.86	4.9	5.74	5.77
ENSG00000275074.2	NUDT18	-0.73	1.16	0.00108399	0.0164474	0.94	1.66	0.91	0.92	0.92	0.92	1.61	1.69
ENSG00000141682.11	PMAIP1	-0.73	4.78	0.00164492	0.0203571	4.54	5.27	4.68	4.73	4.4	4.34	5.25	5.29
ENSG00000131848.9	ZSCAN5A	-0.73	1.46	0.0072055	0.0473822	1.23	1.94	0.96	1.07	1.47	1.36	1.98	1.9
ENSG00000167680.16	SEMA6B	-0.73	0.95	0.00738813	0.0480168	0.73	1.44	0.47	0.58	0.87	0.93	1.43	1.43
ENSG00000061337.15	LZTS1	-0.73	2.54	0.00964166	0.0565696	2.31	3.03	2.03	2.08	2.53	2.55	3.09	2.95
ENSG00000103319.12	EEF2K	-0.72	5.05	0.00012682	0.0064036	4.81	5.54	4.88	4.87	4.73	4.77	5.5	5.57
ENSG00000005882.11	PDK2	-0.72	4.16	0.00013603	0.0065709	3.93	4.64	3.93	3.84	3.96	3.97	4.63	4.66
ENSG00000234857.2	HNRNPUL2-BSCL2	-0.72	5.51	0.00038072	0.0099458	5.27	5.98	5.1	5.32	5.36	5.3	6.04	5.93
ENSG00000164933.12	SLC25A32	-0.72	5.62	0.00044117	0.010585	5.38	6.11	5.49	5.5	5.3	5.25	6.06	6.15
ENSG00000151729.11	SLC25A4	-0.72	5.7	0.00070874	0.0133814	5.46	6.18	5.58	5.6	5.32	5.33	6.15	6.21
ENSG00000059378.12	PARP12	-0.72	3.9	0.0013464	0.0182186	3.66	4.38	3.51	3.5	3.82	3.8	4.37	4.38
ENSG00000117151.13	CTBS	-0.72	4.25	0.00458803	0.0365561	4.01	4.73	3.81	3.79	4.26	4.2	4.7	4.76
ENSG00000095380.11	NANS	-0.71	4.31	0.00011105	0.0061052	4.07	4.79	4.06	4	4.12	4.11	4.79	4.78
ENSG00000122203.15	KIAA1191	-0.71	6.57	0.00018542	0.0072678	6.34	7.05	6.44	6.4	6.25	6.26	7.03	7.07
ENSG00000197858.11	GPAA1	-0.71	6.79	0.00021327	0.0076314	6.55	7.26	6.48	6.47	6.59	6.67	7.31	7.22
ENSG00000137824.16	RMDN3	-0.71	4.82	0.00021445	0.0076547	4.59	5.29	4.7	4.61	4.54	4.5	5.27	5.32
ENSG00000123983.14	ACSL3	-0.71	7.01	0.00035271	0.009626	6.77	7.49	6.65	6.69	6.89	6.86	7.48	7.49
ENSG00000181649.8	PHLDA2	-0.71	3.14	0.0005223	0.0113918	2.91	3.62	2.85	2.82	3	2.95	3.67	3.56
ENSG00000137819.13	PAQR5	-0.71	3.61	0.00075608	0.0137173	3.38	4.08	3.27	3.25	3.47	3.5	4.12	4.04
ENSG00000116586.11	LAMTOR2	-0.71	6.01	0.00088423	0.0148442	5.77	6.48	5.88	5.93	5.65	5.63	6.45	6.52
ENSG00000131462.8	TUBG1	-0.71	5.98	0.00230203	0.0249149	5.75	6.46	5.55	5.61	5.87	5.96	6.5	6.42
ENSG00000108528.14	SLC25A11	-0.71	4.26	0.00573433	0.0414052	4.03	4.74	4.22	4.29	3.78	3.82	4.73	4.75
ENSG00000136271.10	DDX56	-0.7	7.05	6.0598e-05	0.0051592	6.82	7.53	6.79	6.76	6.85	6.87	7.51	7.54
ENSG00000262814.8	MRPL12	-0.7	6.35	0.00011832	0.0062163	6.12	6.82	6.1	6.17	6.11	6.1	6.91	6.73
ENSG00000160193.11	WDR4	-0.7	4.45	0.00017633	0.0071266	4.22	4.91	4.14	4.19	4.27	4.26	4.95	4.87
ENSG00000151746.14	BICD1	-0.7	5.03	0.00030641	0.0091777	4.8	5.5	4.92	4.84	4.74	4.7	5.46	5.54
ENSG00000188917.15	TRMT2B	-0.7	3.58	0.00033725	0.0093808	3.36	4.05	3.28	3.37	3.31	3.44	4.09	4
ENSG00000278615.4	C11orf98	-0.7	5.15	0.00052322	0.0113918	4.92	5.62	4.83	4.78	5.02	5.05	5.6	5.64
ENSG00000144659.13	SLC25A38	-0.7	3.99	0.0007725	0.0138406	3.77	4.46	3.64	3.68	3.79	3.94	4.48	4.43
ENSG00000105894.11	PTN	-0.7	7.75	0.00082088	0.0142676	7.52	8.23	7.63	7.66	7.39	7.4	8.21	8.24
ENSG00000184178.16	SCFD2	-0.7	4.32	0.00112798	0.0167661	4.08	4.79	4.22	4.23	3.96	3.92	4.8	4.78
ENSG00000126106.14	TMEM53	-0.7	3.13	0.00133649	0.0181762	2.9	3.59	2.94	3.07	2.78	2.8	3.67	3.52
ENSG00000146281.6	PM20D2	-0.7	4.5	0.00159354	0.0200291	4.27	4.97	4.42	4.42	4.09	4.14	4.94	5.01
ENSG00000014216.15	CAPN1	-0.7	6.66	0.00190558	0.0221991	6.43	7.13	6.25	6.28	6.58	6.6	7.12	7.14
ENSG00000021355.13	SERPINB1	-0.7	5.1	0.00340246	0.0306973	4.87	5.58	5.06	5.05	4.67	4.69	5.5	5.65
ENSG00000127328.21	RAB3IP	-0.7	4.31	0.00610383	0.0429225	4.07	4.78	4.27	4.32	3.82	3.87	4.78	4.77
ENSG00000013563.14	DNASE1L1	-0.7	3.85	0.00670347	0.0452132	3.62	4.31	3.39	3.39	3.8	3.89	4.33	4.3
ENSG00000135913.11	USP37	-0.7	5.01	0.00821998	0.0510604	4.77	5.47	4.96	5.07	4.55	4.5	5.45	5.5
ENSG00000008196.13	TFAP2B	-0.7	5.86	0.00965938	0.0565846	5.63	6.33	5.36	5.42	5.85	5.88	6.42	6.24
ENSG00000150347.16	ARID5B	-0.69	5.63	6.8984e-05	0.0051592	5.4	6.08	5.41	5.36	5.46	5.36	6.06	6.11
ENSG00000132386.11	SERPINF1	-0.69	6.56	8.6528e-05	0.0055578	6.33	7.01	6.3	6.41	6.29	6.31	7.06	6.97
ENSG00000167965.18	MLST8	-0.69	4.99	0.00011649	0.0062163	4.75	5.46	4.82	4.79	4.67	4.74	5.47	5.44
ENSG00000198931.10	APRT	-0.69	5	0.00011839	0.0062163	4.77	5.46	4.75	4.75	4.72	4.85	5.49	5.42
ENSG00000137275.14	RIPK1	-0.69	5.9	0.00018351	0.0072577	5.66	6.36	5.72	5.75	5.59	5.6	6.31	6.41
ENSG00000169418.10	NPR1	-0.69	3.73	0.00022891	0.0079456	3.5	4.2	3.55	3.55	3.43	3.48	4.19	4.21
ENSG00000145293.16	ENOPH1	-0.69	5.82	0.00023609	0.0079749	5.59	6.29	5.69	5.65	5.56	5.47	6.26	6.32
ENSG00000142252.10	GEMIN7	-0.69	3.69	0.00023663	0.0079749	3.47	4.16	3.52	3.49	3.44	3.39	4.13	4.18
ENSG00000176273.15	SLC35G1	-0.69	4.72	0.00068552	0.0131758	4.49	5.19	4.38	4.36	4.6	4.63	5.19	5.18
ENSG00000156110.13	ADK	-0.69	5.13	0.0018377	0.021652	4.9	5.59	5.07	5.05	4.73	4.74	5.6	5.59
ENSG00000148290.10	SURF1	-0.69	4.58	0.00196853	0.0225874	4.36	5.04	4.53	4.49	4.18	4.2	5.02	5.06
ENSG00000119922.10	IFIT2	-0.69	2.29	0.00199948	0.0228161	2.06	2.75	1.96	1.97	2.22	2.08	2.66	2.83
ENSG00000235173.7	HGH1	-0.69	5.19	0.0021653	0.0241011	4.96	5.66	4.84	4.76	5.06	5.19	5.7	5.61
ENSG00000111731.12	C2CD5	-0.69	4.96	0.00390084	0.0332136	4.74	5.42	4.52	4.57	4.9	4.96	5.4	5.43
ENSG00000136231.14	IGF2BP3	-0.68	7.82	6.4644e-05	0.0051592	7.6	8.27	7.62	7.65	7.57	7.55	8.26	8.29
ENSG00000172500.12	FIBP	-0.68	5.84	0.00015171	0.0068279	5.62	6.3	5.69	5.68	5.53	5.56	6.31	6.29
ENSG00000118473.22	SGIP1	-0.68	3.64	0.00030755	0.0091898	3.41	4.09	3.41	3.32	3.42	3.49	4.11	4.07
ENSG00000089820.15	ARHGAP4	-0.68	5.32	0.00044943	0.0106609	5.09	5.78	5.13	5.03	5.08	5.13	5.9	5.65
ENSG00000163344.6	PMVK	-0.68	4.44	0.00066157	0.0128971	4.21	4.9	4.29	4.35	4.06	4.16	4.86	4.93
ENSG00000186687.16	LYRM7	-0.68	5.35	0.00088705	0.0148442	5.12	5.8	5.06	4.95	5.28	5.19	5.76	5.83
ENSG00000133739.16	LRRCC1	-0.68	3.99	0.00094379	0.0153162	3.77	4.45	3.61	3.71	3.94	3.82	4.46	4.43
ENSG00000182890.4	GLUD2	-0.68	3.33	0.00160316	0.020063	3.11	3.79	2.98	2.96	3.29	3.19	3.79	3.78
ENSG00000259024.6	TVP23C-CDRT4	-0.68	2.61	0.00517316	0.0391995	2.39	3.06	2.44	2.37	2.62	2.1	3.07	3.05
ENSG00000151806.14	GUF1	-0.68	5.5	0.00953148	0.0561355	5.28	5.96	4.99	5.08	5.55	5.48	5.95	5.96
ENSG00000196365.11	LONP1	-0.67	7.05	7.6616e-05	0.0051983	6.83	7.5	6.83	6.83	6.82	6.85	7.56	7.44
ENSG00000206503.13	HLA-A	-0.67	7.54	0.00012972	0.0065273	7.32	7.99	7.23	7.33	7.35	7.38	8.03	7.95
ENSG00000184226.15	PCDH9	-0.67	4.73	0.00017703	0.0071266	4.51	5.18	4.51	4.61	4.48	4.44	5.18	5.18
ENSG00000104885.18	DOT1L	-0.67	6.67	0.000273	0.008676	6.45	7.11	6.4	6.4	6.51	6.47	7.21	7.01
ENSG00000133935.6	ERG28	-0.67	5.22	0.00057611	0.0119932	5	5.67	5.1	5.11	4.87	4.92	5.64	5.71
ENSG00000104388.15	RAB2A	-0.67	6.27	0.00177355	0.0213297	6.05	6.72	6.2	6.2	5.9	5.89	6.71	6.73
ENSG00000087299.12	L2HGDH	-0.67	3.74	0.00280876	0.0276525	3.52	4.19	3.4	3.33	3.67	3.69	4.25	4.13
ENSG00000198910.13	L1CAM	-0.67	6.88	0.00480546	0.037664	6.66	7.32	6.44	6.49	6.82	6.87	7.3	7.35
ENSG00000166073.10	GPR176	-0.67	4.73	0.0079252	0.0500009	4.52	5.18	4.27	4.3	4.73	4.75	5.15	5.2
ENSG00000179627.10	ZBTB42	-0.67	2.53	0.00887468	0.0537344	2.31	2.97	2.18	2.05	2.45	2.55	2.87	3.07
ENSG00000106123.12	EPHB6	-0.67	2.3	0.00933853	0.0556213	2.09	2.74	1.82	1.95	2.17	2.38	2.72	2.76
ENSG00000179218.13	CALR	-0.66	9.13	5.2163e-05	0.0051592	8.91	9.57	8.93	8.9	8.92	8.91	9.56	9.59
ENSG00000247077.7	PGAM5	-0.66	6.84	7.2353e-05	0.0051908	6.62	7.28	6.61	6.67	6.56	6.65	7.29	7.27
ENSG00000147535.17	PLPP5	-0.66	4.27	0.00017671	0.0071266	4.05	4.7	4.05	4	4.05	4.1	4.67	4.74
ENSG00000177030.16	DEAF1	-0.66	4.66	0.00019403	0.0073995	4.44	5.09	4.45	4.49	4.34	4.47	5.13	5.06
ENSG00000145916.19	RMND5B	-0.66	5.11	0.00044948	0.0106609	4.89	5.54	5.01	4.94	4.76	4.83	5.52	5.57
ENSG00000111652.10	COPS7A	-0.66	6.05	0.00060229	0.0122419	5.83	6.48	5.76	5.69	5.9	5.97	6.46	6.51
ENSG00000123607.15	TTC21B	-0.66	4.52	0.00077476	0.0138406	4.3	4.96	4.2	4.2	4.42	4.37	4.88	5.03
ENSG00000127399.15	LRRC61	-0.66	2.51	0.0009248	0.0151608	2.29	2.96	2.33	2.23	2.29	2.3	3.02	2.88
ENSG00000102383.14	ZDHHC15	-0.66	3.11	0.00101852	0.0159226	2.9	3.55	2.76	2.88	3.03	2.89	3.54	3.56
ENSG00000185112.5	FAM43A	-0.66	1.89	0.00111304	0.0166741	1.68	2.34	1.69	1.69	1.59	1.71	2.33	2.34
ENSG00000169359.16	SLC33A1	-0.66	5.14	0.00148503	0.0192553	4.92	5.58	4.85	4.72	5.07	5.03	5.54	5.63
ENSG00000165732.13	DDX21	-0.66	9.15	0.00256545	0.0265561	8.93	9.59	9.08	9.1	8.79	8.76	9.58	9.61
ENSG00000124370.11	MCEE	-0.66	1.77	0.00377954	0.0324293	1.55	2.22	1.67	1.52	1.66	1.33	2.21	2.21
ENSG00000248487.9	ABHD14A	-0.66	2.21	0.00401981	0.0338299	2	2.65	1.85	1.85	2.19	2.09	2.62	2.67
ENSG00000160688.19	FLAD1	-0.66	5.94	0.00429669	0.0353191	5.72	6.38	5.94	5.88	5.52	5.55	6.4	6.37
ENSG00000101986.12	ABCD1	-0.66	4.26	0.00509999	0.0389768	4.04	4.7	3.8	3.92	4.21	4.23	4.78	4.61
ENSG00000156384.14	SFR1	-0.66	1.79	0.00551824	0.0404913	1.58	2.24	1.57	1.38	1.63	1.72	2.1	2.36
ENSG00000184634.16	MED12	-0.65	5.96	8.8099e-05	0.0055578	5.75	6.39	5.74	5.76	5.76	5.72	6.44	6.34
ENSG00000158882.15	TOMM40L	-0.65	4.75	0.00010711	0.0060166	4.53	5.19	4.55	4.5	4.52	4.56	5.16	5.21
ENSG00000242265.5	PEG10	-0.65	8.83	0.00046951	0.0109567	8.62	9.27	8.67	8.74	8.53	8.52	9.28	9.25
ENSG00000083123.15	BCKDHB	-0.65	4.83	0.00048739	0.0111585	4.62	5.27	4.53	4.51	4.69	4.74	5.25	5.28
ENSG00000186469.8	GNG2	-0.65	7.83	0.00065641	0.012857	7.61	8.26	7.7	7.73	7.51	7.5	8.26	8.26
ENSG00000125817.8	CENPB	-0.65	6.5	0.00149259	0.0192614	6.29	6.94	6.14	6.17	6.38	6.46	6.92	6.94
ENSG00000089248.7	ERP29	-0.65	7.55	0.00199343	0.022783	7.33	7.98	7.24	7.14	7.45	7.49	7.96	8
ENSG00000156253.7	RWDD2B	-0.65	5.02	0.00291233	0.0281557	4.8	5.45	4.64	4.62	4.97	4.97	5.43	5.47
ENSG00000183597.15	TANGO2	-0.65	3.07	0.00359972	0.0316611	2.86	3.5	2.79	2.65	2.86	3.1	3.48	3.52
ENSG00000118420.17	UBE3D	-0.65	2.29	0.00429182	0.0352991	2.08	2.72	1.93	1.91	2.23	2.22	2.75	2.69
ENSG00000135211.6	TMEM60	-0.65	3.06	0.00453154	0.0362824	2.85	3.5	2.59	2.81	3.01	3	3.5	3.49
ENSG00000109062.12	SLC9A3R1	-0.65	4.58	0.00735277	0.0478475	4.37	5.03	4.56	4.59	4.16	4.15	5.1	4.94
ENSG00000278259.4	MYO19	-0.65	5.54	0.0074453	0.0481255	5.33	5.98	5.14	5.08	5.49	5.6	5.98	5.98
ENSG00000139292.13	LGR5	-0.64	7.51	6.3824e-05	0.0051592	7.3	7.94	7.32	7.32	7.26	7.3	7.93	7.94
ENSG00000132522.16	GPS2	-0.64	4.83	0.00011239	0.0061052	4.62	5.25	4.6	4.63	4.61	4.61	5.29	5.22
ENSG00000104381.12	GDAP1	-0.64	5.69	0.00011452	0.0061574	5.48	6.12	5.43	5.43	5.51	5.54	6.1	6.14
ENSG00000123104.12	ITPR2	-0.64	5.85	0.00018533	0.0072678	5.64	6.28	5.58	5.6	5.75	5.63	6.28	6.28
ENSG00000175482.9	POLD4	-0.64	3.75	0.00029692	0.0090512	3.55	4.19	3.54	3.52	3.6	3.5	4.15	4.2
ENSG00000171307.19	ZDHHC16	-0.64	5.32	0.00041451	0.0103291	5.11	5.75	5.18	5.2	4.97	5.06	5.75	5.75
ENSG00000111615.14	KRR1	-0.64	6.89	0.00075625	0.0137173	6.67	7.31	6.78	6.79	6.57	6.56	7.29	7.33
ENSG00000228474.6	OST4	-0.64	6.97	0.00080752	0.0141164	6.76	7.4	6.64	6.66	6.87	6.86	7.38	7.42
ENSG00000067715.14	SYT1	-0.64	7.4	0.00083607	0.0144071	7.18	7.83	7.24	7.34	7.07	7.07	7.82	7.83
ENSG00000180953.11	ST20	-0.64	1.93	0.00156653	0.0199249	1.72	2.36	1.64	1.66	1.78	1.77	2.35	2.35
ENSG00000073969.18	NSF	-0.64	5.93	0.0018321	0.0216317	5.72	6.36	5.55	5.61	5.85	5.88	6.35	6.36
ENSG00000204220.11	PFDN6	-0.64	6.13	0.00234385	0.0251167	5.92	6.56	5.8	5.75	6.03	6.11	6.55	6.57
ENSG00000138119.17	MYOF	-0.64	5.28	0.0038457	0.032919	5.07	5.71	5.25	5.22	4.98	4.83	5.66	5.76
ENSG00000214413.8	BBIP1	-0.64	4.5	0.00437397	0.035631	4.29	4.93	4.51	4.4	4.13	4.08	4.92	4.94
ENSG00000185950.9	IRS2	-0.64	5.54	0.00563091	0.0409089	5.33	5.97	5.46	5.55	5.2	5.08	6.05	5.89
ENSG00000103591.12	AAGAB	-0.63	5.93	8.5128e-05	0.0055463	5.72	6.36	5.73	5.75	5.75	5.66	6.35	6.36
ENSG00000259330.2	INAFM2	-0.63	4.56	0.00035106	0.0095991	4.34	4.98	4.41	4.42	4.27	4.28	4.95	5
ENSG00000150556.17	LYPD6B	-0.63	2.94	0.00124349	0.0176155	2.73	3.36	2.58	2.73	2.8	2.79	3.34	3.37
ENSG00000177674.16	AGTRAP	-0.63	4.33	0.00324534	0.0298613	4.12	4.75	3.97	3.94	4.29	4.28	4.73	4.76
ENSG00000170270.5	GON7	-0.63	3.43	0.00450579	0.0361962	3.23	3.86	3.44	3.32	3.03	3.08	3.85	3.87
ENSG00000253910.2	PCDHGB2	-0.63	2.45	0.00485317	0.0379149	2.25	2.87	2.01	2.26	2.32	2.37	2.94	2.79
ENSG00000119699.7	TGFB3	-0.63	1.59	0.00507908	0.0389244	1.39	2.02	1.53	1.32	1.2	1.44	2.07	1.95
ENSG00000076108.11	BAZ2A	-0.63	7.54	0.00583005	0.0418056	7.33	7.96	7.5	7.52	7.16	7.12	7.95	7.96
ENSG00000081154.11	PCNP	-0.63	7.07	0.00586559	0.0420188	6.86	7.48	6.67	6.68	7.04	7.04	7.45	7.52
ENSG00000143942.5	CHAC2	-0.63	2.53	0.00679111	0.0455633	2.33	2.96	2.49	2.47	2.26	2.06	2.91	2.98
ENSG00000169891.18	REPS2	-0.63	2.43	0.00833101	0.0514853	2.23	2.86	2.42	2.37	2.04	2.04	2.94	2.77
ENSG00000184349.13	EFNA5	-0.62	5.23	9.538e-05	0.0056917	5.03	5.65	5.02	5.03	5.03	5.02	5.68	5.62
ENSG00000171488.15	LRRC8C	-0.62	6.65	0.00010448	0.0059568	6.45	7.06	6.45	6.5	6.4	6.43	7.04	7.09
ENSG00000127993.16	RBM48	-0.62	4.84	0.00033393	0.0093786	4.63	5.25	4.64	4.53	4.66	4.7	5.2	5.3
ENSG00000136720.7	HS6ST1	-0.62	4.38	0.00048561	0.0111585	4.17	4.79	4.27	4.21	4.12	4.09	4.83	4.75
ENSG00000174446.13	SNAPC5	-0.62	4.28	0.00048626	0.0111585	4.07	4.69	4.01	4.01	4.16	4.11	4.63	4.74
ENSG00000174839.13	DENND6A	-0.62	4.3	0.00065052	0.0128115	4.09	4.71	4.18	4.13	4.02	4.03	4.64	4.78
ENSG00000076067.13	RBMS2	-0.62	4.57	0.00131201	0.018013	4.37	4.98	4.51	4.42	4.2	4.31	4.96	5.01
ENSG00000170927.14	PKHD1	-0.62	2.6	0.00224386	0.0245828	2.4	3.02	2.41	2.48	2.25	2.43	3.1	2.93
ENSG00000187024.14	PTRH1	-0.62	2.39	0.00290224	0.0280957	2.19	2.82	2.23	2.25	2.16	2.11	2.94	2.68
ENSG00000108784.10	NAGLU	-0.62	4.85	0.00647063	0.0444841	4.64	5.27	4.84	4.84	4.42	4.46	5.26	5.28
ENSG00000163629.13	PTPN13	-0.61	6.45	0.00014024	0.0066139	6.25	6.87	6.29	6.28	6.26	6.16	6.87	6.86
ENSG00000142669.15	SH3BGRL3	-0.61	7.72	0.0001838	0.0072577	7.52	8.12	7.57	7.56	7.44	7.49	8.13	8.11
ENSG00000177917.10	ARL6IP6	-0.61	4.53	0.00020103	0.0074701	4.33	4.94	4.33	4.39	4.3	4.3	4.92	4.96
ENSG00000100473.18	COCH	-0.61	5.09	0.00024366	0.0081136	4.89	5.5	4.95	4.94	4.85	4.8	5.51	5.49
ENSG00000152270.9	PDE3B	-0.61	5.53	0.00032911	0.0093626	5.32	5.94	5.23	5.27	5.43	5.35	5.94	5.93
ENSG00000172469.16	MANEA	-0.61	4.62	0.00048345	0.0111564	4.42	5.03	4.38	4.4	4.51	4.38	4.95	5.1
ENSG00000095564.14	BTAF1	-0.61	6.64	0.00053388	0.0115651	6.44	7.05	6.53	6.53	6.36	6.33	7.05	7.05
ENSG00000125089.17	SH3TC1	-0.61	5.97	0.00154443	0.0197024	5.77	6.38	5.66	5.64	5.92	5.86	6.44	6.31
ENSG00000170310.15	STX8	-0.61	2.96	0.00229409	0.0248699	2.76	3.37	2.63	2.72	2.93	2.74	3.4	3.32
ENSG00000168781.22	PPIP5K1	-0.61	3.83	0.00253918	0.0264162	3.63	4.24	3.57	3.43	3.74	3.78	4.26	4.22
ENSG00000115282.19	TTC31	-0.61	5.4	0.00301851	0.0287702	5.2	5.8	5.06	5.03	5.31	5.39	5.82	5.79
ENSG00000183826.18	BTBD9	-0.61	4.54	0.00303274	0.028829	4.34	4.94	4.1	4.33	4.41	4.5	4.97	4.9
ENSG00000175354.20	PTPN2	-0.61	5.03	0.0031198	0.0291879	4.83	5.44	4.74	4.62	4.97	5	5.44	5.44
ENSG00000110583.13	NAA40	-0.61	5.3	0.00316627	0.0294327	5.1	5.71	5.02	4.89	5.19	5.31	5.72	5.7
ENSG00000183010.16	PYCR1	-0.61	6.63	0.00362588	0.0317885	6.43	7.04	6.27	6.27	6.55	6.62	7.02	7.05
ENSG00000185963.14	BICD2	-0.61	6.64	0.00457768	0.0365307	6.44	7.05	6.24	6.32	6.58	6.63	7.09	7.01
ENSG00000166848.7	TERF2IP	-0.61	6.42	0.00604284	0.0426574	6.21	6.82	6.02	6.03	6.4	6.4	6.82	6.82
ENSG00000115073.7	ACTR1B	-0.61	5.01	0.00826506	0.0512306	4.8	5.42	4.61	4.58	4.97	5.04	5.38	5.44
ENSG00000143320.9	CRABP2	-0.6	8.25	8.1761e-05	0.005431	8.05	8.65	8.05	8.07	8.04	8.02	8.65	8.65
ENSG00000071575.11	TRIB2	-0.6	7.28	0.00011983	0.0062655	7.08	7.68	7.12	7.12	7.03	7.06	7.68	7.68
ENSG00000165138.18	ANKS6	-0.6	5.3	0.00015434	0.0068377	5.1	5.7	5.07	5.05	5.12	5.15	5.68	5.71
ENSG00000169231.13	THBS3	-0.6	6.12	0.00031054	0.009222	5.92	6.52	5.83	5.87	5.99	6	6.5	6.54
ENSG00000104412.8	EMC2	-0.6	5	0.00085983	0.0145909	4.81	5.4	4.73	4.68	4.94	4.87	5.39	5.41
ENSG00000102225.16	CDK16	-0.6	6.76	0.00099898	0.015907	6.56	7.17	6.46	6.46	6.62	6.71	7.15	7.17
ENSG00000169570.10	DTWD2	-0.6	2.59	0.0013663	0.0184705	2.4	3	2.42	2.45	2.4	2.3	2.95	3.04
ENSG00000134070.5	IRAK2	-0.6	3.49	0.00168362	0.0206947	3.29	3.9	3.21	3.21	3.29	3.47	3.87	3.91
ENSG00000166912.17	MTMR10	-0.6	4.71	0.00193506	0.0224164	4.51	5.12	4.68	4.59	4.36	4.4	5.1	5.13
ENSG00000143776.18	CDC42BPA	-0.6	7.08	0.00232908	0.0250765	6.88	7.48	7	7.04	6.79	6.71	7.49	7.47
ENSG00000163348.4	PYGO2	-0.6	6.48	0.00471274	0.0371988	6.28	6.88	6.14	6.09	6.41	6.49	6.88	6.89
ENSG00000141034.9	GID4	-0.6	3.32	0.0051799	0.0391995	3.12	3.73	3.25	3.3	3.03	2.91	3.78	3.68
ENSG00000006210.7	CX3CL1	-0.6	2.8	0.00562016	0.0408667	2.6	3.21	2.81	2.67	2.49	2.42	3.2	3.2
ENSG00000119929.13	CUTC	-0.6	4.29	0.00590906	0.0421843	4.09	4.7	4.31	4.21	3.96	3.88	4.68	4.7
ENSG00000171720.10	HDAC3	-0.6	5.74	0.00713223	0.0470017	5.55	6.14	5.41	5.3	5.72	5.75	6.15	6.13
ENSG00000196586.15	MYO6	-0.6	6.07	0.00775386	0.0492414	5.87	6.47	5.67	5.69	6.13	6	6.47	6.48
ENSG00000168002.12	POLR2G	-0.59	5.99	9.9009e-05	0.0057842	5.8	6.38	5.82	5.79	5.79	5.78	6.36	6.41
ENSG00000213516.10	RBMXL1	-0.59	6.11	0.00012235	0.0062655	5.92	6.51	5.97	5.91	5.88	5.92	6.48	6.54
ENSG00000157191.20	NECAP2	-0.59	6.29	0.00018556	0.0072678	6.09	6.68	6.13	6.14	6.03	6.06	6.65	6.71
ENSG00000119718.11	EIF2B2	-0.59	6.26	0.00019964	0.0074375	6.06	6.66	6.1	6.12	5.98	6.06	6.66	6.65
ENSG00000163584.18	RPL22L1	-0.59	6.29	0.00023137	0.0079456	6.08	6.68	6.02	6.04	6.16	6.12	6.66	6.7
ENSG00000159596.7	TMEM69	-0.59	4.75	0.00023653	0.0079749	4.55	5.14	4.62	4.54	4.5	4.53	5.14	5.15
ENSG00000067836.12	ROGDI	-0.59	4.49	0.00030324	0.0091553	4.29	4.89	4.34	4.23	4.29	4.31	4.93	4.85
ENSG00000136807.13	CDK9	-0.59	6.18	0.00042227	0.0103784	5.99	6.57	6.03	6.08	5.87	5.96	6.6	6.55
ENSG00000188641.13	DPYD	-0.59	4.82	0.00057383	0.0119932	4.62	5.21	4.71	4.69	4.52	4.55	5.19	5.24
ENSG00000115318.12	LOXL3	-0.59	4.39	0.00065782	0.012857	4.2	4.78	4.27	4.27	4.15	4.09	4.76	4.8
ENSG00000116863.11	ADPRHL2	-0.59	5.18	0.00101319	0.015907	4.99	5.56	4.92	4.86	5.04	5.11	5.61	5.52
ENSG00000109618.12	SEPSECS	-0.59	4.19	0.00162185	0.0201523	4	4.58	3.9	3.87	4.16	4.05	4.57	4.6
ENSG00000170779.10	CDCA4	-0.59	4.95	0.00172557	0.0210674	4.75	5.35	4.82	4.93	4.63	4.64	5.38	5.31
ENSG00000185864.16	NPIPB4	-0.59	3.43	0.00249275	0.0261019	3.24	3.83	3.35	3.35	3.11	3.13	3.88	3.78
ENSG00000275183.1	LENG9	-0.59	1.9	0.0032506	0.0298717	1.71	2.3	1.64	1.76	1.63	1.77	2.21	2.37
ENSG00000127884.5	ECHS1	-0.59	6.23	0.00355717	0.0314716	6.03	6.62	6.2	6.16	5.89	5.87	6.66	6.58
ENSG00000075239.13	ACAT1	-0.59	4.33	0.00367521	0.0319886	4.13	4.73	4.32	4.22	4.04	3.93	4.72	4.72
ENSG00000106635.8	BCL7B	-0.59	5.11	0.00422343	0.0349548	4.92	5.5	5.06	5.1	4.8	4.71	5.49	5.52
ENSG00000130816.16	DNMT1	-0.59	7.37	0.00472887	0.0372855	7.17	7.76	6.98	7.04	7.3	7.36	7.8	7.72
ENSG00000132207.17	SLX1A	-0.59	5.47	0.00522319	0.0393832	5.27	5.87	5.43	5.45	5.03	5.18	5.9	5.83
ENSG00000181929.12	PRKAG1	-0.59	5.55	0.00536645	0.0398824	5.35	5.95	5.53	5.52	5.18	5.18	5.9	5.99
ENSG00000145439.12	CBR4	-0.59	5.77	0.00733359	0.04783	5.58	6.16	5.42	5.36	5.77	5.75	6.11	6.21
ENSG00000114650.20	SCAP	-0.58	5.28	0.00030485	0.0091659	5.09	5.66	5.01	5.06	5.11	5.17	5.68	5.64
ENSG00000101346.14	POFUT1	-0.58	7	0.00060175	0.0122419	6.81	7.39	6.73	6.72	6.88	6.9	7.37	7.41
ENSG00000085998.14	POMGNT1	-0.58	6.55	0.00064901	0.0128115	6.36	6.94	6.29	6.26	6.43	6.47	6.92	6.96
ENSG00000104823.9	ECH1	-0.58	5.93	0.00096759	0.0155643	5.74	6.31	5.84	5.82	5.58	5.69	6.31	6.32
ENSG00000142227.11	EMP3	-0.58	5.53	0.00112506	0.0167648	5.34	5.92	5.46	5.42	5.23	5.23	5.89	5.96
ENSG00000072042.13	RDH11	-0.58	6.76	0.00199129	0.0227765	6.57	7.15	6.43	6.46	6.69	6.71	7.13	7.18
ENSG00000164946.19	FREM1	-0.58	5	0.0027591	0.0274206	4.81	5.39	4.9	4.99	4.71	4.64	5.4	5.38
ENSG00000152527.14	PLEKHH2	-0.58	2.31	0.0046435	0.0368642	2.12	2.7	2.27	2.19	2.03	1.96	2.73	2.67
ENSG00000161980.5	POLR3K	-0.58	4.3	0.00504639	0.0387709	4.11	4.69	4.26	4.29	3.92	3.97	4.68	4.7
ENSG00000173641.17	HSPB7	-0.58	2.81	0.00683021	0.0456987	2.62	3.19	2.47	2.46	2.76	2.78	3.13	3.25
ENSG00000166333.13	ILK	-0.58	6.64	0.00781321	0.0495315	6.45	7.03	6.29	6.24	6.6	6.66	7	7.06
ENSG00000169548.3	ZNF280A	-0.58	1.53	0.00795267	0.0501013	1.35	1.92	1.41	1.51	1.14	1.28	1.94	1.89
ENSG00000164056.11	SPRY1	-0.57	8.48	0.00010476	0.0059568	8.29	8.86	8.3	8.3	8.28	8.27	8.86	8.87
ENSG00000151287.17	TEX30	-0.57	4.36	0.0002445	0.0081136	4.17	4.74	4.16	4.17	4.19	4.15	4.74	4.74
ENSG00000196704.12	AMZ2	-0.57	5.46	0.00028435	0.008843	5.27	5.84	5.3	5.33	5.27	5.18	5.83	5.85
ENSG00000187840.5	EIF4EBP1	-0.57	5.79	0.00078583	0.0139719	5.6	6.17	5.5	5.53	5.66	5.71	6.22	6.13
ENSG00000105676.14	ARMC6	-0.57	5.56	0.00101197	0.015907	5.38	5.94	5.32	5.24	5.44	5.5	5.94	5.94
ENSG00000121680.16	PEX16	-0.57	4.06	0.00103754	0.0160814	3.87	4.45	3.95	3.95	3.76	3.8	4.46	4.42
ENSG00000141252.20	VPS53	-0.57	5.17	0.00106126	0.0162748	4.98	5.54	5	5.12	4.93	4.86	5.6	5.49
ENSG00000137962.13	ARHGAP29	-0.57	5.5	0.00173128	0.0210693	5.31	5.88	5.23	5.16	5.43	5.41	5.82	5.93
ENSG00000105617.3	LENG1	-0.57	2.69	0.00275962	0.0274206	2.51	3.08	2.5	2.63	2.35	2.53	3.05	3.09
ENSG00000152661.9	GJA1	-0.57	4.65	0.00285553	0.0279158	4.46	5.04	4.61	4.58	4.32	4.34	5	5.07
ENSG00000163531.15	NFASC	-0.57	4.07	0.00303333	0.028829	3.88	4.45	3.95	4.06	3.76	3.75	4.5	4.4
ENSG00000196544.7	BORCS6	-0.57	1.25	0.00470089	0.0371594	1.08	1.64	1.06	1.01	1.1	1.05	1.71	1.55
ENSG00000138085.16	ATRAID	-0.57	5.95	0.00558701	0.0406869	5.76	6.33	5.89	5.96	5.58	5.6	6.34	6.32
ENSG00000198736.11	MSRB1	-0.57	3.68	0.00774567	0.0492318	3.49	4.06	3.73	3.57	3.33	3.31	4.05	4.08
ENSG00000048991.16	R3HDM1	-0.57	6.02	0.00824953	0.0511562	5.83	6.41	5.98	6.05	5.65	5.65	6.45	6.36
ENSG00000134138.20	MEIS2	-0.56	7.32	0.0001532	0.0068377	7.13	7.69	7.12	7.17	7.09	7.16	7.7	7.68
ENSG00000155368.16	DBI	-0.56	6.47	0.00019892	0.0074296	6.28	6.84	6.29	6.32	6.28	6.23	6.79	6.89
ENSG00000103485.19	QPRT	-0.56	5.65	0.00032087	0.0093198	5.46	6.02	5.46	5.41	5.53	5.44	6.07	5.96
ENSG00000137965.11	IFI44	-0.56	4.26	0.00039235	0.0100913	4.08	4.63	4.07	4.1	4.08	4.03	4.67	4.6
ENSG00000129255.16	MPDU1	-0.56	5.3	0.00045517	0.0107082	5.11	5.68	5.19	5.16	5.02	5.08	5.65	5.71
ENSG00000111445.14	RFC5	-0.56	5.27	0.00052366	0.0113918	5.08	5.65	5.14	5.17	4.98	5.05	5.63	5.67
ENSG00000182810.6	DDX28	-0.56	4.09	0.00062263	0.0124802	3.91	4.46	3.91	3.83	3.93	3.97	4.5	4.43
ENSG00000175309.15	PHYKPL	-0.56	4.31	0.00075816	0.0137341	4.13	4.69	4.09	4.02	4.19	4.19	4.71	4.66
ENSG00000138835.22	RGS3	-0.56	4.2	0.00163354	0.0202487	4.01	4.57	3.89	3.93	4.1	4.13	4.56	4.58
ENSG00000277972.1	CISD3	-0.56	4.52	0.00166786	0.0205358	4.34	4.89	4.44	4.44	4.2	4.26	4.9	4.89
ENSG00000102595.20	UGGT2	-0.56	5.52	0.00471972	0.0372337	5.34	5.89	5.22	5.15	5.51	5.48	5.9	5.89
ENSG00000166228.9	PCBD1	-0.56	5.2	0.00537741	0.0399024	5.01	5.58	5.15	5.21	4.85	4.85	5.58	5.58
ENSG00000135617.4	PRADC1	-0.56	3.02	0.00660264	0.0449715	2.84	3.39	2.66	2.72	2.99	2.97	3.34	3.43
ENSG00000147955.17	SIGMAR1	-0.55	6.85	0.00034713	0.0095463	6.67	7.21	6.7	6.73	6.59	6.65	7.25	7.18
ENSG00000084623.11	EIF3I	-0.55	8.45	0.00039343	0.0100913	8.27	8.81	8.32	8.32	8.2	8.22	8.77	8.85
ENSG00000147155.11	EBP	-0.55	4.7	0.00056467	0.0118623	4.52	5.06	4.43	4.49	4.58	4.58	5.04	5.09
ENSG00000080839.11	RBL1	-0.55	4.46	0.00059373	0.0121797	4.28	4.84	4.32	4.35	4.26	4.2	4.81	4.85
ENSG00000163399.16	ATP1A1	-0.55	8.66	0.00085171	0.0145041	8.48	9.03	8.56	8.56	8.38	8.42	9.02	9.04
ENSG00000173992.9	CCS	-0.55	3.76	0.0010471	0.0161611	3.57	4.12	3.62	3.66	3.49	3.52	4.11	4.14
ENSG00000157483.8	MYO1E	-0.55	4.98	0.00113091	0.0167661	4.8	5.36	4.89	4.9	4.7	4.71	5.35	5.35
ENSG00000167778.9	SPRYD3	-0.55	4.06	0.00220313	0.0243166	3.88	4.42	4.02	3.93	3.75	3.8	4.42	4.43
ENSG00000117682.17	DHDDS	-0.55	5.2	0.00246318	0.0259118	5.02	5.57	4.93	4.87	5.09	5.19	5.56	5.58
ENSG00000196155.13	PLEKHG4	-0.55	5.58	0.00252428	0.026299	5.4	5.95	5.3	5.25	5.49	5.56	5.96	5.94
ENSG00000141013.17	GAS8	-0.55	4.21	0.00340164	0.0306973	4.03	4.57	4.17	4.13	3.89	3.9	4.55	4.6
ENSG00000198478.8	SH3BGRL2	-0.55	4.51	0.00437236	0.035631	4.34	4.88	4.22	4.17	4.53	4.42	4.88	4.87
ENSG00000125449.7	ARMC7	-0.55	4.61	0.00440778	0.0358259	4.42	4.97	4.27	4.29	4.54	4.6	4.95	4.99
ENSG00000221866.9	PLXNA4	-0.55	2.57	0.00536035	0.0398575	2.4	2.93	2.29	2.54	2.41	2.32	3.03	2.84
ENSG00000130303.13	BST2	-0.55	3.18	0.00632997	0.0440568	3	3.55	3.09	3.18	2.89	2.8	3.54	3.55
ENSG00000126773.13	PCNX4	-0.55	6.59	0.00658848	0.0449319	6.41	6.96	6.28	6.2	6.57	6.57	6.94	6.98
ENSG00000164074.15	ABHD18	-0.55	4.05	0.00784501	0.0496462	3.87	4.42	3.72	3.68	4.06	4.02	4.37	4.46
ENSG00000213593.10	TMX2	-0.55	7.17	0.00942555	0.0558717	6.98	7.54	6.82	6.79	7.16	7.16	7.51	7.56
ENSG00000196141.14	SPATS2L	-0.55	6.6	0.00972906	0.0568064	6.41	6.96	6.22	6.24	6.56	6.63	6.98	6.94
ENSG00000111412.6	C12orf49	-0.54	6.82	0.00012173	0.0062655	6.64	7.18	6.63	6.65	6.63	6.65	7.19	7.17
ENSG00000125257.16	ABCC4	-0.54	6.19	0.00014197	0.0066139	6.01	6.55	6	6.03	6.03	5.97	6.55	6.56
ENSG00000157193.17	LRP8	-0.54	5.74	0.00017298	0.0071015	5.56	6.1	5.53	5.59	5.56	5.55	6.08	6.11
ENSG00000143515.17	ATP8B2	-0.54	6.89	0.00021838	0.0077379	6.71	7.25	6.67	6.67	6.72	6.77	7.24	7.26
ENSG00000084731.15	KIF3C	-0.54	6.15	0.00051715	0.0113918	5.97	6.52	5.89	5.91	6.02	6.05	6.54	6.48
ENSG00000077232.18	DNAJC10	-0.54	7.49	0.00053867	0.011634	7.3	7.85	7.35	7.39	7.26	7.22	7.83	7.87
ENSG00000124608.5	AARS2	-0.54	4.98	0.00077646	0.0138406	4.8	5.35	4.8	4.68	4.89	4.85	5.33	5.35
ENSG00000116237.16	ICMT	-0.54	5.79	0.00119006	0.0172133	5.61	6.14	5.68	5.72	5.52	5.51	6.18	6.11
ENSG00000081237.20	PTPRC	-0.54	8.27	0.001231	0.0174998	8.09	8.63	8.15	8.21	7.99	8.01	8.63	8.63
ENSG00000134716.11	CYP2J2	-0.54	3.04	0.00133123	0.0181762	2.86	3.4	2.88	2.88	2.86	2.8	3.44	3.36
ENSG00000180098.9	TRNAU1AP	-0.54	3.69	0.00136791	0.018475	3.51	4.05	3.63	3.47	3.48	3.44	4.07	4.04
ENSG00000131828.13	PDHA1	-0.54	6.19	0.00180714	0.0214913	6	6.54	5.87	5.92	6.1	6.13	6.55	6.54
ENSG00000173208.4	ABCD2	-0.54	3.3	0.00196554	0.0225826	3.13	3.66	3	3.15	3.15	3.19	3.61	3.71
ENSG00000116761.11	CTH	-0.54	2.83	0.0035535	0.0314626	2.66	3.2	2.58	2.57	2.81	2.66	3.23	3.15
ENSG00000196510.12	ANAPC7	-0.54	5.92	0.00358541	0.0316249	5.74	6.28	5.88	5.86	5.58	5.61	6.29	6.27
ENSG00000116750.13	UCHL5	-0.54	6.74	0.00528721	0.0395867	6.56	7.11	6.71	6.71	6.4	6.42	7.07	7.14
ENSG00000069974.16	RAB27A	-0.54	3.79	0.00587848	0.0420537	3.6	4.15	3.74	3.77	3.49	3.42	4.18	4.12
ENSG00000259332.3	ST20-MTHFS	-0.54	1.53	0.00593332	0.0422534	1.36	1.9	1.38	1.21	1.35	1.46	1.9	1.89
ENSG00000133597.11	ADCK2	-0.54	3.34	0.00799529	0.0502084	3.17	3.7	3.07	2.98	3.3	3.32	3.62	3.78
ENSG00000104522.16	TSTA3	-0.53	6.11	0.00055535	0.0118009	5.94	6.46	5.89	5.86	5.98	6.03	6.48	6.45
ENSG00000079459.13	FDFT1	-0.53	7.32	0.0010005	0.015907	7.14	7.67	7.23	7.23	7.07	7.04	7.66	7.68
ENSG00000119778.15	ATAD2B	-0.53	4.8	0.00176626	0.021295	4.62	5.15	4.76	4.67	4.55	4.5	5.15	5.15
ENSG00000215845.11	TSTD1	-0.53	3.65	0.00303369	0.028829	3.48	4	3.34	3.41	3.53	3.61	4.03	3.96
ENSG00000063854.13	HAGH	-0.53	3.98	0.00332164	0.0302772	3.8	4.34	3.76	3.74	3.78	3.94	4.44	4.22
ENSG00000102893.16	PHKB	-0.53	5.5	0.00339103	0.0306568	5.33	5.85	5.22	5.17	5.45	5.46	5.84	5.86
ENSG00000148175.12	STOM	-0.53	2.66	0.00362809	0.0317886	2.49	3.01	2.62	2.46	2.4	2.44	2.98	3.04
ENSG00000157045.9	NTAN1	-0.53	4.96	0.00757944	0.0485672	4.78	5.31	4.65	4.6	5.02	4.86	5.31	5.31
ENSG00000149292.16	TTC12	-0.53	2.28	0.00993673	0.0576243	2.12	2.64	1.99	1.96	2.15	2.32	2.67	2.6
ENSG00000100441.10	KHNYN	-0.52	7.16	0.00026783	0.0085872	6.98	7.51	6.96	6.95	6.96	7.05	7.49	7.53
ENSG00000110801.13	PSMD9	-0.52	5.63	0.00029729	0.0090512	5.46	5.99	5.4	5.46	5.5	5.49	5.97	5.98
ENSG00000172269.19	DPAGT1	-0.52	5.06	0.00035002	0.0095888	4.89	5.4	4.9	4.88	4.84	4.93	5.38	5.42
ENSG00000167173.19	C15orf39	-0.52	4.8	0.00058029	0.012005	4.62	5.14	4.66	4.65	4.52	4.65	5.14	5.15
ENSG00000197956.10	S100A6	-0.52	7.94	0.00108947	0.0164474	7.77	8.29	7.85	7.82	7.76	7.65	8.23	8.35
ENSG00000167508.12	MVD	-0.52	3.82	0.00131379	0.018013	3.65	4.17	3.55	3.66	3.63	3.74	4.19	4.14
ENSG00000170854.18	RIOX2	-0.52	5.63	0.0015901	0.0200291	5.46	5.99	5.38	5.34	5.59	5.52	5.99	5.98
ENSG00000083097.14	DOP1A	-0.52	4.09	0.00178806	0.0213646	3.92	4.45	4.01	3.78	3.94	3.95	4.4	4.49
ENSG00000169379.15	ARL13B	-0.52	4.58	0.00212131	0.0237652	4.41	4.93	4.49	4.51	4.28	4.35	4.88	4.98
ENSG00000114026.21	OGG1	-0.52	3.66	0.00247863	0.0259728	3.49	4.01	3.45	3.37	3.51	3.63	3.97	4.04
ENSG00000140465.14	CYP1A1	-0.52	3.95	0.00253084	0.0263484	3.77	4.29	3.86	3.81	3.69	3.74	4.19	4.39
ENSG00000164985.15	PSIP1	-0.52	5.75	0.00262815	0.0268578	5.58	6.09	5.42	5.52	5.69	5.68	6.13	6.04
ENSG00000170390.16	DCLK2	-0.52	4.66	0.00280562	0.0276405	4.49	5	4.33	4.44	4.56	4.63	5	5.01
ENSG00000175182.15	FAM131A	-0.52	5.42	0.00464476	0.0368642	5.25	5.76	5.1	5.11	5.38	5.4	5.75	5.77
ENSG00000163964.15	PIGX	-0.52	4.86	0.00468961	0.0371376	4.69	5.21	4.58	4.52	4.87	4.76	5.24	5.17
ENSG00000117593.12	DARS2	-0.52	6.05	0.00492768	0.0382775	5.88	6.39	6.01	6.04	5.75	5.73	6.4	6.39
ENSG00000119689.15	DLST	-0.52	7.05	0.00495312	0.03831	6.87	7.39	6.73	6.74	7	7.02	7.36	7.43
ENSG00000132950.19	ZMYM5	-0.52	3.89	0.00535237	0.0398535	3.73	4.25	3.88	3.8	3.66	3.54	4.2	4.28
ENSG00000183688.4	RFLNB	-0.51	6.11	0.00025255	0.0082618	5.94	6.45	5.93	5.98	5.94	5.89	6.47	6.43
ENSG00000197448.14	GSTK1	-0.51	6.4	0.00025704	0.008371	6.23	6.75	6.19	6.2	6.29	6.25	6.74	6.75
ENSG00000118965.14	WDR35	-0.51	5.84	0.00053774	0.0116312	5.67	6.18	5.74	5.72	5.61	5.61	6.18	6.18
ENSG00000146733.14	PSPH	-0.51	3.93	0.00090348	0.0150151	3.76	4.28	3.69	3.79	3.78	3.79	4.25	4.3
ENSG00000175198.17	PCCA	-0.51	3.73	0.00108974	0.0164474	3.56	4.07	3.6	3.59	3.5	3.56	4.04	4.1
ENSG00000258289.8	CHURC1	-0.51	5.61	0.00128499	0.0178544	5.45	5.96	5.34	5.37	5.56	5.51	5.94	5.97
ENSG00000169641.13	LUZP1	-0.51	7.08	0.00200719	0.0228681	6.91	7.42	6.79	6.83	7.01	7.01	7.4	7.43
ENSG00000139192.12	TAPBPL	-0.51	4.16	0.00236035	0.0252444	3.99	4.5	3.91	3.89	4.13	4.03	4.47	4.52
ENSG00000079691.18	CARMIL1	-0.51	3.56	0.00320829	0.02969	3.39	3.9	3.3	3.29	3.44	3.53	3.89	3.91
ENSG00000158201.10	ABHD3	-0.51	2.87	0.0037278	0.032288	2.7	3.21	2.78	2.78	2.63	2.59	3.19	3.23
ENSG00000135119.14	RNFT2	-0.51	2.59	0.00396649	0.0335906	2.42	2.94	2.46	2.36	2.35	2.49	3.01	2.86
ENSG00000101413.11	RPRD1B	-0.51	5.76	0.00411057	0.0344412	5.59	6.11	5.72	5.73	5.44	5.47	6.12	6.09
ENSG00000139974.15	SLC38A6	-0.51	2.16	0.00537059	0.0398926	2	2.51	2.11	2	1.89	1.97	2.52	2.48
ENSG00000086300.15	SNX10	-0.51	1.98	0.00556136	0.0406076	1.82	2.33	1.81	1.84	1.87	1.72	2.24	2.39
ENSG00000177842.12	ZNF620	-0.51	2.1	0.00690997	0.0460622	1.94	2.45	2.02	1.96	1.78	1.96	2.51	2.38
ENSG00000164418.20	GRIK2	-0.51	5.72	0.00829944	0.0513454	5.55	6.06	5.69	5.74	5.37	5.4	6.08	6.05
ENSG00000135723.14	FHOD1	-0.5	6.47	0.00033662	0.0093808	6.3	6.8	6.25	6.29	6.32	6.35	6.84	6.77
ENSG00000105281.12	SLC1A5	-0.5	7.71	0.00035412	0.0096282	7.54	8.04	7.56	7.59	7.47	7.55	8.04	8.05
ENSG00000011028.14	AC080038.1	-0.5	7.72	0.00038604	0.0099903	7.55	8.05	7.6	7.58	7.5	7.53	8.08	8.02
ENSG00000138279.16	ANXA7	-0.5	6.25	0.00074915	0.0137041	6.09	6.58	6.13	6.15	6.08	5.99	6.54	6.63
ENSG00000101188.5	NTSR1	-0.5	3.89	0.00104826	0.0161611	3.73	4.22	3.74	3.73	3.75	3.68	4.17	4.28
ENSG00000132330.17	SCLY	-0.5	4.84	0.00107154	0.0163806	4.68	5.18	4.7	4.74	4.69	4.58	5.23	5.12
ENSG00000115365.11	LANCL1	-0.5	7.02	0.00109525	0.016463	6.85	7.35	6.79	6.76	6.93	6.93	7.32	7.38
ENSG00000005175.10	RPAP3	-0.5	5.34	0.00130894	0.018013	5.18	5.68	5.08	5.11	5.25	5.28	5.68	5.68
ENSG00000044446.11	PHKA2	-0.5	3.99	0.00166556	0.0205249	3.83	4.33	3.81	3.71	3.89	3.87	4.36	4.29
ENSG00000172731.14	LRRC20	-0.5	4.26	0.00270716	0.0271503	4.1	4.6	3.96	4.07	4.11	4.24	4.6	4.59
ENSG00000149256.15	TENM4	-0.5	4.21	0.00322717	0.0297392	4.05	4.54	3.99	3.91	4.07	4.21	4.52	4.57
ENSG00000182108.11	DEXI	-0.5	4.58	0.00410972	0.0344412	4.41	4.91	4.25	4.34	4.52	4.54	4.9	4.91
ENSG00000171310.11	CHST11	-0.5	6.29	0.00482029	0.0377361	6.13	6.63	5.96	6.03	6.23	6.29	6.62	6.63
ENSG00000141959.17	PFKL	-0.5	5.98	0.00546508	0.0402984	5.82	6.32	5.7	5.66	5.91	5.99	6.36	6.28
ENSG00000104679.11	R3HCC1	-0.5	4.7	0.00878774	0.0534194	4.54	5.04	4.69	4.69	4.42	4.34	5.07	5
ENSG00000112297.15	CRYBG1	-0.49	5.29	0.00037948	0.0099447	5.13	5.62	5.14	5.17	5.08	5.14	5.61	5.64
ENSG00000072134.15	EPN2	-0.49	5.31	0.00042265	0.0103784	5.15	5.64	5.2	5.15	5.09	5.14	5.65	5.63
ENSG00000168495.13	POLR3D	-0.49	6.91	0.00042928	0.0104557	6.75	7.24	6.78	6.8	6.69	6.72	7.25	7.23
ENSG00000129566.13	TEP1	-0.49	5.56	0.00047956	0.011119	5.4	5.88	5.37	5.37	5.39	5.48	5.9	5.87
ENSG00000092445.12	TYRO3	-0.49	4.97	0.00048974	0.0111945	4.81	5.3	4.82	4.75	4.84	4.83	5.29	5.31
ENSG00000176087.15	SLC35A4	-0.49	6.64	0.00051715	0.0113918	6.48	6.96	6.51	6.52	6.39	6.49	6.98	6.95
ENSG00000114541.15	FRMD4B	-0.49	5.76	0.00063299	0.0126179	5.59	6.08	5.52	5.67	5.64	5.55	6.09	6.08
ENSG00000139517.9	LNX2	-0.49	4.7	0.00072002	0.0134813	4.53	5.03	4.48	4.55	4.5	4.59	5.06	4.99
ENSG00000151491.14	EPS8	-0.49	4.54	0.00076019	0.0137398	4.38	4.87	4.41	4.31	4.37	4.41	4.84	4.89
ENSG00000081721.11	DUSP12	-0.49	4.92	0.00085193	0.0145041	4.76	5.24	4.71	4.71	4.85	4.77	5.22	5.27
ENSG00000159147.18	DONSON	-0.49	4.48	0.00113147	0.0167661	4.32	4.8	4.28	4.31	4.33	4.34	4.88	4.73
ENSG00000071626.16	DAZAP1	-0.49	6.78	0.0012229	0.0174586	6.62	7.11	6.7	6.69	6.55	6.55	7.16	7.06
ENSG00000170264.13	FAM161A	-0.49	3.76	0.00131018	0.018013	3.6	4.09	3.55	3.56	3.62	3.66	4.06	4.11
ENSG00000148824.19	MTG1	-0.49	5.91	0.00146497	0.0191956	5.75	6.23	5.75	5.61	5.78	5.85	6.26	6.21
ENSG00000178105.11	DDX10	-0.49	4.55	0.00151787	0.0195092	4.39	4.88	4.42	4.5	4.27	4.37	4.88	4.88
ENSG00000135185.12	TMEM243	-0.49	3.83	0.0015888	0.0200291	3.66	4.16	3.72	3.7	3.59	3.63	4.2	4.11
ENSG00000004455.16	AK2	-0.49	7.16	0.0023242	0.0250612	7	7.49	6.93	6.87	7.11	7.07	7.45	7.53
ENSG00000108788.11	MLX	-0.49	6.42	0.00262338	0.0268489	6.25	6.75	6.37	6.36	6.14	6.14	6.74	6.75
ENSG00000011478.12	QPCTL	-0.49	3.22	0.00263123	0.0268578	3.06	3.54	2.96	3.09	3.05	3.13	3.52	3.56
ENSG00000136051.14	WASHC4	-0.49	6.72	0.00281099	0.0276557	6.56	7.05	6.46	6.45	6.66	6.68	7.05	7.05
ENSG00000175048.17	ZDHHC14	-0.49	2.54	0.00417703	0.0347295	2.38	2.87	2.39	2.4	2.38	2.31	2.95	2.78
ENSG00000140564.12	FURIN	-0.49	6.45	0.00633798	0.0440739	6.29	6.78	6.42	6.43	6.11	6.2	6.77	6.79
ENSG00000166825.14	ANPEP	-0.49	5.7	0.00697569	0.0464149	5.54	6.03	5.4	5.39	5.62	5.74	6.01	6.05
ENSG00000145012.13	LPP	-0.49	6.44	0.0073007	0.0477341	6.28	6.77	6.1	6.21	6.5	6.31	6.78	6.76
ENSG00000145808.10	ADAMTS19	-0.49	1.57	0.00904187	0.0544164	1.42	1.9	1.36	1.5	1.41	1.35	1.81	1.98
ENSG00000188092.14	GPR89B	-0.49	4.51	0.00972156	0.0567855	4.35	4.84	4.2	4.18	4.51	4.52	4.81	4.87
ENSG00000177646.19	ACAD9	-0.48	5.28	0.00041035	0.0103065	5.12	5.61	5.15	5.14	5.07	5.13	5.6	5.6
ENSG00000176095.12	IP6K1	-0.48	5.28	0.00046859	0.0109528	5.12	5.6	5.15	5.14	5.06	5.12	5.62	5.58
ENSG00000128513.16	POT1	-0.48	5.09	0.00051209	0.0113918	4.93	5.41	4.99	4.9	4.9	4.92	5.4	5.42
ENSG00000137509.11	PRCP	-0.48	5.59	0.00057141	0.0119667	5.43	5.91	5.45	5.48	5.39	5.39	5.86	5.96
ENSG00000100897.17	DCAF11	-0.48	5.55	0.00060168	0.0122419	5.39	5.87	5.44	5.43	5.32	5.37	5.84	5.89
ENSG00000177302.15	TOP3A	-0.48	5.72	0.000695	0.0132699	5.57	6.04	5.48	5.54	5.61	5.63	6.03	6.05
ENSG00000144161.13	ZC3H8	-0.48	4.52	0.001313	0.018013	4.36	4.85	4.43	4.4	4.35	4.26	4.86	4.81
ENSG00000006831.10	ADIPOR2	-0.48	7.24	0.001337	0.0181762	7.08	7.56	7.16	7.16	6.99	7.01	7.53	7.59
ENSG00000165675.16	ENOX2	-0.48	4.13	0.00149756	0.0193084	3.98	4.45	3.92	4.08	3.95	3.96	4.44	4.46
ENSG00000127663.15	KDM4B	-0.48	5.17	0.00153619	0.0196145	5.01	5.49	5.04	5.07	4.95	4.98	5.58	5.4
ENSG00000204822.7	MRPL53	-0.48	4.9	0.00179165	0.0213646	4.75	5.22	4.72	4.87	4.7	4.69	5.28	5.16
ENSG00000104613.12	INTS10	-0.48	4.73	0.00179224	0.0213646	4.57	5.05	4.67	4.63	4.47	4.49	5.06	5.04
ENSG00000101246.20	ARFRP1	-0.48	4.49	0.00221317	0.0243422	4.33	4.82	4.42	4.38	4.21	4.3	4.86	4.76
ENSG00000116584.18	ARHGEF2	-0.48	6.59	0.00307965	0.0290184	6.43	6.9	6.31	6.33	6.51	6.56	6.92	6.89
ENSG00000179981.10	TSHZ1	-0.48	6.77	0.00334701	0.0303915	6.61	7.1	6.68	6.76	6.48	6.53	7.11	7.08
ENSG00000148672.9	GLUD1	-0.48	6.65	0.00376316	0.0324231	6.49	6.97	6.37	6.37	6.61	6.61	6.98	6.96
ENSG00000115457.10	IGFBP2	-0.48	7.02	0.00401508	0.0338097	6.86	7.34	6.92	7.01	6.74	6.76	7.38	7.29
ENSG00000114316.12	USP4	-0.48	4.89	0.00482508	0.0377361	4.73	5.2	4.64	4.57	4.85	4.85	5.19	5.21
ENSG00000123297.19	TSFM	-0.48	5.29	0.00512807	0.0390595	5.12	5.61	5.21	5.29	4.98	5.02	5.63	5.58
ENSG00000124275.14	MTRR	-0.48	4.85	0.00558078	0.0406619	4.69	5.18	4.8	4.85	4.56	4.55	5.16	5.19
ENSG00000204922.5	UQCC3	-0.48	3.38	0.00672437	0.0453043	3.22	3.7	3.2	3.14	3.31	3.23	3.83	3.57
ENSG00000068097.14	HEATR6	-0.48	5.58	0.00721253	0.0473822	5.42	5.9	5.3	5.25	5.61	5.52	5.91	5.89
ENSG00000099977.14	DDT	-0.48	4.42	0.00734956	0.0478475	4.26	4.74	4.31	4.35	4.25	4.13	4.89	4.6
ENSG00000117054.13	ACADM	-0.48	5.75	0.00853603	0.0522993	5.6	6.07	5.49	5.41	5.7	5.78	6.02	6.13
ENSG00000109911.19	ELP4	-0.48	3.4	0.00920604	0.055107	3.25	3.72	3.1	3.11	3.41	3.35	3.7	3.73
ENSG00000136448.12	NMT1	-0.47	7.75	0.00027044	0.0086326	7.59	8.07	7.61	7.59	7.58	7.6	8.06	8.08
ENSG00000151612.17	ZNF827	-0.47	6.08	0.00035891	0.0096617	5.92	6.39	5.94	5.95	5.91	5.88	6.41	6.37
ENSG00000156697.13	UTP14A	-0.47	6.27	0.00044195	0.010585	6.11	6.58	6.13	6.17	6.06	6.09	6.59	6.58
ENSG00000092330.18	AL096870.1	-0.47	5.19	0.00061418	0.0123449	5.03	5.5	5.09	5.05	5.02	4.97	5.5	5.5
ENSG00000105176.18	URI1	-0.47	6.3	0.00096148	0.0155292	6.14	6.61	6.21	6.2	6.1	6.05	6.62	6.6
ENSG00000175879.9	HOXD8	-0.47	4.63	0.0012632	0.0177643	4.48	4.95	4.39	4.49	4.52	4.51	4.99	4.9
ENSG00000153113.23	CAST	-0.47	7	0.00133363	0.0181762	6.85	7.31	6.75	6.8	6.93	6.91	7.3	7.33
ENSG00000117533.15	VAMP4	-0.47	4.81	0.00143382	0.0189936	4.66	5.13	4.76	4.65	4.59	4.62	5.09	5.17
ENSG00000182054.9	IDH2	-0.47	5.21	0.00153234	0.0195999	5.06	5.53	4.98	5.15	5	5.11	5.56	5.49
ENSG00000161847.14	RAVER1	-0.47	6.08	0.00162209	0.0201523	5.92	6.39	5.9	5.98	5.88	5.93	6.5	6.29
ENSG00000171793.16	CTPS1	-0.47	6.58	0.00212201	0.0237652	6.42	6.9	6.33	6.33	6.51	6.53	6.91	6.89
ENSG00000102471.14	NDFIP2	-0.47	6.75	0.00288593	0.0280126	6.59	7.06	6.7	6.68	6.49	6.49	7.02	7.11
ENSG00000110344.9	UBE4A	-0.47	5.79	0.0041019	0.0344407	5.63	6.11	5.76	5.73	5.58	5.47	6.08	6.13
ENSG00000119640.9	ACYP1	-0.47	3.51	0.00432709	0.0354885	3.36	3.83	3.4	3.45	3.3	3.26	3.74	3.9
ENSG00000147224.11	PRPS1	-0.47	5.66	0.00482001	0.0377361	5.5	5.97	5.39	5.36	5.59	5.65	5.96	5.98
ENSG00000160007.18	ARHGAP35	-0.47	6.19	0.00544501	0.0402579	6.04	6.51	5.87	5.95	6.17	6.15	6.54	6.48
ENSG00000158483.16	FAM86C1	-0.47	2.8	0.00631488	0.0439977	2.65	3.12	2.72	2.71	2.58	2.58	3.04	3.2
ENSG00000164010.15	ERMAP	-0.47	3.13	0.00829771	0.0513454	2.98	3.45	2.9	2.86	3.05	3.11	3.36	3.52
ENSG00000174165.8	ZDHHC24	-0.47	3.48	0.00907122	0.0545478	3.33	3.8	3.43	3.47	3.16	3.23	3.83	3.75
ENSG00000114302.16	PRKAR2A	-0.46	5.18	0.00049692	0.0112205	5.03	5.49	5.04	5.05	4.98	5.03	5.48	5.5
ENSG00000149781.12	FERMT3	-0.46	6.15	0.00051385	0.0113918	6	6.46	5.98	5.94	6.01	6.05	6.48	6.44
ENSG00000154328.16	NEIL2	-0.46	4.7	0.00072806	0.0135443	4.54	5	4.58	4.55	4.5	4.54	4.99	5.02
ENSG00000033011.12	ALG1	-0.46	4.72	0.00074703	0.0136962	4.57	5.03	4.51	4.58	4.59	4.58	5.03	5.02
ENSG00000139405.16	RITA1	-0.46	4.95	0.00077012	0.0138297	4.8	5.26	4.79	4.84	4.75	4.82	5.23	5.28
ENSG00000148339.12	SLC25A25	-0.46	4.66	0.00123291	0.0174998	4.51	4.96	4.56	4.56	4.45	4.45	4.95	4.97
ENSG00000168672.4	LRATD2	-0.46	5.33	0.00138277	0.0185719	5.18	5.64	5.09	5.15	5.24	5.25	5.67	5.6
ENSG00000196659.9	TTC30B	-0.46	4.22	0.00160154	0.020063	4.07	4.53	4.07	4.02	4.17	4.01	4.53	4.53
ENSG00000086712.13	TXLNG	-0.46	5.49	0.00197937	0.0226581	5.33	5.8	5.26	5.24	5.45	5.38	5.81	5.78
ENSG00000142961.14	MOB3C	-0.46	4	0.00218903	0.0242016	3.84	4.3	3.88	3.83	3.81	3.85	4.22	4.39
ENSG00000250021.7	ARPIN-AP3S2	-0.46	4.37	0.00299115	0.0286607	4.22	4.69	4.17	4.1	4.34	4.28	4.71	4.66
ENSG00000010256.11	UQCRC1	-0.46	5.7	0.00315169	0.0293811	5.55	6.02	5.67	5.63	5.45	5.44	6	6.03
ENSG00000140263.14	SORD	-0.46	6.39	0.00499874	0.0385123	6.23	6.7	6.34	6.37	6.09	6.13	6.68	6.71
ENSG00000101310.17	SEC23B	-0.46	6.34	0.00532866	0.0397852	6.19	6.65	6.31	6.31	6.05	6.08	6.64	6.66
ENSG00000092439.16	TRPM7	-0.46	6.27	0.00615741	0.0431704	6.12	6.58	6.02	5.97	6.27	6.21	6.53	6.62
ENSG00000153339.14	TRAPPC8	-0.45	6.37	0.00047489	0.0110466	6.22	6.66	6.19	6.19	6.24	6.24	6.63	6.7
ENSG00000126803.9	HSPA2	-0.45	5.43	0.00058169	0.0120083	5.28	5.73	5.29	5.32	5.26	5.24	5.74	5.72
ENSG00000100296.13	THOC5	-0.45	6.31	0.00078839	0.0139846	6.16	6.61	6.21	6.21	6.1	6.12	6.59	6.63
ENSG00000072071.16	ADGRL1	-0.45	6.13	0.00090532	0.0150284	5.98	6.44	5.99	6.07	5.91	5.96	6.42	6.45
ENSG00000137936.18	BCAR3	-0.45	5.71	0.00106506	0.016309	5.56	6	5.48	5.52	5.59	5.64	6	6.01
ENSG00000257727.6	CNPY2	-0.45	5.84	0.00118277	0.0172032	5.69	6.14	5.72	5.75	5.69	5.6	6.09	6.19
ENSG00000105559.12	PLEKHA4	-0.45	4.57	0.00151986	0.0195092	4.42	4.87	4.42	4.43	4.39	4.44	4.94	4.8
ENSG00000141627.13	DYM	-0.45	5.42	0.00214668	0.0239674	5.27	5.71	5.35	5.35	5.16	5.21	5.72	5.71
ENSG00000106853.20	PTGR1	-0.45	3.58	0.00260632	0.0267498	3.43	3.88	3.39	3.38	3.47	3.49	3.85	3.9
ENSG00000037897.17	METTL1	-0.45	4.58	0.00298526	0.0286607	4.42	4.88	4.53	4.46	4.29	4.41	4.86	4.9
ENSG00000132676.16	DAP3	-0.45	7.15	0.00489906	0.038109	7	7.45	6.89	6.89	7.12	7.11	7.44	7.45
ENSG00000081307.12	UBA5	-0.45	5.7	0.00573707	0.0414052	5.55	6	5.64	5.69	5.44	5.42	6.03	5.96
ENSG00000196636.7	SDHAF3	-0.45	4.05	0.00604561	0.0426574	3.91	4.34	3.76	3.86	4	4.01	4.3	4.39
ENSG00000120159.13	CAAP1	-0.45	5.17	0.0069969	0.0464902	5.03	5.48	5.15	5.15	4.92	4.87	5.5	5.46
ENSG00000121005.9	CRISPLD1	-0.44	6.21	0.00043115	0.0104835	6.07	6.5	6.05	6.07	6.05	6.09	6.52	6.49
ENSG00000047188.16	YTHDC2	-0.44	6.34	0.00050685	0.0113585	6.2	6.63	6.16	6.17	6.2	6.24	6.61	6.66
ENSG00000023228.14	NDUFS1	-0.44	6.73	0.00071668	0.0134561	6.58	7.03	6.64	6.61	6.54	6.55	6.99	7.06
ENSG00000154144.13	TBRG1	-0.44	4.67	0.00073697	0.0136226	4.52	4.96	4.53	4.51	4.53	4.52	4.98	4.95
ENSG00000124217.4	MOCS3	-0.44	4.93	0.00079059	0.0139892	4.79	5.22	4.76	4.81	4.82	4.77	5.22	5.23
ENSG00000115053.16	NCL	-0.44	9.89	0.0022442	0.0245828	9.75	10.18	9.65	9.69	9.81	9.83	10.19	10.18
ENSG00000118894.14	EEF2KMT	-0.44	4	0.00286558	0.0279273	3.86	4.3	3.89	3.75	3.86	3.93	4.33	4.27
ENSG00000120725.13	SIL1	-0.44	4.18	0.00304182	0.0288495	4.03	4.47	4.13	3.99	3.94	4.05	4.44	4.51
ENSG00000042286.15	AIFM2	-0.44	4.32	0.00417215	0.0347288	4.17	4.61	4.09	4.13	4.16	4.32	4.56	4.65
ENSG00000133961.20	NUMB	-0.44	6.36	0.0043251	0.0354885	6.21	6.66	6.13	6.09	6.31	6.33	6.64	6.68
ENSG00000092853.14	CLSPN	-0.44	5.43	0.00434574	0.035561	5.29	5.72	5.15	5.22	5.41	5.37	5.74	5.7
ENSG00000180198.16	RCC1	-0.44	6.09	0.00439668	0.0357758	5.94	6.38	6.04	6.04	5.78	5.89	6.38	6.38
ENSG00000176597.12	B3GNT5	-0.44	6.16	0.00470519	0.0371594	6.01	6.45	6.13	6.09	5.93	5.89	6.39	6.51
ENSG00000096080.11	MRPS18A	-0.44	5.27	0.00703178	0.0466191	5.12	5.56	5.25	5.23	4.95	5.04	5.54	5.59
ENSG00000214655.10	ZSWIM8	-0.44	6.94	0.00773104	0.0491611	6.79	7.23	6.93	6.89	6.61	6.74	7.26	7.21
ENSG00000141480.18	ARRB2	-0.44	3.32	0.00828818	0.05133	3.19	3.62	3.16	3.18	3.04	3.34	3.64	3.59
ENSG00000136169.16	SETDB2	-0.44	3.32	0.00841257	0.0518392	3.18	3.62	3.1	3.11	3.27	3.24	3.71	3.52
ENSG00000117298.16	ECE1	-0.43	7.68	0.00043312	0.0104942	7.53	7.97	7.53	7.54	7.52	7.54	7.95	7.98
ENSG00000162627.17	SNX7	-0.43	5.69	0.00051554	0.0113918	5.55	5.98	5.56	5.53	5.57	5.53	5.97	5.99
ENSG00000162377.6	COA7	-0.43	6.38	0.00052188	0.0113918	6.24	6.66	6.21	6.23	6.25	6.28	6.65	6.68
ENSG00000111674.9	ENO2	-0.43	5.53	0.00059508	0.0121806	5.39	5.82	5.37	5.41	5.36	5.41	5.8	5.84
ENSG00000105983.21	LMBR1	-0.43	5.8	0.00068345	0.0131665	5.66	6.08	5.66	5.62	5.69	5.66	6.12	6.05
ENSG00000113387.12	SUB1	-0.43	7.56	0.00099456	0.015891	7.42	7.84	7.38	7.37	7.48	7.43	7.81	7.88
ENSG00000276644.5	DACH1	-0.43	6.22	0.00168913	0.0207447	6.08	6.5	5.98	6.07	6.09	6.16	6.53	6.47
ENSG00000088256.9	GNA11	-0.43	6	0.00177684	0.0213516	5.86	6.29	5.91	5.92	5.77	5.81	6.33	6.24
ENSG00000151135.10	TMEM263	-0.43	6.24	0.001833	0.0216317	6.1	6.53	6.16	6.17	6.05	6.01	6.49	6.57
ENSG00000091527.15	CDV3	-0.43	7.98	0.00299633	0.0286607	7.84	8.27	7.91	7.94	7.74	7.75	8.28	8.26
ENSG00000163170.12	BOLA3	-0.43	4.16	0.003714	0.0322102	4.01	4.45	4.09	4.08	3.98	3.89	4.46	4.43
ENSG00000135912.11	TTLL4	-0.43	5.57	0.00400416	0.0337639	5.43	5.86	5.32	5.36	5.54	5.5	5.89	5.81
ENSG00000010165.20	EEF1AKNMT	-0.43	6.9	0.00462155	0.0367593	6.76	7.18	6.86	6.86	6.63	6.67	7.17	7.19
ENSG00000135441.7	BLOC1S1	-0.43	4.71	0.00521981	0.0393832	4.57	4.99	4.45	4.47	4.69	4.65	5.01	4.97
ENSG00000126581.13	BECN1	-0.43	6.49	0.00579002	0.0416628	6.34	6.78	6.47	6.44	6.2	6.25	6.75	6.8
ENSG00000197417.7	SHPK	-0.43	3.35	0.00689844	0.0460489	3.21	3.64	3.22	3.08	3.19	3.32	3.58	3.69
ENSG00000145912.8	NHP2	-0.43	6.66	0.00754144	0.0484736	6.52	6.94	6.37	6.42	6.62	6.65	6.96	6.92
ENSG00000188428.20	BLOC1S5	-0.42	4.4	0.00142144	0.0188813	4.26	4.69	4.26	4.25	4.3	4.23	4.65	4.71
ENSG00000042088.13	TDP1	-0.42	4.98	0.0015353	0.0196145	4.84	5.26	4.83	4.76	4.91	4.84	5.23	5.29
ENSG00000100379.17	KCTD17	-0.42	4.07	0.00172166	0.0210374	3.94	4.36	3.96	3.89	3.93	3.95	4.34	4.37
ENSG00000166946.14	CCNDBP1	-0.42	5.29	0.00186586	0.0218594	5.14	5.57	5.22	5.19	5.12	5.05	5.58	5.55
ENSG00000115756.13	HPCAL1	-0.42	7.21	0.00196655	0.0225826	7.07	7.5	7.13	7.15	6.98	7.01	7.51	7.48
ENSG00000071189.21	SNX13	-0.42	5.99	0.00229623	0.0248707	5.86	6.27	5.84	5.74	5.95	5.89	6.24	6.3
ENSG00000160785.13	SLC25A44	-0.42	7.16	0.00277185	0.027457	7.02	7.44	7.1	7.09	6.92	6.97	7.4	7.48
ENSG00000214706.10	IFRD2	-0.42	4.97	0.00391144	0.0332136	4.83	5.25	4.68	4.86	4.85	4.91	5.28	5.21
ENSG00000134461.16	ANKRD16	-0.42	2.96	0.004549	0.0363732	2.83	3.25	2.85	2.86	2.8	2.79	3.23	3.25
ENSG00000184752.13	NDUFA12	-0.42	5.16	0.0048792	0.0380567	5.02	5.44	4.89	4.97	5.16	5.07	5.45	5.43
ENSG00000101190.12	TCFL5	-0.42	3.98	0.00499541	0.0385114	3.85	4.26	3.78	3.76	3.86	3.98	4.27	4.26
ENSG00000152749.8	GPR180	-0.42	4.98	0.00742651	0.0480533	4.84	5.26	4.75	4.72	5.01	4.89	5.22	5.29
ENSG00000117971.12	CHRNB4	-0.42	5.84	0.0075034	0.0484205	5.7	6.12	5.55	5.63	5.75	5.86	6.16	6.07
ENSG00000172732.12	MUS81	-0.42	5.6	0.00889518	0.0537344	5.46	5.88	5.62	5.54	5.34	5.33	5.89	5.86
ENSG00000176422.14	SPRYD4	-0.42	3.64	0.00994829	0.0576452	3.51	3.92	3.5	3.33	3.58	3.61	3.87	3.98
ENSG00000170471.15	RALGAPB	-0.41	7.06	0.00050012	0.0112542	6.92	7.34	6.93	6.92	6.93	6.92	7.33	7.34
ENSG00000115526.11	CHST10	-0.41	5.35	0.00081476	0.014226	5.22	5.63	5.21	5.21	5.24	5.2	5.64	5.61
ENSG00000136933.16	RABEPK	-0.41	4.74	0.00197575	0.0226345	4.61	5.02	4.68	4.64	4.55	4.55	5.02	5.02
ENSG00000130717.13	UCK1	-0.41	5.21	0.00205204	0.0231967	5.08	5.49	5.13	5.13	4.97	5.07	5.49	5.48
ENSG00000101384.12	JAG1	-0.41	4.95	0.00334654	0.0303915	4.81	5.22	4.88	4.87	4.77	4.71	5.17	5.27
ENSG00000125841.13	NRSN2	-0.41	6.15	0.00353984	0.0314334	6.01	6.42	6.08	6.1	5.88	5.99	6.43	6.41
ENSG00000180901.11	KCTD2	-0.41	6.56	0.0040247	0.0338514	6.42	6.83	6.33	6.33	6.49	6.54	6.83	6.82
ENSG00000204138.13	PHACTR4	-0.41	5.82	0.00648688	0.0445113	5.68	6.09	5.51	5.65	5.8	5.75	6.08	6.1
ENSG00000243646.10	IL10RB	-0.41	3.73	0.00999434	0.0577908	3.6	4	3.48	3.58	3.78	3.55	4.01	3.99
ENSG00000136830.12	FAM129B	-0.4	7.49	0.00076927	0.0138297	7.35	7.75	7.35	7.33	7.36	7.37	7.72	7.78
ENSG00000144043.12	TEX261	-0.4	7.01	0.00083032	0.014325	6.88	7.28	6.89	6.88	6.83	6.91	7.27	7.28
ENSG00000103932.12	RPAP1	-0.4	6.63	0.00098277	0.0157723	6.49	6.89	6.45	6.46	6.51	6.55	6.89	6.9
ENSG00000134851.13	TMEM165	-0.4	6.46	0.0010155	0.0159099	6.33	6.73	6.36	6.38	6.29	6.28	6.72	6.74
ENSG00000107959.16	PITRM1	-0.4	5.85	0.00149227	0.0192614	5.72	6.12	5.8	5.73	5.67	5.67	6.11	6.13
ENSG00000135049.15	AGTPBP1	-0.4	4.59	0.00340399	0.0306973	4.46	4.87	4.56	4.48	4.41	4.37	4.84	4.88
ENSG00000175832.13	ETV4	-0.4	7.04	0.00352972	0.0313788	6.91	7.31	6.98	6.99	6.78	6.88	7.33	7.3
ENSG00000111641.11	NOP2	-0.4	6.87	0.00397699	0.0336061	6.73	7.14	6.83	6.81	6.64	6.64	7.12	7.16
ENSG00000176393.11	RNPEP	-0.4	6.55	0.00566377	0.0410397	6.42	6.81	6.32	6.32	6.48	6.55	6.8	6.83
ENSG00000124155.18	PIGT	-0.4	7.45	0.00646439	0.0444802	7.31	7.72	7.43	7.4	7.17	7.25	7.71	7.73
ENSG00000118246.14	FASTKD2	-0.4	6.2	0.00813887	0.0507305	6.07	6.46	6.17	6.18	5.99	5.94	6.41	6.52
ENSG00000149792.8	MRPL49	-0.39	6.28	0.00079817	0.0140718	6.15	6.54	6.16	6.14	6.14	6.15	6.51	6.56
ENSG00000108773.11	KAT2A	-0.39	5.97	0.00084932	0.0145041	5.84	6.23	5.86	5.83	5.82	5.84	6.25	6.21
ENSG00000108671.11	PSMD11	-0.39	6.96	0.00091097	0.0150695	6.84	7.22	6.8	6.84	6.82	6.88	7.21	7.24
ENSG00000157600.12	TMEM164	-0.39	5.7	0.00128309	0.0178532	5.57	5.96	5.58	5.56	5.52	5.63	5.96	5.96
ENSG00000099203.7	TMED1	-0.39	4.75	0.00179032	0.0213646	4.62	5.01	4.61	4.67	4.57	4.63	4.99	5.02
ENSG00000131844.16	MCCC2	-0.39	6.73	0.0019493	0.0224705	6.61	6.99	6.66	6.66	6.56	6.53	7.02	6.97
ENSG00000113621.14	TXNDC15	-0.39	5.12	0.00247234	0.0259604	5	5.38	5.04	5	5.04	4.9	5.36	5.4
ENSG00000065615.14	CYB5R4	-0.39	5.43	0.00305832	0.0289207	5.3	5.69	5.28	5.19	5.39	5.33	5.69	5.69
ENSG00000110108.10	TMEM109	-0.39	6.18	0.00306116	0.0289207	6.06	6.45	5.97	6	6.09	6.16	6.46	6.43
ENSG00000144048.10	DUSP11	-0.39	4.5	0.00329578	0.0301341	4.37	4.76	4.42	4.32	4.38	4.35	4.69	4.83
ENSG00000020426.11	MNAT1	-0.39	4.37	0.00445142	0.0359989	4.24	4.63	4.18	4.35	4.18	4.27	4.66	4.61
ENSG00000133731.10	IMPA1	-0.39	5.7	0.00445855	0.0360109	5.58	5.96	5.64	5.66	5.51	5.48	5.9	6.02
ENSG00000125445.11	MRPS7	-0.39	7.26	0.00451901	0.0362461	7.13	7.52	7.23	7.2	7.05	7.05	7.48	7.56
ENSG00000170468.7	RIOX1	-0.39	4.41	0.00512313	0.0390555	4.28	4.67	4.37	4.29	4.21	4.24	4.73	4.61
ENSG00000139496.16	NUP58	-0.39	6.99	0.00540066	0.0400135	6.87	7.25	6.97	6.93	6.79	6.77	7.22	7.29
ENSG00000151320.11	AKAP6	-0.39	5.91	0.00558007	0.0406619	5.78	6.17	5.87	5.88	5.68	5.7	6.14	6.19
ENSG00000146243.14	IRAK1BP1	-0.39	3.58	0.00580082	0.0416785	3.45	3.84	3.48	3.47	3.48	3.35	3.79	3.88
ENSG00000150961.15	SEC24D	-0.39	8.23	0.00611021	0.0429225	8.1	8.49	8.18	8.21	8	8	8.48	8.5
ENSG00000132376.20	INPP5K	-0.39	3.73	0.00662769	0.0450141	3.61	4	3.63	3.57	3.51	3.7	4.03	3.95
ENSG00000104221.12	BRF2	-0.39	4.23	0.00708076	0.0468131	4.1	4.49	4.17	4.21	4.01	4.01	4.49	4.49
ENSG00000235162.8	C12orf75	-0.39	6.11	0.007085	0.0468198	5.98	6.38	6.06	6.1	5.95	5.82	6.37	6.39
ENSG00000164953.15	TMEM67	-0.39	4.42	0.0074285	0.0480533	4.29	4.68	4.24	4.19	4.45	4.27	4.65	4.71
ENSG00000152495.11	CAMK4	-0.39	6.58	0.00774894	0.0492318	6.45	6.84	6.51	6.59	6.34	6.35	6.85	6.82
ENSG00000083520.15	DIS3	-0.38	7.21	0.00106574	0.016309	7.08	7.46	7.06	7.06	7.13	7.09	7.46	7.47
ENSG00000099797.15	TECR	-0.38	6.39	0.00109624	0.016463	6.26	6.64	6.29	6.26	6.21	6.29	6.65	6.63
ENSG00000002549.12	LAP3	-0.38	6.47	0.00195059	0.0224705	6.34	6.72	6.43	6.35	6.29	6.31	6.7	6.74
ENSG00000166822.13	TMEM170A	-0.38	4.64	0.00199924	0.0228161	4.51	4.89	4.55	4.54	4.48	4.48	4.91	4.88
ENSG00000129347.20	KRI1	-0.38	5.39	0.00237667	0.0253815	5.26	5.64	5.26	5.19	5.25	5.35	5.63	5.65
ENSG00000166974.12	MAPRE2	-0.38	6.87	0.00268564	0.0271032	6.75	7.12	6.81	6.82	6.68	6.69	7.13	7.12
ENSG00000160310.18	PRMT2	-0.38	6.26	0.00366777	0.0319431	6.13	6.51	6.09	6.03	6.2	6.22	6.51	6.52
ENSG00000144504.15	ANKMY1	-0.38	3.51	0.00444032	0.0359404	3.38	3.77	3.4	3.36	3.4	3.35	3.73	3.79
ENSG00000124588.20	NQO2	-0.38	4.48	0.00544754	0.0402579	4.36	4.74	4.27	4.29	4.47	4.39	4.74	4.73
ENSG00000152240.13	HAUS1	-0.38	4.46	0.00664816	0.0450422	4.33	4.71	4.35	4.46	4.23	4.28	4.67	4.76
ENSG00000074621.14	SLC24A1	-0.38	3.39	0.00680136	0.0455972	3.27	3.65	3.19	3.31	3.22	3.34	3.65	3.63
ENSG00000101945.16	SUV39H1	-0.38	4.25	0.00733958	0.0478468	4.13	4.51	4.09	4.04	4.11	4.27	4.54	4.48
ENSG00000012061.15	ERCC1	-0.38	6.18	0.00917083	0.0549643	6.06	6.44	5.99	5.91	6.14	6.18	6.43	6.44
ENSG00000070669.17	ASNS	-0.38	5.56	0.00990746	0.0574775	5.43	5.81	5.58	5.49	5.35	5.3	5.77	5.86
ENSG00000073578.17	SDHA	-0.37	6.29	0.00122466	0.0174586	6.17	6.54	6.14	6.17	6.15	6.22	6.55	6.53
ENSG00000110514.19	MADD	-0.37	6.5	0.00129046	0.0179129	6.38	6.75	6.4	6.41	6.32	6.38	6.75	6.75
ENSG00000198853.12	RUSC2	-0.37	5.62	0.00148053	0.0192429	5.5	5.87	5.48	5.5	5.49	5.52	5.83	5.9
ENSG00000122359.18	ANXA11	-0.37	6.47	0.00159718	0.0200575	6.34	6.72	6.31	6.3	6.35	6.42	6.72	6.72
ENSG00000244005.13	NFS1	-0.37	4.89	0.00182183	0.0215702	4.76	5.14	4.76	4.8	4.73	4.76	5.16	5.12
ENSG00000135069.14	PSAT1	-0.37	5.72	0.00210238	0.0236367	5.6	5.96	5.66	5.62	5.54	5.57	5.98	5.95
ENSG00000179958.8	DCTPP1	-0.37	5.21	0.00221379	0.0243422	5.08	5.46	5.09	5.09	5.07	5.09	5.39	5.52
ENSG00000126953.8	TIMM8A	-0.37	4.85	0.00258189	0.0266797	4.73	5.1	4.66	4.71	4.74	4.78	5.08	5.12
ENSG00000100350.14	FOXRED2	-0.37	4.38	0.0026021	0.0267255	4.26	4.64	4.29	4.21	4.27	4.27	4.62	4.65
ENSG00000013375.16	PGM3	-0.37	6.55	0.0033081	0.0302085	6.43	6.8	6.4	6.34	6.5	6.48	6.76	6.83
ENSG00000167182.15	SP2	-0.37	5.07	0.00397939	0.0336068	4.95	5.31	4.89	4.89	4.95	5.06	5.3	5.33
ENSG00000067191.16	CACNB1	-0.37	3.68	0.00552456	0.0404971	3.56	3.93	3.6	3.56	3.52	3.56	3.88	3.96
ENSG00000168661.14	ZNF30	-0.37	3.52	0.00553379	0.0404971	3.41	3.76	3.42	3.41	3.4	3.37	3.73	3.8
ENSG00000104325.7	DECR1	-0.37	4.81	0.00598572	0.0424576	4.69	5.06	4.79	4.71	4.67	4.56	5.04	5.08
ENSG00000116604.18	MEF2D	-0.37	6.38	0.00643807	0.0443763	6.26	6.63	6.16	6.17	6.34	6.36	6.67	6.59
ENSG00000114982.19	KANSL3	-0.37	6.2	0.00738933	0.0480168	6.07	6.44	5.96	5.99	6.15	6.19	6.45	6.43
ENSG00000175634.15	RPS6KB2	-0.37	5.23	0.00785859	0.0496922	5.11	5.47	5.08	4.97	5.24	5.13	5.47	5.48
ENSG00000198793.12	MTOR	-0.37	6.76	0.00795749	0.0501013	6.63	7.01	6.54	6.53	6.73	6.74	7.04	6.98
ENSG00000196290.15	NIF3L1	-0.37	4.99	0.00957689	0.0563264	4.87	5.23	4.78	4.75	4.96	4.98	5.22	5.25
ENSG00000187778.14	MCRS1	-0.36	6.1	0.00105706	0.0162449	5.98	6.34	5.97	5.98	5.98	5.99	6.34	6.35
ENSG00000131504.17	DIAPH1	-0.36	7.4	0.00140234	0.0187306	7.27	7.63	7.27	7.31	7.27	7.24	7.66	7.61
ENSG00000125651.14	GTF2F1	-0.36	6.91	0.00258343	0.0266797	6.79	7.14	6.7	6.79	6.81	6.85	7.16	7.13
ENSG00000051825.14	MPHOSPH9	-0.36	5.57	0.00282706	0.0277573	5.45	5.81	5.45	5.36	5.51	5.47	5.83	5.8
ENSG00000179456.10	ZBTB18	-0.36	5.97	0.00283743	0.0277935	5.85	6.21	5.78	5.81	5.91	5.89	6.23	6.18
ENSG00000170903.11	MSANTD4	-0.36	4.64	0.0030544	0.0289121	4.52	4.88	4.53	4.45	4.55	4.54	4.9	4.86
ENSG00000170382.12	LRRN2	-0.36	5.46	0.00363701	0.0318282	5.34	5.7	5.29	5.28	5.35	5.44	5.72	5.68
ENSG00000164187.7	LMBRD2	-0.36	5.76	0.00390249	0.0332136	5.64	6	5.62	5.57	5.73	5.64	5.95	6.04
ENSG00000171103.11	TRMT61B	-0.36	4.2	0.00413827	0.0345659	4.08	4.44	4.06	4.15	4.08	4.03	4.43	4.44
ENSG00000159164.10	SV2A	-0.36	7.23	0.00513201	0.0390615	7.11	7.47	7.2	7.16	7.01	7.06	7.45	7.49
ENSG00000084774.14	CAD	-0.36	7.01	0.00538037	0.039904	6.9	7.25	6.82	6.82	6.95	7	7.26	7.24
ENSG00000148248.14	SURF4	-0.36	8.01	0.00637491	0.0441859	7.88	8.25	7.79	7.82	7.93	8	8.25	8.24
ENSG00000024422.12	EHD2	-0.36	5.19	0.0067046	0.0452132	5.07	5.43	5	4.98	5.14	5.15	5.49	5.37
ENSG00000171161.13	ZNF672	-0.36	5.55	0.00687728	0.04595	5.42	5.8	5.51	5.51	5.34	5.34	5.83	5.75
ENSG00000165661.16	QSOX2	-0.36	6.1	0.00690811	0.0460622	5.98	6.34	5.88	5.93	6	6.12	6.33	6.34
ENSG00000136827.12	TOR1A	-0.36	6.31	0.00755268	0.0484736	6.18	6.54	6.1	6.08	6.3	6.26	6.56	6.53
ENSG00000167862.10	MRPL58	-0.36	5.38	0.00761979	0.0487178	5.26	5.62	5.18	5.17	5.36	5.35	5.65	5.59
ENSG00000141030.13	COPS3	-0.36	5.57	0.00986196	0.0572824	5.46	5.81	5.55	5.56	5.35	5.35	5.79	5.83
ENSG00000244462.8	RBM12	-0.35	7.72	0.0013344	0.0181762	7.6	7.95	7.59	7.6	7.62	7.59	7.94	7.96
ENSG00000127838.14	PNKD	-0.35	5.66	0.00144774	0.0190907	5.54	5.9	5.53	5.52	5.56	5.57	5.89	5.91
ENSG00000174780.17	SRP72	-0.35	7.47	0.00146494	0.0191956	7.35	7.7	7.34	7.33	7.37	7.37	7.68	7.73
ENSG00000137267.6	TUBB2A	-0.35	5.38	0.00189659	0.0221299	5.27	5.62	5.28	5.28	5.24	5.26	5.64	5.59
ENSG00000114867.20	EIF4G1	-0.35	9.3	0.00201769	0.0229157	9.18	9.53	9.14	9.19	9.18	9.2	9.57	9.49
ENSG00000167566.17	NCKAP5L	-0.35	6.23	0.00216728	0.0241045	6.12	6.47	6.07	6.1	6.12	6.17	6.51	6.43
ENSG00000126088.14	UROD	-0.35	6	0.0026717	0.027023	5.88	6.23	5.91	5.83	5.86	5.94	6.2	6.26
ENSG00000198858.10	R3HDM4	-0.35	5.77	0.00272706	0.0272932	5.66	6.01	5.7	5.66	5.62	5.64	6.07	5.95
ENSG00000163029.16	SMC6	-0.35	5.94	0.00284326	0.0278221	5.83	6.18	5.87	5.88	5.75	5.79	6.19	6.17
ENSG00000169221.14	TBC1D10B	-0.35	5.89	0.00286512	0.0279273	5.78	6.13	5.78	5.83	5.71	5.8	6.18	6.08
ENSG00000120314.18	WDR55	-0.35	6.58	0.00336269	0.0304728	6.46	6.81	6.43	6.39	6.48	6.55	6.79	6.83
ENSG00000112144.15	ICK	-0.35	5.41	0.00365757	0.0318926	5.29	5.64	5.25	5.26	5.34	5.33	5.59	5.69
ENSG00000167930.17	FAM234A	-0.35	6.9	0.00680561	0.0455972	6.78	7.13	6.72	6.69	6.82	6.9	7.12	7.14
ENSG00000198176.13	TFDP1	-0.35	7.09	0.00723531	0.0474668	6.97	7.32	7.04	7.07	6.87	6.91	7.3	7.34
ENSG00000163558.13	PRKCI	-0.35	6.48	0.00847847	0.0520707	6.36	6.71	6.29	6.26	6.49	6.41	6.68	6.74
ENSG00000110536.14	PTPMT1	-0.35	4.8	0.00965984	0.0565846	4.69	5.04	4.78	4.72	4.66	4.58	5.12	4.97
ENSG00000005075.15	POLR2J	-0.35	5.7	0.0098159	0.0571064	5.58	5.93	5.5	5.46	5.67	5.68	5.9	5.95
ENSG00000064225.12	ST3GAL6	-0.34	5.73	0.0020516	0.0231967	5.62	5.96	5.6	5.61	5.67	5.61	5.94	5.97
ENSG00000072518.20	MARK2	-0.34	5.4	0.00267209	0.027023	5.28	5.62	5.25	5.28	5.28	5.32	5.66	5.58
ENSG00000068438.15	FTSJ1	-0.34	5.38	0.00270305	0.0271503	5.26	5.61	5.25	5.21	5.3	5.29	5.58	5.63
ENSG00000122034.15	GTF3A	-0.34	6.12	0.0027151	0.0272111	6.01	6.35	6.06	6.03	5.94	5.98	6.34	6.36
ENSG00000204560.10	DHX16	-0.34	6.21	0.00274526	0.0273808	6.1	6.44	6.06	6.06	6.11	6.16	6.46	6.41
ENSG00000088832.17	FKBP1A	-0.34	8.19	0.0031543	0.0293811	8.07	8.42	7.99	8.06	8.12	8.12	8.44	8.4
ENSG00000160194.18	NDUFV3	-0.34	4.57	0.003353	0.0304268	4.46	4.8	4.48	4.45	4.43	4.46	4.77	4.83
ENSG00000053372.5	MRTO4	-0.34	6.48	0.00345063	0.0309446	6.36	6.7	6.43	6.4	6.29	6.33	6.7	6.71
ENSG00000142168.14	SOD1	-0.34	7.25	0.00363321	0.0318142	7.14	7.48	7.08	7.08	7.22	7.17	7.47	7.49
ENSG00000170802.16	FOXN2	-0.34	5.63	0.00416292	0.0346718	5.52	5.86	5.56	5.55	5.53	5.42	5.82	5.9
ENSG00000145860.11	RNF145	-0.34	6.63	0.00428952	0.0352991	6.51	6.87	6.56	6.59	6.47	6.44	6.84	6.89
ENSG00000090612.21	ZNF268	-0.34	6.41	0.00435126	0.035566	6.3	6.63	6.25	6.25	6.39	6.31	6.59	6.67
ENSG00000136868.11	SLC31A1	-0.34	6.2	0.00448028	0.036121	6.08	6.43	6.13	6.16	6	6.04	6.41	6.44
ENSG00000183527.11	PSMG1	-0.34	4.76	0.00515339	0.0391305	4.65	4.99	4.58	4.61	4.7	4.7	5.01	4.97
ENSG00000100075.10	SLC25A1	-0.34	5.81	0.00556492	0.0406076	5.69	6.04	5.67	5.72	5.72	5.66	6.13	5.94
ENSG00000185842.15	DNAH14	-0.34	4.1	0.00660334	0.0449715	3.99	4.33	4.04	4.01	3.98	3.91	4.33	4.31
ENSG00000166426.8	CRABP1	-0.34	7.39	0.00804085	0.0503578	7.28	7.62	7.36	7.36	7.18	7.21	7.64	7.6
ENSG00000126456.16	IRF3	-0.34	5.94	0.00893392	0.0539235	5.83	6.17	5.78	5.71	5.86	5.96	6.16	6.18
ENSG00000163872.16	YEATS2	-0.33	6.69	0.00183272	0.0216317	6.58	6.91	6.57	6.61	6.55	6.59	6.9	6.91
ENSG00000131871.15	SELENOS	-0.33	5.88	0.00232884	0.0250765	5.77	6.1	5.75	5.82	5.76	5.76	6.12	6.08
ENSG00000157985.19	AGAP1	-0.33	5.88	0.00388186	0.0331307	5.77	6.1	5.78	5.81	5.75	5.74	6.16	6.03
ENSG00000177156.11	TALDO1	-0.33	5.86	0.00412588	0.0345022	5.75	6.08	5.81	5.79	5.66	5.73	6.1	6.07
ENSG00000035403.17	VCL	-0.33	8.99	0.0043343	0.0355075	8.88	9.21	8.93	8.93	8.84	8.81	9.19	9.23
ENSG00000051596.9	THOC3	-0.33	4.67	0.00515458	0.0391305	4.56	4.89	4.6	4.58	4.48	4.57	4.91	4.87
ENSG00000118873.16	RAB3GAP2	-0.33	6.86	0.00590859	0.0421843	6.75	7.08	6.83	6.8	6.71	6.65	7.07	7.09
ENSG00000152518.8	ZFP36L2	-0.33	5.23	0.00598008	0.0424576	5.12	5.45	5.11	5.2	5.1	5.07	5.51	5.39
ENSG00000100138.15	SNU13	-0.33	6.3	0.00652056	0.0446789	6.2	6.52	6.28	6.24	6.12	6.11	6.5	6.54
ENSG00000109929.10	SC5D	-0.33	5.5	0.00656804	0.044911	5.39	5.72	5.37	5.3	5.44	5.45	5.67	5.77
ENSG00000137145.20	DENND4C	-0.33	4.39	0.00702312	0.0466191	4.28	4.62	4.31	4.34	4.27	4.2	4.64	4.59
ENSG00000006744.19	ELAC2	-0.33	5.7	0.0081041	0.0506227	5.59	5.93	5.64	5.7	5.52	5.51	5.95	5.9
ENSG00000165704.15	HPRT1	-0.33	5.3	0.00847642	0.0520707	5.19	5.52	5.29	5.23	5.15	5.1	5.48	5.56
ENSG00000162972.10	MAIP1	-0.33	3.93	0.008562	0.0523861	3.82	4.16	3.78	3.76	3.88	3.86	4.19	4.12
ENSG00000109111.15	SUPT6H	-0.32	7	0.00215925	0.0240706	6.89	7.21	6.9	6.92	6.88	6.86	7.21	7.21
ENSG00000185104.20	FAF1	-0.32	6.15	0.00326522	0.0299681	6.04	6.37	6.07	6.09	5.98	6.02	6.37	6.36
ENSG00000164597.13	COG5	-0.32	5.58	0.00342013	0.0307854	5.47	5.79	5.44	5.53	5.47	5.43	5.81	5.77
ENSG00000167272.10	POP5	-0.32	4.97	0.00364476	0.0318383	4.86	5.19	4.86	4.83	4.86	4.9	5.2	5.16
ENSG00000166347.19	CYB5A	-0.32	4.94	0.00364831	0.0318502	4.84	5.16	4.8	4.84	4.85	4.85	5.14	5.16
ENSG00000198960.11	ARMCX6	-0.32	5.13	0.0049276	0.0382775	5.02	5.34	5.07	5.04	4.95	5.03	5.31	5.38
ENSG00000204439.3	C6orf47	-0.32	5.04	0.00551617	0.0404913	4.94	5.25	4.86	4.91	4.95	5.01	5.26	5.25
ENSG00000162236.11	STX5	-0.32	4.62	0.00568449	0.0411281	4.51	4.84	4.51	4.47	4.52	4.55	4.88	4.79
ENSG00000141198.16	TOM1L1	-0.32	6.13	0.00604598	0.0426574	6.02	6.34	5.94	5.97	6.11	6.06	6.33	6.35
ENSG00000085231.14	AK6	-0.32	4.73	0.00619835	0.0433317	4.63	4.95	4.65	4.67	4.64	4.55	4.92	4.97
ENSG00000143748.18	NVL	-0.32	5.54	0.00665547	0.0450706	5.44	5.76	5.34	5.41	5.51	5.49	5.78	5.74
ENSG00000070366.14	SMG6	-0.32	5.07	0.00702922	0.0466191	4.96	5.29	4.9	4.9	5.03	5.03	5.29	5.28
ENSG00000221838.9	AP4M1	-0.32	4.54	0.00758402	0.0485672	4.43	4.75	4.41	4.52	4.38	4.41	4.71	4.79
ENSG00000124299.15	PEPD	-0.32	5.88	0.00944125	0.0558717	5.77	6.09	5.72	5.68	5.78	5.9	6.09	6.09
ENSG00000170445.15	HARS	-0.31	7.06	0.00275818	0.0274206	6.96	7.27	7	6.96	6.92	6.94	7.27	7.27
ENSG00000134871.18	COL4A2	-0.31	6.46	0.00397461	0.0336056	6.36	6.66	6.38	6.41	6.33	6.3	6.67	6.66
ENSG00000112031.16	MTRF1L	-0.31	4.8	0.00445526	0.0360098	4.69	5	4.68	4.65	4.71	4.72	4.99	5.02
ENSG00000167491.17	GATAD2A	-0.31	7.19	0.00495871	0.03831	7.09	7.4	7.03	7.12	7.07	7.15	7.43	7.37
ENSG00000121064.12	SCPEP1	-0.31	6.15	0.00508926	0.0389612	6.05	6.36	6.04	5.98	6.09	6.08	6.31	6.41
ENSG00000169251.12	NMD3	-0.31	5.99	0.007099	0.0468269	5.89	6.19	5.85	5.81	5.96	5.93	6.16	6.22
ENSG00000145191.15	EIF2B5	-0.31	6.64	0.00742108	0.0480533	6.54	6.85	6.61	6.59	6.47	6.47	6.86	6.83
ENSG00000066322.15	ELOVL1	-0.31	6.02	0.00841453	0.0518392	5.92	6.23	6.02	5.93	5.88	5.86	6.18	6.28
ENSG00000116698.21	SMG7	-0.31	7.76	0.00943784	0.0558717	7.66	7.97	7.73	7.74	7.57	7.6	7.98	7.96
ENSG00000176105.14	YES1	-0.3	7.23	0.00451983	0.0362461	7.12	7.43	7.16	7.17	7.09	7.08	7.41	7.44
ENSG00000122882.10	ECD	-0.3	6.28	0.00476282	0.037431	6.18	6.48	6.17	6.12	6.23	6.21	6.47	6.49
ENSG00000108039.18	XPNPEP1	-0.3	6.22	0.00479267	0.0376452	6.12	6.42	6.14	6.19	6.08	6.08	6.42	6.42
ENSG00000149289.11	ZC3H12C	-0.3	5.21	0.00549255	0.0404031	5.12	5.41	5.13	5.12	5.14	5.06	5.38	5.44
ENSG00000175115.12	PACS1	-0.3	7.22	0.00615706	0.0431704	7.12	7.42	7.16	7.17	7.03	7.1	7.42	7.41
ENSG00000167985.6	SDHAF2	-0.3	4.93	0.0064248	0.0443373	4.83	5.13	4.87	4.85	4.81	4.78	5.1	5.17
ENSG00000136270.14	TBRG4	-0.3	7.32	0.00698315	0.0464219	7.22	7.52	7.18	7.15	7.26	7.29	7.52	7.52
ENSG00000115107.20	STEAP3	-0.3	4.96	0.00725287	0.047539	4.86	5.17	4.94	4.85	4.81	4.83	5.18	5.14
ENSG00000035141.8	FAM136A	-0.3	5.83	0.00753548	0.0484736	5.73	6.03	5.68	5.66	5.79	5.78	6	6.05
ENSG00000170892.12	TSEN34	-0.3	5.62	0.00754377	0.0484736	5.52	5.82	5.53	5.6	5.49	5.47	5.87	5.77
ENSG00000148110.15	MFSD14B	-0.3	6.47	0.00844786	0.0519857	6.38	6.67	6.3	6.32	6.43	6.45	6.67	6.67
ENSG00000149761.8	NUDT22	-0.3	5.03	0.00866648	0.0528374	4.93	5.23	4.94	4.97	4.88	4.91	5.3	5.16
ENSG00000106246.17	PTCD1	-0.3	3.89	0.00945504	0.0558997	3.79	4.09	3.77	3.83	3.78	3.78	4.09	4.09
ENSG00000048162.20	NOP16	-0.3	6.26	0.0095007	0.0560375	6.16	6.46	6.24	6.23	6.08	6.09	6.45	6.48
ENSG00000109534.17	GAR1	-0.29	6.63	0.00432956	0.0354887	6.54	6.83	6.48	6.53	6.57	6.56	6.82	6.83
ENSG00000106603.18	COA1	-0.29	6.82	0.00450291	0.0361931	6.72	7.01	6.69	6.7	6.75	6.75	6.98	7.03
ENSG00000184900.15	SUMO3	-0.29	6.28	0.00462793	0.0367899	6.18	6.47	6.16	6.18	6.15	6.24	6.49	6.45
ENSG00000130707.17	ASS1	-0.29	10.65	0.00537401	0.0398976	10.56	10.85	10.57	10.56	10.55	10.55	10.8	10.89
ENSG00000143340.6	FAM163A	-0.29	5.61	0.00568273	0.0411281	5.51	5.8	5.52	5.55	5.45	5.54	5.83	5.78
ENSG00000104805.16	NUCB1	-0.29	7.57	0.00579815	0.0416785	7.47	7.76	7.44	7.45	7.46	7.54	7.73	7.79
ENSG00000185565.12	LSAMP	-0.29	6.72	0.0068839	0.045973	6.63	6.92	6.59	6.57	6.67	6.68	6.89	6.94
ENSG00000074842.7	MYDGF	-0.29	6.45	0.00707556	0.0468131	6.36	6.64	6.4	6.39	6.34	6.29	6.59	6.7
ENSG00000166004.15	CEP295	-0.29	4.66	0.00768925	0.0489598	4.56	4.86	4.56	4.52	4.62	4.53	4.86	4.85
ENSG00000095261.14	PSMD5	-0.29	5.87	0.00881298	0.0535181	5.77	6.05	5.71	5.72	5.85	5.8	6.06	6.05
ENSG00000100412.16	ACO2	-0.29	6.03	0.00883223	0.0535704	5.94	6.23	6.03	5.97	5.87	5.87	6.22	6.24
ENSG00000058056.9	USP13	-0.29	5.79	0.00949531	0.0560285	5.7	5.98	5.64	5.62	5.75	5.77	5.97	6
ENSG00000128791.12	TWSG1	-0.29	5.96	0.00965268	0.0565846	5.86	6.15	5.87	5.93	5.83	5.82	6.08	6.22
ENSG00000005022.6	SLC25A5	-0.28	8.22	0.00420589	0.0348955	8.12	8.41	8.14	8.15	8.1	8.1	8.4	8.42
ENSG00000085832.17	EPS15	-0.28	6.34	0.00651905	0.0446789	6.24	6.53	6.25	6.3	6.23	6.19	6.48	6.57
ENSG00000101782.15	RIOK3	-0.28	6.21	0.0066204	0.0450141	6.11	6.39	6.11	6.05	6.15	6.14	6.36	6.43
ENSG00000143549.21	TPM3	-0.28	9.46	0.00796187	0.0501013	9.37	9.64	9.41	9.42	9.33	9.31	9.63	9.66
ENSG00000093144.19	ECHDC1	-0.28	5.73	0.0085427	0.0523028	5.64	5.92	5.57	5.61	5.67	5.7	5.89	5.95
ENSG00000145349.17	CAMK2D	-0.28	6.37	0.00980966	0.057093	6.28	6.55	6.34	6.34	6.22	6.21	6.54	6.57
ENSG00000177951.17	BET1L	-0.27	6.55	0.00489024	0.0380813	6.46	6.74	6.48	6.46	6.42	6.49	6.73	6.74
ENSG00000168883.20	USP39	-0.27	6.06	0.00546027	0.0402984	5.97	6.23	5.94	5.98	6	5.96	6.25	6.22
ENSG00000091127.14	PUS7	-0.27	5.56	0.00782012	0.049532	5.47	5.73	5.5	5.44	5.48	5.45	5.77	5.7
ENSG00000137492.8	THAP12	-0.27	5.49	0.00821993	0.0510604	5.4	5.68	5.45	5.44	5.35	5.37	5.69	5.66
ENSG00000124193.16	SRSF6	-0.27	8.23	0.00910443	0.0547248	8.14	8.41	8.1	8.09	8.2	8.18	8.44	8.38
ENSG00000129925.11	TMEM8A	-0.27	6.3	0.0092584	0.0553329	6.21	6.48	6.22	6.19	6.15	6.27	6.53	6.43
ENSG00000130726.12	TRIM28	-0.27	8.44	0.00946143	0.0558997	8.35	8.62	8.29	8.33	8.38	8.41	8.65	8.59
ENSG00000152904.11	GGPS1	-0.27	6.13	0.00979721	0.0570664	6.04	6.31	6	5.97	6.11	6.08	6.3	6.32
ENSG00000011275.18	RNF216	-0.26	6.62	0.00468878	0.0371376	6.54	6.8	6.55	6.54	6.52	6.54	6.8	6.8
ENSG00000087269.16	NOP14	-0.26	6.25	0.0063569	0.0441208	6.16	6.42	6.14	6.2	6.16	6.13	6.41	6.42
ENSG00000067057.17	PFKP	-0.26	7.65	0.00707958	0.0468131	7.56	7.82	7.54	7.54	7.56	7.61	7.84	7.81
ENSG00000179604.10	CDC42EP4	-0.26	6.9	0.00730403	0.0477341	6.81	7.08	6.83	6.87	6.77	6.79	7.08	7.07
ENSG00000110107.9	PRPF19	-0.26	7.68	0.00800932	0.0502084	7.59	7.86	7.56	7.57	7.61	7.64	7.84	7.87
ENSG00000156011.17	PSD3	-0.26	7.2	0.00816466	0.0508694	7.11	7.37	7.12	7.13	7.15	7.04	7.37	7.37
ENSG00000175826.12	CTDNEP1	-0.26	6.02	0.00887057	0.0537344	5.94	6.2	5.92	5.98	5.92	5.92	6.24	6.14
ENSG00000139684.14	ESD	-0.26	6.2	0.00912154	0.0547594	6.12	6.38	6.15	6.16	6.1	6.06	6.35	6.4
ENSG00000103266.11	STUB1	-0.26	6.48	0.00977497	0.0569827	6.39	6.65	6.38	6.39	6.35	6.44	6.7	6.6
ENSG00000167721.10	TSR1	-0.25	7.08	0.00648584	0.0445113	7	7.25	7	7	7	7	7.23	7.26
ENSG00000131238.17	PPT1	-0.25	7.5	0.0091628	0.0549389	7.42	7.67	7.45	7.45	7.39	7.4	7.64	7.7
ENSG00000108953.17	YWHAE	-0.24	8.51	0.00857483	0.0524197	8.43	8.68	8.43	8.46	8.41	8.42	8.66	8.7
ENSG00000070718.12	AP3M2	-0.24	5.94	0.00967568	0.0566029	5.86	6.11	5.91	5.84	5.86	5.84	6.09	6.12
ENSG00000088930.8	XRN2	0.24	8.04	0.00735894	0.0478661	8.12	7.88	8.11	8.12	8.13	8.11	7.88	7.87
ENSG00000168259.16	DNAJC7	0.24	7.12	0.00739204	0.0480168	7.2	6.96	7.2	7.22	7.18	7.19	6.95	6.96
ENSG00000198856.13	OSTC	0.24	7.16	0.0094201	0.0558717	7.24	7	7.22	7.22	7.28	7.25	6.97	7.04
ENSG00000139697.14	SBNO1	0.24	7.65	0.00951746	0.0560907	7.73	7.48	7.75	7.75	7.72	7.68	7.51	7.46
ENSG00000161013.17	MGAT4B	0.24	6.89	0.00999735	0.0577908	6.97	6.73	6.96	7.01	6.94	6.97	6.76	6.71
ENSG00000198231.13	DDX42	0.25	8.59	0.00669767	0.0452132	8.68	8.43	8.67	8.7	8.66	8.67	8.43	8.42
ENSG00000185787.14	MORF4L1	0.25	8.55	0.00676808	0.045493	8.63	8.38	8.63	8.64	8.64	8.62	8.37	8.39
ENSG00000120875.9	DUSP4	0.25	7.23	0.00714662	0.0470554	7.32	7.06	7.32	7.33	7.33	7.3	7.1	7.03
ENSG00000132294.15	EFR3A	0.25	8.05	0.00903053	0.0543811	8.13	7.89	8.13	8.12	8.17	8.11	7.86	7.92
ENSG00000160293.17	VAV2	0.26	7.31	0.00564706	0.0409596	7.4	7.14	7.41	7.41	7.37	7.41	7.14	7.15
ENSG00000196914.9	ARHGEF12	0.26	7.26	0.00772755	0.0491611	7.35	7.08	7.32	7.36	7.41	7.29	7.08	7.08
ENSG00000159592.11	GPBP1L1	0.26	7.03	0.00902937	0.0543811	7.11	6.86	7.16	7.15	7.06	7.07	6.86	6.85
ENSG00000133466.14	C1QTNF6	0.26	5.32	0.00970619	0.0567186	5.41	5.15	5.38	5.39	5.41	5.45	5.13	5.17
ENSG00000004897.12	CDC27	0.27	7.79	0.00428698	0.0352991	7.88	7.61	7.89	7.89	7.87	7.87	7.59	7.62
ENSG00000064419.13	TNPO3	0.27	7.18	0.00470379	0.0371594	7.27	7	7.27	7.28	7.25	7.28	7.02	6.98
ENSG00000139218.18	SCAF11	0.27	7.73	0.0048421	0.0378488	7.82	7.55	7.8	7.82	7.85	7.82	7.53	7.57
ENSG00000166526.17	ZNF3	0.27	6.6	0.00535087	0.0398535	6.69	6.42	6.73	6.68	6.69	6.66	6.43	6.41
ENSG00000180008.9	SOCS4	0.27	6.61	0.00540693	0.0400395	6.7	6.42	6.7	6.7	6.7	6.68	6.39	6.46
ENSG00000105939.13	ZC3HAV1	0.27	6.2	0.00548369	0.0404011	6.29	6.02	6.29	6.32	6.3	6.25	6.04	6
ENSG00000162378.13	ZYG11B	0.27	5.95	0.00581315	0.0417257	6.04	5.77	6	6.08	6.04	6.04	5.77	5.77
ENSG00000123737.12	EXOSC9	0.27	6.71	0.00654978	0.0448368	6.8	6.54	6.85	6.76	6.82	6.77	6.55	6.52
ENSG00000122376.11	SHLD2	0.27	5.63	0.00801006	0.0502084	5.72	5.46	5.71	5.68	5.71	5.77	5.43	5.48
ENSG00000163879.11	DNALI1	0.27	5.4	0.00958886	0.0563739	5.49	5.22	5.53	5.42	5.52	5.5	5.22	5.23
ENSG00000153250.20	RBMS1	0.28	7.5	0.00443712	0.0359404	7.59	7.3	7.56	7.56	7.63	7.61	7.31	7.3
ENSG00000126775.8	ATG14	0.28	5.65	0.00546419	0.0402984	5.75	5.46	5.79	5.71	5.74	5.75	5.45	5.48
ENSG00000074356.17	NCBP3	0.28	5.92	0.00561111	0.0408419	6.02	5.74	6.03	6.05	5.98	6.01	5.77	5.71
ENSG00000114019.14	AMOTL2	0.28	6.72	0.00703211	0.0466191	6.81	6.54	6.76	6.77	6.84	6.88	6.54	6.53
ENSG00000176463.14	SLCO3A1	0.28	5.22	0.00767814	0.0489106	5.32	5.04	5.29	5.28	5.36	5.33	5.04	5.04
ENSG00000255529.9	POLR2M	0.28	6.55	0.0081247	0.0506858	6.64	6.37	6.69	6.67	6.64	6.56	6.36	6.37
ENSG00000163026.12	WDCP	0.28	5.69	0.00831619	0.0514156	5.78	5.5	5.75	5.72	5.83	5.83	5.5	5.5
ENSG00000254122.2	PCDHGB7	0.28	6.9	0.00845308	0.0519958	7	6.71	7.04	7.06	6.91	6.98	6.73	6.69
ENSG00000077312.9	SNRPA	0.28	6.34	0.00846545	0.0520497	6.44	6.16	6.38	6.39	6.48	6.49	6.19	6.12
ENSG00000066739.12	ATG2B	0.28	6.02	0.0090484	0.0544331	6.11	5.83	6.04	6.08	6.19	6.14	5.84	5.82
ENSG00000123349.14	PFDN5	0.29	7.57	0.00326737	0.0299688	7.66	7.37	7.66	7.68	7.67	7.64	7.37	7.37
ENSG00000165392.10	WRN	0.29	6.09	0.00400447	0.0337639	6.19	5.9	6.2	6.22	6.18	6.16	5.88	5.92
ENSG00000159140.20	SON	0.29	9.2	0.00444076	0.0359404	9.3	9.01	9.29	9.28	9.35	9.29	8.99	9.03
ENSG00000135250.17	SRPK2	0.29	6.28	0.00488964	0.0380813	6.38	6.1	6.39	6.42	6.34	6.35	6.07	6.12
ENSG00000159403.18	C1R	0.29	6.12	0.00546383	0.0402984	6.22	5.93	6.26	6.15	6.22	6.23	5.95	5.91
ENSG00000114416.18	FXR1	0.29	7.61	0.00553079	0.0404971	7.7	7.41	7.77	7.71	7.65	7.68	7.39	7.43
ENSG00000157110.16	RBPMS	0.29	5.16	0.00598366	0.0424576	5.25	4.97	5.22	5.26	5.27	5.25	4.99	4.94
ENSG00000144589.22	STK11IP	0.29	5.52	0.00609266	0.0429032	5.62	5.33	5.64	5.66	5.56	5.62	5.33	5.33
ENSG00000140153.17	WDR20	0.29	4.89	0.00889358	0.0537344	4.99	4.7	4.96	4.94	4.99	5.05	4.68	4.71
ENSG00000173818.17	ENDOV	0.29	6.23	0.00925906	0.0553329	6.33	6.04	6.28	6.25	6.38	6.39	6.03	6.05
ENSG00000116005.12	PCYOX1	0.3	6.83	0.00276061	0.0274206	6.93	6.63	6.93	6.9	6.96	6.93	6.62	6.64
ENSG00000278311.5	GGNBP2	0.3	6.48	0.00319216	0.0295975	6.58	6.28	6.59	6.56	6.55	6.61	6.29	6.26
ENSG00000090581.10	GNPTG	0.3	5.72	0.00421385	0.0348955	5.82	5.52	5.81	5.79	5.82	5.86	5.54	5.49
ENSG00000134759.14	ELP2	0.3	7.3	0.00422643	0.0349597	7.39	7.09	7.45	7.41	7.38	7.34	7.09	7.1
ENSG00000187634.12	SAMD11	0.3	6.2	0.00527523	0.0395492	6.3	6	6.29	6.31	6.34	6.27	6.06	5.94
ENSG00000077044.10	DGKD	0.3	6.93	0.00639419	0.0442229	7.03	6.73	7.04	7.12	6.97	6.99	6.7	6.76
ENSG00000263001.6	GTF2I	0.3	7.31	0.00709713	0.0468269	7.42	7.11	7.37	7.34	7.49	7.46	7.13	7.09
ENSG00000083838.15	ZNF446	0.3	4.38	0.00834749	0.0515212	4.48	4.18	4.47	4.48	4.47	4.5	4.22	4.14
ENSG00000198563.14	DDX39B	0.3	8.83	0.00888634	0.0537344	8.93	8.64	9.02	8.96	8.84	8.91	8.64	8.63
ENSG00000162702.8	ZNF281	0.31	6.71	0.00251951	0.026299	6.82	6.51	6.81	6.78	6.83	6.83	6.5	6.52
ENSG00000175970.11	UNC119B	0.31	6.99	0.00259761	0.0267093	7.09	6.78	7.09	7.11	7.07	7.08	6.8	6.76
ENSG00000085982.13	USP40	0.31	6.3	0.00282329	0.0277391	6.41	6.09	6.42	6.42	6.42	6.36	6.08	6.1
ENSG00000074755.15	ZZEF1	0.31	5.62	0.00299902	0.0286607	5.73	5.42	5.72	5.74	5.72	5.72	5.43	5.41
ENSG00000176915.15	ANKLE2	0.31	7.65	0.00303929	0.0288444	7.75	7.44	7.81	7.75	7.72	7.73	7.44	7.44
ENSG00000064999.15	ANKS1A	0.31	6.35	0.00376576	0.0324262	6.46	6.14	6.44	6.48	6.46	6.45	6.2	6.09
ENSG00000182831.12	C16orf72	0.31	7.4	0.00469843	0.0371594	7.5	7.19	7.57	7.53	7.46	7.44	7.18	7.2
ENSG00000102901.13	CENPT	0.31	5.56	0.00577947	0.0416283	5.66	5.36	5.71	5.64	5.61	5.7	5.4	5.32
ENSG00000145414.9	NAF1	0.31	4.94	0.00710661	0.0468558	5.04	4.73	5.04	5.03	5.07	5.03	4.8	4.66
ENSG00000104218.14	CSPP1	0.31	4.45	0.00731314	0.0477397	4.55	4.24	4.58	4.57	4.5	4.54	4.26	4.22
ENSG00000137815.14	RTF1	0.31	7.16	0.0076381	0.0487415	7.27	6.95	7.32	7.36	7.2	7.2	6.96	6.94
ENSG00000197562.10	RAB40C	0.31	4.53	0.00798534	0.0502054	4.63	4.32	4.62	4.6	4.69	4.61	4.36	4.28
ENSG00000117360.13	PRPF3	0.31	7.15	0.00881504	0.0535181	7.25	6.94	7.36	7.28	7.17	7.19	6.96	6.92
ENSG00000116539.13	ASH1L	0.31	7.14	0.0097746	0.0569827	7.24	6.94	7.28	7.33	7.23	7.12	6.93	6.94
ENSG00000167315.18	ACAA2	0.32	6.5	0.00242527	0.025711	6.61	6.29	6.62	6.63	6.6	6.57	6.26	6.31
ENSG00000101199.13	ARFGAP1	0.32	7.51	0.0026115	0.0267673	7.62	7.29	7.64	7.59	7.59	7.66	7.32	7.27
ENSG00000171566.12	PLRG1	0.32	7.34	0.00307805	0.0290184	7.45	7.12	7.49	7.47	7.4	7.42	7.11	7.14
ENSG00000170322.14	NFRKB	0.32	5.12	0.00349851	0.0311837	5.23	4.9	5.22	5.22	5.19	5.27	4.89	4.91
ENSG00000188554.14	NBR1	0.32	7.59	0.00369642	0.0321154	7.7	7.38	7.76	7.73	7.66	7.65	7.38	7.38
ENSG00000100201.21	DDX17	0.32	8.74	0.00385365	0.0329656	8.84	8.52	8.91	8.84	8.8	8.81	8.52	8.53
ENSG00000163155.12	LYSMD1	0.32	4.7	0.00553211	0.0404971	4.81	4.49	4.8	4.82	4.84	4.78	4.45	4.53
ENSG00000198399.14	ITSN2	0.32	5.51	0.00565115	0.0409687	5.62	5.3	5.69	5.65	5.57	5.56	5.29	5.31
ENSG00000197912.15	SPG7	0.32	6.06	0.00599808	0.0425057	6.17	5.86	6.17	6.07	6.18	6.25	5.86	5.85
ENSG00000168175.15	MAPK1IP1L	0.32	7.61	0.00633133	0.0440568	7.71	7.39	7.77	7.78	7.64	7.65	7.38	7.41
ENSG00000099957.16	P2RX6	0.32	4.19	0.00931743	0.0555671	4.3	3.98	4.33	4.33	4.28	4.23	3.95	4
ENSG00000099364.16	FBXL19	0.32	6.2	0.00942137	0.0558717	6.3	5.98	6.32	6.36	6.28	6.24	6.08	5.89
ENSG00000123684.13	LPGAT1	0.33	7.32	0.00220711	0.024342	7.43	7.09	7.45	7.43	7.44	7.41	7.05	7.14
ENSG00000089351.14	GRAMD1A	0.33	6.45	0.00307857	0.0290184	6.56	6.22	6.55	6.58	6.52	6.58	6.28	6.17
ENSG00000135837.16	CEP350	0.33	6.87	0.00315667	0.0293811	6.98	6.66	6.99	7	7.03	6.91	6.68	6.64
ENSG00000073584.20	SMARCE1	0.33	7.98	0.00322338	0.0297392	8.09	7.76	8.11	8.15	8.06	8.04	7.76	7.76
ENSG00000008128.23	CDK11A	0.33	6.02	0.00331731	0.0302736	6.12	5.8	6.09	6.11	6.11	6.19	5.83	5.77
ENSG00000105767.3	CADM4	0.33	5	0.00411001	0.0344412	5.11	4.78	5.06	5.15	5.09	5.14	4.79	4.76
ENSG00000163950.13	SLBP	0.33	5.8	0.00436353	0.0356261	5.92	5.58	5.92	5.96	5.86	5.92	5.64	5.53
ENSG00000120784.16	ZFP30	0.33	4.63	0.00459424	0.0365823	4.74	4.4	4.69	4.75	4.78	4.74	4.39	4.42
ENSG00000107263.18	RAPGEF1	0.33	6.16	0.0046059	0.0366549	6.26	5.94	6.31	6.32	6.18	6.25	5.97	5.9
ENSG00000136925.15	TSTD2	0.33	6.01	0.00557591	0.0406619	6.12	5.8	6.09	6.03	6.17	6.19	5.77	5.82
ENSG00000171469.11	ZNF561	0.33	6.27	0.00597157	0.0424424	6.38	6.05	6.46	6.44	6.35	6.28	6.04	6.06
ENSG00000088882.8	CPXM1	0.33	5.87	0.00639127	0.0442229	5.98	5.66	6.03	6.05	5.89	5.95	5.69	5.62
ENSG00000106992.19	AK1	0.33	4.2	0.00685718	0.045858	4.3	3.98	4.26	4.31	4.33	4.32	3.95	4
ENSG00000130414.12	NDUFA10	0.33	6.49	0.00861488	0.0525671	6.6	6.28	6.5	6.54	6.68	6.68	6.3	6.25
ENSG00000102302.8	FGD1	0.33	4.71	0.00869495	0.0529442	4.82	4.49	4.78	4.81	4.87	4.83	4.58	4.4
ENSG00000138433.16	CIR1	0.33	5.44	0.00923745	0.0552721	5.55	5.22	5.5	5.48	5.66	5.56	5.28	5.16
ENSG00000139266.6	2021-03-09	0.33	4.66	0.0094054	0.055839	4.77	4.45	4.7	4.77	4.77	4.85	4.5	4.39
ENSG00000177485.7	ZBTB33	0.33	6.05	0.00943353	0.0558717	6.16	5.84	6.25	6.24	6.11	6.05	5.85	5.82
ENSG00000117614.10	SYF2	0.34	5.8	0.00169083	0.0207481	5.92	5.57	5.9	5.92	5.92	5.92	5.56	5.59
ENSG00000136141.15	LRCH1	0.34	5.87	0.00171395	0.0209608	5.99	5.64	5.99	5.96	6.02	5.98	5.64	5.64
ENSG00000163605.14	PPP4R2	0.34	6.95	0.00175359	0.0212306	7.07	6.73	7.03	7.09	7.1	7.05	6.73	6.73
ENSG00000137216.19	TMEM63B	0.34	5.57	0.00228602	0.0248343	5.69	5.34	5.69	5.68	5.65	5.72	5.36	5.32
ENSG00000145495.16	2021-03-06	0.34	8.46	0.00233179	0.025087	8.57	8.23	8.54	8.53	8.63	8.58	8.23	8.23
ENSG00000136003.15	ISCU	0.34	5.99	0.00262296	0.0268489	6.1	5.76	6.14	6.09	6.07	6.09	5.81	5.72
ENSG00000161016.17	RPL8	0.34	10.68	0.00286054	0.0279158	10.8	10.46	10.78	10.77	10.84	10.8	10.5	10.41
ENSG00000128789.21	PSMG2	0.34	5.59	0.00320444	0.02969	5.71	5.37	5.71	5.73	5.69	5.69	5.43	5.3
ENSG00000133112.16	TPT1	0.34	10.96	0.00361533	0.0317457	11.08	10.74	11.05	11.04	11.15	11.07	10.72	10.76
ENSG00000125503.13	PPP1R12C	0.34	5.96	0.00377435	0.0324293	6.07	5.74	6.05	6.03	6.11	6.1	5.8	5.68
ENSG00000105255.11	FSD1	0.34	5.65	0.00480166	0.037659	5.76	5.42	5.82	5.81	5.67	5.75	5.46	5.38
ENSG00000185800.12	DMWD	0.34	6.58	0.00548899	0.0404011	6.7	6.36	6.69	6.77	6.64	6.69	6.44	6.27
ENSG00000118402.6	ELOVL4	0.34	4.38	0.00619714	0.0433317	4.5	4.15	4.55	4.5	4.49	4.42	4.12	4.18
ENSG00000136942.15	RPL35	0.34	8.48	0.00784239	0.0496462	8.59	8.25	8.5	8.53	8.68	8.67	8.29	8.21
ENSG00000175390.14	EIF3F	0.35	8	0.00161334	0.0201523	8.12	7.77	8.1	8.11	8.15	8.12	7.8	7.74
ENSG00000114742.14	WDR48	0.35	5.7	0.00193917	0.0224282	5.82	5.46	5.84	5.85	5.83	5.77	5.45	5.48
ENSG00000147687.19	TATDN1	0.35	5.77	0.00285882	0.0279158	5.88	5.54	5.84	5.84	5.93	5.91	5.5	5.57
ENSG00000100461.18	RBM23	0.35	6.27	0.00293037	0.0282924	6.38	6.04	6.35	6.32	6.45	6.42	6.04	6.03
ENSG00000213722.9	DDAH2	0.35	6.56	0.00308669	0.0290658	6.68	6.33	6.62	6.62	6.73	6.74	6.33	6.32
ENSG00000159082.17	SYNJ1	0.35	5.21	0.00363975	0.031833	5.33	4.98	5.38	5.38	5.28	5.27	4.98	4.97
ENSG00000162298.18	SYVN1	0.35	6.28	0.00413163	0.0345303	6.39	6.04	6.4	6.31	6.38	6.48	6.08	6
ENSG00000132600.16	PRMT7	0.35	5.02	0.00448326	0.036121	5.14	4.8	5.1	5.16	5.09	5.2	4.76	4.83
ENSG00000148297.15	MED22	0.35	5.92	0.00455041	0.0363732	6.04	5.69	6.12	6.05	5.96	6.01	5.73	5.65
ENSG00000177225.17	GATD1	0.35	6.17	0.00729091	0.0477341	6.29	5.94	6.42	6.31	6.19	6.23	5.96	5.91
ENSG00000121940.15	CLCC1	0.35	5.87	0.00750431	0.0484205	5.99	5.64	6.06	6.08	5.91	5.9	5.63	5.65
ENSG00000034053.14	APBA2	0.35	5.68	0.00780354	0.0495135	5.8	5.46	5.89	5.87	5.71	5.73	5.5	5.41
ENSG00000175931.13	UBE2O	0.36	7.16	0.00219067	0.0242016	7.28	6.92	7.23	7.26	7.27	7.36	6.93	6.91
ENSG00000109118.14	PHF12	0.36	5.28	0.00224275	0.0245828	5.4	5.04	5.35	5.4	5.41	5.43	5.07	5.01
ENSG00000176371.14	ZSCAN2	0.36	4.89	0.00245894	0.0259118	5	4.64	5.02	4.99	4.97	5.04	4.64	4.65
ENSG00000006634.8	DBF4	0.36	5.66	0.00287041	0.0279557	5.79	5.43	5.73	5.74	5.85	5.82	5.42	5.43
ENSG00000141540.11	TTYH2	0.36	4.73	0.00330722	0.0302085	4.85	4.49	4.82	4.83	4.82	4.91	4.48	4.49
ENSG00000092148.13	HECTD1	0.36	8.02	0.00372965	0.032288	8.14	7.79	8.18	8.21	8.14	8.04	7.8	7.77
ENSG00000130560.8	UBAC1	0.36	5.48	0.0039122	0.0332136	5.61	5.24	5.6	5.66	5.54	5.62	5.31	5.17
ENSG00000182899.17	RPL35A	0.36	8.53	0.00407578	0.0342612	8.65	8.29	8.59	8.58	8.73	8.7	8.29	8.3
ENSG00000058673.16	ZC3H11A	0.36	7.99	0.00452451	0.0362461	8.11	7.75	8.05	8.03	8.18	8.19	7.73	7.77
ENSG00000196476.12	C20orf96	0.36	3.83	0.004739	0.0373144	3.95	3.59	3.96	3.96	3.93	3.94	3.6	3.57
ENSG00000232388.4	SMIM26	0.36	4.77	0.00475887	0.0374203	4.89	4.54	4.93	4.8	4.93	4.9	4.5	4.57
ENSG00000205302.7	SNX2	0.36	5.82	0.00535432	0.0398535	5.95	5.58	6	6.04	5.91	5.83	5.57	5.59
ENSG00000159377.11	PSMB4	0.36	8.62	0.00616247	0.043185	8.74	8.38	8.83	8.81	8.66	8.66	8.37	8.4
ENSG00000266714.9	MYO15B	0.36	5.63	0.00658176	0.0449283	5.75	5.4	5.69	5.67	5.79	5.85	5.45	5.35
ENSG00000105072.9	C19orf44	0.36	3.99	0.00677967	0.0455164	4.11	3.75	4.16	4.15	4.07	4.05	3.74	3.76
ENSG00000172809.13	RPL38	0.36	9.34	0.00806664	0.0504797	9.46	9.11	9.35	9.4	9.55	9.55	9.13	9.09
ENSG00000196531.10	NACA	0.36	9.11	0.00833943	0.0514989	9.22	8.87	9.12	9.15	9.35	9.28	8.86	8.88
ENSG00000275066.5	SYNRG	0.36	6.17	0.00937083	0.0557022	6.29	5.94	6.41	6.35	6.23	6.17	5.97	5.9
ENSG00000182087.14	TMEM259	0.36	7.32	0.0096375	0.0565681	7.45	7.09	7.51	7.51	7.4	7.36	7.19	6.97
ENSG00000133703.11	KRAS	0.36	6.99	0.00967597	0.0566029	7.12	6.75	7.2	7.23	7.03	7	6.71	6.79
ENSG00000101752.11	MIB1	0.37	7.62	0.00133411	0.0181762	7.74	7.37	7.71	7.72	7.8	7.73	7.36	7.38
ENSG00000205937.12	RNPS1	0.37	8.23	0.00134468	0.0182186	8.35	7.98	8.32	8.34	8.34	8.39	8	7.96
ENSG00000099290.17	WASHC2A	0.37	7.1	0.00191351	0.0222578	7.22	6.86	7.27	7.28	7.16	7.19	6.86	6.85
ENSG00000163430.12	FSTL1	0.37	7.17	0.00218964	0.0242016	7.3	6.93	7.26	7.23	7.36	7.34	6.9	6.95
ENSG00000128973.13	CLN6	0.37	5.74	0.00250609	0.0262035	5.86	5.5	5.93	5.86	5.79	5.86	5.48	5.51
ENSG00000101040.19	ZMYND8	0.37	6.7	0.00265939	0.026951	6.82	6.46	6.79	6.75	6.85	6.9	6.48	6.43
ENSG00000074054.18	CLASP1	0.37	6.93	0.00270525	0.0271503	7.05	6.69	7.08	7.14	7	7	6.71	6.66
ENSG00000166166.13	TRMT61A	0.37	5.47	0.00278844	0.0275273	5.6	5.23	5.58	5.69	5.58	5.55	5.26	5.2
ENSG00000139718.10	SETD1B	0.37	6.11	0.00358327	0.0316249	6.23	5.87	6.2	6.17	6.26	6.29	5.93	5.79
ENSG00000006042.12	TMEM98	0.37	5.53	0.00361946	0.0317514	5.65	5.28	5.71	5.71	5.58	5.6	5.25	5.31
ENSG00000110492.15	MDK	0.37	8.07	0.00615047	0.0431635	8.2	7.83	8.12	8.27	8.22	8.18	7.93	7.73
ENSG00000164190.19	NIPBL	0.37	7.33	0.00699984	0.0464902	7.45	7.08	7.52	7.57	7.39	7.33	7.11	7.05
ENSG00000167703.14	SLC43A2	0.37	3	0.00810825	0.0506268	3.13	2.76	3.11	3.12	3.12	3.15	2.74	2.76
ENSG00000067369.13	TP53BP1	0.37	7.53	0.00848961	0.0520878	7.66	7.29	7.75	7.77	7.57	7.54	7.3	7.28
ENSG00000162521.19	RBBP4	0.38	8.42	0.00092173	0.0151276	8.55	8.16	8.56	8.56	8.55	8.52	8.15	8.17
ENSG00000089009.15	AC004086.1	0.38	10.82	0.00130204	0.018013	10.94	10.57	10.96	10.97	10.92	10.91	10.56	10.57
ENSG00000107679.14	PLEKHA1	0.38	5.81	0.0014263	0.0189111	5.94	5.55	5.98	5.92	5.89	5.95	5.53	5.57
ENSG00000168214.20	RBPJ	0.38	7.17	0.00213595	0.0239028	7.29	6.92	7.35	7.35	7.22	7.25	6.9	6.93
ENSG00000258839.3	MC1R	0.38	4.57	0.00428796	0.0352991	4.7	4.32	4.68	4.74	4.61	4.76	4.34	4.28
ENSG00000119616.11	FCF1	0.38	6.59	0.00486456	0.0379834	6.71	6.33	6.62	6.64	6.81	6.79	6.31	6.35
ENSG00000138107.13	ACTR1A	0.38	7.3	0.00507614	0.0389224	7.43	7.04	7.54	7.49	7.32	7.36	7.05	7.04
ENSG00000182141.10	ZNF708	0.38	4.05	0.00523681	0.0394233	4.18	3.8	4.14	4.14	4.21	4.21	3.74	3.85
ENSG00000137710.16	RDX	0.38	6.42	0.00548921	0.0404011	6.54	6.17	6.62	6.64	6.46	6.45	6.16	6.17
ENSG00000128915.12	ICE2	0.38	6.21	0.00658836	0.0449319	6.34	5.96	6.25	6.23	6.42	6.44	5.95	5.97
ENSG00000215252.11	GOLGA8B	0.38	7.16	0.00734607	0.0478468	7.29	6.9	7.27	7.13	7.35	7.4	6.89	6.91
ENSG00000179335.18	CLK3	0.38	6.14	0.00762666	0.0487326	6.27	5.88	6.38	6.36	6.14	6.2	5.86	5.91
ENSG00000135052.16	GOLM1	0.39	7.08	0.00070914	0.0133814	7.21	6.82	7.22	7.22	7.2	7.18	6.82	6.82
ENSG00000014824.14	SLC30A9	0.39	7.37	0.00077365	0.0138406	7.5	7.11	7.49	7.48	7.53	7.51	7.12	7.1
ENSG00000140931.20	CMTM3	0.39	6.21	0.00100753	0.015907	6.34	5.95	6.3	6.32	6.35	6.37	5.96	5.93
ENSG00000164902.14	PHAX	0.39	6.49	0.0011608	0.017049	6.63	6.23	6.57	6.63	6.68	6.63	6.22	6.25
ENSG00000102743.15	SLC25A15	0.39	5.88	0.00116297	0.017049	6.01	5.62	5.99	5.98	6.01	6.05	5.64	5.61
ENSG00000083896.12	YTHDC1	0.39	6.6	0.00118693	0.0172133	6.74	6.34	6.79	6.75	6.73	6.67	6.35	6.33
ENSG00000185163.10	DDX51	0.39	6.29	0.00120367	0.0173395	6.42	6.04	6.48	6.4	6.37	6.43	6.04	6.02
ENSG00000132254.12	ARFIP2	0.39	7.03	0.00121319	0.0174079	7.16	6.77	7.14	7.11	7.17	7.22	6.79	6.75
ENSG00000187109.14	NAP1L1	0.39	9.18	0.00127644	0.0178382	9.31	8.92	9.27	9.28	9.36	9.32	8.93	8.91
ENSG00000182541.18	LIMK2	0.39	5.41	0.00140184	0.0187306	5.54	5.15	5.58	5.53	5.49	5.56	5.12	5.17
ENSG00000173653.7	RCE1	0.39	4.94	0.0014753	0.0192232	5.07	4.68	5.06	5.06	5.09	5.09	4.66	4.7
ENSG00000100614.18	PPM1A	0.39	6.25	0.00241163	0.0256226	6.38	6	6.31	6.33	6.47	6.41	6	5.99
ENSG00000158863.22	FAM160B2	0.39	6.02	0.00293643	0.028321	6.15	5.75	6.23	6.17	6.04	6.15	5.74	5.77
ENSG00000116731.22	PRDM2	0.39	6.92	0.00367792	0.0319931	7.05	6.66	7.13	7.13	6.97	6.98	6.69	6.62
ENSG00000165259.14	HDX	0.39	4.25	0.00440082	0.0357894	4.39	4	4.39	4.43	4.37	4.35	3.93	4.06
ENSG00000139163.15	ETNK1	0.39	6.35	0.00506379	0.0388689	6.48	6.09	6.4	6.4	6.62	6.48	6.08	6.1
ENSG00000023839.12	ABCC2	0.39	3.92	0.00564205	0.0409463	4.06	3.66	4.11	3.96	4.09	4.05	3.64	3.69
ENSG00000135953.11	MFSD9	0.39	4.69	0.00618709	0.0432947	4.82	4.43	4.91	4.88	4.74	4.75	4.38	4.48
ENSG00000143702.16	CEP170	0.39	8.51	0.00634992	0.0440935	8.64	8.25	8.73	8.74	8.55	8.53	8.24	8.26
ENSG00000161904.12	LEMD2	0.39	6.07	0.00677391	0.0455112	6.2	5.81	6.29	6.31	6.08	6.12	5.82	5.81
ENSG00000184371.14	CSF1	0.39	5.06	0.00792262	0.0500009	5.19	4.8	5.09	5.11	5.23	5.33	4.81	4.8
ENSG00000177853.14	ZNF518A	0.39	5.46	0.0093289	0.0555898	5.59	5.2	5.51	5.46	5.74	5.64	5.19	5.2
ENSG00000167601.12	AXL	0.39	5.18	0.00947015	0.0559256	5.31	4.93	5.21	5.23	5.44	5.36	4.86	4.98
ENSG00000100038.19	TOP3B	0.4	6.01	0.00125005	0.0176716	6.14	5.74	6.2	6.15	6.08	6.13	5.76	5.72
ENSG00000197771.12	MCMBP	0.4	6.77	0.00148572	0.0192553	6.9	6.5	6.96	6.94	6.86	6.83	6.5	6.5
ENSG00000111885.7	MAN1A1	0.4	7.5	0.00149063	0.0192614	7.63	7.24	7.66	7.71	7.57	7.6	7.25	7.23
ENSG00000163359.15	COL6A3	0.4	5.61	0.00152549	0.0195467	5.75	5.34	5.75	5.78	5.77	5.68	5.3	5.38
ENSG00000105270.15	CLIP3	0.4	6.09	0.0023633	0.0252573	6.23	5.83	6.18	6.16	6.29	6.29	5.87	5.78
ENSG00000188690.15	UROS	0.4	5.21	0.00243755	0.02575	5.34	4.95	5.39	5.35	5.28	5.35	5.01	4.88
ENSG00000100416.15	TRMU	0.4	5.38	0.00247387	0.0259604	5.51	5.12	5.46	5.44	5.55	5.59	5.12	5.11
ENSG00000155755.19	TMEM237	0.4	7.45	0.00309684	0.0291236	7.58	7.17	7.68	7.65	7.51	7.49	7.17	7.18
ENSG00000130813.18	C19orf66	0.4	5.06	0.00343122	0.0308278	5.2	4.8	5.28	5.22	5.15	5.13	4.86	4.75
ENSG00000147677.11	EIF3H	0.4	8.27	0.0034654	0.03104	8.41	8	8.33	8.32	8.5	8.48	8	8
ENSG00000156467.9	UQCRB	0.4	7.07	0.00371141	0.032207	7.21	6.8	7.11	7.14	7.31	7.26	6.8	6.81
ENSG00000158552.13	ZFAND2B	0.4	3.81	0.00419787	0.0348828	3.94	3.55	3.9	3.98	3.92	3.97	3.51	3.57
ENSG00000095906.17	NUBP2	0.4	6.21	0.00443663	0.0359404	6.34	5.94	6.3	6.28	6.36	6.43	6.04	5.84
ENSG00000116691.11	MIIP	0.4	4.27	0.00480222	0.037659	4.4	4	4.43	4.3	4.42	4.47	4.05	3.96
ENSG00000175265.17	GOLGA8A	0.4	6.39	0.00585914	0.0419934	6.52	6.12	6.55	6.36	6.54	6.64	6.12	6.11
ENSG00000185619.18	PCGF3	0.4	7.07	0.00596417	0.0424314	7.21	6.8	7.29	7.32	7.09	7.12	6.83	6.78
ENSG00000178386.13	AC092072.1	0.4	3.93	0.00676735	0.045493	4.06	3.66	3.97	4.09	4.13	4.06	3.73	3.6
ENSG00000124226.11	RNF114	0.4	6.1	0.00867397	0.0528609	6.24	5.84	6.32	6.36	6.11	6.15	5.88	5.8
ENSG00000269335.5	IKBKG	0.4	3.93	0.00911492	0.0547594	4.06	3.66	4.14	3.97	3.98	4.14	3.62	3.71
ENSG00000064012.21	CASP8	0.4	5.63	0.00964793	0.0565835	5.76	5.36	5.91	5.83	5.69	5.62	5.32	5.4
ENSG00000172661.18	WASHC2C	0.41	6.68	0.00080063	0.0140733	6.81	6.4	6.8	6.79	6.85	6.82	6.36	6.44
ENSG00000165494.11	PCF11	0.41	5.41	0.00118352	0.0172032	5.55	5.14	5.51	5.52	5.59	5.58	5.13	5.16
ENSG00000205323.9	SARNP	0.41	5.78	0.00137106	0.0184832	5.92	5.5	5.87	5.87	5.99	5.93	5.48	5.52
ENSG00000130158.14	DOCK6	0.41	5.66	0.00166259	0.0205232	5.8	5.38	5.85	5.81	5.71	5.8	5.41	5.36
ENSG00000077942.19	FBLN1	0.41	5.35	0.00317636	0.0295076	5.49	5.07	5.38	5.47	5.5	5.58	5.1	5.05
ENSG00000148688.13	RPP30	0.41	5.06	0.00386216	0.032982	5.21	4.79	5.29	5.26	5.14	5.11	4.84	4.74
ENSG00000272333.5	KMT2B	0.41	6.94	0.0051054	0.0389818	7.08	6.67	6.99	6.97	7.17	7.17	6.7	6.64
ENSG00000173085.14	COQ2	0.41	3.45	0.00662849	0.0450141	3.58	3.18	3.62	3.54	3.62	3.55	3.25	3.1
ENSG00000126768.12	TIMM17B	0.41	5.08	0.00690325	0.0460598	5.22	4.8	5.32	5.29	5.12	5.13	4.73	4.88
ENSG00000112159.12	MDN1	0.41	6.73	0.00754762	0.0484736	6.86	6.46	6.74	6.8	7.05	6.86	6.46	6.45
ENSG00000177932.6	ZNF354C	0.41	3.47	0.00859814	0.052487	3.6	3.2	3.69	3.67	3.54	3.51	3.19	3.2
ENSG00000155868.8	MED7	0.41	3.7	0.00895852	0.0540495	3.84	3.44	3.92	3.78	3.93	3.73	3.45	3.42
ENSG00000114439.19	BBX	0.42	6.86	0.00054271	0.0116864	7	6.58	7.01	7.03	7	6.95	6.58	6.57
ENSG00000116754.13	SRSF11	0.42	8.07	0.00063435	0.0126277	8.21	7.79	8.25	8.2	8.19	8.18	7.78	7.8
ENSG00000100083.19	GGA1	0.42	6.15	0.00081925	0.0142676	6.29	5.88	6.29	6.25	6.27	6.35	5.86	5.88
ENSG00000107854.6	TNKS2	0.42	7.19	0.00082108	0.0142676	7.33	6.91	7.33	7.37	7.36	7.26	6.9	6.92
ENSG00000005700.15	IBTK	0.42	7.01	0.00127289	0.017825	7.15	6.73	7.1	7.09	7.22	7.2	6.72	6.75
ENSG00000130684.14	ZNF337	0.42	4.9	0.00145446	0.0191271	5.04	4.62	5.08	5.05	5.04	4.98	4.64	4.59
ENSG00000137040.9	RANBP6	0.42	5.85	0.00179128	0.0213646	5.99	5.56	6.07	5.99	5.95	5.94	5.51	5.62
ENSG00000080345.17	RIF1	0.42	7.45	0.00179267	0.0213646	7.59	7.18	7.61	7.67	7.6	7.48	7.19	7.16
ENSG00000112406.5	HECA	0.42	4.49	0.00208119	0.0234697	4.63	4.22	4.63	4.67	4.6	4.63	4.26	4.16
ENSG00000274211.6	SOCS7	0.42	6.31	0.0026434	0.0268578	6.45	6.04	6.36	6.39	6.53	6.53	6.01	6.05
ENSG00000198912.11	C1orf174	0.42	4.62	0.00289826	0.0280759	4.75	4.34	4.82	4.78	4.65	4.77	4.34	4.33
ENSG00000171159.5	C9orf16	0.42	5.22	0.0036646	0.0319347	5.37	4.94	5.29	5.37	5.44	5.36	5.03	4.85
ENSG00000133056.13	PIK3C2B	0.42	4.75	0.00469841	0.0371594	4.89	4.46	4.8	4.88	4.86	5.02	4.44	4.49
ENSG00000006025.12	AC003665.1	0.42	5.54	0.00820747	0.0510483	5.68	5.26	5.81	5.77	5.52	5.62	5.28	5.23
ENSG00000186130.5	ZBTB6	0.42	5.91	0.00850585	0.0521654	6.04	5.62	5.98	5.88	6.16	6.16	5.58	5.67
ENSG00000198380.12	GFPT1	0.43	6.59	0.00059071	0.0121427	6.73	6.3	6.75	6.71	6.75	6.71	6.26	6.34
ENSG00000070018.9	LRP6	0.43	6.56	0.00070121	0.0133496	6.7	6.28	6.72	6.74	6.7	6.66	6.24	6.31
ENSG00000184708.18	EIF4ENIF1	0.43	5.57	0.00093817	0.0152619	5.72	5.29	5.76	5.7	5.7	5.7	5.33	5.24
ENSG00000160305.18	DIP2A	0.43	5.7	0.00114238	0.0168416	5.84	5.41	5.84	5.76	5.86	5.9	5.4	5.42
ENSG00000119661.15	DNAL1	0.43	5.23	0.00118837	0.0172133	5.38	4.95	5.34	5.35	5.43	5.37	4.92	4.97
ENSG00000101161.8	PRPF6	0.43	7.19	0.00124693	0.017647	7.33	6.9	7.25	7.3	7.36	7.41	6.92	6.88
ENSG00000144320.14	LNPK	0.43	4.85	0.00127286	0.017825	5	4.57	5.04	5.02	4.96	4.96	4.58	4.56
ENSG00000171827.10	ZNF570	0.43	4.58	0.00148189	0.0192433	4.72	4.29	4.74	4.71	4.72	4.7	4.25	4.33
ENSG00000108506.12	INTS2	0.43	6.27	0.00192779	0.0223859	6.42	5.99	6.35	6.34	6.49	6.5	5.99	5.98
ENSG00000123178.15	SPRYD7	0.43	3.9	0.00208267	0.0234697	4.05	3.61	4.04	4.02	4.08	4.05	3.62	3.6
ENSG00000011243.18	AKAP8L	0.43	6.11	0.00261171	0.0267673	6.25	5.82	6.35	6.3	6.13	6.23	5.84	5.8
ENSG00000105497.8	ZNF175	0.43	5	0.00273106	0.0273143	5.15	4.71	5.22	5.21	5.1	5.06	4.69	4.74
ENSG00000182749.5	PAQR7	0.43	3.7	0.00375751	0.032413	3.84	3.42	3.81	3.85	3.8	3.92	3.45	3.38
ENSG00000170832.13	USP32	0.43	7.33	0.00488263	0.038063	7.47	7.04	7.56	7.6	7.38	7.36	7.03	7.06
ENSG00000168944.15	CEP120	0.43	5.27	0.00534626	0.0398535	5.42	4.99	5.31	5.33	5.54	5.47	4.96	5.02
ENSG00000198646.14	NCOA6	0.43	6.64	0.00550736	0.0404729	6.79	6.36	6.87	6.92	6.66	6.68	6.35	6.36
ENSG00000121931.16	LRIF1	0.43	6.37	0.00592173	0.0422123	6.52	6.09	6.64	6.61	6.42	6.4	6.05	6.13
ENSG00000109736.15	MFSD10	0.43	6.36	0.00822681	0.0510656	6.5	6.08	6.62	6.6	6.36	6.43	6.16	5.99
ENSG00000119844.15	AFTPH	0.43	5.73	0.00982549	0.0571163	5.87	5.45	5.74	5.75	6.03	5.96	5.41	5.48
ENSG00000113141.18	IK	0.44	7.09	0.00049691	0.0112205	7.23	6.8	7.21	7.2	7.24	7.28	6.81	6.78
ENSG00000100815.12	TRIP11	0.44	6.39	0.00056479	0.0118623	6.53	6.1	6.51	6.56	6.57	6.49	6.1	6.1
ENSG00000129484.13	PARP2	0.44	5.35	0.00068413	0.0131665	5.5	5.06	5.48	5.48	5.51	5.53	5.04	5.07
ENSG00000179454.13	KLHL28	0.44	5.67	0.00120839	0.0173903	5.82	5.38	5.87	5.87	5.76	5.77	5.38	5.38
ENSG00000121068.14	TBX2	0.44	8.13	0.00144344	0.0190686	8.28	7.84	8.3	8.3	8.25	8.26	7.93	7.75
ENSG00000150712.11	MTMR12	0.44	5.48	0.00157274	0.0199756	5.63	5.19	5.71	5.68	5.58	5.55	5.2	5.18
ENSG00000197119.13	SLC25A29	0.44	6.16	0.00184072	0.02167	6.3	5.87	6.42	6.29	6.22	6.28	5.88	5.86
ENSG00000261408.7	TEN1-CDK3	0.44	4.48	0.00194247	0.0224305	4.63	4.19	4.69	4.63	4.56	4.63	4.23	4.15
ENSG00000106400.12	ZNHIT1	0.44	6.02	0.00299841	0.0286607	6.17	5.73	6.28	6.23	6.06	6.11	5.76	5.71
ENSG00000171806.12	METTL18	0.44	3.63	0.0032211	0.0297392	3.78	3.34	3.71	3.81	3.81	3.79	3.31	3.36
ENSG00000156345.17	CDK20	0.44	4.59	0.00341805	0.0307854	4.74	4.3	4.72	4.77	4.62	4.82	4.34	4.26
ENSG00000176018.13	LYSMD3	0.44	4.96	0.0039211	0.0332697	5.11	4.67	5	5.06	5.2	5.16	4.61	4.73
ENSG00000197016.12	ZNF470	0.44	3.54	0.00446163	0.0360109	3.68	3.25	3.75	3.6	3.74	3.64	3.26	3.23
ENSG00000148082.10	SHC3	0.44	3.06	0.00458667	0.0365561	3.21	2.77	3.23	3.26	3.17	3.16	2.76	2.78
ENSG00000197841.15	ZNF181	0.44	3.96	0.00528126	0.0395739	4.11	3.67	4.05	4	4.2	4.17	3.66	3.68
ENSG00000151883.18	PARP8	0.44	4.52	0.00643965	0.0443763	4.67	4.23	4.63	4.52	4.76	4.76	4.26	4.19
ENSG00000109475.16	RPL34	0.44	8.78	0.00644478	0.0443906	8.93	8.49	8.8	8.83	9.09	9	8.47	8.51
ENSG00000136856.17	SLC2A8	0.44	2.69	0.00733273	0.04783	2.84	2.41	2.8	2.76	2.92	2.89	2.43	2.37
ENSG00000265681.7	RPL17	0.44	9.31	0.00796041	0.0501013	9.46	9.02	9.32	9.34	9.61	9.56	8.98	9.05
ENSG00000138495.6	COX17	0.44	3.09	0.00917524	0.0549649	3.24	2.81	3.15	3.28	3.29	3.24	2.9	2.7
ENSG00000019991.18	HGF	0.45	10.36	0.00044411	0.0106029	10.51	10.06	10.51	10.5	10.52	10.5	10.05	10.07
ENSG00000066654.14	THUMPD1	0.45	6.95	0.00047292	0.0110186	7.11	6.65	7.08	7.08	7.15	7.11	6.63	6.68
ENSG00000204231.10	RXRB	0.45	5.91	0.00057601	0.0119932	6.06	5.61	6.05	6.02	6.09	6.1	5.59	5.63
ENSG00000197217.13	ENTPD4	0.45	6.81	0.0007534	0.0137173	6.97	6.52	6.97	6.89	6.99	7.02	6.48	6.55
ENSG00000069966.18	GNB5	0.45	5.85	0.00100944	0.015907	6	5.55	5.92	5.98	6.06	6.02	5.56	5.54
ENSG00000122507.20	BBS9	0.45	4.64	0.00156738	0.0199249	4.79	4.35	4.83	4.81	4.8	4.71	4.38	4.32
ENSG00000164615.5	CAMLG	0.45	4.77	0.00229444	0.0248699	4.92	4.47	5	4.97	4.86	4.84	4.49	4.44
ENSG00000170242.17	USP47	0.45	7.03	0.00256307	0.0265504	7.18	6.73	7.28	7.27	7.1	7.08	6.75	6.71
ENSG00000103326.12	CAPN15	0.45	6.68	0.00283842	0.0277935	6.83	6.38	6.83	6.79	6.88	6.8	6.5	6.26
ENSG00000197608.11	ZNF841	0.45	4.39	0.00314656	0.0293811	4.54	4.1	4.65	4.52	4.53	4.45	4.09	4.1
ENSG00000106723.17	SPIN1	0.45	7.5	0.00322797	0.0297392	7.65	7.2	7.74	7.76	7.54	7.56	7.2	7.19
ENSG00000204859.13	ZBTB48	0.45	3.88	0.00349357	0.0311754	4.04	3.58	4.1	3.98	3.97	4.09	3.54	3.63
ENSG00000186222.4	BLOC1S4	0.45	3.88	0.00525466	0.0394537	4.03	3.58	4.09	4.1	3.89	4.03	3.52	3.63
ENSG00000146066.3	HIGD2A	0.45	6.22	0.00556275	0.0406076	6.37	5.92	6.48	6.49	6.22	6.29	5.9	5.94
ENSG00000168438.15	CDC40	0.45	5.43	0.00640541	0.0442456	5.58	5.13	5.72	5.62	5.45	5.5	5.07	5.19
ENSG00000101350.8	KIF3B	0.45	7.36	0.00661317	0.0449944	7.51	7.06	7.39	7.38	7.65	7.62	7.05	7.07
ENSG00000134852.15	CLOCK	0.45	5.71	0.00858707	0.0524415	5.86	5.41	5.98	6	5.73	5.73	5.41	5.41
ENSG00000126777.18	KTN1	0.46	8.72	0.00034715	0.0095463	8.88	8.41	8.87	8.86	8.91	8.86	8.41	8.42
ENSG00000133812.15	SBF2	0.46	6.19	0.00053379	0.0115651	6.34	5.88	6.38	6.37	6.35	6.28	5.87	5.9
ENSG00000119772.16	DNMT3A	0.46	6.59	0.00055882	0.0118225	6.74	6.28	6.69	6.72	6.74	6.8	6.31	6.25
ENSG00000169155.10	ZBTB43	0.46	5.8	0.00065066	0.0128115	5.96	5.49	5.95	5.89	5.95	6.02	5.47	5.51
ENSG00000164332.8	UBLCP1	0.46	6.68	0.00113029	0.0167661	6.83	6.37	6.77	6.76	6.89	6.9	6.35	6.39
ENSG00000138668.19	HNRNPD	0.46	8.62	0.00186387	0.0218594	8.78	8.32	8.81	8.86	8.71	8.73	8.4	8.24
ENSG00000183647.10	ZNF530	0.46	4.13	0.00223383	0.0245247	4.29	3.83	4.26	4.22	4.33	4.33	3.78	3.88
ENSG00000165156.15	ZHX1	0.46	6.72	0.00273892	0.0273363	6.88	6.42	6.99	6.96	6.8	6.77	6.44	6.39
ENSG00000196323.14	ZBTB44	0.46	5.2	0.00412436	0.0345022	5.36	4.9	5.26	5.25	5.47	5.44	4.89	4.91
ENSG00000141551.14	CSNK1D	0.46	8.57	0.00578735	0.0416628	8.73	8.27	8.88	8.82	8.58	8.63	8.29	8.24
ENSG00000171791.13	BCL2	0.46	4.28	0.00588613	0.0420625	4.43	3.97	4.3	4.36	4.55	4.5	4.01	3.93
ENSG00000114166.8	KAT2B	0.46	2.35	0.00628442	0.0438276	2.51	2.05	2.53	2.44	2.49	2.56	2.08	2.01
ENSG00000254772.10	EEF1G	0.46	10.5	0.0068028	0.0455972	10.65	10.2	10.51	10.54	10.78	10.79	10.2	10.19
ENSG00000085274.15	MYNN	0.46	5.29	0.00754501	0.0484736	5.45	4.98	5.6	5.52	5.35	5.3	4.95	5.02
ENSG00000174748.21	RPL15	0.46	9.1	0.0095933	0.0563772	9.24	8.79	9.12	9.09	9.37	9.4	8.76	8.82
ENSG00000007168.13	PAFAH1B1	0.47	7.24	0.00033478	0.0093808	7.4	6.93	7.42	7.43	7.4	7.36	6.94	6.92
ENSG00000100425.18	BRD1	0.47	5.63	0.00059419	0.0121797	5.79	5.32	5.78	5.81	5.79	5.78	5.38	5.26
ENSG00000134597.16	RBMX2	0.47	5.05	0.00072616	0.0135266	5.21	4.75	5.25	5.19	5.16	5.23	4.74	4.75
ENSG00000131437.15	KIF3A	0.47	5.61	0.00080692	0.0141164	5.77	5.29	5.74	5.85	5.76	5.72	5.26	5.33
ENSG00000110721.12	CHKA	0.47	5.1	0.00084345	0.0144997	5.25	4.79	5.28	5.2	5.27	5.27	4.74	4.83
ENSG00000134265.13	NAPG	0.47	5.78	0.00161718	0.0201523	5.94	5.47	6.05	5.96	5.89	5.85	5.49	5.46
ENSG00000149231.14	CCDC82	0.47	5.22	0.0017793	0.0213612	5.38	4.9	5.38	5.26	5.43	5.44	4.85	4.96
ENSG00000188283.11	ZNF383	0.47	4.14	0.00238687	0.0254716	4.3	3.83	4.39	4.32	4.25	4.23	3.79	3.86
ENSG00000113441.16	LNPEP	0.47	5.02	0.00258475	0.0266797	5.18	4.71	5.18	5.29	5.18	5.07	4.65	4.76
ENSG00000138604.10	GLCE	0.47	6.11	0.00259868	0.0267093	6.27	5.8	6.39	6.33	6.19	6.16	5.76	5.84
ENSG00000104852.15	SNRNP70	0.47	7.84	0.00267718	0.0270555	7.99	7.53	7.93	7.91	8.03	8.1	7.61	7.44
ENSG00000083290.20	ULK2	0.47	4.19	0.00277678	0.027487	4.35	3.88	4.42	4.39	4.26	4.33	3.83	3.94
ENSG00000137462.8	TLR2	0.47	3.79	0.00305097	0.0289042	3.95	3.48	4	3.88	3.94	3.97	3.4	3.55
ENSG00000113583.8	C5orf15	0.47	6.83	0.00376879	0.0324266	6.99	6.52	6.88	6.88	7.13	7.06	6.49	6.55
ENSG00000241685.10	ARPC1A	0.47	6.9	0.0042088	0.0348955	7.06	6.59	7.19	7.16	6.93	6.96	6.55	6.63
ENSG00000120963.12	ZNF706	0.47	6.36	0.00455575	0.0363936	6.51	6.05	6.44	6.36	6.64	6.61	6.06	6.03
ENSG00000132819.17	RBM38	0.47	4.74	0.00520249	0.0393294	4.89	4.43	4.95	4.99	4.79	4.83	4.53	4.32
ENSG00000184007.21	PTP4A2	0.47	7.51	0.00528842	0.0395867	7.67	7.2	7.79	7.81	7.55	7.54	7.2	7.19
ENSG00000011132.12	AC005954.1	0.47	4.33	0.00673689	0.0453465	4.48	4.03	4.65	4.51	4.35	4.43	4.05	4
ENSG00000177311.11	ZBTB38	0.48	6.3	0.00042907	0.0104557	6.46	5.98	6.46	6.5	6.47	6.4	5.97	6
ENSG00000107938.18	EDRF1	0.48	6.09	0.00063218	0.0126179	6.25	5.76	6.28	6.32	6.22	6.18	5.77	5.76
ENSG00000113595.15	TRIM23	0.48	4.91	0.00067876	0.0131505	5.07	4.59	5.07	5.12	5.03	5.06	4.56	4.61
ENSG00000138036.18	DYNC2LI1	0.48	4.3	0.00087286	0.0147405	4.46	3.99	4.45	4.45	4.48	4.45	3.98	3.98
ENSG00000186480.13	INSIG1	0.48	4.77	0.00088655	0.0148442	4.93	4.46	4.97	4.95	4.88	4.93	4.49	4.42
ENSG00000011523.14	CEP68	0.48	5.69	0.00098795	0.0158203	5.85	5.37	5.78	5.79	5.91	5.91	5.34	5.38
ENSG00000108799.13	EZH1	0.48	5.03	0.00123209	0.0174998	5.19	4.71	5.19	5.09	5.23	5.25	4.7	4.73
ENSG00000132680.11	KHDC4	0.48	7.55	0.00132266	0.0181172	7.71	7.23	7.73	7.58	7.76	7.77	7.21	7.26
ENSG00000130856.16	ZNF236	0.48	4.63	0.0014733	0.0192178	4.8	4.31	4.82	4.86	4.8	4.69	4.31	4.31
ENSG00000109606.13	DHX15	0.48	8.47	0.00160249	0.020063	8.63	8.15	8.72	8.71	8.54	8.54	8.14	8.16
ENSG00000100429.18	HDAC10	0.48	4.5	0.00310104	0.0291442	4.66	4.19	4.71	4.73	4.55	4.64	4.26	4.11
ENSG00000174080.11	CTSF	0.48	3.83	0.00374031	0.0323417	4	3.51	3.87	3.98	4.05	4.08	3.47	3.54
ENSG00000064309.14	CDON	0.48	4.89	0.00377825	0.0324293	5.05	4.56	4.98	4.93	5.15	5.16	4.53	4.6
ENSG00000170677.6	SOCS6	0.48	5.93	0.00414529	0.0345846	6.09	5.62	6.19	6.21	5.97	5.99	5.58	5.64
ENSG00000066629.17	EML1	0.48	4.83	0.00520955	0.0393623	4.99	4.51	4.89	4.86	5.1	5.11	4.51	4.51
ENSG00000063169.10	BICRA	0.48	4.21	0.00532581	0.0397852	4.37	3.9	4.34	4.31	4.43	4.4	4.04	3.75
ENSG00000105856.14	HBP1	0.48	6.09	0.00541917	0.0401096	6.25	5.77	6.11	6.14	6.36	6.38	5.75	5.79
ENSG00000085511.20	MAP3K4	0.48	4.54	0.00617156	0.0432148	4.7	4.23	4.8	4.82	4.62	4.56	4.28	4.18
ENSG00000058091.17	CDK14	0.48	3.93	0.00708985	0.0468269	4.09	3.61	3.92	4.07	4.2	4.18	3.59	3.62
ENSG00000163623.9	NKX6-1	0.48	2.81	0.00741802	0.0480533	2.98	2.5	3.04	2.97	2.93	2.92	2.61	2.37
ENSG00000266412.5	NCOA4	0.48	7.61	0.00823907	0.0511132	7.77	7.29	7.62	7.62	7.92	7.9	7.25	7.32
ENSG00000100650.15	SRSF5	0.49	8.04	0.00038872	0.0100318	8.2	7.7	8.25	8.15	8.17	8.23	7.69	7.72
ENSG00000124782.20	RREB1	0.49	5.76	0.00055199	0.0117871	5.92	5.44	5.86	5.9	5.97	5.97	5.45	5.43
ENSG00000156273.16	BACH1	0.49	7.03	0.00076132	0.0137398	7.19	6.7	7.26	7.25	7.13	7.11	6.68	6.71
ENSG00000171703.17	TCEA2	0.49	5.39	0.00077598	0.0138406	5.56	5.07	5.62	5.58	5.5	5.54	5.12	5.02
ENSG00000140416.21	TPM1	0.49	9.16	0.00091926	0.0151041	9.32	8.84	9.42	9.36	9.27	9.25	8.81	8.86
ENSG00000112592.14	TBP	0.49	4.58	0.00104731	0.0161611	4.75	4.26	4.67	4.8	4.76	4.77	4.28	4.23
ENSG00000204271.13	SPIN3	0.49	5.13	0.001311	0.018013	5.29	4.8	5.38	5.2	5.34	5.25	4.81	4.8
ENSG00000114904.13	NEK4	0.49	4.13	0.00273576	0.0273363	4.29	3.8	4.21	4.21	4.35	4.38	3.81	3.79
ENSG00000088448.14	ANKRD10	0.49	5.72	0.00293724	0.028321	5.88	5.4	5.8	5.76	5.98	6	5.38	5.41
ENSG00000134030.14	CTIF	0.49	6	0.00347277	0.0310855	6.16	5.67	6.28	6.26	6.02	6.07	5.69	5.64
ENSG00000269556.8	TMEM185A	0.49	4.12	0.00643023	0.0443536	4.29	3.8	4.42	4.37	4.18	4.17	3.76	3.84
ENSG00000038358.15	EDC4	0.49	7.07	0.00703829	0.0466387	7.23	6.74	7.39	7.34	7.03	7.16	6.77	6.71
ENSG00000126705.14	AHDC1	0.49	5.8	0.00857889	0.0524197	5.96	5.47	6.03	6.09	5.85	5.88	5.63	5.31
ENSG00000198862.14	LTN1	0.5	7	0.00028578	0.0088495	7.17	6.67	7.2	7.19	7.18	7.11	6.67	6.68
ENSG00000147548.17	NSD3	0.5	7.25	0.00032298	0.0093198	7.42	6.92	7.38	7.41	7.47	7.4	6.95	6.87
ENSG00000197724.11	PHF2	0.5	6.13	0.00036688	0.0097334	6.29	5.8	6.29	6.34	6.24	6.31	5.83	5.77
ENSG00000141002.20	TCF25	0.5	5.51	0.0004026	0.0102179	5.68	5.18	5.7	5.72	5.65	5.66	5.15	5.21
ENSG00000068745.15	IP6K2	0.5	5.91	0.00046751	0.0109453	6.08	5.58	6.12	6.04	6.04	6.11	5.53	5.62
ENSG00000099875.14	MKNK2	0.5	5.98	0.00062914	0.0125933	6.15	5.65	6.15	6.17	6.1	6.18	5.72	5.58
ENSG00000144711.16	IQSEC1	0.5	4.53	0.00079176	0.0139929	4.69	4.2	4.67	4.69	4.68	4.73	4.24	4.14
ENSG00000150593.18	PDCD4	0.5	6.86	0.0010894	0.0164474	7.03	6.53	7.11	7.11	6.93	6.96	6.54	6.51
ENSG00000164329.13	TENT2	0.5	6.37	0.00111663	0.0166827	6.54	6.04	6.47	6.45	6.61	6.62	6.01	6.07
ENSG00000130544.12	ZNF557	0.5	4.46	0.00209603	0.0235836	4.62	4.13	4.71	4.68	4.54	4.55	4.14	4.1
ENSG00000236287.8	ZBED5	0.5	6.41	0.00241675	0.0256583	6.58	6.08	6.71	6.65	6.5	6.46	6.11	6.05
ENSG00000074181.9	NOTCH3	0.5	6.31	0.00270606	0.0271503	6.47	5.98	6.57	6.57	6.35	6.41	6.05	5.92
ENSG00000087258.15	GNAO1	0.5	3.9	0.00276306	0.0274262	4.07	3.58	3.95	4.15	4.05	4.12	3.57	3.57
ENSG00000067900.8	ROCK1	0.5	7.19	0.0028842	0.0280126	7.36	6.86	7.48	7.47	7.27	7.22	6.86	6.86
ENSG00000112685.14	EXOC2	0.5	5.69	0.00549507	0.0404031	5.85	5.36	5.96	5.99	5.74	5.71	5.41	5.3
ENSG00000127914.16	AKAP9	0.5	6.31	0.0055358	0.0404971	6.47	5.97	6.57	6.61	6.46	6.26	5.99	5.96
ENSG00000166192.15	SENP8	0.5	2.43	0.00753064	0.0484736	2.6	2.1	2.6	2.63	2.67	2.48	2.18	2.01
ENSG00000163960.12	UBXN7	0.5	7.39	0.00754668	0.0484736	7.56	7.06	7.38	7.44	7.74	7.69	7.05	7.06
ENSG00000136193.17	SCRN1	0.5	9.32	0.0076367	0.0487415	9.49	8.98	9.63	9.65	9.33	9.34	8.99	8.97
ENSG00000157077.14	ZFYVE9	0.5	5.54	0.00766582	0.0488688	5.71	5.21	5.86	5.85	5.57	5.56	5.2	5.22
ENSG00000179085.7	DPM3	0.5	4.09	0.00928648	0.0554492	4.26	3.77	4.17	4.08	4.42	4.36	3.74	3.78
ENSG00000087157.19	PGS1	0.51	6.66	0.00024192	0.00808	6.84	6.32	6.83	6.83	6.79	6.88	6.34	6.31
ENSG00000166012.16	TAF1D	0.51	6.63	0.00032758	0.0093626	6.8	6.3	6.87	6.75	6.81	6.79	6.29	6.3
ENSG00000135341.18	MAP3K7	0.51	7.34	0.00039525	0.0100984	7.51	7	7.57	7.55	7.46	7.47	7.03	6.97
ENSG00000113971.20	NPHP3	0.51	6.33	0.00051511	0.0113918	6.5	5.99	6.48	6.41	6.57	6.53	5.99	5.98
ENSG00000196437.11	ZNF569	0.51	4.83	0.00065203	0.0128213	5	4.49	5.03	5.06	4.96	4.95	4.48	4.49
ENSG00000133704.10	IPO8	0.51	7.11	0.00093045	0.0152127	7.28	6.77	7.35	7.36	7.21	7.19	6.77	6.77
ENSG00000118058.21	KMT2A	0.51	6.42	0.00119764	0.0172698	6.59	6.08	6.49	6.56	6.72	6.58	6.11	6.04
ENSG00000152484.14	USP12	0.51	7.33	0.00122743	0.0174734	7.5	6.99	7.62	7.54	7.43	7.4	6.98	6.99
ENSG00000111581.10	NUP107	0.51	6.83	0.00158242	0.020019	7	6.49	6.9	6.91	7.1	7.08	6.46	6.52
ENSG00000145780.8	FEM1C	0.51	5.19	0.00178059	0.0213612	5.37	4.86	5.43	5.48	5.28	5.27	4.84	4.87
ENSG00000152104.12	PTPN14	0.51	7.23	0.00179159	0.0213646	7.4	6.89	7.27	7.35	7.55	7.44	6.89	6.89
ENSG00000135093.13	USP30	0.51	4.26	0.00195803	0.0225384	4.43	3.92	4.49	4.51	4.35	4.36	3.88	3.95
ENSG00000255302.4	EID1	0.51	7.72	0.00225946	0.0246753	7.89	7.38	8	8	7.8	7.77	7.38	7.38
ENSG00000007545.15	CRAMP1	0.51	6.26	0.00263351	0.0268578	6.43	5.92	6.53	6.54	6.29	6.36	5.94	5.9
ENSG00000204569.10	PPP1R10	0.51	7.46	0.00317853	0.0295088	7.63	7.12	7.76	7.75	7.5	7.53	7.13	7.12
ENSG00000119707.14	RBM25	0.51	8.36	0.00359194	0.0316611	8.53	8.02	8.69	8.61	8.41	8.41	8	8.04
ENSG00000119979.18	FAM45A	0.51	4.17	0.00390913	0.0332136	4.34	3.84	4.5	4.35	4.28	4.24	3.82	3.85
ENSG00000124225.16	PMEPA1	0.51	5.26	0.00602938	0.0426574	5.42	4.92	5.3	5.31	5.58	5.51	5	4.84
ENSG00000148399.13	DPH7	0.52	5.53	0.00030119	0.0091124	5.7	5.19	5.75	5.67	5.69	5.71	5.2	5.18
ENSG00000197223.11	C1D	0.52	5.07	0.00071682	0.0134561	5.25	4.73	5.18	5.28	5.28	5.24	4.66	4.78
ENSG00000100842.13	EFS	0.52	4.63	0.00121437	0.0174079	4.8	4.29	4.78	4.81	4.78	4.84	4.38	4.19
ENSG00000204852.15	TCTN1	0.52	5.29	0.00134565	0.0182186	5.46	4.95	5.57	5.52	5.37	5.4	4.97	4.93
ENSG00000159882.13	ZNF230	0.52	3.99	0.00176372	0.021295	4.16	3.65	4.21	4.21	4.1	4.13	3.57	3.72
ENSG00000115289.14	PCGF1	0.52	4.9	0.00240693	0.0256103	5.08	4.56	5.16	5.18	4.93	5.03	4.56	4.56
ENSG00000116001.16	TIA1	0.52	6.92	0.00288965	0.0280254	7.09	6.58	6.99	6.96	7.22	7.2	6.56	6.6
ENSG00000162585.17	FAAP20	0.52	4.93	0.00295177	0.0284226	5.1	4.59	5.02	5.09	5.14	5.17	4.72	4.45
ENSG00000178229.8	ZNF543	0.52	3.29	0.00374264	0.0323425	3.47	2.95	3.38	3.46	3.6	3.43	2.91	2.97
ENSG00000114857.18	NKTR	0.52	6.76	0.00502408	0.03865	6.93	6.42	6.82	6.77	7.09	7.04	6.44	6.39
ENSG00000186364.12	NUDT17	0.52	2.03	0.00822786	0.0510656	2.21	1.69	2.12	2.12	2.36	2.2	1.67	1.69
ENSG00000116128.11	BCL9	0.53	6.6	0.0001921	0.0073886	6.78	6.25	6.74	6.79	6.75	6.82	6.26	6.23
ENSG00000077254.14	USP33	0.53	7.2	0.00031402	0.009266	7.38	6.85	7.34	7.32	7.45	7.4	6.84	6.86
ENSG00000198933.9	TBKBP1	0.53	5.87	0.00081621	0.0142341	6.05	5.53	6.15	6.04	5.94	6.06	5.54	5.51
ENSG00000224470.8	ATXN1L	0.53	7.54	0.00093834	0.0152619	7.72	7.19	7.78	7.83	7.63	7.65	7.19	7.19
ENSG00000188994.13	ZNF292	0.53	6.26	0.00157701	0.0199948	6.43	5.9	6.34	6.35	6.58	6.46	5.93	5.87
ENSG00000125772.12	GPCPD1	0.53	3.88	0.00264103	0.0268578	4.06	3.54	4.16	4.13	4.02	3.95	3.49	3.57
ENSG00000099260.11	PALMD	0.53	2.84	0.00311428	0.0291584	3.02	2.5	3.02	3.07	2.91	3.07	2.49	2.49
ENSG00000078747.15	ITCH	0.53	6.89	0.00514805	0.0391219	7.06	6.54	7.2	7.2	6.94	6.9	6.48	6.59
ENSG00000160408.14	ST6GALNAC6	0.53	5.32	0.0064011	0.0442369	5.5	4.97	5.37	5.34	5.62	5.66	4.92	5.02
ENSG00000113211.5	PCDHB6	0.53	5.01	0.00729478	0.0477341	5.19	4.66	5.33	5.35	5.05	5.02	4.66	4.66
ENSG00000074590.13	NUAK1	0.53	6.12	0.00781247	0.0495315	6.29	5.76	6.12	6.15	6.44	6.46	5.72	5.8
ENSG00000145425.10	RPS3A	0.53	10.59	0.00935706	0.0556661	10.77	10.24	10.61	10.58	10.97	10.9	10.2	10.28
ENSG00000065243.20	PKN2	0.54	6.58	0.0001566	0.0068563	6.77	6.22	6.78	6.75	6.8	6.73	6.22	6.23
ENSG00000100722.20	ZC3H14	0.54	6.75	0.00022947	0.0079456	6.93	6.39	6.9	6.89	6.99	6.95	6.39	6.4
ENSG00000143622.11	RIT1	0.54	6.33	0.00025829	0.0083725	6.52	5.97	6.56	6.56	6.45	6.5	5.96	5.98
ENSG00000163728.11	TTC14	0.54	6.66	0.00028857	0.0088977	6.84	6.3	6.9	6.81	6.87	6.78	6.28	6.32
ENSG00000138767.13	CNOT6L	0.54	5.47	0.00036139	0.0096617	5.65	5.12	5.63	5.67	5.72	5.59	5.09	5.13
ENSG00000139168.8	ZCRB1	0.54	5.32	0.0003836	0.0099627	5.5	4.96	5.52	5.52	5.54	5.43	4.99	4.93
ENSG00000007392.16	LUC7L	0.54	7.04	0.00071907	0.0134809	7.21	6.68	7.33	7.25	7.12	7.16	6.7	6.66
ENSG00000105053.11	VRK3	0.54	4.52	0.00074756	0.0136962	4.7	4.16	4.71	4.79	4.68	4.63	4.15	4.16
ENSG00000144867.11	SRPRB	0.54	5.98	0.00086421	0.0146309	6.16	5.62	6.25	6.23	6.07	6.09	5.62	5.62
ENSG00000105443.15	CYTH2	0.54	7.78	0.0009908	0.0158485	7.96	7.42	8.07	8	7.84	7.93	7.46	7.39
ENSG00000164040.17	PGRMC2	0.54	7.23	0.00128368	0.0178532	7.41	6.87	7.5	7.51	7.31	7.31	6.86	6.87
ENSG00000157657.14	ZNF618	0.54	6.07	0.00147636	0.0192232	6.25	5.71	6.16	6.15	6.35	6.36	5.72	5.7
ENSG00000153207.15	AHCTF1	0.54	8.29	0.00359637	0.0316611	8.47	7.94	8.6	8.61	8.36	8.32	7.94	7.93
ENSG00000241489.8	AC244197.3	0.54	5.16	0.00411147	0.0344412	5.34	4.8	5.47	5.32	5.23	5.34	4.95	4.65
ENSG00000196670.13	ZFP62	0.54	5.5	0.00667563	0.0451649	5.68	5.13	5.51	5.54	5.81	5.85	5.12	5.15
ENSG00000182446.14	NPLOC4	0.54	8.2	0.00830129	0.0513454	8.38	7.83	8.56	8.54	8.17	8.25	7.85	7.81
ENSG00000131748.16	STARD3	0.55	5.87	0.00019772	0.0074296	6.05	5.5	6.09	6.03	6.04	6.05	5.54	5.47
ENSG00000154832.14	CXXC1	0.55	6.51	0.00024466	0.0081136	6.69	6.14	6.7	6.64	6.65	6.76	6.16	6.12
ENSG00000143952.20	VPS54	0.55	6.13	0.00033142	0.0093626	6.31	5.77	6.39	6.32	6.3	6.24	5.79	5.75
ENSG00000138375.12	SMARCAL1	0.55	5.07	0.00035397	0.0096282	5.26	4.71	5.28	5.22	5.27	5.25	4.76	4.66
ENSG00000213923.12	CSNK1E	0.55	6.78	0.0003569	0.0096617	6.97	6.42	7.02	7.03	6.89	6.93	6.42	6.42
ENSG00000205560.12	CPT1B	0.55	4.69	0.00074466	0.0136962	4.87	4.32	4.79	4.86	4.87	4.96	4.32	4.32
ENSG00000114573.10	ATP6V1A	0.55	6.35	0.00105897	0.016257	6.54	5.99	6.62	6.61	6.51	6.41	5.94	6.04
ENSG00000121903.14	ZSCAN20	0.55	3.96	0.00159194	0.0200291	4.14	3.59	4.24	4.16	4.03	4.13	3.58	3.61
ENSG00000114859.16	CLCN2	0.55	4.19	0.00189226	0.0221283	4.37	3.83	4.46	4.41	4.23	4.39	3.86	3.79
ENSG00000162980.17	ARL5A	0.55	6.27	0.00255055	0.0264775	6.45	5.9	6.55	6.59	6.33	6.33	5.89	5.92
ENSG00000177409.12	SAMD9L	0.55	4.93	0.00292487	0.0282582	5.11	4.56	5.05	4.95	5.26	5.18	4.55	4.58
ENSG00000172748.14	ZNF596	0.55	3.31	0.00302155	0.0287702	3.49	2.95	3.45	3.37	3.58	3.56	2.89	2.99
ENSG00000241697.5	TMEFF1	0.55	2.47	0.00741611	0.0480533	2.66	2.11	2.58	2.55	2.77	2.72	2.22	1.98
ENSG00000171811.14	CFAP46	0.55	1.49	0.00766144	0.0488687	1.68	1.14	1.66	1.77	1.6	1.67	1.22	1.03
ENSG00000101004.15	NINL	0.55	5.26	0.00834032	0.0514989	5.44	4.89	5.28	5.29	5.57	5.62	4.98	4.8
ENSG00000166483.11	WEE1	0.55	6.54	0.00934638	0.0556254	6.72	6.17	6.55	6.54	6.92	6.89	6.15	6.19
ENSG00000101654.17	RNMT	0.56	7.4	0.00014153	0.0066139	7.58	7.03	7.55	7.55	7.63	7.6	7.03	7.02
ENSG00000146083.12	RNF44	0.56	7.59	0.00031288	0.0092536	7.78	7.22	7.84	7.83	7.7	7.76	7.25	7.19
ENSG00000094880.11	CDC23	0.56	6.38	0.00032134	0.0093198	6.57	6.01	6.51	6.51	6.61	6.65	6.02	6
ENSG00000115368.10	WDR75	0.56	7.33	0.00035927	0.0096617	7.52	6.96	7.48	7.44	7.58	7.59	6.97	6.94
ENSG00000183793.13	NPIPA5	0.56	5.26	0.00045393	0.0107011	5.45	4.89	5.44	5.47	5.42	5.45	4.97	4.81
ENSG00000104691.15	UBXN8	0.56	5.25	0.00054658	0.0117314	5.44	4.88	5.49	5.49	5.41	5.37	4.83	4.93
ENSG00000150403.18	TMCO3	0.56	6.21	0.00072585	0.0135266	6.4	5.84	6.33	6.3	6.49	6.47	5.82	5.85
ENSG00000001629.10	ANKIB1	0.56	7.03	0.00089917	0.0149779	7.22	6.66	7.3	7.32	7.14	7.11	6.68	6.64
ENSG00000142002.17	DPP9	0.56	6.71	0.00137491	0.0184943	6.89	6.33	6.81	6.77	6.96	7.03	6.35	6.31
ENSG00000143845.15	ETNK2	0.56	4.74	0.00187189	0.0219123	4.93	4.37	4.82	4.84	5.04	5.02	4.33	4.4
ENSG00000144724.20	PTPRG	0.56	5.93	0.00206698	0.0233292	6.12	5.56	6.2	6.25	6.05	5.96	5.54	5.58
ENSG00000198728.10	LDB1	0.56	6.82	0.00219104	0.0242016	7.01	6.45	6.9	6.9	7.1	7.15	6.52	6.38
ENSG00000176248.9	ANAPC2	0.56	5.96	0.00310767	0.0291584	6.15	5.58	6.03	6	6.25	6.31	5.6	5.57
ENSG00000242612.7	DECR2	0.56	3.96	0.00335565	0.0304319	4.15	3.58	4.03	4.06	4.21	4.3	3.55	3.62
ENSG00000121653.11	MAPK8IP1	0.56	5.41	0.00524294	0.0394295	5.59	5.04	5.68	5.76	5.46	5.46	5.13	4.94
ENSG00000083750.12	RRAGB	0.56	5.12	0.00605376	0.0426915	5.3	4.74	5.15	5.15	5.47	5.44	4.72	4.76
ENSG00000158286.13	RNF207	0.56	2.19	0.00721096	0.0473822	2.38	1.84	2.51	2.46	2.23	2.31	1.84	1.81
ENSG00000166246.14	C16orf71	0.56	1.38	0.00936396	0.0556842	1.58	1.02	1.46	1.49	1.67	1.67	1.02	1.01
ENSG00000107560.12	RAB11FIP2	0.57	5.38	0.00015411	0.0068377	5.57	5	5.58	5.59	5.56	5.56	4.99	5.02
ENSG00000100938.17	GMPR2	0.57	6.22	0.00020268	0.0075051	6.41	5.84	6.37	6.37	6.47	6.43	5.82	5.86
ENSG00000154727.10	GABPA	0.57	6.17	0.00022273	0.0078382	6.37	5.8	6.33	6.31	6.42	6.4	5.8	5.8
ENSG00000147454.14	SLC25A37	0.57	7.15	0.00022645	0.0079267	7.34	6.77	7.42	7.34	7.27	7.33	6.75	6.79
ENSG00000183426.17	NPIPA1	0.57	5.5	0.00052363	0.0113918	5.69	5.12	5.65	5.63	5.69	5.78	5.18	5.07
ENSG00000215440.12	NPEPL1	0.57	5.39	0.00056227	0.0118435	5.58	5.01	5.66	5.61	5.48	5.57	5.06	4.96
ENSG00000162775.16	RBM15	0.57	4.59	0.00065829	0.012857	4.78	4.21	4.82	4.81	4.7	4.79	4.27	4.15
ENSG00000065802.12	ASB1	0.57	7.18	0.00087834	0.0147839	7.37	6.8	7.29	7.27	7.43	7.5	6.81	6.8
ENSG00000118508.5	RAB32	0.57	4.49	0.00088353	0.0148442	4.68	4.11	4.65	4.6	4.78	4.69	4.15	4.07
ENSG00000188895.11	MSL1	0.57	7.39	0.00189827	0.0221317	7.58	7.01	7.69	7.71	7.46	7.46	7.03	6.98
ENSG00000087266.17	SH3BP2	0.57	6.4	0.00269259	0.0271356	6.59	6.02	6.54	6.39	6.68	6.74	6.02	6.02
ENSG00000152454.4	ZNF256	0.57	3.45	0.00334534	0.0303915	3.64	3.07	3.57	3.55	3.71	3.71	2.95	3.18
ENSG00000075651.16	PLD1	0.57	3.73	0.00482304	0.0377361	3.92	3.35	3.89	3.77	4.02	4.01	3.21	3.47
ENSG00000141542.11	RAB40B	0.57	2.92	0.00754735	0.0484736	3.11	2.54	3.01	2.96	3.27	3.21	2.61	2.46
ENSG00000100129.18	EIF3L	0.58	8.06	0.00013588	0.0065709	8.25	7.67	8.23	8.21	8.28	8.29	7.68	7.67
ENSG00000163848.19	ZNF148	0.58	6.29	0.0001473	0.0067177	6.49	5.9	6.53	6.51	6.48	6.43	5.92	5.89
ENSG00000050748.17	MAPK9	0.58	5.29	0.00032372	0.0093198	5.48	4.9	5.42	5.46	5.49	5.55	4.89	4.92
ENSG00000177125.5	ZBTB34	0.58	5.55	0.00055307	0.0117871	5.75	5.17	5.83	5.81	5.69	5.66	5.16	5.17
ENSG00000112218.9	GPR63	0.58	3.49	0.00093216	0.0152127	3.69	3.11	3.68	3.65	3.74	3.68	3.16	3.06
ENSG00000197380.11	DACT3	0.58	6.03	0.00103267	0.016023	6.22	5.64	6.13	6.12	6.32	6.32	5.65	5.64
ENSG00000196345.13	ZKSCAN7	0.58	3.58	0.00122043	0.0174586	3.77	3.2	3.77	3.68	3.79	3.85	3.23	3.17
ENSG00000166889.14	PATL1	0.58	6.75	0.00122519	0.0174586	6.95	6.37	7.06	7.04	6.82	6.86	6.41	6.32
ENSG00000179364.13	PACS2	0.58	6.1	0.00130786	0.018013	6.29	5.71	6.2	6.17	6.36	6.43	5.72	5.7
ENSG00000131067.17	GGT7	0.58	5.47	0.00146814	0.0192024	5.67	5.08	5.75	5.78	5.52	5.62	5.11	5.06
ENSG00000167685.15	ZNF444	0.58	5.31	0.00185218	0.0217871	5.51	4.93	5.62	5.61	5.36	5.44	4.96	4.89
ENSG00000214654.8	B3GNT10	0.58	3.16	0.00246296	0.0259118	3.36	2.78	3.44	3.42	3.31	3.23	2.76	2.79
ENSG00000111860.14	CEP85L	0.58	3.03	0.00310884	0.0291584	3.23	2.66	3.23	3.08	3.34	3.24	2.61	2.68
ENSG00000055211.14	GINM1	0.58	4.18	0.00414818	0.0345888	4.37	3.8	4.29	4.2	4.54	4.45	3.79	3.8
ENSG00000181045.15	SLC26A11	0.58	5.83	0.00653956	0.0447879	6.02	5.45	6.19	6.16	5.85	5.88	5.54	5.36
ENSG00000139946.10	PELI2	0.58	3.59	0.0075337	0.0484736	3.79	3.21	3.66	3.62	3.92	3.93	3.29	3.11
ENSG00000170234.13	PWWP2A	0.58	5.18	0.00776937	0.0493183	5.38	4.8	5.57	5.54	5.2	5.2	4.8	4.79
ENSG00000087586.17	AURKA	0.58	5.48	0.00813136	0.0507055	5.67	5.09	5.51	5.47	5.84	5.86	5.1	5.08
ENSG00000139324.12	TMTC3	0.58	5.76	0.00853564	0.0522993	5.96	5.37	5.81	5.74	6.17	6.1	5.33	5.41
ENSG00000181555.20	SETD2	0.59	6.4	0.00016334	0.0070034	6.6	6.01	6.63	6.65	6.6	6.53	5.98	6.03
ENSG00000124380.11	SNRNP27	0.59	5.48	0.00016496	0.0070041	5.68	5.09	5.72	5.67	5.7	5.63	5.09	5.09
ENSG00000137185.12	ZSCAN9	0.59	4.92	0.00032618	0.0093603	5.12	4.53	5.12	5.07	5.1	5.17	4.47	4.58
ENSG00000163902.12	RPN1	0.59	7.92	0.00044824	0.0106609	8.12	7.53	8.18	8.2	8.02	8.06	7.53	7.53
ENSG00000104343.20	UBE2W	0.59	5.16	0.00049669	0.0112205	5.36	4.78	5.36	5.29	5.42	5.36	4.7	4.85
ENSG00000167378.8	IRGQ	0.59	5.77	0.00076611	0.0138091	5.96	5.38	6.06	6.03	5.85	5.9	5.4	5.35
ENSG00000171467.16	ZNF318	0.59	6.11	0.00077634	0.0138406	6.3	5.71	6.21	6.22	6.42	6.37	5.74	5.69
ENSG00000214063.11	TSPAN4	0.59	5.04	0.00093161	0.0152127	5.24	4.65	5.25	5.09	5.26	5.34	4.67	4.63
ENSG00000162066.15	AMDHD2	0.59	5	0.00169679	0.020786	5.2	4.61	5.11	5.08	5.31	5.29	4.67	4.55
ENSG00000125733.18	TRIP10	0.59	5.19	0.00259696	0.0267093	5.39	4.8	5.26	5.26	5.53	5.5	4.79	4.8
ENSG00000218891.5	ZNF579	0.59	3.99	0.00278786	0.0275273	4.19	3.6	4.23	4.22	4.18	4.12	3.76	3.43
ENSG00000267680.5	ZNF224	0.6	5.81	0.00032954	0.0093626	6.01	5.4	6.09	6.03	5.96	5.95	5.35	5.46
ENSG00000151553.15	FAM160B1	0.6	5.4	0.00033101	0.0093626	5.6	5	5.56	5.53	5.61	5.68	4.96	5.03
ENSG00000131849.12	ZNF132	0.6	3.94	0.00049453	0.0112205	4.14	3.54	4.09	4.13	4.17	4.17	3.55	3.52
ENSG00000169733.12	RFNG	0.6	6.07	0.00054709	0.0117314	6.27	5.67	6.37	6.34	6.17	6.21	5.68	5.67
ENSG00000088367.22	EPB41L1	0.6	5.26	0.00054865	0.0117446	5.46	4.86	5.39	5.42	5.49	5.54	4.93	4.79
ENSG00000204524.7	ZNF805	0.6	4.21	0.0006414	0.0127156	4.41	3.82	4.47	4.46	4.35	4.36	3.84	3.79
ENSG00000107957.16	SH3PXD2A	0.6	6.52	0.00074656	0.0136962	6.71	6.12	6.78	6.84	6.62	6.62	6.12	6.11
ENSG00000188707.6	ZBED6CL	0.6	2.89	0.00113125	0.0167661	3.09	2.5	3.08	3.04	3.14	3.1	2.51	2.47
ENSG00000177169.10	ULK1	0.6	6.84	0.00121681	0.0174249	7.04	6.44	6.92	6.94	7.14	7.14	6.5	6.37
ENSG00000120686.12	UFM1	0.6	6.52	0.00155793	0.0198571	6.72	6.12	6.63	6.57	6.87	6.81	6.09	6.14
ENSG00000064995.17	TAF11	0.6	6.08	0.00181111	0.021496	6.28	5.67	6.42	6.38	6.16	6.15	5.63	5.72
ENSG00000162738.6	VANGL2	0.6	6.52	0.001829	0.0216317	6.72	6.12	6.59	6.59	6.81	6.88	6.13	6.1
ENSG00000182979.18	MTA1	0.6	7.1	0.00280307	0.0276341	7.29	6.69	7.39	7.46	7.15	7.18	6.78	6.6
ENSG00000173068.18	BNC2	0.6	4.47	0.00315592	0.0293811	4.66	4.06	4.78	4.81	4.56	4.51	4.04	4.09
ENSG00000140280.14	LYSMD2	0.6	3.72	0.00355398	0.0314626	3.92	3.33	4.01	4.06	3.87	3.74	3.3	3.35
ENSG00000165699.14	TSC1	0.6	6.56	0.00495926	0.03831	6.76	6.17	6.62	6.57	6.93	6.92	6.16	6.17
ENSG00000166225.8	FRS2	0.6	6.59	0.00572636	0.0413691	6.79	6.19	6.96	6.97	6.62	6.62	6.14	6.23
ENSG00000198625.13	MDM4	0.6	6.53	0.00603264	0.0426574	6.73	6.12	6.6	6.52	6.92	6.88	6.06	6.19
ENSG00000278599.5	TBC1D3E	0.6	0.96	0.00645642	0.0444496	1.18	0.58	1.21	1.24	1.05	1.17	0.59	0.54
ENSG00000165802.22	NSMF	0.6	5.82	0.00707922	0.0468131	6.03	5.43	6.2	6.2	5.79	5.91	5.48	5.37
ENSG00000132406.12	TMEM128	0.6	4.8	0.00974977	0.0568815	5	4.39	4.86	4.77	5.24	5.11	4.35	4.44
ENSG00000113384.14	GOLPH3	0.61	6.59	9.2854e-05	0.0056303	6.79	6.18	6.78	6.75	6.82	6.82	6.2	6.16
ENSG00000114770.17	ABCC5	0.61	6.92	0.00011472	0.0061574	7.12	6.51	7.18	7.08	7.09	7.15	6.5	6.52
ENSG00000100941.9	PNN	0.61	7.97	0.00013364	0.0065598	8.17	7.56	8.18	8.1	8.18	8.23	7.55	7.57
ENSG00000197948.11	FCHSD1	0.61	5.7	0.00023007	0.0079456	5.91	5.29	5.87	5.84	5.92	5.99	5.29	5.28
ENSG00000110367.13	DDX6	0.61	6.87	0.00036648	0.0097334	7.07	6.46	7.16	7.13	7	6.99	6.45	6.47
ENSG00000221926.12	TRIM16	0.61	5.76	0.00043309	0.0104942	5.96	5.35	6.03	6.04	5.87	5.91	5.31	5.39
ENSG00000185344.14	ATP6V0A2	0.61	6.91	0.0004862	0.0111585	7.12	6.5	7.05	7	7.19	7.22	6.5	6.51
ENSG00000113140.11	SPARC	0.61	10.88	0.00067646	0.0131234	11.08	10.47	11.2	11.14	10.99	10.98	10.45	10.49
ENSG00000188818.12	ZDHHC11	0.61	4.77	0.00105216	0.0162039	4.97	4.37	5.05	5.06	4.87	4.88	4.32	4.4
ENSG00000083857.14	FAT1	0.61	7.03	0.00147904	0.0192408	7.23	6.62	7.14	7.13	7.44	7.21	6.64	6.61
ENSG00000137504.13	CREBZF	0.61	6.03	0.00163476	0.0202487	6.23	5.62	6.13	6.09	6.35	6.37	5.63	5.61
ENSG00000160345.13	C9orf116	0.61	2.93	0.00191369	0.0222578	3.14	2.54	3.1	3.14	3.13	3.18	2.64	2.42
ENSG00000251349.3	MSANTD3-TMEFF1	0.61	4.29	0.00432174	0.0354848	4.5	3.89	4.31	4.41	4.62	4.65	3.88	3.89
ENSG00000196678.14	ERI2	0.61	5.11	0.00513784	0.0390853	5.31	4.71	5.16	5.14	5.46	5.49	4.7	4.72
ENSG00000166145.14	SPINT1	0.61	1.77	0.00945194	0.0558997	1.98	1.38	2.09	2.12	1.8	1.87	1.43	1.3
ENSG00000119682.17	AREL1	0.62	7.47	0.00036739	0.0097334	7.68	7.06	7.76	7.76	7.59	7.6	7.06	7.06
ENSG00000066135.13	KDM4A	0.62	6.42	0.0004283	0.0104557	6.62	6	6.54	6.54	6.7	6.71	6	6.01
ENSG00000136682.14	CBWD2	0.62	4.98	0.00043961	0.0105827	5.19	4.56	5.19	5.09	5.19	5.26	4.51	4.62
ENSG00000183735.10	TBK1	0.62	6.01	0.00061011	0.0122973	6.22	5.6	6.34	6.27	6.16	6.1	5.59	5.61
ENSG00000197008.9	ZNF138	0.62	3.43	0.00069172	0.0132452	3.63	3.02	3.69	3.64	3.59	3.61	2.98	3.05
ENSG00000198740.8	ZNF652	0.62	5.08	0.00119041	0.0172133	5.29	4.66	5.16	5.2	5.4	5.38	4.66	4.67
ENSG00000153208.16	MERTK	0.62	3.71	0.00133547	0.0181762	3.92	3.3	3.92	3.77	3.96	4	3.28	3.31
ENSG00000187764.11	SEMA4D	0.62	2.55	0.00276621	0.0274379	2.77	2.15	2.7	2.89	2.65	2.8	2.17	2.11
ENSG00000185658.13	BRWD1	0.62	6.58	0.00318556	0.0295552	6.79	6.17	6.95	6.94	6.68	6.59	6.17	6.17
ENSG00000162104.10	ADCY9	0.62	4.05	0.00673185	0.0453336	4.25	3.64	4.35	4.47	4.14	4.05	3.66	3.6
ENSG00000138095.19	LRPPRC	0.62	8.36	0.00925632	0.0553329	8.57	7.95	8.79	8.78	8.37	8.36	7.94	7.95
ENSG00000070367.16	EXOC5	0.63	7.04	6.9454e-05	0.0051592	7.25	6.62	7.24	7.24	7.29	7.21	6.63	6.61
ENSG00000114098.17	ARMC8	0.63	5.89	0.00010173	0.0058582	6.1	5.47	6.1	6.06	6.14	6.12	5.44	5.5
ENSG00000205189.12	ZBTB10	0.63	5.54	0.0001389	0.0066139	5.75	5.12	5.76	5.81	5.75	5.69	5.12	5.12
ENSG00000168118.11	RAB4A	0.63	5.18	0.00014688	0.0067177	5.39	4.77	5.4	5.45	5.38	5.35	4.75	4.78
ENSG00000023287.13	RB1CC1	0.63	7.28	0.00068402	0.0131665	7.49	6.87	7.59	7.6	7.42	7.36	6.87	6.86
ENSG00000196793.13	ZNF239	0.63	3.49	0.00175547	0.0212356	3.7	3.07	3.74	3.79	3.53	3.72	3.06	3.07
ENSG00000128000.16	ZNF780B	0.63	5.22	0.00204538	0.0231576	5.44	4.8	5.33	5.31	5.64	5.47	4.77	4.83
ENSG00000064547.14	LPAR2	0.63	3.38	0.00264315	0.0268578	3.6	2.97	3.49	3.61	3.57	3.7	3.09	2.83
ENSG00000196208.14	GREB1	0.63	3.16	0.00264969	0.0268902	3.37	2.75	3.23	3.32	3.49	3.45	2.78	2.7
ENSG00000115548.17	KDM3A	0.63	7.09	0.00301876	0.0287702	7.3	6.68	7.47	7.44	7.15	7.14	6.65	6.7
ENSG00000178882.14	RFLNA	0.63	1.38	0.00364404	0.0318383	1.6	0.97	1.64	1.62	1.51	1.58	0.89	1.02
ENSG00000180233.11	ZNRF2	0.63	4.76	0.00637848	0.0441859	4.96	4.34	5.16	5.12	4.77	4.81	4.34	4.34
ENSG00000197381.16	ADARB1	0.63	2.51	0.00638481	0.0442086	2.72	2.1	2.88	2.84	2.6	2.56	2.06	2.13
ENSG00000164039.15	BDH2	0.63	6.09	0.00721261	0.0473822	6.3	5.66	6.14	6.07	6.5	6.48	5.67	5.66
ENSG00000120327.6	PCDHB14	0.64	4.55	0.00020988	0.0076231	4.77	4.12	4.76	4.8	4.8	4.71	4.12	4.13
ENSG00000154545.16	MAGED4	0.64	5.56	0.00023105	0.0079456	5.78	5.13	5.82	5.85	5.7	5.72	5.13	5.13
ENSG00000117500.13	TMED5	0.64	7	0.00029928	0.0090735	7.21	6.57	7.12	7.14	7.29	7.28	6.56	6.59
ENSG00000132646.11	PCNA	0.64	6.39	0.00041716	0.0103341	6.6	5.96	6.52	6.5	6.7	6.68	5.97	5.94
ENSG00000161970.15	RPL26	0.64	8.6	0.00060451	0.0122524	8.81	8.17	8.71	8.71	8.94	8.88	8.17	8.17
ENSG00000185219.17	ZNF445	0.64	5.42	0.00066212	0.0128971	5.63	5	5.57	5.51	5.72	5.73	4.97	5.02
ENSG00000187243.16	MAGED4B	0.64	4.97	0.00076117	0.0137398	5.18	4.55	5.27	5.28	5.06	5.13	4.58	4.52
ENSG00000121073.14	SLC35B1	0.64	6.63	0.00080117	0.0140733	6.84	6.2	6.96	6.94	6.7	6.76	6.19	6.21
ENSG00000170638.9	TRABD	0.64	4.17	0.00102757	0.0159956	4.38	3.74	4.32	4.43	4.37	4.41	3.87	3.61
ENSG00000232040.3	ZBED9	0.64	3.5	0.00278001	0.0275003	3.72	3.08	3.57	3.63	3.86	3.81	3.11	3.04
ENSG00000146067.16	FAM193B	0.64	5.67	0.00310415	0.0291545	5.88	5.25	5.77	5.72	5.97	6.08	5.32	5.18
ENSG00000136197.12	C7orf25	0.64	2.02	0.0034863	0.0311681	2.24	1.6	2.24	2.36	2.09	2.23	1.64	1.55
ENSG00000197050.11	ZNF420	0.64	4.79	0.00473147	0.0372857	5	4.37	5.2	5.12	4.88	4.82	4.31	4.42
ENSG00000138463.9	SLC49A4	0.64	4.11	0.00554547	0.0405269	4.33	3.68	4.19	4.15	4.5	4.47	3.76	3.61
ENSG00000168758.11	SEMA4C	0.64	6.92	0.00762098	0.0487178	7.13	6.49	7.33	7.34	6.88	6.97	6.5	6.47
ENSG00000129968.15	ABHD17A	0.64	6.39	0.00838343	0.051699	6.61	5.97	6.46	6.4	6.77	6.79	6.13	5.81
ENSG00000168280.17	KIF5C	0.64	6.58	0.00848437	0.0520777	6.8	6.16	7.01	7	6.62	6.57	6.19	6.12
ENSG00000103978.15	TMEM87A	0.64	6.22	0.00938618	0.0557478	6.43	5.8	6.63	6.65	6.22	6.22	5.76	5.84
ENSG00000176887.7	SOX11	0.65	6.74	0.00014146	0.0066139	6.96	6.3	6.96	6.97	6.95	6.94	6.39	6.21
ENSG00000073614.12	KDM5A	0.65	7.27	0.00015042	0.0068024	7.49	6.84	7.41	7.45	7.57	7.5	6.84	6.83
ENSG00000144036.15	EXOC6B	0.65	5.09	0.00036108	0.0096617	5.3	4.66	5.36	5.39	5.24	5.22	4.66	4.65
ENSG00000095397.14	WHRN	0.65	3.06	0.00128297	0.0178532	3.28	2.64	3.36	3.32	3.17	3.27	2.69	2.58
ENSG00000006715.16	VPS41	0.65	7.43	0.0028163	0.0276892	7.64	7	7.48	7.49	7.84	7.77	7	6.99
ENSG00000115993.13	TRAK2	0.65	6.57	0.00346554	0.03104	6.78	6.13	6.94	6.96	6.65	6.58	6.15	6.12
ENSG00000174307.6	PHLDA3	0.65	1.76	0.00417484	0.0347295	1.99	1.34	1.84	2.05	1.98	2.05	1.23	1.42
ENSG00000205138.3	SDHAF1	0.65	2.93	0.00666503	0.0451143	3.15	2.5	3	3.03	3.16	3.38	2.59	2.4
ENSG00000185304.15	RGPD2	0.65	2.07	0.00978737	0.057032	2.29	1.65	2.42	2.15	2.41	2.16	1.81	1.47
ENSG00000089916.17	GPATCH2L	0.66	7.35	4.9071e-05	0.0051592	7.57	6.92	7.56	7.59	7.6	7.54	6.91	6.93
ENSG00000147419.18	CCDC25	0.66	5.93	5.393e-05	0.0051592	6.15	5.5	6.17	6.15	6.13	6.14	5.5	5.49
ENSG00000047644.18	WWC3	0.66	5.88	9.0871e-05	0.0056038	6.1	5.45	6.06	6.11	6.11	6.13	5.49	5.4
ENSG00000181450.17	ZNF678	0.66	4.59	0.00029604	0.009051	4.82	4.15	4.81	4.73	4.9	4.82	4.14	4.17
ENSG00000123636.18	BAZ2B	0.66	6.04	0.00034702	0.0095463	6.26	5.59	6.33	6.35	6.18	6.17	5.56	5.63
ENSG00000143434.15	SEMA6C	0.66	3.51	0.00049582	0.0112205	3.73	3.08	3.77	3.72	3.69	3.75	3.13	3.03
ENSG00000187605.15	TET3	0.66	6.42	0.00100827	0.015907	6.64	5.97	6.49	6.57	6.78	6.72	6.03	5.92
ENSG00000215717.6	TMEM167B	0.66	5.09	0.00146669	0.0192008	5.31	4.65	5.2	5.17	5.44	5.42	4.63	4.67
ENSG00000139636.15	LMBR1L	0.66	5.44	0.00385796	0.0329656	5.66	5	5.85	5.81	5.48	5.51	5	4.99
ENSG00000178096.9	BOLA1	0.66	3.58	0.00883476	0.0535704	3.8	3.15	3.99	3.95	3.62	3.62	3.27	3.02
ENSG00000158161.16	EYA3	0.67	6.58	4.2244e-05	0.0048587	6.8	6.13	6.79	6.78	6.81	6.82	6.15	6.12
ENSG00000107036.12	RIC1	0.67	6.03	5.9418e-05	0.0051592	6.26	5.59	6.28	6.28	6.23	6.23	5.57	5.6
ENSG00000242802.9	AP5Z1	0.67	6.52	0.00012114	0.0062655	6.74	6.07	6.76	6.74	6.71	6.74	6.15	5.98
ENSG00000082014.16	SMARCD3	0.67	4.42	0.00015392	0.0068377	4.65	3.99	4.67	4.62	4.67	4.63	3.99	3.97
ENSG00000108848.16	LUC7L3	0.67	8.59	0.00049421	0.0112205	8.81	8.14	8.77	8.67	8.9	8.92	8.15	8.13
ENSG00000214029.5	ZNF891	0.67	4.21	0.00100813	0.015907	4.43	3.77	4.37	4.3	4.55	4.52	3.79	3.74
ENSG00000010322.16	NISCH	0.67	6.25	0.0010287	0.0159956	6.48	5.8	6.38	6.33	6.56	6.64	5.8	5.81
ENSG00000157152.17	SYN2	0.67	2.88	0.00108665	0.0164474	3.11	2.44	3.06	3.01	3.16	3.18	2.4	2.45
ENSG00000161682.14	FAM171A2	0.67	4.45	0.00130466	0.018013	4.67	4	4.73	4.8	4.52	4.62	4.08	3.92
ENSG00000186501.14	TMEM222	0.67	5.75	0.00141417	0.0188539	5.98	5.31	6.1	6.1	5.79	5.92	5.32	5.3
ENSG00000165698.16	SPACA9	0.67	3.03	0.00312216	0.0291912	3.25	2.59	3.19	3.07	3.36	3.38	2.64	2.53
ENSG00000285437.1	POLR2J3	0.67	3.52	0.00350358	0.0312071	3.74	3.08	3.85	3.74	3.66	3.72	2.87	3.26
ENSG00000133393.13	FOPNL	0.67	5.52	0.00376304	0.0324231	5.74	5.08	5.92	5.88	5.63	5.52	5.08	5.07
ENSG00000187742.14	SECISBP2	0.68	6.18	5.5399e-05	0.0051592	6.4	5.72	6.39	6.36	6.44	6.42	5.71	5.74
ENSG00000166860.3	ZBTB39	0.68	5.95	0.00012223	0.0062655	6.18	5.5	6.21	6.22	6.1	6.21	5.55	5.45
ENSG00000136490.9	LIMD2	0.68	7.11	0.00016578	0.0070041	7.34	6.66	7.4	7.41	7.28	7.27	6.7	6.61
ENSG00000099308.10	MAST3	0.68	4.21	0.00024929	0.0081744	4.44	3.76	4.44	4.41	4.39	4.5	3.79	3.72
ENSG00000173889.16	PHC3	0.68	6.06	0.00028989	0.0089194	6.29	5.61	6.27	6.17	6.42	6.31	5.59	5.63
ENSG00000134874.17	DZIP1	0.68	6.46	0.00040336	0.0102193	6.69	6	6.6	6.58	6.81	6.77	6.02	5.99
ENSG00000140104.14	CLBA1	0.68	4.93	0.00057933	0.012005	5.16	4.48	5.1	5.03	5.25	5.25	4.5	4.46
ENSG00000274933.5	TBC1D3I	0.68	2.74	0.00141948	0.0188813	2.96	2.29	3.01	2.87	2.92	3.05	2.36	2.2
ENSG00000259529.2	AL136295.5	0.68	4.56	0.00313725	0.0293133	4.79	4.12	4.69	4.63	4.84	5.01	4.04	4.19
ENSG00000100523.14	DDHD1	0.68	6.32	0.00328352	0.0300598	6.55	5.88	6.71	6.73	6.41	6.35	5.89	5.86
ENSG00000159714.11	ZDHHC1	0.68	3.35	0.00434868	0.035565	3.57	2.9	3.69	3.75	3.4	3.44	2.97	2.82
ENSG00000184743.12	ATL3	0.68	6.38	0.00766821	0.0488688	6.61	5.93	6.41	6.38	6.83	6.82	5.91	5.94
ENSG00000162616.9	DNAJB4	0.68	5.05	0.00962873	0.0565624	5.27	4.59	5.54	5.43	5.1	5.02	4.55	4.64
ENSG00000198040.10	ZNF84	0.69	7.03	7.3899e-05	0.0051983	7.26	6.57	7.26	7.19	7.32	7.27	6.56	6.59
ENSG00000124532.14	MRS2	0.69	5.28	7.6546e-05	0.0051983	5.51	4.83	5.47	5.5	5.56	5.52	4.83	4.81
ENSG00000151651.16	ADAM8	0.69	3.28	0.00088626	0.0148442	3.5	2.83	3.48	3.39	3.57	3.58	2.85	2.79
ENSG00000169629.11	RGPD8	0.69	4.25	0.00089375	0.0149048	4.49	3.8	4.59	4.55	4.47	4.33	3.77	3.82
ENSG00000117245.12	KIF17	0.69	2	0.00177047	0.0213104	2.23	1.55	2.16	2.18	2.24	2.32	1.6	1.48
ENSG00000136002.18	ARHGEF4	0.69	1.69	0.00397051	0.0335906	1.94	1.25	2	1.99	1.72	1.99	1.21	1.26
ENSG00000188070.9	C11orf95	0.7	5.64	8.8513e-05	0.0055578	5.87	5.17	5.8	5.88	5.9	5.9	5.2	5.13
ENSG00000105136.20	ZNF419	0.7	4.66	0.00027723	0.0087277	4.89	4.2	4.99	4.85	4.9	4.83	4.15	4.24
ENSG00000137996.12	RTCA	0.7	5.12	0.00040753	0.0102787	5.36	4.66	5.37	5.49	5.33	5.23	4.68	4.64
ENSG00000125730.16	C3	0.7	4.89	0.0006635	0.0129066	5.12	4.43	5.27	5	5.13	5.09	4.48	4.38
ENSG00000152520.14	PAN3	0.7	6.16	0.00116571	0.0170641	6.39	5.7	6.27	6.25	6.54	6.52	5.72	5.67
ENSG00000257591.5	ZNF625	0.7	1.78	0.00141704	0.0188748	2.02	1.33	2.09	2	2	1.97	1.33	1.31
ENSG00000162437.14	RAVER2	0.7	4.98	0.00186444	0.0218594	5.21	4.52	5.09	5.06	5.31	5.4	4.52	4.51
ENSG00000137177.20	KIF13A	0.7	6.02	0.00217242	0.0241173	6.26	5.55	6.4	6.44	6.12	6.08	5.58	5.53
ENSG00000073464.12	CLCN4	0.7	3.93	0.00245201	0.0258809	4.17	3.47	4	4.05	4.3	4.3	3.48	3.45
ENSG00000124613.8	ZNF391	0.7	1.83	0.00325665	0.0299083	2.07	1.38	2.04	1.96	2.08	2.16	1.5	1.23
ENSG00000270170.2	NCBP2AS2	0.7	4.19	0.00420799	0.0348955	4.43	3.73	4.26	4.28	4.55	4.63	3.81	3.64
ENSG00000106236.4	NPTX2	0.7	2.4	0.00437909	0.0356527	2.64	1.94	2.69	2.82	2.46	2.58	2.05	1.82
ENSG00000143033.18	MTF2	0.7	5.83	0.00512905	0.0390595	6.06	5.37	6.25	6.26	5.86	5.86	5.37	5.35
ENSG00000275993.2	SIK1B	0.7	2.37	0.00569152	0.0411585	2.61	1.92	2.64	2.85	2.48	2.45	1.84	1.97
ENSG00000196576.15	PLXNB2	0.7	6.64	0.00968584	0.0566225	6.87	6.17	7.1	7.1	6.62	6.65	6.24	6.1
ENSG00000198721.12	ECI2	0.71	4.96	7.1157e-05	0.0051641	5.2	4.49	5.19	5.18	5.23	5.19	4.48	4.49
ENSG00000137343.18	ATAT1	0.71	6.15	0.00010187	0.0058582	6.39	5.68	6.46	6.36	6.31	6.43	5.71	5.65
ENSG00000146247.14	PHIP	0.71	6.88	0.0001433	0.0066139	7.12	6.4	7.1	7.03	7.24	7.11	6.42	6.39
ENSG00000204344.14	STK19	0.71	4.74	0.0001695	0.0070588	4.98	4.28	5.07	4.93	4.97	4.96	4.3	4.25
ENSG00000160961.12	ZNF333	0.71	4.6	0.00023633	0.0079749	4.84	4.13	4.93	4.79	4.79	4.83	4.08	4.18
ENSG00000176834.14	VSIG10	0.71	5.16	0.00041553	0.0103291	5.4	4.69	5.29	5.33	5.51	5.47	4.73	4.65
ENSG00000164176.13	EDIL3	0.71	3.37	0.00052374	0.0113918	3.61	2.9	3.65	3.65	3.56	3.56	2.82	2.97
ENSG00000083535.16	PIBF1	0.71	5.51	0.00074735	0.0136962	5.75	5.04	5.64	5.62	5.89	5.83	5.07	5.01
ENSG00000070404.10	FSTL3	0.71	3.33	0.00111907	0.0167019	3.56	2.86	3.52	3.42	3.68	3.62	2.89	2.83
ENSG00000143815.15	LBR	0.71	6.8	0.00165497	0.0204641	7.04	6.33	7.18	7.22	6.89	6.87	6.32	6.34
ENSG00000155085.15	AK9	0.71	1.13	0.00250789	0.0262035	1.38	0.68	1.35	1.39	1.3	1.42	0.59	0.72
ENSG00000119283.15	TRIM67	0.71	6.73	0.00259133	0.0267093	6.97	6.26	7.12	7.17	6.8	6.79	6.27	6.25
ENSG00000142046.15	TMEM91	0.71	0.97	0.00436131	0.0356261	1.23	0.52	1.22	1.26	1.33	1.04	0.5	0.5
ENSG00000124343.13	XG	0.71	1.85	0.00527276	0.0395492	2.09	1.4	2.27	2.12	2.09	1.86	1.37	1.4
ENSG00000121310.17	ECHDC2	0.71	1.59	0.00604553	0.0426574	1.84	1.14	1.93	1.99	1.66	1.72	1.03	1.22
ENSG00000133985.3	TTC9	0.71	2.82	0.00639602	0.0442229	3.06	2.36	3.17	3.29	2.9	2.86	2.38	2.31
ENSG00000214367.7	HAUS3	0.71	5.37	0.00697961	0.0464197	5.61	4.91	5.39	5.41	5.81	5.83	4.9	4.9
ENSG00000137642.13	SORL1	0.71	3.63	0.00986911	0.057301	3.87	3.16	4.01	4.14	3.7	3.61	3.14	3.17
ENSG00000106683.15	LIMK1	0.72	6.5	6.7524e-05	0.0051592	6.74	6.01	6.78	6.8	6.66	6.71	6.01	6.02
ENSG00000079134.12	THOC1	0.72	6.11	7.3794e-05	0.0051983	6.35	5.62	6.43	6.28	6.35	6.33	5.63	5.62
ENSG00000167615.16	LENG8	0.72	8.5	8.2797e-05	0.0054541	8.74	8.03	8.82	8.71	8.68	8.76	8.05	8
ENSG00000131115.16	ZNF227	0.72	5.66	8.7413e-05	0.0055578	5.9	5.19	5.93	5.97	5.84	5.87	5.21	5.16
ENSG00000054690.13	PLEKHH1	0.72	2.64	0.00057652	0.0119932	2.88	2.17	2.88	2.83	2.87	2.94	2.18	2.14
ENSG00000142178.8	SIK1	0.72	3.39	0.00114951	0.0169296	3.64	2.92	3.72	3.74	3.61	3.47	2.93	2.89
ENSG00000178028.14	DMAP1	0.72	5.96	0.00245523	0.0258961	6.2	5.48	6.43	6.3	6.03	6.04	5.51	5.46
ENSG00000170540.15	ARL6IP1	0.72	8.03	0.0025431	0.0264381	8.27	7.55	8.1	8.09	8.44	8.46	7.55	7.56
ENSG00000130829.18	DUSP9	0.72	1.86	0.00511466	0.039018	2.11	1.4	2.04	1.97	2.15	2.26	1.22	1.54
ENSG00000103174.13	NAGPA	0.72	4.2	0.0051421	0.0390972	4.44	3.72	4.59	4.66	4.27	4.23	3.72	3.71
ENSG00000204310.13	AGPAT1	0.72	7.23	0.00682752	0.0456987	7.47	6.75	7.23	7.26	7.65	7.75	6.79	6.72
ENSG00000080854.14	IGSF9B	0.72	3.03	0.0069556	0.0463025	3.27	2.55	3.48	3.44	3.08	3.08	2.6	2.51
ENSG00000250120.7	PCDHA10	0.72	2.15	0.00912008	0.0547594	2.4	1.68	2.2	2.27	2.62	2.49	1.51	1.82
ENSG00000104960.15	PTOV1	0.73	6.75	3.8668e-05	0.0047246	7	6.27	7	7.02	6.97	7	6.32	6.22
ENSG00000160953.16	PWWP3A	0.73	6.52	5.8857e-05	0.0051592	6.76	6.04	6.79	6.81	6.74	6.72	6.09	5.99
ENSG00000131791.8	PRKAB2	0.73	5.74	8.2072e-05	0.005431	5.99	5.25	6.02	6.05	5.97	5.91	5.27	5.24
ENSG00000164032.12	H2AFZ	0.73	7.97	0.00019272	0.0073886	8.22	7.49	8.11	8.15	8.32	8.29	7.49	7.49
ENSG00000278129.2	ZNF8	0.73	5.13	0.00022338	0.0078382	5.37	4.65	5.33	5.28	5.43	5.45	4.7	4.6
ENSG00000139719.10	VPS33A	0.73	6.44	0.00022865	0.0079456	6.68	5.96	6.77	6.76	6.58	6.62	6	5.91
ENSG00000115137.11	DNAJC27	0.73	3.7	0.00028416	0.008843	3.95	3.22	3.94	3.87	3.99	3.99	3.25	3.19
ENSG00000130758.8	MAP3K10	0.73	5.16	0.00071107	0.0134003	5.41	4.68	5.48	5.53	5.28	5.33	4.77	4.59
ENSG00000267041.6	ZNF850	0.73	4.86	0.00116831	0.0170677	5.1	4.38	5.26	5.21	4.98	4.96	4.38	4.37
ENSG00000132467.4	UTP3	0.73	6.61	0.0012638	0.0177643	6.85	6.12	6.99	7.01	6.72	6.68	6.11	6.13
ENSG00000153814.13	JAZF1	0.73	5.14	0.00730448	0.0477341	5.39	4.66	5.64	5.57	5.15	5.18	4.66	4.66
ENSG00000111012.10	CYP27B1	0.73	2.58	0.00828681	0.05133	2.84	2.1	2.69	2.59	2.97	3.05	2.21	1.99
ENSG00000099204.20	ABLIM1	0.74	5.88	3.2468e-05	0.0045861	6.12	5.38	6.09	6.13	6.13	6.14	5.39	5.38
ENSG00000006576.16	PHTF2	0.74	6.44	3.9223e-05	0.0047246	6.69	5.95	6.65	6.7	6.72	6.69	5.91	5.99
ENSG00000154305.18	MIA3	0.74	7.43	5.5923e-05	0.0051592	7.67	6.94	7.74	7.71	7.64	7.61	6.94	6.93
ENSG00000157107.14	FCHO2	0.74	4.89	6.7476e-05	0.0051592	5.13	4.39	5.14	5.14	5.15	5.1	4.37	4.42
ENSG00000122126.17	OCRL	0.74	6.22	0.00018965	0.007364	6.46	5.72	6.55	6.55	6.39	6.37	5.69	5.76
ENSG00000198087.7	CD2AP	0.74	5.43	0.00084461	0.0145025	5.68	4.95	5.52	5.59	5.8	5.81	4.93	4.95
ENSG00000182247.10	UBE2E2	0.74	3.58	0.00109527	0.016463	3.83	3.09	3.99	3.85	3.8	3.68	3.12	3.07
ENSG00000154240.17	CEP112	0.74	3.64	0.00222003	0.0243917	3.89	3.14	3.72	3.79	4.03	4.01	3.22	3.06
ENSG00000250151.9	ARPC4-TTLL3	0.74	3.01	0.0022892	0.0248503	3.26	2.52	3.39	3.06	3.37	3.19	2.47	2.56
ENSG00000176383.9	B3GNT4	0.74	1.44	0.00294107	0.028339	1.7	0.96	1.67	1.81	1.73	1.52	0.89	1
ENSG00000214279.13	SCART1	0.74	1.42	0.00444171	0.0359404	1.67	0.94	1.77	1.45	1.66	1.77	1	0.85
ENSG00000256525.7	POLG2	0.74	5.21	0.00458843	0.0365561	5.46	4.72	5.31	5.22	5.67	5.65	4.71	4.73
ENSG00000152332.16	UHMK1	0.75	9.02	0.00013536	0.0065709	9.27	8.52	9.19	9.2	9.38	9.31	8.49	8.54
ENSG00000204186.10	ZDBF2	0.75	4.83	0.00017297	0.0071015	5.08	4.34	5.16	5.12	5.06	4.98	4.34	4.33
ENSG00000065413.20	ANKRD44	0.75	4.63	0.00025862	0.0083725	4.88	4.13	4.77	4.85	4.98	4.91	4.13	4.13
ENSG00000183054.11	RGPD6	0.75	3.81	0.00028535	0.0088495	4.06	3.31	4.12	4.08	4.04	4	3.24	3.38
ENSG00000153531.13	ADPRHL1	0.75	1.51	0.00125111	0.0176716	1.77	1.02	1.74	1.76	1.83	1.71	0.98	1.04
ENSG00000185946.16	RNPC3	0.75	4.82	0.00264287	0.0268578	5.07	4.31	4.94	4.86	5.27	5.21	4.35	4.28
ENSG00000073605.18	GSDMB	0.75	3.57	0.00781797	0.049532	3.82	3.08	3.71	3.52	3.97	4.07	3.08	3.07
ENSG00000153815.16	CMIP	0.75	5.46	0.00876322	0.0532927	5.71	4.96	5.92	5.98	5.48	5.47	5.02	4.91
ENSG00000084636.18	COL16A1	0.75	4.02	0.00929789	0.0554735	4.27	3.52	4.08	4.01	4.46	4.54	3.53	3.52
ENSG00000165819.12	METTL3	0.76	7.05	0.00010703	0.0060166	7.3	6.54	7.41	7.34	7.21	7.26	6.57	6.52
[truncated: 509 more rows]
