# Supplementary material for: Targeting the spliceosome through RBM39 degradation results in exceptional responses in high-risk neuroblastoma models
Source: Sci Adv. 2021 Nov 17;7(47):eabj5405. doi: 10.1126/sciadv.abj5405 (PMC8598007; doi:10.1126/sciadv.abj5405)
Supplement: Supplementary file 2 — Tables S1 to S12 [file sciadv.abj5405_tables_s1_to_s12.zip › sciadv.abj5405_tables_s2_and_s3.xlsx]

## Sheet: Table S2
HGNC Symbol	Description	Family	% Dependant Cell Lines
CDC27	cell division cycle 27	Anaphase promoting complex |Tetratricopeptide repeat domain containing	100
CKAP5	cytoskeleton associated protein 5		100
ERH	enhancer of rudimentary homolog (Drosophila)		100
FAM86B1	family with sequence similarity 86 member B1		100
NARS	asparaginyl-tRNA synthetase	Aminoacyl tRNA synthetases, Class II	100
POLR2A	RNA polymerase II subunit A	RNA polymerase subunits	100
POLR2B	RNA polymerase II subunit B	RNA polymerase subunits	100
POLR2F	RNA polymerase II subunit F	RNA polymerase subunits	100
PRPF38A	pre-mRNA processing factor 38A		100
PSMB3	proteasome subunit beta 3	Proteasome	100
PSMC6	proteasome 26S subunit, ATPase 6	AAA ATPases|Proteasome	100
RAN	RAN, member RAS oncogene family	RAN family GTPases	100
RPA1	replication protein A1	Nucleotide excision repair	100
RPL11	ribosomal protein L11	L ribosomal proteins	100
RPL13	ribosomal protein L13		100
RPL14	ribosomal protein L14	L ribosomal proteins	100
RPL15	ribosomal protein L15	L ribosomal proteins	100
RPL18A	ribosomal protein L18a	L ribosomal proteins	100
RPL3	ribosomal protein L3	L ribosomal proteins	100
RPS11	ribosomal protein S11	S ribosomal proteins	100
RPS15	ribosomal protein S15	S ribosomal proteins	100
RPS19	ribosomal protein S19	S ribosomal proteins	100
RPS23	ribosomal protein S23	S ribosomal proteins	100
RPS5	ribosomal protein S5	S ribosomal proteins	100
RPS7	ribosomal protein S7	S ribosomal proteins	100
RRM1	ribonucleotide reductase catalytic subunit M1		100
SF3B3	splicing factor 3b subunit 3		100
SF3B5	splicing factor 3b subunit 5		100
SMU1	DNA replication regulator and spliceosomal factor	WD repeat domain containing	100
SNRPA1	small nuclear ribonucleoprotein polypeptide A		100
SNRPD3	small nuclear ribonucleoprotein D3 polypeptide		100
SNRPE	small nuclear ribonucleoprotein polypeptide E		100
SRSF3	serine and arginine rich splicing factor 3	RNA binding motif containing|Serine and arginine rich splicing factors	100
THOC2	THO complex 2	X-linked mental retardation|THO complex	100
UBL5	ubiquitin like 5		100
CDC16	cell division cycle 16	Anaphase promoting complex |Tetratricopeptide repeat domain containing	100
CDC7	cell division cycle 7		100
CDK1	cyclin dependent kinase 1	Cyclin dependent kinases	100
CHEK1	checkpoint kinase 1		100
CSE1L	chromosome segregation 1 like	Exportins	100
EFTUD2	elongation factor Tu GTP binding domain containing 2		100
EIF4A3	eukaryotic translation initiation factor 4A3	DEAD-box helicases|Exon junction complex	100
GINS1	GINS complex subunit 1	GINS complex	100
HIST1H2BB	histone cluster 1 H2B family member b	Histones	100
HNRNPK	heterogeneous nuclear ribonucleoprotein K		100
KIF11	kinesin family member 11	Kinesins	100
LSM5	LSM5 homolog, U6 small nuclear RNA and mRNA degradation associated		100
POLR2C	RNA polymerase II subunit C	RNA polymerase subunits	100
POLR2L	RNA polymerase II subunit L	RNA polymerase subunits	100
PSMA2	proteasome subunit alpha 2	Proteasome	100
PSMC3	proteasome 26S subunit, ATPase 3	AAA ATPases|Proteasome	100
PUF60	poly(U) binding splicing factor 60	RNA binding motif containing	100
RPL10A	ribosomal protein L10a	L ribosomal proteins	100
RPL12	ribosomal protein L12	L ribosomal proteins	100
RPL21	ribosomal protein L21	L ribosomal proteins	100
RPL27A	ribosomal protein L27a	L ribosomal proteins	100
RPL31	ribosomal protein L31	L ribosomal proteins	100
RPL32	ribosomal protein L32	L ribosomal proteins	100
RPL36	ribosomal protein L36	L ribosomal proteins	100
RPL37A	ribosomal protein L37a	L ribosomal proteins	100
RPL6	ribosomal protein L6	L ribosomal proteins	100
RPL8	ribosomal protein L8	L ribosomal proteins	100
RPS12	ribosomal protein S12	S ribosomal proteins	100
RPS28	ribosomal protein S28	S ribosomal proteins	100
RPS3	ribosomal protein S3	S ribosomal proteins	100
RPS6	ribosomal protein S6	S ribosomal proteins	100
RPS8	ribosomal protein S8	S ribosomal proteins	100
RRM2	ribonucleotide reductase regulatory subunit M2		100
SNRPD2	small nuclear ribonucleoprotein D2 polypeptide		100
SPC25	SPC25, NDC80 kinetochore complex component		100
TWISTNB	TWIST neighbor		100
VCP	valosin containing protein	AAA ATPases	100
XAB2	XPA binding protein 2	Nucleotide excision repair	100
CCT8	chaperonin containing TCP1 subunit 8	Chaperonins	100
CDC20	cell division cycle 20	WD repeat domain containing	100
CLP1	cleavage and polyadenylation factor I subunit 1		100
CPSF3L	cleavage and polyadenylation specific factor 3-like		100
CTDP1	CTD phosphatase subunit 1	CTD family phosphatases	100
EIF3B	eukaryotic translation initiation factor 3 subunit B	RNA binding motif containing|Eukaryotic translation initiation factor 3	100
HIST1H2BF	histone cluster 1 H2B family member f	Histones	100
IGBP1	immunoglobulin (CD79A) binding protein 1	Protein phosphatase 2 modulatory subunits	100
POLD1	DNA polymerase delta 1, catalytic subunit	DNA polymerases	100
PRPF19	pre-mRNA processing factor 19	WD repeat domain containing|U-box domain containing	100
PSMA6	proteasome subunit alpha 6	Proteasome	100
PSMD6	proteasome 26S subunit, non-ATPase 6	Proteasome	100
RBMX	RNA binding motif protein, X-linked	RNA binding motif containing	100
RPA3	replication protein A3	Nucleotide excision repair	100
RPL23	ribosomal protein L23	L ribosomal proteins	100
RPL34	ribosomal protein L34	L ribosomal proteins	100
RPL5	ribosomal protein L5	Protein phosphatase 1 regulatory subunits|L ribosomal proteins	100
SNRPD1	small nuclear ribonucleoprotein D1 polypeptide		100
TICRR	TOPBP1 interacting checkpoint and replication regulator		100
TXNL4A	thioredoxin like 4A		100
UBE2I	ubiquitin conjugating enzyme E2 I	Ubiquitin conjugating enzymes E2	100
USP39	ubiquitin specific peptidase 39	Ubiquitin specific peptidases	100
CDC123	cell division cycle 123		100
COPA	coatomer protein complex subunit alpha	WD repeat domain containing|Endogenous ligands	100
HIST1H2BH	histone cluster 1 H2B family member h	Histones	100
KAT8	lysine acetyltransferase 8	Zinc fingers C2HC-type|Lysine acetyltransferases	100
LSM4	LSM4 homolog, U6 small nuclear RNA and mRNA degradation associated		100
LSM7	LSM7 homolog, U6 small nuclear RNA and mRNA degradation associated		100
MAD2L1	MAD2 mitotic arrest deficient-like 1 (yeast)		100
MED11	mediator complex subunit 11	Mediator complex	100
NUP160	nucleoporin 160	Nucleoporins	100
PHB	prohibitin		100
POLR2D	RNA polymerase II subunit D	RNA polymerase subunits	100
PSMB4	proteasome subunit beta 4	Proteasome	100
RPL19	ribosomal protein L19	L ribosomal proteins	100
RPS18	ribosomal protein S18	S ribosomal proteins	100
RPS20	ribosomal protein S20	S ribosomal proteins	100
RPS21	ribosomal protein S21	S ribosomal proteins	100
RPS27A	ribosomal protein S27a	S ribosomal proteins	100
SF1	splicing factor 1	Zinc fingers CCHC-type	100
SNRPF	small nuclear ribonucleoprotein polypeptide F		100
SRP19	signal recognition particle 19		100
U2AF1	U2 small nuclear RNA auxiliary factor 1	RNA binding motif containing	100
AQR	aquarius intron-binding spliceosomal factor	UPF1 like RNA helicases	100
BIRC5	baculoviral IAP repeat containing 5	Baculoviral IAP repeat containing|Chromosomal passenger complex	100
CDC5L	cell division cycle 5 like	Myb/SANT domain containing	100
CPSF3	cleavage and polyadenylation specific factor 3		100
DYNC1I2	dynein cytoplasmic 1 intermediate chain 2	WD repeat domain containing|Dyneins, cytoplasmic	100
EEF2	eukaryotic translation elongation factor 2		100
EIF2B4	eukaryotic translation initiation factor 2B subunit delta		100
HIST1H2AJ	histone cluster 1 H2A family member j	Histones	100
MED28	mediator complex subunit 28	Mediator complex	100
NSF	N-ethylmaleimide sensitive factor, vesicle fusing ATPase	AAA ATPases	100
NUDT21	nudix hydrolase 21	Nudix hydrolase family	100
NUTF2	nuclear transport factor 2		100
PSMB2	proteasome subunit beta 2	Proteasome	100
RPS13	ribosomal protein S13	S ribosomal proteins	100
RPS14	ribosomal protein S14	S ribosomal proteins	100
RPS9	ribosomal protein S9	S ribosomal proteins	100
SLMO2			100
SRSF7	serine and arginine rich splicing factor 7	Zinc fingers CCHC-type|RNA binding motif containing|Serine and arginine rich splicing factors	100
WDR33	WD repeat domain 33	WD repeat domain containing	100
ANAPC1	anaphase promoting complex subunit 1	Anaphase promoting complex	100
AURKB	aurora kinase B	Protein phosphatase 1 regulatory subunits|Chromosomal passenger complex	100
DARS	aspartyl-tRNA synthetase	Aminoacyl tRNA synthetases, Class II	100
DHDDS	dehydrodolichyl diphosphate synthase subunit		100
EIF3I	eukaryotic translation initiation factor 3 subunit I	WD repeat domain containing|Eukaryotic translation initiation factor 3	100
HIST1H2BC	histone cluster 1 H2B family member c	Histones	100
MED6	mediator complex subunit 6	Mediator complex	100
NCBP2	nuclear cap binding protein subunit 2	RNA binding motif containing	100
NIFK	nucleolar protein interacting with the FHA domain of MKI67	RNA binding motif containing	100
NPIPA5	nuclear pore complex interacting protein family member A5		100
ORC6	origin recognition complex subunit 6	Origin recognition complex	100
PHB2	prohibitin 2		100
PRELID1	PRELI domain containing 1	PRELI domain containing	100
PSMB7	proteasome subunit beta 7	Proteasome	100
RANGAP1	Ran GTPase activating protein 1		100
RPLP1	ribosomal protein lateral stalk subunit P1	L ribosomal proteins	100
UBA52	ubiquitin A-52 residue ribosomal protein fusion product 1	L ribosomal proteins	100
CCNK	cyclin K	Cyclins|P-TEFb complex	100
DDX47	DEAD-box helicase 47	DEAD-box helicases	100
DUT	deoxyuridine triphosphatase		100
EIF2B2	eukaryotic translation initiation factor 2B subunit beta		100
KARS	lysyl-tRNA synthetase	Aminoacyl tRNA synthetases, Class II	100
NARFL	nuclear prelamin A recognition factor like		100
PAFAH1B1	platelet activating factor acetylhydrolase 1b regulatory subunit 1	WD repeat domain containing	100
SPDL1	spindle apparatus coiled-coil protein 1		100
CARS	cysteinyl-tRNA synthetase	Aminoacyl tRNA synthetases, Class I	100
DHX15	DEAH-box helicase 15	DEAH-box helicases	100
KIF23	kinesin family member 23	Kinesins	100
LSM2	LSM2 homolog, U6 small nuclear RNA and mRNA degradation associated		100
LSM3	LSM3 homolog, U6 small nuclear RNA and mRNA degradation associated		100
MAK16	MAK16 homolog	RNA binding motif containing	100
MED31	mediator complex subunit 31	Mediator complex	100
POLR2H	RNA polymerase II subunit H	RNA polymerase subunits	100
POLR3B	RNA polymerase III subunit B	RNA polymerase subunits	100
RPA2	replication protein A2	Nucleotide excision repair	100
RPAP1	RNA polymerase II associated protein 1		100
RPL18	ribosomal protein L18		100
RPL27	ribosomal protein L27	L ribosomal proteins	100
RUVBL2	RuvB like AAA ATPase 2	AAA ATPases|INO80 complex |DNA helicases| SRCAP complex	100
SRSF1	serine and arginine rich splicing factor 1	RNA binding motif containing|Serine and arginine rich splicing factors	100
SRSF2	serine and arginine rich splicing factor 2	RNA binding motif containing|Serine and arginine rich splicing factors	100
SSU72	SSU72 homolog, RNA polymerase II CTD phosphatase	Serine/threonine phosphatases	100
SUPT16H	SPT16 homolog, facilitates chromatin remodeling subunit		100
YARS	tyrosyl-tRNA synthetase	Aminoacyl tRNA synthetases, Class I	100
CRNKL1	crooked neck pre-mRNA splicing factor 1		100
EIF3F	eukaryotic translation initiation factor 3 subunit F	Eukaryotic translation initiation factor 3	100
INTS9	integrator complex subunit 9		100
NEDD8	neural precursor cell expressed, developmentally down-regulated 8		100
PPIL2	peptidylprolyl isomerase like 2	U-box domain containing|Cyclophilin peptidylprolyl isomerases	100
MAK16	proteasome subunit alpha 1	Proteasome	100
PSMD12	proteasome 26S subunit, non-ATPase 12	Proteasome	100
RPL7	ribosomal protein L7	L ribosomal proteins	100
SNW1	SNW domain containing 1		100
TUBA1C	tubulin alpha 1c	Tubulins	100
WDR43	WD repeat domain 43	WD repeat domain containing	100
CHAF1B	chromatin assembly factor 1 subunit B	WD repeat domain containing	100
EIF2S1	eukaryotic translation initiation factor 2 subunit alpha		100
RPLP0	ribosomal protein lateral stalk subunit P0	L ribosomal proteins	100
TOP2A	topoisomerase (DNA) II alpha	Topoisomerases	100
CDC73	cell division cycle 73	Paf1/RNA polymerase II complex	100
PSMA3	proteasome subunit alpha 3	Proteasome	100
QARS	glutaminyl-tRNA synthetase	Aminoacyl tRNA synthetases, Class I	100
RPL13A	ribosomal protein L13a	L ribosomal proteins	100
RPL26	ribosomal protein L26	L ribosomal proteins	100
TSR2	TSR2, ribosome maturation factor		100
ATP6V0D1	ATPase H+ transporting V0 subunit d1	V-type ATPases	100
DYNC1H1	dynein cytoplasmic 1 heavy chain 1	Dyneins, cytoplasmic	100
GINS2	GINS complex subunit 2	GINS complex	100
GNL3	G protein nucleolar 3		100
HNRNPL	heterogeneous nuclear ribonucleoprotein L	RNA binding motif containing	100
WDR70	WD repeat domain 70	WD repeat domain containing	100
CENPM	centromere protein M	Minor histocompatibility antigens	100
EIF3D	eukaryotic translation initiation factor 3 subunit D	Eukaryotic translation initiation factor 3	100
EPRS	glutamyl-prolyl-tRNA synthetase	Aminoacyl tRNA synthetases, Class I|Aminoacyl tRNA synthetases, Class II	100
MDN1	midasin AAA ATPase 1	AAA ATPases	100
PSMD14	proteasome 26S subunit, non-ATPase 14	Proteasome	100
RPL7L1	ribosomal protein L7 like 1	L ribosomal proteins	100
TOPBP1	topoisomerase (DNA) II binding protein 1	BRCA1 B complex	100
VARS	valyl-tRNA synthetase	Aminoacyl tRNA synthetases, Class I	100
FARSB	phenylalanyl-tRNA synthetase beta subunit	Aminoacyl tRNA synthetases, Class II	100
GNB2L1			100
MCM3AP	minichromosome maintenance complex component 3 associated protein	Transcription and export complex 2	100
NSA2	NSA2, ribosome biogenesis homolog		100
SUPT6H	SPT6 homolog, histone chaperone	SH2 domain containing	100
TRAPPC3	trafficking protein particle complex 3	Trafficking protein particle complex	100
UPF2	UPF2 regulator of nonsense transcripts homolog (yeast)		100
CDC23	cell division cycle 23	Anaphase promoting complex |Tetratricopeptide repeat domain containing	100
DDX10	DEAD-box helicase 10	DEAD-box helicases	100
RTFDC1	replication termination factor 2 domain containing 1		100
EIF2B3	eukaryotic translation initiation factor 2B subunit gamma		100
ESPL1	extra spindle pole bodies like 1, separase		100
RPF2	ribosome production factor 2 homolog		100
CENPN	centromere protein N		100
DDX54	DEAD-box helicase 54	DEAD-box helicases	100
HEATR1	HEAT repeat containing 1	Minor histocompatibility antigens	100
YBX1	Y-box binding protein 1	Y box binding proteins	100
CPSF2	cleavage and polyadenylation specific factor 2		100
MARS	methionyl-tRNA synthetase	Aminoacyl tRNA synthetases, Class I	100
NUS1	NUS1 dehydrodolichyl diphosphate synthase subunit		100
RBM17	RNA binding motif protein 17	G-patch domain containing|RNA binding motif containing	100
RPL36A	ribosomal protein L36a	L ribosomal proteins	100
SACM1L	SAC1 suppressor of actin mutations 1-like (yeast)	Phosphoinositide phosphatases	100
TRMT112	tRNA methyltransferase 11-2 homolog (S. cerevisiae)		100
TUBGCP4	tubulin gamma complex associated protein 4		100
ACTR10	actin-related protein 10 homolog		100
ATP6V1B2	ATPase H+ transporting V1 subunit B2	V-type ATPases	100
DAD1	defender against cell death 1	Oligosaccharyltransferase complex subunits	100
DHX37	DEAH-box helicase 37	DEAH-box helicases	100
TTC27	tetratricopeptide repeat domain 27	Tetratricopeptide repeat domain containing	100
BUB3	BUB3, mitotic checkpoint protein	WD repeat domain containing	100
CENPW	centromere protein W		100
EIF2B5	eukaryotic translation initiation factor 2B subunit epsilon		100
PRPF38B	pre-mRNA processing factor 38B		100
PSMB6	proteasome subunit beta 6	Proteasome	100
RACGAP1	Rac GTPase activating protein 1		100
SNRNP70	small nuclear ribonucleoprotein U1 subunit 70	RNA binding motif containing	100
WARS	tryptophanyl-tRNA synthetase	Aminoacyl tRNA synthetases, Class I	100
U2SURP	U2 snRNP associated SURP domain containing	RNA binding motif containing	100
WDR75	WD repeat domain 75	WD repeat domain containing	100
ARL2	ADP ribosylation factor like GTPase 2	ARF GTPase family	100
CENPC	centromere protein C		100
ERCC3	ERCC excision repair 3, TFIIH core complex helicase subunit	General transcription factors|Xeroderma pigmentosum complementation groups|DNA helicases|ERCC excision repair associated	100
FCF1	FCF1 rRNA-processing protein		100
KRTAP5-6	keratin associated protein 5-6	Keratin associated proteins	100
FARSA	phenylalanyl-tRNA synthetase alpha subunit	Aminoacyl tRNA synthetases, Class II	100
GPN2	GPN-loop GTPase 2	GPN-loop GTPases	100
IMP3	IMP3, U3 small nucleolar ribonucleoprotein		100
RFC5	replication factor C subunit 5	AAA ATPases	100
MCM5	minichromosome maintenance complex component 5	MCM family	100
NIP7	NIP7, nucleolar pre-rRNA processing protein		100
RPLP2	ribosomal protein lateral stalk subunit P2	L ribosomal proteins	100
BRF1	BRF1, RNA polymerase III transcription initiation factor 90 kDa subunit	General transcription factors	100
PISD	phosphatidylserine decarboxylase		100
GINS4	GINS complex subunit 4	GINS complex	100
NRF1	nuclear respiratory factor 1		100
EXOSC3	exosome component 3	Exosome complex	100
GTF2E1	general transcription factor IIE subunit 1	General transcription factors	100
PSMB5	proteasome subunit beta 5	Proteasome	100
RABGGTB	Rab geranylgeranyltransferase beta subunit		100
TUBGCP3	tubulin gamma complex associated protein 3		100
AAMP	angio associated migratory cell protein	WD repeat domain containing	100
TCP1	t-complex 1	Chaperonins	100
RCC1	regulator of chromosome condensation 1		100
THOC3	THO complex 3	WD repeat domain containing|THO complex	100
CENPE	centromere protein E	Kinesins|Protein phosphatase 1 regulatory subunits	100
POLD3	DNA polymerase delta 3, accessory subunit	DNA polymerases|Protein phosphatase 1 regulatory subunits	100
SSRP1	structure specific recognition protein 1		100
UTP15	UTP15, small subunit processome component	WD repeat domain containing	100
NCAPG	non-SMC condensin I complex subunit G		100
TUBG1	tubulin gamma 1	Tubulins	100
UTP20	UTP20, small subunit processome component		100
DTYMK	deoxythymidylate kinase		100
EIF1	eukaryotic translation initiation factor 1		100
LAS1L	LAS1 like, ribosome biogenesis factor	5FMC ribosome biogenesis complex	100
NUBP1	nucleotide binding protein 1	Cytosolic iron-sulfur assembly components	100
DDX20	DEAD-box helicase 20	DEAD-box helicases	100
HAUS7	HAUS augmin like complex subunit 7	HAUS augmin like complex	100
YAE1D1	Yae1 domain containing 1		100
DYNLRB1	dynein light chain roadblock-type 1	Dyneins, cytoplasmic	100
HAUS6	HAUS augmin like complex subunit 6	HAUS augmin like complex	100
TOP3A	topoisomerase (DNA) III alpha	Zinc fingers GRF-type|Topoisomerases	100
RPP38	ribonuclease P/MRP subunit p38		100
RRP9	ribosomal RNA processing 9, small subunit (SSU) processome component, homolog (yeast)	WD repeat domain containing	100
TIMELESS	timeless circadian clock		100
XRCC5	X-ray repair cross complementing 5		100
ABCB7	ATP binding cassette subfamily B member 7	ATP binding cassette subfamily B	100
NOL6	nucleolar protein 6		100
UXT	ubiquitously expressed prefoldin like chaperone	Prefoldin subunits	100
PMF1-BGLAP			100
DKC1	dyskerin pseudouridine synthase 1	H/ACA ribonucleoprotein complex	100
HIST1H2AM	histone cluster 1 H2A family member m	Histones	100
TCEB2	transcription elongation factor B subunit 2		100
EIF6	eukaryotic translation initiation factor 6		100
RFC3	replication factor C subunit 3	AAA ATPases	100
SPCS3	signal peptidase complex subunit 3		100
ELL	elongation factor for RNA polymerase II	Protein phosphatase 1 regulatory subunits|Super elongation complex	100
POP5	POP5 homolog, ribonuclease P/MRP subunit		100
RRS1	ribosome biogenesis regulator homolog		100
RHOQ	ras homolog family member Q	Rho family GTPases	100
ZNF259			100
PMF1	polyamine modulated factor 1	MIS12 kinetochore complex	100
HSPA9	heat shock protein family A (Hsp70) member 9	Heat shock 70kDa proteins	100
RBBP4	RB binding protein 4, chromatin remodeling factor	WD repeat domain containing|EMSY complex|NuRD complex	100
FDX1L			100
LYRM4	LYR motif containing 4	LYR motif containing	100
RPL24	ribosomal protein L24	L ribosomal proteins	100
TERF1	telomeric repeat binding factor 1	Myb/SANT domain containing|Shelterin complex	100
PSMG4	proteasome assembly chaperone 4		100
ERCC2	ERCC excision repair 2, TFIIH core complex helicase subunit	General transcription factors|Xeroderma pigmentosum complementation groups|DNA helicases|ERCC excision repair associated	100
DDX21	DExD-box helicase 21	DEAD-box helicases	100
PMPCB	peptidase, mitochondrial processing beta subunit		100
TXN	thioredoxin		100
NDUFB3	NADH:ubiquinone oxidoreductase subunit B3	NADH:ubiquinone oxidoreductase supernumerary subunits	100
ZNF407	zinc finger protein 407	Zinc fingers C2H2-type	100
HNRNPH1	heterogeneous nuclear ribonucleoprotein H1 (H)	RNA binding motif containing	100
ELP4	elongator acetyltransferase complex subunit 4	Elongator acetyltransferase complex	100
SMARCE1	SWI/SNF related, matrix associated, actin dependent regulator of chromatin, subfamily e, member 1		100
CHMP4B	charged multivesicular body protein 4B	Charged multivesicular body proteins|ESCRT-III	100
PLK1	polo like kinase 1		94.1176
SF3B14			94.1176
COPB2	coatomer protein complex subunit beta 2	WD repeat domain containing	94.1176
GTF2B	general transcription factor IIB	General transcription factors	94.1176
GTPBP4	GTP binding protein 4		94.1176
RPL17	ribosomal protein L17	L ribosomal proteins	94.1176
SNRPG	small nuclear ribonucleoprotein polypeptide G		94.1176
BCL2L2-PABPN1			94.1176
DDX56	DEAD-box helicase 56	DEAD-box helicases	94.1176
NHP2L1			94.1176
RGPD6	RANBP2-like and GRIP domain containing 6	Tetratricopeptide repeat domain containing	94.1176
RPL30	ribosomal protein L30	L ribosomal proteins	94.1176
SF3A3	splicing factor 3a subunit 3		94.1176
CDT1	chromatin licensing and DNA replication factor 1		94.1176
LARS	leucyl-tRNA synthetase	Aminoacyl tRNA synthetases, Class I	94.1176
PSMA7	proteasome subunit alpha 7	Proteasome	94.1176
RPS15A	ribosomal protein S15a	S ribosomal proteins	94.1176
CCT3	chaperonin containing TCP1 subunit 3	Chaperonins	94.1176
CDC45	cell division cycle 45		94.1176
ANKLE2	ankyrin repeat and LEM domain containing 2	Ankyrin repeat domain containing|LEM domain containing	94.1176
CCT6A	chaperonin containing TCP1 subunit 6A	Chaperonins	94.1176
SF3A1	splicing factor 3a subunit 1		94.1176
SF3A2	splicing factor 3a subunit 2		94.1176
TARS	threonyl-tRNA synthetase	Aminoacyl tRNA synthetases, Class II	94.1176
COPS5	COP9 signalosome subunit 5	COP9 signalosome	94.1176
EIF3A	eukaryotic translation initiation factor 3 subunit A	Eukaryotic translation initiation factor 3	94.1176
PRPF8	pre-mRNA processing factor 8		94.1176
RRN3	RRN3 homolog, RNA polymerase I transcription factor		94.1176
BRF2	BRF2, RNA polymerase III transcription initiation factor 50 kDa subunit		94.1176
DDB1	damage specific DNA binding protein 1	Nucleotide excision repair	94.1176
MCM2	minichromosome maintenance complex component 2	MCM family	94.1176
RBX1	ring-box 1	Ring finger proteins|SCF complex	94.1176
RPSA	ribosomal protein SA		94.1176
SDE2	SDE2 telomere maintenance homolog		94.1176
SMC4	structural maintenance of chromosomes 4	Structural maintenance of chromosomes proteins	94.1176
XRCC6	X-ray repair cross complementing 6	DNA helicases	94.1176
CCT7	chaperonin containing TCP1 subunit 7	Chaperonins	94.1176
EIF1AX	eukaryotic translation initiation factor 1A, X-linked		94.1176
POLR3A	RNA polymerase III subunit A	RNA polymerase subunits	94.1176
COPB1	coatomer protein complex subunit beta 1		94.1176
COPZ1	coatomer protein complex subunit zeta 1		94.1176
CWC22	CWC22 spliceosome associated protein homolog		94.1176
MTBP	MDM2 binding protein		94.1176
POLR2E	RNA polymerase II subunit E	RNA polymerase subunits	94.1176
RBBP6	RB binding protein 6, ubiquitin ligase		94.1176
U2AF2	U2 small nuclear RNA auxiliary factor 2	RNA binding motif containing	94.1176
CHMP2A	charged multivesicular body protein 2A	Charged multivesicular body proteins|ESCRT-III	94.1176
COPS2	COP9 signalosome subunit 2	COP9 signalosome	94.1176
DDX18	DEAD-box helicase 18	DEAD-box helicases	94.1176
DHX16	DEAH-box helicase 16	DEAH-box helicases	94.1176
MFAP1	microfibrillar associated protein 1		94.1176
NCBP1	nuclear cap binding protein subunit 1		94.1176
RPS24	ribosomal protein S24	S ribosomal proteins	94.1176
UFD1L	ubiquitin fusion degradation 1 like (yeast)		94.1176
GARS	glycyl-tRNA synthetase	Aminoacyl tRNA synthetases, Class II	94.1176
LUC7L3	LUC7 like 3 pre-mRNA splicing factor		94.1176
POLR2G	RNA polymerase II subunit G	RNA polymerase subunits	94.1176
PSMD3	proteasome 26S subunit, non-ATPase 3	Proteasome	94.1176
RPL4	ribosomal protein L4	L ribosomal proteins	94.1176
UBB	ubiquitin B		94.1176
DTL	denticleless E3 ubiquitin protein ligase homolog	WD repeat domain containing|DDB1 and CUL4 associated factors	94.1176
GPN1	GPN-loop GTPase 1	GPN-loop GTPases	94.1176
NEDD1	neural precursor cell expressed, developmentally down-regulated 1	WD repeat domain containing	94.1176
NUP133	nucleoporin 133	Minor histocompatibility antigens|Nucleoporins	94.1176
RPL35	ribosomal protein L35	L ribosomal proteins	94.1176
RPL38	ribosomal protein L38	L ribosomal proteins	94.1176
TUT1	terminal uridylyl transferase 1, U6 snRNA-specific	RNA binding motif containing|Non-canonical poly(A) polymerases	94.1176
PAM16	presequence translocase associated motor 16 homolog		94.1176
TRAPPC8	trafficking protein particle complex 8	Trafficking protein particle complex	94.1176
ATP6V0C	ATPase H+ transporting V0 subunit c	V-type ATPases	94.1176
RPL35A	ribosomal protein L35a	L ribosomal proteins	94.1176
WBSCR22	Williams-Beuren syndrome chromosome region 22		94.1176
HCFC1	host cell factor C1	X-linked mental retardation|Protein phosphatase 1 regulatory subunits|ATAC complex	94.1176
LCE1E	late cornified envelope 1E	Late cornified envelope proteins	94.1176
POLR3F	RNA polymerase III subunit F	RNA polymerase subunits	94.1176
UBTF	upstream binding transcription factor, RNA polymerase I		94.1176
EIF2S3	eukaryotic translation initiation factor 2 subunit gamma		94.1176
PSMA4	proteasome subunit alpha 4	Proteasome	94.1176
RBM25	RNA binding motif protein 25	RNA binding motif containing	94.1176
VPS25	vacuolar protein sorting 25 homolog	ESCRT-II	94.1176
CDK11A	cyclin dependent kinase 11A	Cyclin dependent kinases	94.1176
PFDN2	prefoldin subunit 2	Prefoldin subunits	94.1176
CCT5	chaperonin containing TCP1 subunit 5	Chaperonins	94.1176
MPHOSPH10	M-phase phosphoprotein 10	Protein phosphatase 1 regulatory subunits	94.1176
NSL1	NSL1, MIS12 kinetochore complex component	MIS12 kinetochore complex	94.1176
RBM14	RNA binding motif protein 14	RNA binding motif containing	94.1176
RPL23A	ribosomal protein L23a	L ribosomal proteins	94.1176
SS18L2	SS18 like 2		94.1176
TSG101	tumor susceptibility 101	ESCRT-I	94.1176
HAUS3	HAUS augmin like complex subunit 3	HAUS augmin like complex	94.1176
POLR2K	RNA polymerase II subunit K	RNA polymerase subunits	94.1176
PWP2	PWP2 periodic tryptophan protein homolog (yeast)	WD repeat domain containing|UTPB complex	94.1176
SNRPB	small nuclear ribonucleoprotein polypeptides B and B1		94.1176
EIF2S2	eukaryotic translation initiation factor 2 subunit beta	Protein phosphatase 1 regulatory subunits	94.1176
AARS	alanyl-tRNA synthetase	Aminoacyl tRNA synthetases, Class II	94.1176
ARCN1	archain 1		94.1176
GTF2E2	general transcription factor IIE subunit 2	General transcription factors	94.1176
ISCU	iron-sulfur cluster assembly enzyme		94.1176
KRTAP4-11	keratin associated protein 4-11	Keratin associated proteins	94.1176
NOP58	NOP58 ribonucleoprotein		94.1176
PDCD7	programmed cell death 7		94.1176
GTF2A2	general transcription factor IIA subunit 2	General transcription factors	94.1176
KANSL2	KAT8 regulatory NSL complex subunit 2		94.1176
PSMD11	proteasome 26S subunit, non-ATPase 11	Proteasome	94.1176
SART3	squamous cell carcinoma antigen recognized by T-cells 3	RNA binding motif containing	94.1176
SF3B4	splicing factor 3b subunit 4	RNA binding motif containing	94.1176
CDC6	cell division cycle 6		94.1176
POLR1C	RNA polymerase I subunit C	RNA polymerase subunits	94.1176
RPL22	ribosomal protein L22	L ribosomal proteins	94.1176
TCEB1	transcription elongation factor B subunit 1		94.1176
ATP2A2	ATPase sarcoplasmic/endoplasmic reticulum Ca2+ transporting 2	ATPases Ca2+ transporting	94.1176
C21orf59	chromosome 21 open reading frame 59		94.1176
DHFRL1			94.1176
NDC80	NDC80, kinetochore complex component		94.1176
RNF113A	ring finger protein 113A	Ring finger proteins	94.1176
THOC5	THO complex 5	THO complex	94.1176
ALG1L	ALG1, chitobiosyldiphosphodolichol beta-mannosyltransferase like	Glycosyl transferases group 1 domain containing	94.1176
KRTAP5-10	keratin associated protein 5-10	Keratin associated proteins	94.1176
KRTAP9-4	keratin associated protein 9-4	Keratin associated proteins	94.1176
MED4	mediator complex subunit 4	Mediator complex	94.1176
RCL1	RNA terminal phosphate cyclase like 1		94.1176
NRDE2	NRDE-2, necessary for RNA interference, domain containing		94.1176
NOP16	NOP16 nucleolar protein		94.1176
RFC4	replication factor C subunit 4	AAA ATPases	94.1176
SYMPK	symplekin		94.1176
NAT10	N-acetyltransferase 10	GCN5 related N-acetyltransferases	94.1176
BCAS2	breast carcinoma amplified sequence 2		94.1176
HAUS1	HAUS augmin like complex subunit 1	HAUS augmin like complex	94.1176
MED20	mediator complex subunit 20	Mediator complex	94.1176
MEPCE	methylphosphate capping enzyme		94.1176
PRIM1	primase (DNA) subunit 1		94.1176
MZT1	mitotic spindle organizing protein 1		94.1176
HNRNPC	heterogeneous nuclear ribonucleoprotein C (C1/C2)	RNA binding motif containing	94.1176
MCM6	minichromosome maintenance complex component 6	MCM family	94.1176
INCENP	inner centromere protein	Chromosomal passenger complex	94.1176
CDC37	cell division cycle 37		94.1176
SRBD1	S1 RNA binding domain 1		94.1176
NMD3	NMD3 ribosome export adaptor		94.1176
PLRG1	pleiotropic regulator 1	WD repeat domain containing	94.1176
POLE2	DNA polymerase epsilon 2, accessory subunit	DNA polymerases	94.1176
SFPQ	splicing factor proline and glutamine rich	Protein phosphatase 1 regulatory subunits|RNA binding motif containing	94.1176
SNAPC3	small nuclear RNA activating complex polypeptide 3	SNAP complex	94.1176
GPKOW	G-patch domain and KOW motifs	G-patch domain containing	94.1176
NKAP	NFKB activating protein		94.1176
ORAOV1	oral cancer overexpressed 1		94.1176
POLD2	DNA polymerase delta 2, accessory subunit	DNA polymerases	94.1176
POLE	DNA polymerase epsilon, catalytic subunit	DNA polymerases	94.1176
SMC1A	structural maintenance of chromosomes 1A	Structural maintenance of chromosomes proteins|Cohesin complex	94.1176
AHCTF1	AT-hook containing transcription factor 1	Nucleoporins	94.1176
NOP56	NOP56 ribonucleoprotein		94.1176
ORC1	origin recognition complex subunit 1	AAA ATPases|Origin recognition complex	94.1176
PCBP1	poly(rC) binding protein 1		94.1176
PES1	pescadillo ribosomal biogenesis factor 1		94.1176
TBC1D3F	TBC1 domain family member 3F		94.1176
CLNS1A	chloride nucleotide-sensitive channel 1A		94.1176
BRIX1	BRX1, biogenesis of ribosomes		94.1176
TTC1	tetratricopeptide repeat domain 1	Tetratricopeptide repeat domain containing	94.1176
CDK7	cyclin dependent kinase 7	Cyclin dependent kinases	94.1176
LCE1F	late cornified envelope 1F	Late cornified envelope proteins	94.1176
MMS22L	MMS22 like, DNA repair protein		94.1176
CRCP	CGRP receptor component		94.1176
DHX9	DExH-box helicase 9	DEAH-box helicases	94.1176
EXOSC2	exosome component 2	Exosome complex	94.1176
WDR36	WD repeat domain 36	WD repeat domain containing|UTPB complex	94.1176
CCNH	cyclin H	Cyclins	94.1176
DDOST	dolichyl-diphosphooligosaccharide--protein glycosyltransferase non-catalytic subunit	Oligosaccharyltransferase complex subunits	94.1176
INTS8	integrator complex subunit 8		94.1176
MCM3	minichromosome maintenance complex component 3	MCM family	94.1176
SAP18	Sin3A associated protein 18	ASAP complex	94.1176
TRNT1	tRNA nucleotidyl transferase 1		94.1176
MCM4	minichromosome maintenance complex component 4	MCM family	94.1176
TUBGCP2	tubulin gamma complex associated protein 2		94.1176
SMC2	structural maintenance of chromosomes 2	Structural maintenance of chromosomes proteins	94.1176
NOP14	NOP14 nucleolar protein		94.1176
OGT	O-linked N-acetylglucosamine (GlcNAc) transferase	O-linked N-acetylglucosaminyltransferases|Tetratricopeptide repeat domain containing	94.1176
PAK1IP1	PAK1 interacting protein 1	WD repeat domain containing	94.1176
NHP2	NHP2 ribonucleoprotein	H/ACA ribonucleoprotein complex	94.1176
ALG2	ALG2, alpha-1,3/1,6-mannosyltransferase	Glycosyl transferases group 1 domain containing	94.1176
HAUS5	HAUS augmin like complex subunit 5	HAUS augmin like complex	94.1176
SRRT	serrate, RNA effector molecule		94.1176
TUBGCP6	tubulin gamma complex associated protein 6		94.1176
DCTN5	dynactin subunit 5	Dynactin	94.1176
TRRAP	transformation/transcription domain associated protein	SAGA complex	94.1176
PLGLB2	plasminogen-like B2		94.1176
TRAPPC1	trafficking protein particle complex 1	Trafficking protein particle complex	94.1176
ETF1	eukaryotic translation termination factor 1		94.1176
EIF4A1	eukaryotic translation initiation factor 4A1	DEAD-box helicases	94.1176
MAX	MYC associated factor X	Basic helix-loop-helix proteins	94.1176
ATP5L	ATP synthase, H+ transporting, mitochondrial Fo complex subunit G	F-type ATPases|Mitochondrial complex V: ATP synthase subunits	94.1176
GEMIN5	gem nuclear organelle associated protein 5	WD repeat domain containing|Gemins	94.1176
DMAP1	DNA methyltransferase 1 associated protein 1	Myb/SANT domain containing| SRCAP complex	94.1176
RINT1	RAD50 interactor 1		94.1176
DIMT1	DIM1 dimethyladenosine transferase 1 homolog		94.1176
CHCHD4	coiled-coil-helix-coiled-coil-helix domain containing 4	Coiled-coil-helix-coiled-coil-helix domain containing	94.1176
FAM96B	family with sequence similarity 96 member B	Cytosolic iron-sulfur assembly components	94.1176
SAE1	SUMO1 activating enzyme subunit 1	Ubiquitin like modifier activating enzymes	94.1176
DNAJA3	DnaJ heat shock protein family (Hsp40) member A3	DNAJ (HSP40) heat shock proteins	94.1176
IPO11	importin 11	Importins	94.1176
RPF1	ribosome production factor 1 homolog		94.1176
CSNK1A1	casein kinase 1 alpha 1		94.1176
SDHC	succinate dehydrogenase complex subunit C	Mitochondrial complex II: succinate dehydrogenase subunits	94.1176
HJURP	Holliday junction recognition protein		94.1176
ZBTB8OS	zinc finger and BTB domain containing 8 opposite strand		94.1176
DCTN2	dynactin subunit 2	Dynactin	94.1176
TINF2	TERF1 interacting nuclear factor 2	Shelterin complex	94.1176
POP7	POP7 homolog, ribonuclease P/MRP subunit		94.1176
GMPPB	GDP-mannose pyrophosphorylase B		94.1176
HIST1H2BE	histone cluster 1 H2B family member e	Histones	94.1176
SRSF11	serine and arginine rich splicing factor 11	RNA binding motif containing|Serine and arginine rich splicing factors	94.1176
DCTN3	dynactin subunit 3	Dynactin	94.1176
DDX27	DEAD-box helicase 27	DEAD-box helicases	94.1176
GEMIN7	gem nuclear organelle associated protein 7	Gemins	94.1176
CENPA	centromere protein A		94.1176
TMA7	translation machinery associated 7 homolog		94.1176
CCND1	cyclin D1	Cyclins	94.1176
OIP5	Opa interacting protein 5		94.1176
VRK1	vaccinia related kinase 1		94.1176
SARS	seryl-tRNA synthetase	Aminoacyl tRNA synthetases, Class II	88.2353
NUF2	NUF2, NDC80 kinetochore complex component		88.2353
PCNA	proliferating cell nuclear antigen		88.2353
PSMA5	proteasome subunit alpha 5	Proteasome	88.2353
CCDC94	coiled-coil domain containing 94		88.2353
KPNB1	karyopherin subunit beta 1	Armadillo repeat containing|Importins	88.2353
SRP54	signal recognition particle 54		88.2353
RPS4X	ribosomal protein S4, X-linked	S ribosomal proteins	88.2353
ABCE1	ATP binding cassette subfamily E member 1	ATP binding cassette subfamily E	88.2353
CDK9	cyclin dependent kinase 9	Cyclin dependent kinases|P-TEFb complex	88.2353
SLU7	SLU7 homolog, splicing factor		88.2353
SDAD1	SDA1 domain containing 1		88.2353
ANAPC4	anaphase promoting complex subunit 4	Anaphase promoting complex	88.2353
PSMC4	proteasome 26S subunit, ATPase 4	AAA ATPases|Proteasome	88.2353
PHAX	phosphorylated adaptor for RNA export		88.2353
ALG11	ALG11, alpha-1,2-mannosyltransferase	Glycosyl transferases group 1 domain containing	88.2353
ANAPC10	anaphase promoting complex subunit 10	Anaphase promoting complex	88.2353
INTS4	integrator complex subunit 4		88.2353
WEE1	WEE1 G2 checkpoint kinase		88.2353
NPLOC4	NPL4 homolog, ubiquitin recognition factor	Zinc fingers	88.2353
EIF4E	eukaryotic translation initiation factor 4E		88.2353
POLA2	DNA polymerase alpha 2, accessory subunit	DNA polymerases	88.2353
PSMC1	proteasome 26S subunit, ATPase 1	AAA ATPases|Proteasome	88.2353
RSL1D1	ribosomal L1 domain containing 1		88.2353
TNPO3	transportin 3	Importins	88.2353
NAA50	N(alpha)-acetyltransferase 50, NatE catalytic subunit	N(alpha)-acetyltransferase subunits|GCN5 related N-acetyltransferases	88.2353
CBWD1	COBW domain containing 1		88.2353
RAD51	RAD51 recombinase	Fanconi anemia complementation groups	88.2353
RNGTT	RNA guanylyltransferase and 5-phosphatase	Atypical dual specificity phosphatases	88.2353
SEC13	SEC13 homolog, nuclear pore and COPII coat complex component	WD repeat domain containing|Nucleoporins	88.2353
SNRNP27	small nuclear ribonucleoprotein U4/U6.U5 subunit 27		88.2353
EIF5	eukaryotic translation initiation factor 5		88.2353
HMGCS1	3-hydroxy-3-methylglutaryl-CoA synthase 1		88.2353
MCM7	minichromosome maintenance complex component 7	Protein phosphatase 1 regulatory subunits|MCM family	88.2353
PGAM4	phosphoglycerate mutase family member 4	Bisphosphoglycerate phosphatases	88.2353
POLR2I	RNA polymerase II subunit I	RNA polymerase subunits	88.2353
SNAPC1	small nuclear RNA activating complex polypeptide 1	SNAP complex	88.2353
USPL1	ubiquitin specific peptidase like 1	Ubiquitin specific peptidases|Ubiquitin specific peptidase like	88.2353
MED27	mediator complex subunit 27	Mediator complex	88.2353
NUP214	nucleoporin 214	Nucleoporins	88.2353
C9orf114			88.2353
SF3B2	splicing factor 3b subunit 2		88.2353
TOP1	topoisomerase (DNA) I	Topoisomerases	88.2353
GSPT1	G1 to S phase transition 1		88.2353
POLR1B	RNA polymerase I subunit B	RNA polymerase subunits	88.2353
PRPF40A	pre-mRNA processing factor 40 homolog A		88.2353
RIOK2	RIO kinase 2		88.2353
ATP6V1A	ATPase H+ transporting V1 subunit A	V-type ATPases	88.2353
PKMYT1	protein kinase, membrane associated tyrosine/threonine 1	Protein phosphatase 1 regulatory subunits	88.2353
MAT2A	methionine adenosyltransferase 2A		88.2353
NVL	nuclear VCP-like	AAA ATPases	88.2353
PSMB1	proteasome subunit beta 1	Proteasome	88.2353
TFIP11	tuftelin interacting protein 11	G-patch domain containing	88.2353
NOL10	nucleolar protein 10		88.2353
CSTF3	cleavage stimulation factor subunit 3		88.2353
PSMD2	proteasome 26S subunit, non-ATPase 2	Proteasome	88.2353
NUP155	nucleoporin 155	Nucleoporins	88.2353
DONSON	downstream neighbor of SON		88.2353
TONSL	tonsoku-like, DNA repair protein	Ankyrin repeat domain containing	88.2353
GBF1	golgi brefeldin A resistant guanine nucleotide exchange factor 1		88.2353
PSMD13	proteasome 26S subunit, non-ATPase 13	Proteasome	88.2353
PRPF4	pre-mRNA processing factor 4	WD repeat domain containing	88.2353
URI1	URI1, prefoldin like chaperone	Protein phosphatase 1 regulatory subunits|Prefoldin subunits	88.2353
WDR82	WD repeat domain 82	WD repeat domain containing	88.2353
CBWD3	COBW domain containing 3		88.2353
TRAPPC2	trafficking protein particle complex 2	Trafficking protein particle complex	88.2353
ANAPC5	anaphase promoting complex subunit 5	Anaphase promoting complex	88.2353
GGTLC2	gamma-glutamyltransferase light chain 2	Gamma-glutamyltransferases	88.2353
LCE1A	late cornified envelope 1A	Late cornified envelope proteins	88.2353
FAM103A1	family with sequence similarity 103 member A1		88.2353
INTS2	integrator complex subunit 2		88.2353
PCID2	PCI domain containing 2	Transcription and export complex 2	88.2353
PRAMEF6	PRAME family member 6	PRAME family	88.2353
TANGO6	transport and golgi organization 6 homolog		88.2353
TOMM40	translocase of outer mitochondrial membrane 40	Translocase of outer mitochondrial membrane complex	88.2353
EXOSC7	exosome component 7	Exosome complex	88.2353
HIST2H3D	histone cluster 2 H3 family member d	Histones	88.2353
PPWD1	peptidylprolyl isomerase domain and WD repeat containing 1	WD repeat domain containing|Cyclophilin peptidylprolyl isomerases	88.2353
AFG3L2	AFG3 like matrix AAA peptidase subunit 2	AAA ATPases	88.2353
BMS1	BMS1, ribosome biogenesis factor		88.2353
CENPK	centromere protein K		88.2353
SGOL1			88.2353
LONP1	lon peptidase 1, mitochondrial	AAA ATPases|Proteases, serine	88.2353
MASTL	microtubule associated serine/threonine kinase like		88.2353
PLK4	polo like kinase 4		88.2353
PRMT1	protein arginine methyltransferase 1	Protein arginine methyltransferases	88.2353
BYSL	bystin like		88.2353
EXOSC4	exosome component 4	Exosome complex	88.2353
IFITM3	interferon induced transmembrane protein 3		88.2353
NUP85	nucleoporin 85	Nucleoporins	88.2353
PDRG1	p53 and DNA damage regulated 1		88.2353
HAUS4	HAUS augmin like complex subunit 4	HAUS augmin like complex	88.2353
MRPL34	mitochondrial ribosomal protein L34	Mitochondrial ribosomal proteins	88.2353
THOC7	THO complex 7	THO complex	88.2353
ZNF131	zinc finger protein 131	Zinc fingers C2H2-type|BTB domain containing	88.2353
GOLGA6A	golgin A6 family member A		88.2353
SIN3A	SIN3 transcription regulator family member A	EMSY complex	88.2353
KRR1	KRR1, small subunit processome component homolog		88.2353
PPAN	peter pan homolog (Drosophila)		88.2353
C3orf17			88.2353
TOMM22	translocase of outer mitochondrial membrane 22	Translocase of outer mitochondrial membrane complex	88.2353
SNAPC2	small nuclear RNA activating complex polypeptide 2	SNAP complex	88.2353
SRCAP	Snf2 related CREBBP activator protein	SRCAP complex	88.2353
WDHD1	WD repeat and HMG-box DNA binding protein 1	WD repeat domain containing	88.2353
POP1	POP1 homolog, ribonuclease P/MRP subunit		88.2353
CIRH1A			88.2353
PPIL4	peptidylprolyl isomerase like 4	RNA binding motif containing|Cyclophilin peptidylprolyl isomerases	88.2353
FAM32A	family with sequence similarity 32 member A		88.2353
FIP1L1	factor interacting with PAPOLA and CPSF1		88.2353
PSMC2	proteasome 26S subunit, ATPase 2	AAA ATPases|Proteasome	88.2353
UBA2	ubiquitin like modifier activating enzyme 2	Ubiquitin like modifier activating enzymes	88.2353
HARS	histidyl-tRNA synthetase	Aminoacyl tRNA synthetases, Class II	88.2353
EIF5A	eukaryotic translation initiation factor 5A		88.2353
RNPC3	RNA binding region (RNP1, RRM) containing 3	RNA binding motif containing	88.2353
RPAP2	RNA polymerase II associated protein 2		88.2353
FNTA	farnesyltransferase, CAAX box, alpha	Prenyltransferase alpha subunit repeat containing	88.2353
POP4	POP4 homolog, ribonuclease P/MRP subunit		88.2353
PPP4C	protein phosphatase 4 catalytic subunit	Protein phosphatase catalytic subunits	88.2353
NOL7	nucleolar protein 7		88.2353
PNN	pinin, desmosome associated protein		88.2353
MCRS1	microspherule protein 1	INO80 complex	88.2353
RBMXL1	RNA binding motif protein, X-linked like 1	RNA binding motif containing	88.2353
ABT1	activator of basal transcription 1		88.2353
GUK1	guanylate kinase 1		88.2353
SEH1L	SEH1 like nucleoporin	WD repeat domain containing|Nucleoporins	88.2353
WDR18	WD repeat domain 18	WD repeat domain containing|5FMC ribosome biogenesis complex	88.2353
TBCD	tubulin folding cofactor D		88.2353
EIF3M	eukaryotic translation initiation factor 3 subunit M	Eukaryotic translation initiation factor 3	88.2353
DPH3	diphthamide biosynthesis 3		88.2353
NUDC	nuclear distribution C, dynein complex regulator	NudC family	88.2353
NOL12	nucleolar protein 12		88.2353
TP53RK	TP53 regulating kinase		88.2353
CTR9	CTR9 homolog, Paf1/RNA polymerase II complex component	Tetratricopeptide repeat domain containing|Paf1/RNA polymerase II complex	88.2353
GINS3	GINS complex subunit 3	GINS complex	88.2353
CDC26	cell division cycle 26	Anaphase promoting complex	88.2353
EEF1B2	eukaryotic translation elongation factor 1 beta 2		88.2353
ZNHIT2	zinc finger HIT-type containing 2	Zinc fingers HIT-type	88.2353
PSMD7	proteasome 26S subunit, non-ATPase 7	Proteasome	88.2353
C12orf45	chromosome 12 open reading frame 45		88.2353
GTF2H1	general transcription factor IIH subunit 1	General transcription factors|Nucleotide excision repair	88.2353
VCY	variable charge, Y-linked	Variable charge X/Y family	88.2353
CUL3	cullin 3	Cullins	88.2353
ATP5A1	ATP synthase, H+ transporting, mitochondrial F1 complex, alpha subunit 1, cardiac muscle	F-type ATPases|Mitochondrial complex V: ATP synthase subunits	88.2353
THAP5	THAP domain containing 5	THAP domain containing	88.2353
DDX24	DEAD-box helicase 24	DEAD-box helicases	88.2353
NDUFB9	NADH:ubiquinone oxidoreductase subunit B9	LYR motif containing|NADH:ubiquinone oxidoreductase supernumerary subunits	88.2353
DSCR4	Down syndrome critical region 4		88.2353
MYBBP1A	MYB binding protein 1a		88.2353
THAP1	THAP domain containing 1	THAP domain containing	88.2353
RAD1	RAD1 checkpoint DNA exonuclease	Checkpoint clamp complex	88.2353
DGCR8	DGCR8, microprocessor complex subunit		88.2353
OSGEP	O-sialoglycoprotein endopeptidase		88.2353
RFT1	RFT1 homolog		88.2353
PRR13	proline rich 13		88.2353
RABL2A	RAB, member of RAS oncogene family-like 2A	RAB like GTPases	88.2353
SRRM1	serine and arginine repetitive matrix 1		88.2353
TIMM10	translocase of inner mitochondrial membrane 10	TIM22 complex	88.2353
GRWD1	glutamate rich WD repeat containing 1	WD repeat domain containing	88.2353
EBNA1BP2	EBNA1 binding protein 2		88.2353
VCX2	variable charge, X-linked 2	Variable charge X/Y family	88.2353
HSPD1	heat shock protein family D (Hsp60) member 1	Chaperonins	88.2353
TRA2B	transformer 2 beta homolog (Drosophila)	Protein phosphatase 1 regulatory subunits|RNA binding motif containing	88.2353
SPC24	SPC24, NDC80 kinetochore complex component		82.3529
RPS16	ribosomal protein S16	S ribosomal proteins	82.3529
FBXO5	F-box protein 5	F-boxes other	82.3529
PRC1	protein regulator of cytokinesis 1		82.3529
UBA1	ubiquitin like modifier activating enzyme 1	Ubiquitin like modifier activating enzymes	82.3529
ATP6V1E1	ATPase H+ transporting V1 subunit E1	V-type ATPases	82.3529
KIN	Kin17 DNA and RNA binding protein		82.3529
ACTR2	ARP2 actin related protein 2 homolog	Actin related protein 2/3 complex	82.3529
RSL24D1	ribosomal L24 domain containing 1		82.3529
SCFD1	sec1 family domain containing 1		82.3529
CTCF	CCCTC-binding factor	Zinc fingers C2H2-type	82.3529
CCT2	chaperonin containing TCP1 subunit 2	Chaperonins	82.3529
DBR1	debranching RNA lariats 1		82.3529
ECD	ecdysoneless cell cycle regulator		82.3529
SEC61G	Sec61 translocon gamma subunit		82.3529
HIST1H2BN	histone cluster 1 H2B family member n	Histones	82.3529
GRPEL1	GrpE like 1, mitochondrial		82.3529
BANF1	barrier to autointegration factor 1		82.3529
EEF1A1	eukaryotic translation elongation factor 1 alpha 1		82.3529
MED30	mediator complex subunit 30	Mediator complex	82.3529
CHMP6	charged multivesicular body protein 6	Charged multivesicular body proteins|ESCRT-III	82.3529
RIOK1	RIO kinase 1		82.3529
PPP1CB	protein phosphatase 1 catalytic subunit beta	Protein phosphatase catalytic subunits	82.3529
RPS2	ribosomal protein S2	S ribosomal proteins	82.3529
UPF1	UPF1, RNA helicase and ATPase	UPF1 like RNA helicases	82.3529
WDR12	WD repeat domain 12	WD repeat domain containing	82.3529
CACTIN	cactin, spliceosome C complex subunit		82.3529
TUBB	tubulin beta class I	Tubulins	82.3529
ZCCHC9	zinc finger CCHC-type containing 9	Zinc fingers CCHC-type|Protein phosphatase 1 regulatory subunits	82.3529
RNPS1	RNA binding protein with serine rich domain 1	RNA binding motif containing|ASAP complex	82.3529
SBDS	SBDS ribosome assembly guanine nucleotide exchange factor		82.3529
PRPF6	pre-mRNA processing factor 6		82.3529
EXOSC6	exosome component 6	Exosome complex	82.3529
TRAPPC11	trafficking protein particle complex 11	Trafficking protein particle complex	82.3529
MED14	mediator complex subunit 14	Mediator complex	82.3529
COPE	coatomer protein complex subunit epsilon		82.3529
HIST1H2BL	histone cluster 1 H2B family member l	Histones	82.3529
C1orf131	chromosome 1 open reading frame 131		82.3529
LSM6	LSM6 homolog, U6 small nuclear RNA and mRNA degradation associated		82.3529
STX18	syntaxin 18	Syntaxins	82.3529
RBBP5	RB binding protein 5, histone lysine methyltransferase complex subunit	WD repeat domain containing	82.3529
WDR5	WD repeat domain 5	WD repeat domain containing|ATAC complex	82.3529
DIEXF	digestive organ expansion factor homolog (zebrafish)		82.3529
HSPE1	heat shock protein family E (Hsp10) member 1	Chaperonins	82.3529
RNMT	RNA guanine-7 methyltransferase		82.3529
RPP14	ribonuclease P/MRP subunit p14		82.3529
HTATSF1	HIV-1 Tat specific factor 1	RNA binding motif containing	82.3529
RRP1	ribosomal RNA processing 1		82.3529
INTS7	integrator complex subunit 7		82.3529
RBMX2	RNA binding motif protein, X-linked 2	RNA binding motif containing	82.3529
TRAPPC5	trafficking protein particle complex 5	Trafficking protein particle complex	82.3529
RRP7A	ribosomal RNA processing 7 homolog A		82.3529
TPR	translocated promoter region, nuclear basket protein	Nucleoporins	82.3529
MTOR	mechanistic target of rapamycin	MTOR complex 1|MTOR complex 2	82.3529
DDX46	DEAD-box helicase 46	DEAD-box helicases	82.3529
NOC2L	NOC2 like nucleolar associated transcriptional repressor	Protein phosphatase 1 regulatory subunits	82.3529
FAU	FAU, ubiquitin like and ribosomal protein S30 fusion	S ribosomal proteins	82.3529
TARDBP	TAR DNA binding protein	RNA binding motif containing	82.3529
USP17L5	ubiquitin specific peptidase 17-like family member 5		82.3529
RRP15	ribosomal RNA processing 15 homolog		82.3529
TAF1B	TATA-box binding protein associated factor, RNA polymerase I subunit B		82.3529
MED21	mediator complex subunit 21	Mediator complex	82.3529
CLSPN	claspin		82.3529
NCL	nucleolin	RNA binding motif containing|DNA helicases	82.3529
NLE1	notchless homolog 1	WD repeat domain containing	82.3529
NOL9	nucleolar protein 9	5FMC ribosome biogenesis complex	82.3529
KRTAP5-11	keratin associated protein 5-11	Keratin associated proteins	82.3529
NUP88	nucleoporin 88	Nucleoporins	82.3529
RFC2	replication factor C subunit 2	AAA ATPases	82.3529
ATR	ATR serine/threonine kinase		82.3529
DDX49	DEAD-box helicase 49	DEAD-box helicases	82.3529
IMP4	IMP4 homolog, U3 small nucleolar ribonucleoprotein		82.3529
RAC1	ras-related C3 botulinum toxin substrate 1 (rho family, small GTP binding protein Rac1)	Rho family GTPases|Endogenous ligands	82.3529
ABCF1	ATP binding cassette subfamily F member 1	ATP binding cassette subfamily F	82.3529
MIS12	MIS12, kinetochore complex component	MIS12 kinetochore complex	82.3529
NUP205	nucleoporin 205	Nucleoporins	82.3529
ELAC2	elaC ribonuclease Z 2		82.3529
SHFM1	split hand/foot malformation (ectrodactyly) type 1	Transcription and export complex 2	82.3529
GTF3C2	general transcription factor IIIC subunit 2	WD repeat domain containing|General transcription factors	82.3529
TAF1	TATA-box binding protein associated factor 1	Lysine acetyltransferases	82.3529
IPO13	importin 13	Importins	82.3529
SLC35B1	solute carrier family 35 member B1	Solute carriers	82.3529
TAF10	TATA-box binding protein associated factor 10	SAGA complex	82.3529
EFTUD1			82.3529
POLR1A	RNA polymerase I subunit A	RNA polymerase subunits	82.3529
NUP98	nucleoporin 98	Nucleoporins	82.3529
PPP2R1A	protein phosphatase 2 scaffold subunit Aalpha	Protein phosphatase 2 scaffold subunits	82.3529
MT1E	metallothionein 1E	Metallothioneins	82.3529
TMEM183A	transmembrane protein 183A		82.3529
CTNNBL1	catenin beta like 1		82.3529
HIST1H2AL	histone cluster 1 H2A family member l	Histones	82.3529
BCLAF1	BCL2 associated transcription factor 1		82.3529
RPAP3	RNA polymerase II associated protein 3	Tetratricopeptide repeat domain containing	82.3529
SMG6	SMG6, nonsense mediated mRNA decay factor		82.3529
ALG1	ALG1, chitobiosyldiphosphodolichol beta-mannosyltransferase	Glycosyl transferases group 1 domain containing	82.3529
ZNF830	zinc finger protein 830		82.3529
MED18	mediator complex subunit 18	Mediator complex	82.3529
PWP1	PWP1 homolog, endonuclein	WD repeat domain containing	82.3529
NAA20	N(alpha)-acetyltransferase 20, NatB catalytic subunit	N(alpha)-acetyltransferase subunits|GCN5 related N-acetyltransferases	82.3529
EGR2	early growth response 2	Zinc fingers C2H2-type	82.3529
NOB1	NIN1/PSMD8 binding protein 1 homolog		82.3529
NOM1	nucleolar protein with MIF4G domain 1	Protein phosphatase 1 regulatory subunits	82.3529
SPRTN	SprT-like N-terminal domain		82.3529
CMPK1	cytidine/uridine monophosphate kinase 1		82.3529
SPATA5L1	spermatogenesis associated 5 like 1	AAA ATPases	82.3529
RPP21	ribonuclease P/MRP subunit p21		82.3529
PABPC1	poly(A) binding protein cytoplasmic 1	RNA binding motif containing	82.3529
TEX10	testis expressed 10	5FMC ribosome biogenesis complex	82.3529
EXOC3	exocyst complex component 3	Exocyst complex	82.3529
LETM1	leucine zipper and EF-hand containing transmembrane protein 1	EF-hand domain containing	82.3529
NUBP2	nucleotide binding protein 2	Cytosolic iron-sulfur assembly components	82.3529
ALG14	ALG14, UDP-N-acetylglucosaminyltransferase subunit	UDP-N-acetylglucosaminyltransferase subunits	82.3529
NUFIP1	NUFIP1, FMR1 interacting protein 1		82.3529
ATRIP	ATR interacting protein		82.3529
THG1L	tRNA-histidine guanylyltransferase 1 like		82.3529
YY1	YY1 transcription factor	Zinc fingers C2H2-type|INO80 complex	82.3529
FTSJ3	FtsJ homolog 3		82.3529
OSBP	oxysterol binding protein	Oxysterol binding proteins|Pleckstrin homology domain containing	82.3529
GABPB1	GA binding protein transcription factor beta subunit 1	Ankyrin repeat domain containing	82.3529
GPX4	glutathione peroxidase 4	Selenoproteins	82.3529
TSEN2	tRNA splicing endonuclease subunit 2	tRNA-splicing endonuclease subunits	82.3529
PPP2R3C	protein phosphatase 2 regulatory subunit Bgamma	Protein phosphatase 2 regulatory subunits	82.3529
IGF1R	insulin like growth factor 1 receptor	Receptor Tyrosine Kinases|CD molecules|Fibronectin type III domain containing	82.3529
SNRNP200	small nuclear ribonucleoprotein U5 subunit 200	RNA helicases	76.4706
VPS28	VPS28, ESCRT-I subunit	ESCRT-I	76.4706
SAP30BP	SAP30 binding protein		76.4706
SKIV2L2	Ski2 like RNA helicase 2	RNA helicases|Nuclear exosome targeting complex	76.4706
NAA38	N(alpha)-acetyltransferase 38, NatC auxiliary subunit	N(alpha)-acetyltransferase subunits	76.4706
PSMD1	proteasome 26S subunit, non-ATPase 1	Proteasome	76.4706
ALYREF	Aly/REF export factor	RNA binding motif containing|THO complex	76.4706
HINFP	histone H4 transcription factor	Zinc fingers C2H2-type	76.4706
TUBA1B	tubulin alpha 1b	Tubulins	76.4706
HIST1H2BJ	histone cluster 1 H2B family member j	Histones	76.4706
EXOSC9	exosome component 9	Exosome complex	76.4706
SUPT5H	SPT5 homolog, DSIF elongation factor subunit		76.4706
LOC729574			76.4706
CCNA2	cyclin A2	Cyclins	76.4706
ANAPC2	anaphase promoting complex subunit 2	Anaphase promoting complex	76.4706
YKT6	YKT6 v-SNARE homolog (S. cerevisiae)	SNAREs	76.4706
PABPN1	poly(A) binding protein nuclear 1	RNA binding motif containing	76.4706
POMP	proteasome maturation protein		76.4706
RAE1	ribonucleic acid export 1	WD repeat domain containing|Nucleoporins	76.4706
LTV1	LTV1 ribosome biogenesis factor		76.4706
CCT4	chaperonin containing TCP1 subunit 4	Chaperonins	76.4706
SNAPC4	small nuclear RNA activating complex polypeptide 4	Myb/SANT domain containing|SNAP complex	76.4706
PREB	prolactin regulatory element binding	WD repeat domain containing	76.4706
RARS	arginyl-tRNA synthetase	Aminoacyl tRNA synthetases, Class I	76.4706
NPAT	nuclear protein, coactivator of histone transcription		76.4706
CDC42	cell division cycle 42	Rho family GTPases	76.4706
DNAJC17	DnaJ heat shock protein family (Hsp40) member C17	DNAJ (HSP40) heat shock proteins|RNA binding motif containing	76.4706
IARS	isoleucyl-tRNA synthetase	Aminoacyl tRNA synthetases, Class I	76.4706
PFDN6	prefoldin subunit 6	Prefoldin subunits	76.4706
MED17	mediator complex subunit 17	Mediator complex	76.4706
XRN2	5-3 exoribonuclease 2		76.4706
SNRNP35	small nuclear ribonucleoprotein U11/U12 subunit 35	RNA binding motif containing	76.4706
ISG20L2	interferon stimulated exonuclease gene 20 like 2	Exonucleases	76.4706
PMPCA	peptidase, mitochondrial processing alpha subunit		76.4706
DGCR14	DiGeorge syndrome critical region gene 14		76.4706
POLR3C	RNA polymerase III subunit C	RNA polymerase subunits	76.4706
HSPA8	heat shock protein family A (Hsp70) member 8	Heat shock 70kDa proteins	76.4706
LSG1	large 60S subunit nuclear export GTPase 1		76.4706
PNO1	partner of NOB1 homolog		76.4706
UTP6	UTP6, small subunit processome component	UTPB complex	76.4706
TAF6	TATA-box binding protein associated factor 6		76.4706
POLA1	DNA polymerase alpha 1, catalytic subunit	DNA polymerases	76.4706
GGPS1	geranylgeranyl diphosphate synthase 1		76.4706
PTPN11	protein tyrosine phosphatase, non-receptor type 11	SH2 domain containing|Protein tyrosine phosphatases, non-receptor type	76.4706
THOC1	THO complex 1	THO complex	76.4706
HAUS8	HAUS augmin like complex subunit 8	HAUS augmin like complex	76.4706
GNL3L	G protein nucleolar 3 like		76.4706
PDCD11	programmed cell death 11	Minor histocompatibility antigens	76.4706
PDPK1	3-phosphoinositide dependent protein kinase 1		76.4706
TBL3	transducin beta like 3	WD repeat domain containing|UTPB complex	76.4706
ZNF335	zinc finger protein 335	Zinc fingers C2H2-type	76.4706
USP5	ubiquitin specific peptidase 5	Ubiquitin specific peptidases	76.4706
DUXA	double homeobox A	PRD class homeoboxes and pseudogenes	76.4706
LIN52	lin-52 DREAM MuvB core complex component		76.4706
SETD1A	SET domain containing 1A	Lysine methyltransferases|RNA binding motif containing	76.4706
EIF3G	eukaryotic translation initiation factor 3 subunit G	RNA binding motif containing|Eukaryotic translation initiation factor 3	76.4706
SMNDC1	survival motor neuron domain containing 1	Tudor domain containing	76.4706
AATF	apoptosis antagonizing transcription factor		76.4706
NGDN	neuroguidin		76.4706
SSB	Sjogren syndrome antigen B	La ribonucleoprotein domain containing|RNA binding motif containing	76.4706
GABPA	GA binding protein transcription factor alpha subunit	ETS transcription factor family	76.4706
GPN3	GPN-loop GTPase 3	GPN-loop GTPases	76.4706
ATP6V1C1	ATPase H+ transporting V1 subunit C1	V-type ATPases	76.4706
CINP	cyclin dependent kinase 2 interacting protein		76.4706
EXOSC8	exosome component 8	Exosome complex	76.4706
MED7	mediator complex subunit 7	Mediator complex	76.4706
PPP1R8	protein phosphatase 1 regulatory subunit 8	Protein phosphatase 1 regulatory subunits	76.4706
MCM10	minichromosome maintenance 10 replication initiation factor		76.4706
USP37	ubiquitin specific peptidase 37	Ubiquitin specific peptidases	76.4706
COX17	COX17, cytochrome c oxidase copper chaperone	Mitochondrial respiratory chain complex assembly factors	76.4706
DCTN6	dynactin subunit 6	Dynactin	76.4706
TSR1	TSR1, ribosome maturation factor		76.4706
GMPS	guanine monophosphate synthase		76.4706
ATXN10	ataxin 10	Ataxins	76.4706
SMG1	SMG1, nonsense mediated mRNA decay associated PI3K related kinase		76.4706
PCF11	PCF11 cleavage and polyadenylation factor subunit		76.4706
PRMT5	protein arginine methyltransferase 5	Protein arginine methyltransferases	76.4706
UBE2D3	ubiquitin conjugating enzyme E2 D3	Ubiquitin conjugating enzymes E2	76.4706
DDX59	DEAD-box helicase 59	Zinc fingers HIT-type|DEAD-box helicases	76.4706
TBCB	tubulin folding cofactor B		76.4706
CRCT1	cysteine rich C-terminal 1		76.4706
HMGA1	high mobility group AT-hook 1	Canonical high mobility group	76.4706
TIMM9	translocase of inner mitochondrial membrane 9	TIM22 complex	76.4706
CRKL	CRK like proto-oncogene, adaptor protein	SH2 domain containing	76.4706
PRAMEF5	PRAME family member 5	PRAME family	76.4706
SPATA5	spermatogenesis associated 5	AAA ATPases	76.4706
KRTAP5-1	keratin associated protein 5-1	Keratin associated proteins	76.4706
TBCA	tubulin folding cofactor A		76.4706
SYS1	SYS1, golgi trafficking protein		76.4706
VMP1	vacuole membrane protein 1		76.4706
POTEM	POTE ankyrin domain family member M	Ankyrin repeat domain containing|POTE ankyrin domain containing	76.4706
ZBTB11	zinc finger and BTB domain containing 11	Zinc fingers C2H2-type|BTB domain containing	76.4706
CENPL	centromere protein L		76.4706
BNIP1	BCL2 interacting protein 1	SNAREs|BCL2 homology region 3 (BH3) only	76.4706
KRTAP21-1	keratin associated protein 21-1	Keratin associated proteins	76.4706
AP2S1	adaptor related protein complex 2 sigma 1 subunit		76.4706
ZNF492	zinc finger protein 492	Zinc fingers C2H2-type	76.4706
IKBKAP	inhibitor of kappa light polypeptide gene enhancer in B-cells, kinase complex-associated protein	Elongator acetyltransferase complex	76.4706
RBM42	RNA binding motif protein 42	RNA binding motif containing	76.4706
SLC25A5	solute carrier family 25 member 5	Solute carriers	76.4706
PRPF4B	pre-mRNA processing factor 4B		76.4706
VHL	von Hippel-Lindau tumor suppressor		76.4706
HSCB	HscB mitochondrial iron-sulfur cluster cochaperone	DNAJ (HSP40) heat shock proteins	76.4706
ANLN	anillin actin binding protein	Pleckstrin homology domain containing	76.4706
DDX11	DEAD/H-box helicase 11	DEAD-box helicases|DNA helicases	76.4706
FNTB	farnesyltransferase, CAAX box, beta		76.4706
TAF2	TATA-box binding protein associated factor 2		76.4706
RTEL1	regulator of telomere elongation helicase 1	DNA helicases	76.4706
MMS19	MMS19 homolog, cytosolic iron-sulfur assembly component	Cytosolic iron-sulfur assembly components|Nucleotide excision repair	76.4706
ORC5	origin recognition complex subunit 5	Protein phosphatase 1 regulatory subunits|Origin recognition complex	76.4706
PTMS	parathymosin		76.4706
KIF14	kinesin family member 14	Kinesins	76.4706
GNB1L	G protein subunit beta 1 like	WD repeat domain containing	76.4706
EXOC1	exocyst complex component 1	Exocyst complex	76.4706
ELP6	elongator acetyltransferase complex subunit 6	Elongator acetyltransferase complex	76.4706
SUZ12	SUZ12 polycomb repressive complex 2 subunit	Zinc fingers C2H2-type	76.4706
NAPA	NSF attachment protein alpha		70.5882
COPS8	COP9 signalosome subunit 8	COP9 signalosome	70.5882
RHEB	Ras homolog enriched in brain	RAS type GTPase family	70.5882
WDR3	WD repeat domain 3	WD repeat domain containing|UTPB complex	70.5882
CHERP	calcium homeostasis endoplasmic reticulum protein	G-patch domain containing	70.5882
AKIRIN2	akirin 2		70.5882
RPL7A	ribosomal protein L7a	L ribosomal proteins	70.5882
EIF3C	eukaryotic translation initiation factor 3 subunit C	Eukaryotic translation initiation factor 3	70.5882
UTP11L			70.5882
EIF3CL	eukaryotic translation initiation factor 3 subunit C-like		70.5882
NUP93	nucleoporin 93	Nucleoporins	70.5882
DDX41	DEAD-box helicase 41	DEAD-box helicases	70.5882
INTS3	integrator complex subunit 3		70.5882
DSN1	DSN1 homolog, MIS12 kinetochore complex component	MIS12 kinetochore complex	70.5882
YRDC	yrdC N6-threonylcarbamoyltransferase domain containing		70.5882
PSMG3	proteasome assembly chaperone 3		70.5882
SKP1	S-phase kinase associated protein 1	SCF complex	70.5882
MED22	mediator complex subunit 22	Mediator complex	70.5882
COPS6	COP9 signalosome subunit 6	COP9 signalosome	70.5882
TRIM49D1	tripartite motif containing 49D1	Ring finger proteins|Tripartite motif containing	70.5882
POLR3E	RNA polymerase III subunit E	RNA polymerase subunits	70.5882
TUBGCP5	tubulin gamma complex associated protein 5		70.5882
RPS10	ribosomal protein S10	S ribosomal proteins	70.5882
RAD17	RAD17 checkpoint clamp loader component		70.5882
SYF2	SYF2 pre-mRNA splicing factor		70.5882
ISY1	ISY1 splicing factor homolog		70.5882
ANAPC11	anaphase promoting complex subunit 11	Anaphase promoting complex	70.5882
HIST3H3	histone cluster 3 H3	Histones	70.5882
NAA10	N(alpha)-acetyltransferase 10, NatA catalytic subunit	N(alpha)-acetyltransferase subunits|GCN5 related N-acetyltransferases	70.5882
CASC5			70.5882
HIST2H3C	histone cluster 2 H3 family member c	Histones	70.5882
GTF2A1	general transcription factor IIA subunit 1	General transcription factors	70.5882
SRP68	signal recognition particle 68		70.5882
SMC6	structural maintenance of chromosomes 6	Structural maintenance of chromosomes proteins|SMC5-6 protein complex	70.5882
UBE2M	ubiquitin conjugating enzyme E2 M	Ubiquitin conjugating enzymes E2	70.5882
EIF3E	eukaryotic translation initiation factor 3 subunit E	Eukaryotic translation initiation factor 3	70.5882
BOP1	block of proliferation 1	WD repeat domain containing	70.5882
GTF2H2C	GTF2H2 family member C		70.5882
DENR	density regulated re-initiation and release factor		70.5882
XPO1	exportin 1	Exportins	70.5882
BCCIP	BRCA2 and CDKN1A interacting protein		70.5882
DHX36	DEAH-box helicase 36	DEAH-box helicases	70.5882
RBM8A	RNA binding motif protein 8A	RNA binding motif containing|Exon junction complex	70.5882
SRPR			70.5882
AK6	adenylate kinase 6	Adenylate kinases	70.5882
GGTLC1	gamma-glutamyltransferase light chain 1	Gamma-glutamyltransferases	70.5882
HYPK	huntingtin interacting protein K		70.5882
INO80	INO80 complex subunit	INO80 complex |DNA helicases	70.5882
LCE2A	late cornified envelope 2A	Late cornified envelope proteins	70.5882
TAF1C	TATA-box binding protein associated factor, RNA polymerase I subunit C		70.5882
CEBPZ	CCAAT/enhancer binding protein zeta	CCAAT/enhancer binding proteins	70.5882
GEMIN8	gem nuclear organelle associated protein 8	Gemins	70.5882
SMC5	structural maintenance of chromosomes 5	Structural maintenance of chromosomes proteins|SMC5-6 protein complex	70.5882
NUP43	nucleoporin 43	WD repeat domain containing|Nucleoporins	70.5882
NUP50	nucleoporin 50	Nucleoporins	70.5882
SPCS2	signal peptidase complex subunit 2		70.5882
UTP18	UTP18, small subunit processome component	WD repeat domain containing|UTPB complex	70.5882
LCE2C	late cornified envelope 2C	Late cornified envelope proteins	70.5882
DNTTIP2	deoxynucleotidyltransferase terminal interacting protein 2		70.5882
ILF3	interleukin enhancer binding factor 3		70.5882
NDUFC2-KCTD14			70.5882
EIF3J	eukaryotic translation initiation factor 3 subunit J	Eukaryotic translation initiation factor 3	70.5882
ELP3	elongator acetyltransferase complex subunit 3	Lysine acetyltransferases|Elongator acetyltransferase complex |GCN5 related N-acetyltransferases	70.5882
SSX4	SSX family member 4		70.5882
MAD2L2	MAD2 mitotic arrest deficient-like 2 (yeast)	DNA polymerases	70.5882
NCAPD2	non-SMC condensin I complex subunit D2		70.5882
MRPS10	mitochondrial ribosomal protein S10	Mitochondrial ribosomal proteins	70.5882
NUDT4	nudix hydrolase 4	Nudix hydrolase family	70.5882
H2AFJ	H2A histone family member J	Histones	70.5882
RPE	ribulose-5-phosphate-3-epimerase		70.5882
RPP40	ribonuclease P/MRP subunit p40		70.5882
KIF4A	kinesin family member 4A	X-linked mental retardation|Kinesins	70.5882
LDHA	lactate dehydrogenase A		70.5882
TAF7	TATA-box binding protein associated factor 7		70.5882
SNRNP40	small nuclear ribonucleoprotein U5 subunit 40	WD repeat domain containing	70.5882
CHMP3	charged multivesicular body protein 3	Charged multivesicular body proteins|ESCRT-III	70.5882
GEMIN4	gem nuclear organelle associated protein 4	Minor histocompatibility antigens|Gemins	70.5882
TTI1	TELO2 interacting protein 1	TTT complex	70.5882
KRTAP4-2	keratin associated protein 4-2	Keratin associated proteins	70.5882
URB1	URB1 ribosome biogenesis 1 homolog (S. cerevisiae)		70.5882
LIN9	lin-9 DREAM MuvB core complex component		70.5882
AP2M1	adaptor related protein complex 2 mu 1 subunit		70.5882
ELP2	elongator acetyltransferase complex subunit 2	WD repeat domain containing|Elongator acetyltransferase complex	70.5882
SASS6	SAS-6 centriolar assembly protein		70.5882
SFSWAP	splicing factor SWAP homolog		70.5882
PNISR	PNN interacting serine and arginine rich protein		70.5882
SLC25A38	solute carrier family 25 member 38	Solute carriers	70.5882
CEP192	centrosomal protein 192	Protein phosphatase 1 regulatory subunits	70.5882
DNAJC9	DnaJ heat shock protein family (Hsp40) member C9	DNAJ (HSP40) heat shock proteins	70.5882
NDUFA4	NDUFA4, mitochondrial complex associated		70.5882
XRN1	5-3 exoribonuclease 1		70.5882
ARFRP1	ADP ribosylation factor related protein 1	ARF GTPase family	70.5882
SNRPC	small nuclear ribonucleoprotein polypeptide C		70.5882
DHX33	DEAH-box helicase 33	DEAH-box helicases	70.5882
ELP5	elongator acetyltransferase complex subunit 5	Elongator acetyltransferase complex	70.5882
SOD2	superoxide dismutase 2, mitochondrial		70.5882
WDR55	WD repeat domain 55	WD repeat domain containing	70.5882
FXN	frataxin		70.5882
CCNL1	cyclin L1	Cyclins	70.5882
MAD2L1BP	MAD2L1 binding protein		70.5882
NDE1	nudE neurodevelopment protein 1		70.5882
EXOC2	exocyst complex component 2	Exocyst complex	70.5882
PDCD6IP	programmed cell death 6 interacting protein		70.5882
LDB1	LIM domain binding 1		70.5882
ISL1	ISL LIM homeobox 1	LIM class homeoboxes	70.5882
BUD31	BUD31 homolog		64.7059
ARIH1	ariadne RBR E3 ubiquitin protein ligase 1		64.7059
PHF5A	PHD finger protein 5A	PHD finger proteins	64.7059
CHAF1A	chromatin assembly factor 1 subunit A		64.7059
ACTL6A	actin like 6A	INO80 complex | SRCAP complex	64.7059
ATP6V1D	ATPase H+ transporting V1 subunit D	V-type ATPases	64.7059
SNRNP25	small nuclear ribonucleoprotein U11/U12 subunit 25		64.7059
SENP6	SUMO1/sentrin specific peptidase 6	SUMO specific peptidases	64.7059
KIAA1429	KIAA1429		64.7059
TIMM13	translocase of inner mitochondrial membrane 13		64.7059
GNL2	G protein nucleolar 2		64.7059
GPS1	G protein pathway suppressor 1	COP9 signalosome	64.7059
PPP1R7	protein phosphatase 1 regulatory subunit 7	Protein phosphatase 1 regulatory subunits	64.7059
RBM39	RNA binding motif protein 39	RNA binding motif containing	64.7059
ALDOA	aldolase, fructose-bisphosphate A		64.7059
CAPZB	capping actin protein of muscle Z-line beta subunit		64.7059
ATP6V1H	ATPase H+ transporting V1 subunit H	V-type ATPases	64.7059
DHFR	dihydrofolate reductase		64.7059
RBBP8	RB binding protein 8, endonuclease	BRCA1 C complex	64.7059
PRPF18	pre-mRNA processing factor 18		64.7059
SKA1	spindle and kinetochore associated complex subunit 1		64.7059
RAD21	RAD21 cohesin complex component	Cohesin complex	64.7059
TPX2	TPX2, microtubule nucleation factor		64.7059
HMGCR	3-hydroxy-3-methylglutaryl-CoA reductase		64.7059
GTF2F2	general transcription factor IIF subunit 2	General transcription factors	64.7059
WDR77	WD repeat domain 77	WD repeat domain containing	64.7059
COPS4	COP9 signalosome subunit 4	COP9 signalosome	64.7059
SMC3	structural maintenance of chromosomes 3	Proteoglycans|Structural maintenance of chromosomes proteins|Cohesin complex	64.7059
TTK	TTK protein kinase		64.7059
CCDC59	coiled-coil domain containing 59		64.7059
PGGT1B	protein geranylgeranyltransferase type I subunit beta		64.7059
TMA16	translation machinery associated 16 homolog		64.7059
TIMM44	translocase of inner mitochondrial membrane 44		64.7059
PPP1R10	protein phosphatase 1 regulatory subunit 10	Protein phosphatase 1 regulatory subunits	64.7059
ARMC7	armadillo repeat containing 7	Armadillo repeat containing	64.7059
BRD4	bromodomain containing 4		64.7059
TIPIN	TIMELESS interacting protein		64.7059
CDCA8	cell division cycle associated 8	Chromosomal passenger complex	64.7059
BUB1B	BUB1 mitotic checkpoint serine/threonine kinase B		64.7059
USP10	ubiquitin specific peptidase 10	Ubiquitin specific peptidases	64.7059
EXOSC5	exosome component 5	Exosome complex	64.7059
NAPG	NSF attachment protein gamma		64.7059
NFYC	nuclear transcription factor Y subunit gamma		64.7059
METTL16	methyltransferase like 16	Methyltransferase like	64.7059
NOP10	NOP10 ribonucleoprotein	H/ACA ribonucleoprotein complex	64.7059
RABGGTA	Rab geranylgeranyltransferase alpha subunit	Prenyltransferase alpha subunit repeat containing	64.7059
SON	SON DNA binding protein	G-patch domain containing|Minor histocompatibility antigens	64.7059
INTS1	integrator complex subunit 1		64.7059
ATP5D	ATP synthase, H+ transporting, mitochondrial F1 complex, delta subunit	F-type ATPases|Mitochondrial complex V: ATP synthase subunits	64.7059
DBF4	DBF4 zinc finger	Zinc fingers DBF-type	64.7059
AURKA	aurora kinase A	Protein phosphatase 1 regulatory subunits	64.7059
RRP12	ribosomal RNA processing 12 homolog		64.7059
PPP1R2	protein phosphatase 1 regulatory inhibitor subunit 2	Protein phosphatase 1 regulatory subunits	64.7059
RPP30	ribonuclease P/MRP subunit p30		64.7059
AKR1B15	aldo-keto reductase family 1 member B15	Aldo-keto reductases	64.7059
DNAJC8	DnaJ heat shock protein family (Hsp40) member C8	DNAJ (HSP40) heat shock proteins	64.7059
POTEJ	POTE ankyrin domain family member J	Ankyrin repeat domain containing|POTE ankyrin domain containing	64.7059
KIAA0947			64.7059
RBM19	RNA binding motif protein 19	RNA binding motif containing	64.7059
GTF2F1	general transcription factor IIF subunit 1	General transcription factors	64.7059
MED9	mediator complex subunit 9	Mediator complex	64.7059
SMG5	SMG5, nonsense mediated mRNA decay factor		64.7059
WDR25	WD repeat domain 25	WD repeat domain containing	64.7059
HAUS2	HAUS augmin like complex subunit 2	HAUS augmin like complex	64.7059
PELP1	proline, glutamate and leucine rich protein 1	5FMC ribosome biogenesis complex	64.7059
ZBTB17	zinc finger and BTB domain containing 17	Zinc fingers C2H2-type|BTB domain containing	64.7059
CPSF1	cleavage and polyadenylation specific factor 1		64.7059
WDR1	WD repeat domain 1	WD repeat domain containing	64.7059
COX7B	cytochrome c oxidase subunit 7B	Mitochondrial complex IV: cytochrome c oxidase subunits	64.7059
DEXI	Dexi homolog		64.7059
LIMS3	LIM zinc finger domain containing 3	LIM zinc finger domain containing|LIM domain containing	64.7059
NELFCD	negative elongation factor complex member C/D		64.7059
RASA4	RAS p21 protein activator 4	C2 and RasGAP domain containing	64.7059
TGS1	trimethylguanosine synthase 1		64.7059
MRTO4	MRT4 homolog, ribosome maturation factor		64.7059
VPS18	VPS18, CORVET/HOPS core subunit		64.7059
CHMP7	charged multivesicular body protein 7	Charged multivesicular body proteins|ESCRT-III associated factors	64.7059
ORC4	origin recognition complex subunit 4	AAA ATPases|Origin recognition complex	64.7059
EAPP	E2F associated phosphoprotein		64.7059
MIS18BP1	MIS18 binding protein 1	Myb/SANT domain containing	64.7059
NDUFAB1	NADH:ubiquinone oxidoreductase subunit AB1	NADH:ubiquinone oxidoreductase supernumerary subunits	64.7059
ZNF705D	zinc finger protein 705D	Zinc fingers C2H2-type	64.7059
USP36	ubiquitin specific peptidase 36	Ubiquitin specific peptidases	64.7059
MCTS1	MCTS1, re-initiation and release factor		64.7059
BTAF1	B-TFIID TATA-box binding protein associated factor 1		64.7059
AP1S2	adaptor related protein complex 1 sigma 2 subunit	X-linked mental retardation	64.7059
RNF103-CHMP3			64.7059
IDI1	isopentenyl-diphosphate delta isomerase 1		64.7059
ZMAT2	zinc finger matrin-type 2	Zinc fingers matrin-type	64.7059
PRAC1	prostate cancer susceptibility candidate 1		64.7059
RGPD2	RANBP2-like and GRIP domain containing 2	Tetratricopeptide repeat domain containing	64.7059
EIF4G2	eukaryotic translation initiation factor 4 gamma 2		64.7059
PPIL1	peptidylprolyl isomerase like 1	Cyclophilin peptidylprolyl isomerases	64.7059
PA2G4	proliferation-associated 2G4		64.7059
CMTR1	cap methyltransferase 1	G-patch domain containing	64.7059
GTF2IRD2B	GTF2I repeat domain containing 2B		64.7059
MED12	mediator complex subunit 12	Trinucleotide repeat containing|Mediator complex	64.7059
CSTF1	cleavage stimulation factor subunit 1	WD repeat domain containing	64.7059
POLR2M	RNA polymerase II subunit M	RNA polymerase subunits	64.7059
TAF8	TATA-box binding protein associated factor 8		64.7059
TTC4	tetratricopeptide repeat domain 4	Tetratricopeptide repeat domain containing	64.7059
CENPT	centromere protein T		64.7059
TIMM22	translocase of inner mitochondrial membrane 22	TIM22 complex	64.7059
TPI1	triosephosphate isomerase 1		64.7059
BAK1	BCL2 antagonist/killer 1	BCL2 family	64.7059
NXT1	nuclear transport factor 2 like export factor 1		64.7059
CTAG1B	cancer/testis antigen 1B		64.7059
CPSF4	cleavage and polyadenylation specific factor 4		64.7059
CDK6	cyclin dependent kinase 6	Cyclin dependent kinases	64.7059
CIT	citron rho-interacting serine/threonine kinase		64.7059
FDPS	farnesyl diphosphate synthase		64.7059
C15orf41	chromosome 15 open reading frame 41		64.7059
PSTK	phosphoseryl-tRNA kinase		64.7059
MYCN	v-myc avian myelocytomatosis viral oncogene neuroblastoma derived homolog	Basic helix-loop-helix proteins	64.7059
DHX8	DEAH-box helicase 8	DEAH-box helicases	58.8235
KCMF1	potassium channel modulatory factor 1	Zinc fingers ZZ-type	58.8235
SOD1	superoxide dismutase 1, soluble		58.8235
PCBP2	poly(rC) binding protein 2		58.8235
POLR3K	RNA polymerase III subunit K	RNA polymerase subunits	58.8235
RBM22	RNA binding motif protein 22	Zinc fingers CCCH-type|RNA binding motif containing	58.8235
NCAPH	non-SMC condensin I complex subunit H		58.8235
KIF18A	kinesin family member 18A	Kinesins|Protein phosphatase 1 regulatory subunits	58.8235
ZNF207	zinc finger protein 207	Zinc fingers C2H2-type	58.8235
ENY2	ENY2, transcription and export complex 2 subunit	SAGA complex|Transcription and export complex 2	58.8235
UBAP1	ubiquitin associated protein 1	ESCRT-I	58.8235
OPA1	OPA1, mitochondrial dynamin like GTPase		58.8235
PSMD4	proteasome 26S subunit, non-ATPase 4	Proteasome	58.8235
TXNL4B	thioredoxin like 4B		58.8235
SLC9B1	solute carrier family 9 member B1	Solute carriers	58.8235
BANP	BTG3 associated nuclear protein	BEN domain containing	58.8235
GTF3C1	general transcription factor IIIC subunit 1	General transcription factors	58.8235
HIST1H2BG	histone cluster 1 H2B family member g	Histones	58.8235
TRIAP1	TP53 regulated inhibitor of apoptosis 1		58.8235
RPL28	ribosomal protein L28	L ribosomal proteins	58.8235
LSM11	LSM11, U7 small nuclear RNA associated		58.8235
MRPS21	mitochondrial ribosomal protein S21	Mitochondrial ribosomal proteins	58.8235
ATP6V0B	ATPase H+ transporting V0 subunit b	V-type ATPases	58.8235
CIAPIN1	cytokine induced apoptosis inhibitor 1		58.8235
SRFBP1	serum response factor binding protein 1		58.8235
VDAC1	voltage dependent anion channel 1	Voltage dependent anion channels	58.8235
HSPA5	heat shock protein family A (Hsp70) member 5	Heat shock 70kDa proteins	58.8235
UBE2C	ubiquitin conjugating enzyme E2 C	Ubiquitin conjugating enzymes E2	58.8235
RTF1	RTF1 homolog, Paf1/RNA polymerase II complex component	Paf1/RNA polymerase II complex	58.8235
FBXW11	F-box and WD repeat domain containing 11	WD repeat domain containing|F-box and WD repeat domain containing	58.8235
NPM1	nucleophosmin		58.8235
UBE2V1	ubiquitin conjugating enzyme E2 V1	Ubiquitin conjugating enzymes E2	58.8235
ATP6AP1	ATPase H+ transporting accessory protein 1		58.8235
PTPN23	protein tyrosine phosphatase, non-receptor type 23	Protein tyrosine phosphatases, non-receptor type	58.8235
EIF5AL1	eukaryotic translation initiation factor 5A-like 1		58.8235
MED10	mediator complex subunit 10	Mediator complex	58.8235
PPA1	pyrophosphatase (inorganic) 1		58.8235
BUB1	BUB1 mitotic checkpoint serine/threonine kinase		58.8235
SLC7A6OS	solute carrier family 7 member 6 opposite strand		58.8235
C18orf21	chromosome 18 open reading frame 21		58.8235
NFS1	NFS1, cysteine desulfurase		58.8235
DAP3	death associated protein 3	Mitochondrial ribosomal proteins	58.8235
NUP62	nucleoporin 62	Nucleoporins	58.8235
GRB2	growth factor receptor bound protein 2	SH2 domain containing	58.8235
SLC25A3	solute carrier family 25 member 3	Solute carriers	58.8235
NCAPD3	non-SMC condensin II complex subunit D3		58.8235
NUP153	nucleoporin 153	Zinc fingers RANBP2-type |Nucleoporins	58.8235
CCDC130	coiled-coil domain containing 130		58.8235
FCGR1B	Fc fragment of IgG receptor Ib	Immunoglobulin like domain containing	58.8235
C17orf49	chromosome 17 open reading frame 49	Myb/SANT domain containing	58.8235
INTS6	integrator complex subunit 6		58.8235
NELFB	negative elongation factor complex member B		58.8235
SMARCB1	SWI/SNF related, matrix associated, actin dependent regulator of chromatin, subfamily b, member 1	Protein phosphatase 1 regulatory subunits	58.8235
HSP90B1	heat shock protein 90 beta family member 1	Heat shock 90kDa proteins	58.8235
MED26	mediator complex subunit 26	Mediator complex	58.8235
TMEM258	transmembrane protein 258		58.8235
INTS5	integrator complex subunit 5		58.8235
SMS	spermine synthase		58.8235
USP7	ubiquitin specific peptidase 7	Ubiquitin specific peptidases	58.8235
TELO2	telomere maintenance 2	TTT complex	58.8235
FECH	ferrochelatase		58.8235
GTF2H2	general transcription factor IIH subunit 2	General transcription factors|Nucleotide excision repair	58.8235
NAA25	N(alpha)-acetyltransferase 25, NatB auxiliary subunit	N(alpha)-acetyltransferase subunits	58.8235
SRP72	signal recognition particle 72	Tetratricopeptide repeat domain containing	58.8235
TPRKB	TP53RK binding protein		58.8235
ALG13	ALG13, UDP-N-acetylglucosaminyltransferase subunit	UDP-N-acetylglucosaminyltransferase subunits|OTU domain containing|Tudor domain containing	58.8235
ATP5O	ATP synthase, H+ transporting, mitochondrial F1 complex, O subunit	F-type ATPases|Mitochondrial complex V: ATP synthase subunits	58.8235
ACTR1A	ARP1 actin-related protein 1 homolog A, centractin alpha		58.8235
MRGBP	MRG domain binding protein		58.8235
MRPL17	mitochondrial ribosomal protein L17	Mitochondrial ribosomal proteins	58.8235
RPS19BP1	ribosomal protein S19 binding protein 1		58.8235
WBP1	WW domain binding protein 1		58.8235
PSMD8	proteasome 26S subunit, non-ATPase 8	Proteasome	58.8235
ASH2L	ASH2 like histone lysine methyltransferase complex subunit	PHD finger proteins	58.8235
ZNHIT6	zinc finger HIT-type containing 6	Zinc fingers HIT-type	58.8235
GOLT1B	golgi transport 1B		58.8235
SMG7	SMG7, nonsense mediated mRNA decay factor		58.8235
CLASRP	CLK4 associating serine/arginine rich protein		58.8235
GAR1	GAR1 ribonucleoprotein	H/ACA ribonucleoprotein complex	58.8235
STIL	SCL/TAL1 interrupting locus		58.8235
ATL2	atlastin GTPase 2		58.8235
TBCC	tubulin folding cofactor C		58.8235
KAT5	lysine acetyltransferase 5	Zinc fingers C2HC-type|Lysine acetyltransferases	58.8235
NDUFA11	NADH:ubiquinone oxidoreductase subunit A11	NADH:ubiquinone oxidoreductase supernumerary subunits	58.8235
XRCC3	X-ray repair cross complementing 3		58.8235
TFB2M	transcription factor B2, mitochondrial		58.8235
RNF168	ring finger protein 168	Ring finger proteins	58.8235
CEP55	centrosomal protein 55		58.8235
HMGB3	high mobility group box 3	Canonical high mobility group	58.8235
MSTO1	misato 1, mitochondrial distribution and morphology regulator		58.8235
E4F1	E4F transcription factor 1	Zinc fingers C2H2-type	58.8235
FAM60A	family with sequence similarity 60 member A		58.8235
FAM104B	family with sequence similarity 104 member B		58.8235
LSMD1			58.8235
TUBE1	tubulin epsilon 1	Tubulins	58.8235
EIF3K	eukaryotic translation initiation factor 3 subunit K	Eukaryotic translation initiation factor 3	58.8235
IRS2	insulin receptor substrate 2	Pleckstrin homology domain containing	58.8235
PRPF31	pre-mRNA processing factor 31		52.9412
NAA15	N(alpha)-acetyltransferase 15, NatA auxiliary subunit	N(alpha)-acetyltransferase subunits	52.9412
SRP9	signal recognition particle 9		52.9412
CNOT3	CCR4-NOT transcription complex subunit 3	CCR4-NOT transcription complex	52.9412
GOSR2	golgi SNAP receptor complex member 2	SNAREs	52.9412
SAMM50	SAMM50 sorting and assembly machinery component		52.9412
EWSR1	EWS RNA binding protein 1	Zinc fingers RANBP2-type |RNA binding motif containing	52.9412
SNUPN	snurportin 1		52.9412
WDR61	WD repeat domain 61	WD repeat domain containing|Paf1/RNA polymerase II complex	52.9412
ATP6V1F	ATPase H+ transporting V1 subunit F	V-type ATPases	52.9412
NRBP1	nuclear receptor binding protein 1		52.9412
ARGLU1	arginine and glutamate rich 1		52.9412
CENPI	centromere protein I		52.9412
ERVW-1			52.9412
MFN2	mitofusin 2		52.9412
PPIA	peptidylprolyl isomerase A	Cyclophilin peptidylprolyl isomerases	52.9412
TAF12	TATA-box binding protein associated factor 12	SAGA complex	52.9412
DDX23	DEAD-box helicase 23	DEAD-box helicases	52.9412
ATP6AP2	ATPase H+ transporting accessory protein 2		52.9412
WBP11	WW domain binding protein 11	Protein phosphatase 1 regulatory subunits	52.9412
NCAPH2	non-SMC condensin II complex subunit H2		52.9412
FBL	fibrillarin		52.9412
SLBP	stem-loop binding protein		52.9412
DHX38	DEAH-box helicase 38	DEAH-box helicases	52.9412
LCE2D	late cornified envelope 2D	Late cornified envelope proteins	52.9412
RAD51C	RAD51 paralog C	Fanconi anemia complementation groups	52.9412
PRPF3	pre-mRNA processing factor 3		52.9412
HIST1H2AK	histone cluster 1 H2A family member k	Histones	52.9412
HIST1H2AC	histone cluster 1 H2A family member c	Histones	52.9412
TCOF1	treacle ribosome biogenesis factor 1		52.9412
RPTOR	regulatory associated protein of MTOR complex 1	WD repeat domain containing|MTOR complex 1	52.9412
RPL37	ribosomal protein L37	L ribosomal proteins	52.9412
ZC3H8	zinc finger CCCH-type containing 8	Zinc fingers CCCH-type	52.9412
SNAPC5	small nuclear RNA activating complex polypeptide 5	SNAP complex	52.9412
BCL2L1	BCL2 like 1	Protein phosphatase 1 regulatory subunits|BCL2 family	52.9412
CIAO1	cytosolic iron-sulfur assembly component 1	WD repeat domain containing|Cytosolic iron-sulfur assembly components	52.9412
GTF3A	general transcription factor IIIA	Zinc fingers C2H2-type|General transcription factors	52.9412
MVK	mevalonate kinase		52.9412
TTI2	TELO2 interacting protein 2	TTT complex	52.9412
TFRC	transferrin receptor	CD molecules	52.9412
NUP107	nucleoporin 107	Nucleoporins	52.9412
ESF1	ESF1 nucleolar pre-rRNA processing protein homolog		52.9412
MRPL36	mitochondrial ribosomal protein L36	Mitochondrial ribosomal proteins	52.9412
COX20	COX20, cytochrome c oxidase assembly factor	Mitochondrial respiratory chain complex assembly factors	52.9412
DDX51	DEAD-box helicase 51	DEAD-box helicases	52.9412
EIF4G1	eukaryotic translation initiation factor 4 gamma 1	Parkinson disease associated genes	52.9412
TLK2	tousled like kinase 2		52.9412
UROD	uroporphyrinogen decarboxylase		52.9412
NUMA1	nuclear mitotic apparatus protein 1		52.9412
ACIN1	apoptotic chromatin condensation inducer 1	ASAP complex	52.9412
NELFA	negative elongation factor complex member A		52.9412
UBA6	ubiquitin like modifier activating enzyme 6	Ubiquitin like modifier activating enzymes	52.9412
WDR46	WD repeat domain 46	WD repeat domain containing	52.9412
METAP1	methionyl aminopeptidase 1	Aminopeptidases	52.9412
BUD13	BUD13 homolog		52.9412
NDOR1	NADPH dependent diflavin oxidoreductase 1		52.9412
RPN2	ribophorin II	Oligosaccharyltransferase complex subunits	52.9412
CCDC58	coiled-coil domain containing 58		52.9412
IPO7	importin 7	Importins	52.9412
PPP1R15B	protein phosphatase 1 regulatory subunit 15B	Protein phosphatase 1 regulatory subunits	52.9412
MED29	mediator complex subunit 29	Mediator complex	52.9412
RTCB	RNA 2,3-cyclic phosphate and 5-OH ligase		52.9412
LAGE3	L antigen family member 3		52.9412
ATP5B	ATP synthase, H+ transporting, mitochondrial F1 complex, beta polypeptide	F-type ATPases|Mitochondrial complex V: ATP synthase subunits	52.9412
ZC3H13	zinc finger CCCH-type containing 13	Zinc fingers CCCH-type	52.9412
NBAS	neuroblastoma amplified sequence		52.9412
NOTCH2NL	notch 2 N-terminal like		52.9412
UQCRH	ubiquinol-cytochrome c reductase hinge protein	Mitochondrial complex III: ubiquinol-cytochrome c reductase complex subunits	52.9412
SRPRB	SRP receptor beta subunit		52.9412
BARD1	BRCA1 associated RING domain 1	Ankyrin repeat domain containing|BRCA1 B complex	52.9412
TRAPPC13	trafficking protein particle complex 13	Trafficking protein particle complex	52.9412
GFER	growth factor, augmenter of liver regeneration		52.9412
DRD5	dopamine receptor D5	Dopamine receptors	52.9412
ASCC3	activating signal cointegrator 1 complex subunit 3	DNA helicases|RNA helicases	52.9412
NAE1	NEDD8 activating enzyme E1 subunit 1	Ubiquitin like modifier activating enzymes	52.9412
KRT86	keratin 86	Keratins, type II	52.9412
IGLON5	IgLON family member 5	V-set domain containing|Immunoglobulin like domain containing|IgLON cell adhesion molecules	52.9412
WDR74	WD repeat domain 74	WD repeat domain containing	52.9412
INTS10	integrator complex subunit 10		52.9412
GOT2	glutamic-oxaloacetic transaminase 2		52.9412
SRSF6	serine and arginine rich splicing factor 6	RNA binding motif containing|Serine and arginine rich splicing factors	52.9412
NDUFB7	NADH:ubiquinone oxidoreductase subunit B7	NADH:ubiquinone oxidoreductase supernumerary subunits	52.9412
ATP5J	ATP synthase, H+ transporting, mitochondrial Fo complex subunit F6	F-type ATPases|Mitochondrial complex V: ATP synthase subunits	52.9412
ATP5L2	ATP synthase, H+ transporting, mitochondrial Fo complex subunit G2	F-type ATPases|Mitochondrial complex V: ATP synthase subunits	52.9412
DDX55	DEAD-box helicase 55	DEAD-box helicases	52.9412
PRPF39	pre-mRNA processing factor 39		52.9412
NDUFA13	NADH:ubiquinone oxidoreductase subunit A13	NADH:ubiquinone oxidoreductase supernumerary subunits	52.9412
H2AFZ	H2A histone family member Z	Histones	52.9412
EXOC5	exocyst complex component 5	Exocyst complex	52.9412
RTTN	rotatin		52.9412
MIS18A	MIS18 kinetochore protein A		52.9412
KTI12	KTI12 chromatin associated homolog		52.9412
OSTC	oligosaccharyltransferase complex non-catalytic subunit	Oligosaccharyltransferase complex subunits	52.9412
VCX	variable charge, X-linked	Variable charge X/Y family	52.9412
HEATR3	HEAT repeat containing 3		52.9412
PCM1	pericentriolar material 1		52.9412
EXOC8	exocyst complex component 8	Exocyst complex	52.9412
FURIN	furin, paired basic amino acid cleaving enzyme	Proprotein convertase subtilisin/kexin family	52.9412
FAM175A	family with sequence similarity 175 member A	BRCA1 A complex	52.9412
RNF20	ring finger protein 20	Ring finger proteins	47.0588
PPP1R11	protein phosphatase 1 regulatory inhibitor subunit 11	Protein phosphatase 1 regulatory subunits	47.0588
CSNK2B	casein kinase 2 beta		47.0588
COPG1	coatomer protein complex subunit gamma 1		47.0588
PNPT1	polyribonucleotide nucleotidyltransferase 1		47.0588
DDX52	DExD-box helicase 52	DEAD-box helicases	47.0588
MAGOH	mago homolog, exon junction complex core component	Exon junction complex	47.0588
SLC39A7	solute carrier family 39 member 7	Solute carriers	47.0588
HDAC3	histone deacetylase 3	Histone deacetylases, class I	47.0588
IK	IK cytokine, down-regulator of HLA II		47.0588
ILF2	interleukin enhancer binding factor 2		47.0588
SF3B1	splicing factor 3b subunit 1		47.0588
SMARCA5	SWI/SNF related, matrix associated, actin dependent regulator of chromatin, subfamily a, member 5	Myb/SANT domain containing	47.0588
NCAPG2	non-SMC condensin II complex subunit G2		47.0588
PGD	phosphogluconate dehydrogenase		47.0588
SPDYE1	speedy/RINGO cell cycle regulator family member E1	Speedy/RINGO cell cycle regulator family	47.0588
SUDS3	SDS3 homolog, SIN3A corepressor complex component		47.0588
ACTR6	ARP6 actin-related protein 6 homolog	SRCAP complex	47.0588
ECT2	epithelial cell transforming 2	Rho guanine nucleotide exchange factors	47.0588
URB2	URB2 ribosome biogenesis 2 homolog (S. cerevisiae)		47.0588
CNOT7	CCR4-NOT transcription complex subunit 7	CCR4-NOT transcription complex	47.0588
GEMIN6	gem nuclear organelle associated protein 6	Gemins	47.0588
NOL8	nucleolar protein 8	RNA binding motif containing	47.0588
CDC40	cell division cycle 40	WD repeat domain containing	47.0588
NUP54	nucleoporin 54	Nucleoporins	47.0588
SUGP1	SURP and G-patch domain containing 1	G-patch domain containing	47.0588
MRPS14	mitochondrial ribosomal protein S14	Mitochondrial ribosomal proteins	47.0588
DDX5	DEAD-box helicase 5	DEAD-box helicases	47.0588
POLR3H	RNA polymerase III subunit H	RNA polymerase subunits	47.0588
SRSF10	serine and arginine rich splicing factor 10	Protein phosphatase 1 regulatory subunits|RNA binding motif containing|Serine and arginine rich splicing factors	47.0588
TRMT5	tRNA methyltransferase 5		47.0588
IARS2	isoleucyl-tRNA synthetase 2, mitochondrial	Aminoacyl tRNA synthetases, Class I	47.0588
PKM	pyruvate kinase, muscle		47.0588
KANSL1	KAT8 regulatory NSL complex subunit 1		47.0588
USP8	ubiquitin specific peptidase 8	Ubiquitin specific peptidases	47.0588
YPEL5	yippee like 5	Yippee like family	47.0588
TUBG2	tubulin gamma 2	Tubulins	47.0588
GTF3C3	general transcription factor IIIC subunit 3	General transcription factors|Tetratricopeptide repeat domain containing	47.0588
SART1	squamous cell carcinoma antigen recognized by T-cells 1		47.0588
ZMAT5	zinc finger matrin-type 5	Zinc fingers CCCH-type|Zinc fingers matrin-type	47.0588
NDNL2			47.0588
HUWE1	HECT, UBA and WWE domain containing 1, E3 ubiquitin protein ligase		47.0588
RFC1	replication factor C subunit 1	AAA ATPases	47.0588
GTF3C5	general transcription factor IIIC subunit 5	General transcription factors	47.0588
DPY30	dpy-30, histone methyltransferase complex regulatory subunit		47.0588
PSMC5	proteasome 26S subunit, ATPase 5	AAA ATPases|Proteasome	47.0588
DNMT1	DNA methyltransferase 1	Zinc fingers CXXC-type	47.0588
PIK3CA	phosphatidylinositol-4,5-bisphosphate 3-kinase catalytic subunit alpha	Phosphatidylinositol 3-kinase subunits	47.0588
CTU1	cytosolic thiouridylase subunit 1		47.0588
KRTAP5-8	keratin associated protein 5-8	Keratin associated proteins	47.0588
CCDC174	coiled-coil domain containing 174		47.0588
POLR1D	RNA polymerase I subunit D	RNA polymerase subunits	47.0588
ARHGAP11A	Rho GTPase activating protein 11A	Rho GTPase activating proteins	47.0588
DHPS	deoxyhypusine synthase		47.0588
CCDC86	coiled-coil domain containing 86		47.0588
RRAGA	Ras related GTP binding A		47.0588
UQCRQ	ubiquinol-cytochrome c reductase complex III subunit VII	Mitochondrial complex III: ubiquinol-cytochrome c reductase complex subunits	47.0588
KRTAP4-8	keratin associated protein 4-8	Keratin associated proteins	47.0588
MRPL43	mitochondrial ribosomal protein L43	Mitochondrial ribosomal proteins	47.0588
NHLRC2	NHL repeat containing 2		47.0588
SHQ1	SHQ1, H/ACA ribonucleoprotein assembly factor		47.0588
PPIE	peptidylprolyl isomerase E	RNA binding motif containing|Cyclophilin peptidylprolyl isomerases	47.0588
BTF3	basic transcription factor 3		47.0588
MARS2	methionyl-tRNA synthetase 2, mitochondrial	Aminoacyl tRNA synthetases, Class I	47.0588
HUS1	HUS1 checkpoint clamp component	Checkpoint clamp complex	47.0588
LCE2B	late cornified envelope 2B	Late cornified envelope proteins	47.0588
UBA3	ubiquitin like modifier activating enzyme 3	Ubiquitin like modifier activating enzymes	47.0588
KRTAP12-4	keratin associated protein 12-4	Keratin associated proteins	47.0588
PTMA	prothymosin, alpha		47.0588
PAXBP1	PAX3 and PAX7 binding protein 1		47.0588
PIK3C3	phosphatidylinositol 3-kinase catalytic subunit type 3	Phosphatidylinositol 3-kinase subunits	47.0588
ISCA2	iron-sulfur cluster assembly 2		47.0588
MOB4	MOB family member 4, phocein	MOB kinase activators	47.0588
VPS13D	vacuolar protein sorting 13 homolog D		47.0588
MRPL35	mitochondrial ribosomal protein L35	Mitochondrial ribosomal proteins	47.0588
CKS2	CDC28 protein kinase regulatory subunit 2		47.0588
NDC1	NDC1 transmembrane nucleoporin	Nucleoporins	47.0588
ORC3	origin recognition complex subunit 3	Origin recognition complex	47.0588
TCERG1	transcription elongation regulator 1		47.0588
ZNF574	zinc finger protein 574	Zinc fingers C2H2-type	47.0588
PPP4R2	protein phosphatase 4 regulatory subunit 2	Protein phosphatase 4 regulatory subunits	47.0588
LIMS3L			47.0588
XAGE3	X antigen family member 3		47.0588
ZNF236	zinc finger protein 236	Zinc fingers C2H2-type	47.0588
PRKRA	protein activator of interferon induced protein kinase EIF2AK2		47.0588
RAD9A	RAD9 checkpoint clamp component A	Checkpoint clamp complex	47.0588
ACTR8	ARP8 actin-related protein 8 homolog	INO80 complex	47.0588
DEFB103B	defensin beta 103B	Defensins, beta	47.0588
MVD	mevalonate diphosphate decarboxylase		47.0588
MCMBP	minichromosome maintenance complex binding protein		47.0588
MED19	mediator complex subunit 19	Mediator complex	47.0588
DNAJC19	DnaJ heat shock protein family (Hsp40) member C19	DNAJ (HSP40) heat shock proteins	47.0588
FAM86C1	family with sequence similarity 86 member C1		47.0588
CDAN1	codanin 1		47.0588
EIF4B	eukaryotic translation initiation factor 4B	RNA binding motif containing	47.0588
TTF2	transcription termination factor 2	Zinc fingers GRF-type	47.0588
UQCRC1	ubiquinol-cytochrome c reductase core protein I	Mitochondrial complex III: ubiquinol-cytochrome c reductase complex subunits	47.0588
REV3L	REV3 like, DNA directed polymerase zeta catalytic subunit	DNA polymerases	47.0588
NIPBL	NIPBL, cohesin loading factor		47.0588
NFE2L3	nuclear factor, erythroid 2 like 3	Basic leucine zipper proteins	47.0588
AK2	adenylate kinase 2	Adenylate kinases	47.0588
EXTL3	exostosin like glycosyltransferase 3	Exostosin glycosyltransferase family	47.0588
UBQLN4	ubiquilin 4	Ubiquilin family	47.0588
CEP350	centrosomal protein 350		47.0588
SEC61A1	Sec61 translocon alpha 1 subunit		41.1765
PPP1R12A	protein phosphatase 1 regulatory subunit 12A	Ankyrin repeat domain containing|Protein phosphatase 1 regulatory subunits	41.1765
RUVBL1	RuvB like AAA ATPase 1	AAA ATPases|INO80 complex |DNA helicases| SRCAP complex	41.1765
DNM2	dynamin 2	Pleckstrin homology domain containing	41.1765
RPS29	ribosomal protein S29	S ribosomal proteins	41.1765
SBNO1	strawberry notch homolog 1		41.1765
FKBP1A	FK506 binding protein 1A	FKBP prolyl isomerases	41.1765
SKA2	spindle and kinetochore associated complex subunit 2		41.1765
HNRNPU	heterogeneous nuclear ribonucleoprotein U		41.1765
SNF8	SNF8, ESCRT-II complex subunit	ESCRT-II	41.1765
CLTC	clathrin heavy chain		41.1765
ARF4	ADP ribosylation factor 4	ARF GTPase family	41.1765
DDX39B	DExD-box helicase 39B	DEAD-box helicases	41.1765
YTHDC1	YTH domain containing 1		41.1765
DDX6	DEAD-box helicase 6	DEAD-box helicases	41.1765
SSX2	SSX family member 2		41.1765
BET1	Bet1 golgi vesicular membrane trafficking protein	SNAREs	41.1765
POM121C	POM121 transmembrane nucleoporin C		41.1765
SUPV3L1	Suv3 like RNA helicase	RNA helicases	41.1765
DR1	down-regulator of transcription 1	ATAC complex	41.1765
POTEI	POTE ankyrin domain family member I	Ankyrin repeat domain containing|POTE ankyrin domain containing	41.1765
LAMTOR3	late endosomal/lysosomal adaptor, MAPK and MTOR activator 3	Ragulator complex	41.1765
ACTG1	actin gamma 1	Actins	41.1765
UQCRFS1	ubiquinol-cytochrome c reductase, Rieske iron-sulfur polypeptide 1	Mitochondrial complex III: ubiquinol-cytochrome c reductase complex subunits	41.1765
TMED10	transmembrane p24 trafficking protein 10	Transmembrane p24 trafficking proteins	41.1765
COG3	component of oligomeric golgi complex 3	Components of oligomeric golgi complex	41.1765
TIMM23	translocase of inner mitochondrial membrane 23		41.1765
GLTSCR2	glioma tumor suppressor candidate region gene 2		41.1765
ISCA1	iron-sulfur cluster assembly 1		41.1765
CCDC23			41.1765
CMC1	C-X9-C motif containing 1		41.1765
DROSHA	drosha ribonuclease III		41.1765
NOP9	NOP9 nucleolar protein		41.1765
ARPC3	actin related protein 2/3 complex subunit 3	Actin related protein 2/3 complex	41.1765
HIST1H2AH	histone cluster 1 H2A family member h	Histones	41.1765
TDGF1	teratocarcinoma-derived growth factor 1		41.1765
PAF1	PAF1 homolog, Paf1/RNA polymerase II complex component	Paf1/RNA polymerase II complex	41.1765
MRPL41	mitochondrial ribosomal protein L41	Mitochondrial ribosomal proteins	41.1765
WDR92	WD repeat domain 92	WD repeat domain containing	41.1765
RPAIN	RPA interacting protein		41.1765
LSM10	LSM10, U7 small nuclear RNA associated		41.1765
PGAM1	phosphoglycerate mutase 1	Bisphosphoglycerate phosphatases	41.1765
C16orf80			41.1765
GTF2H4	general transcription factor IIH subunit 4	General transcription factors|Nucleotide excision repair	41.1765
FAM25A	family with sequence similarity 25 member A		41.1765
TYMS	thymidylate synthetase		41.1765
CD3D	CD3d molecule	CD molecules	41.1765
LGALS9	galectin 9	Galectins	41.1765
POTEG	POTE ankyrin domain family member G	Ankyrin repeat domain containing|POTE ankyrin domain containing	41.1765
RMI1	RecQ mediated genome instability 1		41.1765
NOL11	nucleolar protein 11		41.1765
YARS2	tyrosyl-tRNA synthetase 2	Aminoacyl tRNA synthetases, Class I	41.1765
RBM48	RNA binding motif protein 48	RNA binding motif containing	41.1765
COX6B1	cytochrome c oxidase subunit 6B1	Mitochondrial complex IV: cytochrome c oxidase subunits	41.1765
MCL1	BCL2 family apoptosis regulator	BCL2 family	41.1765
ZNF593	zinc finger protein 593		41.1765
ACO2	aconitase 2		41.1765
C12orf75	chromosome 12 open reading frame 75		41.1765
DOHH	deoxyhypusine hydroxylase/monooxygenase		41.1765
AK4	adenylate kinase 4	Adenylate kinases	41.1765
RAB1A	RAB1A, member RAS oncogene family	RAB, member RAS oncogene GTPases	41.1765
HIGD2A	HIG1 hypoxia inducible domain family member 2A		41.1765
LYRM5			41.1765
AIFM1	apoptosis inducing factor, mitochondria associated 1		41.1765
MED8	mediator complex subunit 8	Mediator complex	41.1765
NXF2	nuclear RNA export factor 2		41.1765
MOCS3	molybdenum cofactor synthesis 3	Ubiquitin like modifier activating enzymes	41.1765
GTF2H3	general transcription factor IIH subunit 3	General transcription factors|Nucleotide excision repair	41.1765
INO80B	INO80 complex subunit B	Zinc fingers HIT-type|INO80 complex	41.1765
POT1	protection of telomeres 1	Shelterin complex	41.1765
NDUFS2	NADH:ubiquinone oxidoreductase core subunit S2	NADH:ubiquinone oxidoreductase core subunits	41.1765
RPL26L1	ribosomal protein L26 like 1	L ribosomal proteins	41.1765
EIF3H	eukaryotic translation initiation factor 3 subunit H	Eukaryotic translation initiation factor 3	41.1765
CXXC1	CXXC finger protein 1	PHD finger proteins|Zinc fingers CXXC-type	41.1765
ADAT3	adenosine deaminase, tRNA specific 3	Adenosine deaminases acting on RNA	41.1765
LIAS	lipoic acid synthetase		41.1765
POU5F1	POU class 5 homeobox 1	POU class homeoboxes and pseudogenes	41.1765
SPRR1B	small proline rich protein 1B		41.1765
MMGT1	membrane magnesium transporter 1		41.1765
MTRF1L	mitochondrial translational release factor 1 like		41.1765
C19orf52			41.1765
MTIF2	mitochondrial translational initiation factor 2		41.1765
NDUFB10	NADH:ubiquinone oxidoreductase subunit B10	NADH:ubiquinone oxidoreductase supernumerary subunits	41.1765
UPK3BL	uroplakin 3B-like		41.1765
SNAPIN	SNAP associated protein	Biogenesis of lysosomal organelles complex 1 |BLOC-1 related complex	41.1765
FERMT2	fermitin family member 2	Fermitins|Pleckstrin homology domain containing|FERM domain containing	41.1765
SPRR2G	small proline rich protein 2G		41.1765
MPHOSPH8	M-phase phosphoprotein 8	Ankyrin repeat domain containing	41.1765
NDUFB4	NADH:ubiquinone oxidoreductase subunit B4	NADH:ubiquinone oxidoreductase supernumerary subunits	41.1765
TXNRD1	thioredoxin reductase 1	Selenoproteins	41.1765
MRPL46	mitochondrial ribosomal protein L46	Mitochondrial ribosomal proteins	41.1765
TBP	TATA-box binding protein	General transcription factors	41.1765
PPP1R14B	protein phosphatase 1 regulatory inhibitor subunit 14B	Protein phosphatase 1 regulatory subunits	41.1765
FDXR	ferredoxin reductase		41.1765
RSPH9	radial spoke head 9 homolog		41.1765
COX6A1	cytochrome c oxidase subunit 6A1	Mitochondrial complex IV: cytochrome c oxidase subunits	41.1765
F8A3	coagulation factor VIII-associated 3		41.1765
PNKP	polynucleotide kinase 3-phosphatase	HAD Asp-based non-protein phosphatases	41.1765
MED1	mediator complex subunit 1	Mediator complex	41.1765
STT3A	STT3A, catalytic subunit of the oligosaccharyltransferase complex	STT3 oligosaccharyltransferase catalytic subunits|Oligosaccharyltransferase complex subunits	41.1765
NDUFS1	NADH:ubiquinone oxidoreductase core subunit S1	NADH:ubiquinone oxidoreductase core subunits	41.1765
MAGEA2	MAGE family member A2	MAGE family	41.1765
ATF4	activating transcription factor 4	Basic leucine zipper proteins	41.1765
BAZ1B	bromodomain adjacent to zinc finger domain 1B	PHD finger proteins	41.1765
IL9R	interleukin 9 receptor	CD molecules|Interleukin receptors|Pseudoautosomal region 2	41.1765
NDUFAF4	NADH:ubiquinone oxidoreductase complex assembly factor 4	Mitochondrial respiratory chain complex assembly factors	41.1765
STAG2	stromal antigen 2	Cohesin complex	41.1765
LIG1	DNA ligase 1	DNA ligases|Nucleotide excision repair	41.1765
MRPS24	mitochondrial ribosomal protein S24	Mitochondrial ribosomal proteins	41.1765
OTUD5	OTU deubiquitinase 5	OTU domain containing	41.1765
EXOSC10	exosome component 10	Exosome complex	41.1765
SEPHS2	selenophosphate synthetase 2	Selenoproteins	41.1765
SAP130	Sin3A associated protein 130		41.1765
DCUN1D1	defective in cullin neddylation 1 domain containing 1		41.1765
BCL2	BCL2, apoptosis regulator	Protein phosphatase 1 regulatory subunits|BCL2 family	41.1765

## Sheet: Table S3
Depmap ID	Combined RNAi (Broad, Novartis, Marcotte)	Cell Line Name	Primary Disease	Lineage
ACH-000209	-1.21917	SNU1079	Bile Duct Cancer	Bile Duct
ACH-000753	-0.352137	JMSU1	Bladder Cancer	Urinary Tract
ACH-000724	-1.32123	HT1376	Bladder Cancer	Urinary Tract
ACH-000741	-0.981972	UBLC1	Bladder Cancer	Urinary Tract
ACH-000720	-0.706556	TCCSUP	Bladder Cancer	Urinary Tract
ACH-000593	-0.688889	BC3C	Bladder Cancer	Urinary Tract
ACH-000018	-0.0607852	T24	Bladder Cancer	Urinary Tract
ACH-000142	-0.56409	CAL29	Bladder Cancer	Urinary Tract
ACH-000486	-0.371345	KU1919	Bladder Cancer	Urinary Tract
ACH-000473	-1.02346	RT112	Bladder Cancer	Urinary Tract
ACH-000522	-0.895549	UMUC3	Bladder Cancer	Urinary Tract
ACH-000547	-0.904193	HT1197	Bladder Cancer	Urinary Tract
ACH-000384	-0.467176	SW780	Bladder Cancer	Urinary Tract
ACH-000748	-0.55759	SJSA1	Bone Cancer	Bone
ACH-001192	-0.979083	SKNEP1	Bone Cancer	Bone
ACH-001001	-0.805233	143B	Bone Cancer	Bone
ACH-000210	-0.788897	CADOES1	Bone Cancer	Bone
ACH-000279	-0.819054	EWS502	Bone Cancer	Bone
ACH-000039	-0.954141	SKNMC	Bone Cancer	Bone
ACH-000041	-0.685729	RDES	Bone Cancer	Bone
ACH-000052	-1.1686	A673	Bone Cancer	Bone
ACH-000087	-0.786132	SKES1	Bone Cancer	Bone
ACH-000499	-0.621418	EW8	Bone Cancer	Bone
ACH-000364	-0.471259	U2OS	Bone Cancer	Bone
ACH-000391	-0.657959	MHHES1	Bone Cancer	Bone
ACH-000418	-0.610831	SW1353	Bone Cancer	Bone
ACH-000410	-1.57533	SAOS2	Bone Cancer	Bone
ACH-000424	-0.545182	TC71	Bone Cancer	Bone
ACH-000756	-0.543353	GI1	Brain Cancer	Central Nervous System
ACH-000760	-0.250977	LNZ308	Brain Cancer	Central Nervous System
ACH-000738	-0.831222	GB1	Brain Cancer	Central Nervous System
ACH-000819	-0.465436	LN18	Brain Cancer	Central Nervous System
ACH-000807	-0.435193	SNU738	Brain Cancer	Central Nervous System
ACH-000629	-0.733549	IOMMLEE	Brain Cancer	Central Nervous System
ACH-000631	-0.590647	KS1	Brain Cancer	Central Nervous System
ACH-000634	-0.262217	LN340	Brain Cancer	Central Nervous System
ACH-000622	-1.3784	KNS42	Brain Cancer	Central Nervous System
ACH-000591	-0.877072	LN235	Brain Cancer	Central Nervous System
ACH-000595	-0.500839	LN229	Brain Cancer	Central Nervous System
ACH-000609	-0.657217	SF126	Brain Cancer	Central Nervous System
ACH-000655	-0.81058	SF268	Brain Cancer	Central Nervous System
ACH-000673	-0.429025	LN443	Brain Cancer	Central Nervous System
ACH-000676	-0.496923	LN464	Brain Cancer	Central Nervous System
ACH-001198	-0.734357	SNB19	Brain Cancer	Central Nervous System
ACH-001201	-1.11902	SUMB002	Brain Cancer	Central Nervous System
ACH-001053	-0.853397	D425	Brain Cancer	Central Nervous System
ACH-001054	-0.886398	D458	Brain Cancer	Central Nervous System
ACH-001055	-0.856831	D556	Brain Cancer	Central Nervous System
ACH-001052	-1.24489	D384	Brain Cancer	Central Nervous System
ACH-001000	-1.00466	1321N1	Brain Cancer	Central Nervous System
ACH-000887	-0.705991	SF172	Brain Cancer	Central Nervous System
ACH-000883	-0.419391	SW1783	Brain Cancer	Central Nervous System
ACH-000863	-0.649017	DBTRG05MG	Brain Cancer	Central Nervous System
ACH-000215	-0.71784	LN382	Brain Cancer	Central Nervous System
ACH-000231	-1.03324	KALS1	Brain Cancer	Central Nervous System
ACH-000232	-0.370932	U251MG	Brain Cancer	Central Nervous System
ACH-000211	-0.853697	DAOY	Brain Cancer	Central Nervous System
ACH-000208	-0.94574	U178	Brain Cancer	Central Nervous System
ACH-000244	-0.919742	DKMG	Brain Cancer	Central Nervous System
ACH-000283	-0.113617	A1207	Brain Cancer	Central Nervous System
ACH-000269	-0.478962	AM38	Brain Cancer	Central Nervous System
ACH-000036	-0.656105	U343	Brain Cancer	Central Nervous System
ACH-000040	-0.502275	U118MG	Brain Cancer	Central Nervous System
ACH-000055	-1.0654	D283MED	Brain Cancer	Central Nervous System
ACH-000025	-0.808368	CH157MN	Brain Cancer	Central Nervous System
ACH-000067	-0.590446	HS683	Brain Cancer	Central Nervous System
ACH-000128	-0.202225	LN319	Brain Cancer	Central Nervous System
ACH-000152	-0.988381	M059K	Brain Cancer	Central Nervous System
ACH-000075	-0.493223	U87MG	Brain Cancer	Central Nervous System
ACH-000095	-0.846966	D341	Brain Cancer	Central Nervous System
ACH-000098	-1.03178	GAMG	Brain Cancer	Central Nervous System
ACH-000490	-0.896432	SF767	Brain Cancer	Central Nervous System
ACH-000479	-0.724777	KNS81	Brain Cancer	Central Nervous System
ACH-000445	-0.801315	KNS60	Brain Cancer	Central Nervous System
ACH-000455	-1.22713	LN428	Brain Cancer	Central Nervous System
ACH-000464	-0.84619	CAS1	Brain Cancer	Central Nervous System
ACH-000558	-1.11747	A172	Brain Cancer	Central Nervous System
ACH-000570	-0.590334	YKG1	Brain Cancer	Central Nervous System
ACH-000571	-0.745354	T98G	Brain Cancer	Central Nervous System
ACH-000376	-0.446706	SF295	Brain Cancer	Central Nervous System
ACH-000368	-0.847975	SNU1105	Brain Cancer	Central Nervous System
ACH-000328	-0.674719	LN215	Brain Cancer	Central Nervous System
ACH-000437	-1.56157	SW1088	Brain Cancer	Central Nervous System
ACH-000755	-0.982037	HCC2218	Breast Cancer	Breast
ACH-000759	-0.970425	MDAMB175VII	Breast Cancer	Breast
ACH-000768	-0.873323	MDAMB231	Breast Cancer	Breast
ACH-000725	-1.35894	HCC202	Breast Cancer	Breast
ACH-000828	-1.03572	ZR7530	Breast Cancer	Breast
ACH-000849	-1.37215	MDAMB468	Breast Cancer	Breast
ACH-000721	-0.426752	HMC18	Breast Cancer	Breast
ACH-000783	-1.67615	CAMA1	Breast Cancer	Breast
ACH-000818	-1.06098	BT483	Breast Cancer	Breast
ACH-000643	-0.737905	HDQP1	Breast Cancer	Breast
ACH-000624	-1.06811	HCC1806	Breast Cancer	Breast
ACH-000621	-0.771821	MDAMB157	Breast Cancer	Breast
ACH-000699	-0.663945	HCC1395	Breast Cancer	Breast
ACH-000711	-0.646091	JIMT1	Breast Cancer	Breast
ACH-000668	-1.30679	HCC70	Breast Cancer	Breast
ACH-001249	-1.23309	YMB1	Breast Cancer	Breast
ACH-001065	-0.706154	EVSAT	Breast Cancer	Breast
ACH-002179	-0.410489	OCUBM	Breast Cancer	Breast
ACH-002319	-0.479711	184A1	Breast Cancer	Breast
ACH-002320	-1.45106	600MPE	Breast Cancer	Breast
ACH-002322	-1.02043	HCC2185	Breast Cancer	Breast
ACH-002323	-0.817003	HCC2688	Breast Cancer	Breast
ACH-002325	-0.609731	LY2	Breast Cancer	Breast
ACH-002326	-0.981855	MACLS2	Breast Cancer	Breast
ACH-002327	-1.1047	MCF12A	Breast Cancer	Breast
ACH-002328	-1.50296	MX1	Breast Cancer	Breast
ACH-002329	-1.60668	SKBR5	Breast Cancer	Breast
ACH-002330	-0.720887	SKBR7	Breast Cancer	Breast
ACH-002331	-1.00064	ZR75B	Breast Cancer	Breast
ACH-002324	-1.21126	HCC3153	Breast Cancer	Breast
ACH-001358	-0.83448	MDAMB330	Breast Cancer	Breast
ACH-001388	-0.693374	SUM102PT	Breast Cancer	Breast
ACH-001389	-0.811203	SUM1315MO2	Breast Cancer	Breast
ACH-001819	-1.05585	MFM223	Breast Cancer	Breast
ACH-001390	-1.24565	SUM149PT	Breast Cancer	Breast
ACH-001392	-0.79373	SUM185PE	Breast Cancer	Breast
ACH-001393	-1.07085	SUM190PT	Breast Cancer	Breast
ACH-001394	-0.877987	SUM229PE	Breast Cancer	Breast
ACH-001395	-0.685513	SUM44PE	Breast Cancer	Breast
ACH-001396	-0.346709	SUM52PE	Breast Cancer	Breast
ACH-001397	-0.913057	SUM225CWN	Breast Cancer	Breast
ACH-001514	-0.702772	HCC1008	Breast Cancer	Breast
ACH-001391	-0.764729	SUM159PT	Breast Cancer	Breast
ACH-000902	-0.860928	CAL148	Breast Cancer	Breast
ACH-000910	-0.631896	MDAMB453	Breast Cancer	Breast
ACH-000856	-0.833854	CAL51	Breast Cancer	Breast
ACH-000857	-1.67007	CAL851	Breast Cancer	Breast
ACH-000859	-1.17999	HCC1954	Breast Cancer	Breast
ACH-000876	-1.20479	MDAMB415	Breast Cancer	Breast
ACH-000927	-0.863585	BT474	Breast Cancer	Breast
ACH-000930	-0.226622	HCC1569	Breast Cancer	Breast
ACH-000934	-1.08087	MDAMB361	Breast Cancer	Breast
ACH-000212	-0.296734	CAL120	Breast Cancer	Breast
ACH-000223	-1.14914	HCC1937	Breast Cancer	Breast
ACH-000196	-0.722889	HCC1599	Breast Cancer	Breast
ACH-000288	-0.78161	BT549	Breast Cancer	Breast
ACH-000277	-0.584742	HCC1419	Breast Cancer	Breast
ACH-000276	-0.784632	HCC38	Breast Cancer	Breast
ACH-000248	-0.481043	AU565	Breast Cancer	Breast
ACH-000044	-1.1714	MDAMB134VI	Breast Cancer	Breast
ACH-000028	-1.01942	KPL1	Breast Cancer	Breast
ACH-000017	-0.598571	SKBR3	Breast Cancer	Breast
ACH-000019	-0.836625	MCF7	Breast Cancer	Breast
ACH-000147	-0.729576	T47D	Breast Cancer	Breast
ACH-000148	-0.860499	HS578T	Breast Cancer	Breast
ACH-000117	-1.30215	EFM192A	Breast Cancer	Breast
ACH-000111	-1.08663	HCC1187	Breast Cancer	Breast
ACH-000097	-1.07632	ZR751	Breast Cancer	Breast
ACH-000554	-1.12651	UACC893	Breast Cancer	Breast
ACH-000568	-0.952056	UACC812	Breast Cancer	Breast
ACH-000573	-1.20693	MDAMB436	Breast Cancer	Breast
ACH-000536	-0.466617	BT20	Breast Cancer	Breast
ACH-000352	-1.07264	HCC1428	Breast Cancer	Breast
ACH-000374	-0.601025	HCC1143	Breast Cancer	Breast
ACH-000349	-1.08279	HCC1500	Breast Cancer	Breast
ACH-000330	-0.761189	EFM19	Breast Cancer	Breast
ACH-000258	-0.296745	DU4475	Breast Cancer	Breast
ACH-001086	-0.796446	HELA	Cervical Cancer	Cervix
ACH-001359	-1.05279	ME180	Cervical Cancer	Cervix
ACH-000556	-0.282388	SIHA	Cervical Cancer	Cervix
ACH-000722	-1.08889	SNUC1	Colon/Colorectal Cancer	Colorectal
ACH-000820	-0.799472	SW403	Colon/Colorectal Cancer	Colorectal
ACH-000842	-0.345841	SW480	Colon/Colorectal Cancer	Colorectal
ACH-000651	-0.404893	SW620	Colon/Colorectal Cancer	Colorectal
ACH-000680	-0.906537	SW948	Colon/Colorectal Cancer	Colorectal
ACH-001091	-0.43672	HRT18	Colon/Colorectal Cancer	Colorectal
ACH-001039	-0.200134	COLO205	Colon/Colorectal Cancer	Colorectal
ACH-001061	-0.399317	DLD1	Colon/Colorectal Cancer	Colorectal
ACH-002332	-1.39134	GISTT1	Colon/Colorectal Cancer	Colorectal
ACH-001825	-0.430125	SW527	Colon/Colorectal Cancer	Colorectal
ACH-000998	-1.06097	CW2	Colon/Colorectal Cancer	Colorectal
ACH-000895	-0.910706	CL34	Colon/Colorectal Cancer	Colorectal
ACH-000957	-0.847341	LS180	Colon/Colorectal Cancer	Colorectal
ACH-000958	-0.6485	SW48	Colon/Colorectal Cancer	Colorectal
ACH-000959	-0.898666	SNUC4	Colon/Colorectal Cancer	Colorectal
ACH-000963	-0.346298	CCK81	Colon/Colorectal Cancer	Colorectal
ACH-000969	-0.452878	KM12	Colon/Colorectal Cancer	Colorectal
ACH-000982	-0.938657	GP2D	Colon/Colorectal Cancer	Colorectal
ACH-000985	-0.870121	LS411N	Colon/Colorectal Cancer	Colorectal
ACH-000991	-1.10592	SNU81	Colon/Colorectal Cancer	Colorectal
ACH-000997	-0.430631	HCT15	Colon/Colorectal Cancer	Colorectal
ACH-000955	-0.65364	SNU407	Colon/Colorectal Cancer	Colorectal
ACH-000926	-0.3893	HT55	Colon/Colorectal Cancer	Colorectal
ACH-000943	-0.964998	RKO	Colon/Colorectal Cancer	Colorectal
ACH-000950	-0.68736	LOVO	Colon/Colorectal Cancer	Colorectal
ACH-000935	-0.0897752	MDST8	Colon/Colorectal Cancer	Colorectal
ACH-000236	-0.891454	SW1417	Colon/Colorectal Cancer	Colorectal
ACH-000202	-0.428208	COLO320	Colon/Colorectal Cancer	Colorectal
ACH-000296	-0.470984	OUMS23	Colon/Colorectal Cancer	Colorectal
ACH-000249	-1.11908	CL11	Colon/Colorectal Cancer	Colorectal
ACH-000253	-0.45702	COLO201	Colon/Colorectal Cancer	Colorectal
ACH-000003	-0.639745	CACO2	Colon/Colorectal Cancer	Colorectal
ACH-000007	-1.22305	LS513	Colon/Colorectal Cancer	Colorectal
ACH-000009	-0.209239	C2BBE1	Colon/Colorectal Cancer	Colorectal
ACH-000491	-0.773057	NCIH716	Colon/Colorectal Cancer	Colorectal
ACH-000470	-0.633048	SW1463	Colon/Colorectal Cancer	Colorectal
ACH-000552	-0.920907	HT29	Colon/Colorectal Cancer	Colorectal
ACH-000532	-1.91675	SNU61	Colon/Colorectal Cancer	Colorectal
ACH-000360	-1.01568	NCIH508	Colon/Colorectal Cancer	Colorectal
ACH-000350	-0.726705	COLO678	Colon/Colorectal Cancer	Colorectal
ACH-000421	-0.759315	SW837	Colon/Colorectal Cancer	Colorectal
ACH-000403	-0.745832	NCIH747	Colon/Colorectal Cancer	Colorectal
ACH-000400	-1.46805	SKCO1	Colon/Colorectal Cancer	Colorectal
ACH-000986	-0.892719	HT115	Colon/Colorectal Cancer	Colorectal
ACH-000967	-1.43853	SNUC2A	Colon/Colorectal Cancer	Colorectal
ACH-000971	-1.15525	HCT116	Colon/Colorectal Cancer	Colorectal
ACH-000831	-1.03237	HEC50B	Endometrial/Uterine Cancer	Uterus
ACH-000994	-0.845815	HEC59	Endometrial/Uterine Cancer	Uterus
ACH-000909	-1.12009	JHUEM2	Endometrial/Uterine Cancer	Uterus
ACH-000913	-1.21406	ESS1	Endometrial/Uterine Cancer	Uterus
ACH-000864	-1.13067	COLO684	Endometrial/Uterine Cancer	Uterus
ACH-000879	-0.873966	MFE296	Endometrial/Uterine Cancer	Uterus
ACH-000961	-0.748807	ISHIKAWAHERAKLIO02ER	Endometrial/Uterine Cancer	Uterus
ACH-000965	-0.569547	RL952	Endometrial/Uterine Cancer	Uterus
ACH-000974	-1.30551	SNGM	Endometrial/Uterine Cancer	Uterus
ACH-000940	-1.15457	AN3CA	Endometrial/Uterine Cancer	Uterus
ACH-000946	-0.787397	HEC265	Endometrial/Uterine Cancer	Uterus
ACH-000192	-0.486247	MFE280	Endometrial/Uterine Cancer	Uterus
ACH-000435	-1.09466	EFE184	Endometrial/Uterine Cancer	Uterus
ACH-000407	-0.828844	SNU685	Endometrial/Uterine Cancer	Uterus
ACH-000397	-0.893157	TEN	Endometrial/Uterine Cancer	Uterus
ACH-000978	-0.776154	EN	Endometrial/Uterine Cancer	Uterus
ACH-000954	-1.68351	HEC1A	Endometrial/Uterine Cancer	Uterus
ACH-000988	-0.0971121	MFE319	Endometrial/Uterine Cancer	Uterus
ACH-000996	-1.09722	HEC251	Endometrial/Uterine Cancer	Uterus
ACH-001087	-0.50023	HK2	Engineered	Engineered Kidney
ACH-001357	-0.705913	MCF10A	Engineered	Engineered Breast
ACH-000170	-0.830797	PRECLH	Engineered	Engineered Prostate
ACH-000049	-0.948072	HEKTE	Engineered	Engineered Kidney
ACH-000494	-0.90026	OELE	Engineered	Engineered Ovary
ACH-000726	-0.778308	TE14	Esophageal Cancer	Esophagus
ACH-000777	-0.815331	KYSE30	Esophageal Cancer	Esophagus
ACH-000823	-1.04775	KYSE140	Esophageal Cancer	Esophagus
ACH-000824	-0.416257	KYSE510	Esophageal Cancer	Esophagus
ACH-000784	-0.976226	KYSE70	Esophageal Cancer	Esophagus
ACH-000809	-0.853882	KYSE410	Esophageal Cancer	Esophagus
ACH-000637	-0.716293	KYSE520	Esophageal Cancer	Esophagus
ACH-000647	-0.705285	TE1	Esophageal Cancer	Esophagus
ACH-000605	-0.806704	TE6	Esophageal Cancer	Esophagus
ACH-000693	-0.571763	KYSE180	Esophageal Cancer	Esophagus
ACH-000694	-0.591793	TE9	Esophageal Cancer	Esophagus
ACH-000717	-1.02934	COLO680N	Esophageal Cancer	Esophagus
ACH-000855	-0.503026	KYSE150	Esophageal Cancer	Esophagus
ACH-000865	-0.807783	KYSE450	Esophageal Cancer	Esophagus
ACH-000917	-1.12138	TE4	Esophageal Cancer	Esophagus
ACH-000216	-0.947444	JHESOAD1	Esophageal Cancer	Esophagus
ACH-000305	-1.142	ECGI10	Esophageal Cancer	Esophagus
ACH-000488	-0.73709	TE11	Esophageal Cancer	Esophagus
ACH-000452	-0.928567	TE8	Esophageal Cancer	Esophagus
ACH-000561	-0.585267	TDOTT	Esophageal Cancer	Esophagus
ACH-000544	-0.771434	OE21	Esophageal Cancer	Esophagus
ACH-000353	-0.462337	TE15	Esophageal Cancer	Esophagus
ACH-000383	-0.789703	OE33	Esophageal Cancer	Esophagus
ACH-000318	-0.919278	TE10	Esophageal Cancer	Esophagus
ACH-002015	-1.04496	MEL285	Eye Cancer	Eye
ACH-002017	-0.708981	OMM1	Eye Cancer	Eye
ACH-001441	-0.911025	921	Eye Cancer	Eye
ACH-000133	-0.74468	HS729	Fibroblast	Fibroblast
ACH-000736	-1.09192	SNU601	Gastric Cancer	Gastric
ACH-000746	-0.542149	GSS	Gastric Cancer	Gastric
ACH-000847	-0.623821	HGC27	Gastric Cancer	Gastric
ACH-000793	-0.991717	KATOIII	Gastric Cancer	Gastric
ACH-000633	-0.763695	FU97	Gastric Cancer	Gastric
ACH-000678	-0.511106	MKN7	Gastric Cancer	Gastric
ACH-001015	-1.08169	AZ521	Gastric Cancer	Gastric
ACH-000898	-0.410944	SNU719	Gastric Cancer	Gastric
ACH-000880	-0.561736	AGS	Gastric Cancer	Gastric
ACH-000919	-1.19714	IM95	Gastric Cancer	Gastric
ACH-000932	-0.123458	SNU1	Gastric Cancer	Gastric
ACH-000948	-0.713023	2313287	Gastric Cancer	Gastric
ACH-000239	-1.19036	HUG1N	Gastric Cancer	Gastric
ACH-000247	-1.34504	OCUM1	Gastric Cancer	Gastric
ACH-000303	-1.03184	SNU5	Gastric Cancer	Gastric
ACH-000255	-0.759879	LMSU	Gastric Cancer	Gastric
ACH-000110	-1.21857	NCCSTCK140	Gastric Cancer	Gastric
ACH-000485	-0.986413	GSU	Gastric Cancer	Gastric
ACH-000507	-0.477735	KE39	Gastric Cancer	Gastric
ACH-000466	-0.291678	SNU216	Gastric Cancer	Gastric
ACH-000560	-0.0804822	ECC10	Gastric Cancer	Gastric
ACH-000538	-0.878344	HUTU80	Gastric Cancer	Gastric
ACH-000356	-0.549683	MKN45	Gastric Cancer	Gastric
ACH-000351	-0.868565	MKN1	Gastric Cancer	Gastric
ACH-000427	-1.3639	NCIN87	Gastric Cancer	Gastric
ACH-000911	-1.21613	NUGC3	Gastric Cancer	Gastric
ACH-000762	-0.579248	YD38	Head and Neck Cancer	Upper Aerodigestive
ACH-000771	-0.831797	BICR56	Head and Neck Cancer	Upper Aerodigestive
ACH-000732	-0.787808	PECAPJ41CLONED2	Head and Neck Cancer	Upper Aerodigestive
ACH-000735	-0.949884	PECAPJ49	Head and Neck Cancer	Upper Aerodigestive
ACH-000740	-0.876547	A253	Head and Neck Cancer	Upper Aerodigestive
ACH-000778	-0.596636	HSC3	Head and Neck Cancer	Upper Aerodigestive
ACH-000832	-0.619166	CAL27	Head and Neck Cancer	Upper Aerodigestive
ACH-000846	-0.774087	FADU	Head and Neck Cancer	Upper Aerodigestive
ACH-000794	-1.23503	BICR22	Head and Neck Cancer	Upper Aerodigestive
ACH-000630	-1.02673	YD8	Head and Neck Cancer	Upper Aerodigestive
ACH-000606	-1.23591	PECAPJ34CLONEC12	Head and Neck Cancer	Upper Aerodigestive
ACH-000238	-0.400211	SCC4	Head and Neck Cancer	Upper Aerodigestive
ACH-000188	-0.79977	SCC25	Head and Neck Cancer	Upper Aerodigestive
ACH-000207	-0.733937	DETROIT562	Head and Neck Cancer	Upper Aerodigestive
ACH-000472	-0.523726	HSC2	Head and Neck Cancer	Upper Aerodigestive
ACH-000549	-0.542751	SNU1076	Head and Neck Cancer	Upper Aerodigestive
ACH-000518	-0.71826	CAL33	Head and Neck Cancer	Upper Aerodigestive
ACH-000548	-0.535492	BHY	Head and Neck Cancer	Upper Aerodigestive
ACH-000415	-0.909173	BICR6	Head and Neck Cancer	Upper Aerodigestive
ACH-000792	-0.797728	BFTC909	Kidney Cancer	Kidney
ACH-000600	-0.83725	SLR26	Kidney Cancer	Kidney
ACH-000649	-0.600408	786O	Kidney Cancer	Kidney
ACH-000709	-1.07353	KMRC2	Kidney Cancer	Kidney
ACH-000684	-0.890062	KMRC1	Kidney Cancer	Kidney
ACH-001175	-1.01476	RCC4	Kidney Cancer	Kidney
ACH-000907	-0.918368	SNU349	Kidney Cancer	Kidney
ACH-000234	-0.883381	CAKI2	Kidney Cancer	Kidney
ACH-000300	-0.983529	SLR25	Kidney Cancer	Kidney
ACH-000250	-0.996051	KMRC20	Kidney Cancer	Kidney
ACH-000246	-0.490164	SLR23	Kidney Cancer	Kidney
ACH-000262	-0.874508	UOK101	Kidney Cancer	Kidney
ACH-000272	-1.13046	SLR24	Kidney Cancer	Kidney
ACH-000159	-0.544924	OSRC2	Kidney Cancer	Kidney
ACH-000046	-1.06683	ACHN	Kidney Cancer	Kidney
ACH-000016	-0.983823	SLR21	Kidney Cancer	Kidney
ACH-000127	-0.0564264	SLR20	Kidney Cancer	Kidney
ACH-000484	-0.854092	VMRCRCW	Kidney Cancer	Kidney
ACH-000495	-0.699371	TUHR4TKB	Kidney Cancer	Kidney
ACH-000457	-0.984119	CAL54	Kidney Cancer	Kidney
ACH-000459	-1.21572	TUHR10TKB	Kidney Cancer	Kidney
ACH-000555	-0.39012	A498	Kidney Cancer	Kidney
ACH-000375	-0.503875	G402	Kidney Cancer	Soft Tissue
ACH-000317	-0.479101	TUHR14TKB	Kidney Cancer	Kidney
ACH-000385	-0.513145	SKRC20	Kidney Cancer	Kidney
ACH-000433	-0.716574	CAKI1	Kidney Cancer	Kidney
ACH-000429	-0.788411	A704	Kidney Cancer	Kidney
ACH-000411	-0.948378	769P	Kidney Cancer	Kidney
ACH-000728	-0.581124	KASUMI2	Leukemia	Blood
ACH-000782	-0.746047	SEM	Leukemia	Blood
ACH-000641	-1.21332	CMK	Leukemia	Blood
ACH-001129	-0.807391	MONOMAC1	Leukemia	Blood
ACH-001036	-1.39477	CMK115	Leukemia	Blood
ACH-001656	-0.955322	SKNO1	Leukemia	Blood
ACH-000874	-0.705684	RS411	Leukemia	Blood
ACH-000981	-0.542804	DND41	Leukemia	Blood
ACH-000922	-0.925417	RCHACV	Leukemia	Blood
ACH-000953	-0.846123	SUPT1	Leukemia	Blood
ACH-000938	-0.576784	NALM6	Leukemia	Blood
ACH-000168	-1.16478	NOMO1	Leukemia	Blood
ACH-000294	-0.706548	NB4	Leukemia	Blood
ACH-000299	-0.862538	HNT34	Leukemia	Blood
ACH-000263	-0.659756	KASUMI1	Leukemia	Blood
ACH-000045	-0.944084	MV411	Leukemia	Blood
ACH-000034	-1.03894	PLB985	Leukemia	Blood
ACH-000002	-0.764536	HL60	Leukemia	Blood
ACH-000004	-0.607201	HEL	Leukemia	Blood
ACH-000005	-0.842033	HEL9217	Leukemia	Blood
ACH-000006	-0.722337	MONOMAC6	Leukemia	Blood
ACH-000065	-0.882209	OCIAML5	Leukemia	Blood
ACH-000070	-0.539574	697	Leukemia	Blood
ACH-000146	-0.704149	THP1	Leukemia	Blood
ACH-000113	-0.822389	OCIAML2	Leukemia	Blood
ACH-000301	-0.971822	LAMA84	Leukemia	Blood
ACH-000487	-1.25298	F36P	Leukemia	Blood
ACH-000557	-0.899336	AML193	Leukemia	Blood
ACH-000551	-0.762741	K562	Leukemia	Blood
ACH-000362	-1.1498	MOLM13	Leukemia	Blood
ACH-000369	-0.491584	MOLM16	Leukemia	Blood
ACH-000336	-0.707834	OCIAML3	Leukemia	Blood
ACH-000406	-1.10843	U937	Leukemia	Blood
ACH-000960	-0.619231	REH	Leukemia	Blood
ACH-000739	-0.565246	HEPG2	Liver Cancer	Liver
ACH-000734	-0.614409	JHH5	Liver Cancer	Liver
ACH-000848	-0.416129	JHH7	Liver Cancer	Liver
ACH-000625	-0.934008	HEP3B217	Liver Cancer	Liver
ACH-000620	-0.380556	JHH1	Liver Cancer	Liver
ACH-000671	-0.469845	HUH6	Liver Cancer	Liver
ACH-001089	-1.22372	HLE	Liver Cancer	Liver
ACH-001318	-1.24258	PLCPRF5	Liver Cancer	Liver
ACH-000217	-1.16799	JHH6	Liver Cancer	Liver
ACH-000480	-0.484356	HUH7	Liver Cancer	Liver
ACH-000493	-0.799381	SNU423	Liver Cancer	Liver
ACH-000475	-0.818229	HUH1	Liver Cancer	Liver
ACH-000471	-0.951172	LI7	Liver Cancer	Liver
ACH-000537	-1.26831	SNU761	Liver Cancer	Liver
ACH-000361	-0.429125	SKHEP1	Liver Cancer	Liver
ACH-000316	-0.600707	SNU886	Liver Cancer	Liver
ACH-000420	-1.03787	SNU449	Liver Cancer	Liver
ACH-000393	-0.564199	HLF	Liver Cancer	Liver
ACH-000752	-0.628134	NCIH196	Lung Cancer	Lung
ACH-000757	-0.411193	A427	Lung Cancer	Lung
ACH-000766	-0.732272	NCIH1648	Lung Cancer	Lung
ACH-000767	-0.138594	NCIH526	Lung Cancer	Lung
ACH-000769	-1.22894	LK2	Lung Cancer	Lung
ACH-000774	-0.790466	RERFLCAD2	Lung Cancer	Lung
ACH-000775	-1.02107	NCIH727	Lung Cancer	Lung
ACH-000749	-0.692226	DMS273	Lung Cancer	Lung
ACH-000747	-1.03149	NCIH1703	Lung Cancer	Lung
ACH-000727	-0.700988	NCIH2066	Lung Cancer	Lung
ACH-000733	-0.572102	NCIH1838	Lung Cancer	Lung
ACH-000744	-0.783526	NCIH1623	Lung Cancer	Lung
ACH-000780	-0.630755	NCIH1105	Lung Cancer	Lung
ACH-000781	-1.02882	NCIH2023	Lung Cancer	Lung
ACH-000826	-0.374423	CAL12T	Lung Cancer	Lung
ACH-000837	-0.485993	NCIH322	Lung Cancer	Lung
ACH-000840	-0.834675	HCC366	Lung Cancer	Lung
ACH-000841	-0.612008	NCIH2087	Lung Cancer	Lung
ACH-000845	-1.41115	NCIH1373	Lung Cancer	Lung
ACH-000787	-1.31586	LXF289	Lung Cancer	Lung
ACH-000790	-1.35522	SHP77	Lung Cancer	Lung
ACH-000800	-1.21404	NCIH446	Lung Cancer	Lung
ACH-000851	-0.787216	MORCPR	Lung Cancer	Lung
ACH-000718	-1.05185	NCIH2291	Lung Cancer	Lung
ACH-000627	-0.452386	LCLC103H	Lung Cancer	Lung
ACH-000638	-1.55207	NCIH441	Lung Cancer	Lung
ACH-000639	-0.982843	NCIH211	Lung Cancer	Lung
ACH-000645	-0.705468	JL1	Lung Cancer	Lung
ACH-000648	-0.882599	NCIH28	Lung Cancer	Lung
ACH-000589	-0.941595	NCIH1437	Lung Cancer	Lung
ACH-002333	-0.935262	HCC827GR	Lung Cancer	Lung
ACH-000690	-0.914847	HCC2814	Lung Cancer	Lung
ACH-000698	-0.970179	DMS53	Lung Cancer	Lung
ACH-000700	-0.640846	NCIH2882	Lung Cancer	Lung
ACH-000706	-0.638396	EKVX	Lung Cancer	Lung
ACH-000710	-0.408479	NCIH854	Lung Cancer	Lung
ACH-000712	-0.642025	HCC1833	Lung Cancer	Lung
ACH-000662	-0.50058	CORL23	Lung Cancer	Lung
ACH-000665	-0.887925	SKMES1	Lung Cancer	Lung
ACH-000681	-0.898907	A549	Lung Cancer	Lung
ACH-000666	-0.768194	NCIH1355	Lung Cancer	Lung
ACH-000670	-0.742898	SBC5	Lung Cancer	Lung
ACH-000672	-0.943665	IALM	Lung Cancer	Lung
ACH-000677	-0.602143	SW1573	Lung Cancer	Lung
ACH-000667	-0.57678	HCC44	Lung Cancer	Lung
ACH-000587	-0.454207	NCIH1975	Lung Cancer	Lung
ACH-000852	-1.7675	NCIH1435	Lung Cancer	Lung
ACH-001113	-0.62957	LC1SQSF	Lung Cancer	Lung
ACH-001088	-0.376605	HLC1	Lung Cancer	Lung
ACH-001041	-0.321056	COLO699	Lung Cancer	Lung
ACH-001075	-0.86273	NCIH292	Lung Cancer	Lung
ACH-000853	-0.470872	NCIH661	Lung Cancer	Lung
ACH-000886	-1.09827	NCIH2009	Lung Cancer	Lung
ACH-000888	-1.01738	NCIH1793	Lung Cancer	Lung
ACH-000890	-0.392217	SW1271	Lung Cancer	Lung
ACH-000900	-0.594454	NCIH23	Lung Cancer	Lung
ACH-000901	-0.751373	HCC1359	Lung Cancer	Lung
ACH-000912	-0.919314	NCIH2286	Lung Cancer	Lung
ACH-000858	-0.940525	KNS62	Lung Cancer	Lung
ACH-000860	-1.12282	NCIH358	Lung Cancer	Lung
ACH-000861	-0.209547	HOP62	Lung Cancer	Lung
ACH-000869	-1.07188	NCIH1568	Lung Cancer	Lung
ACH-000872	-0.802699	HCC515	Lung Cancer	Lung
ACH-000878	-0.571011	HCC15	Lung Cancer	Lung
ACH-000866	-0.989796	NCIH1048	Lung Cancer	Lung
ACH-000916	-1.07521	NCIH1573	Lung Cancer	Lung
ACH-000980	-1.14411	NCIH1155	Lung Cancer	Lung
ACH-000975	-0.558412	HCC2450	Lung Cancer	Lung
ACH-000921	-1.00321	NCIH1339	Lung Cancer	Lung
ACH-000924	-0.55406	NCIH2172	Lung Cancer	Lung
ACH-000929	-1.45627	NCIH2110	Lung Cancer	Lung
ACH-000945	-0.467975	NCIH650	Lung Cancer	Lung
ACH-000586	-0.592946	NCIH1876	Lung Cancer	Lung
ACH-000596	-1.21098	LCLC97TM1	Lung Cancer	Lung
ACH-000176	-0.862421	LOUNH91	Lung Cancer	Lung
ACH-000161	-0.636531	CORL105	Lung Cancer	Lung
ACH-000290	-0.768238	NCIH209	Lung Cancer	Lung
ACH-000292	-0.696092	NCIH841	Lung Cancer	Lung
ACH-000585	-1.15527	EPLC272H	Lung Cancer	Lung
ACH-000251	-1.03442	NCIH2887	Lung Cancer	Lung
ACH-000257	-1.02103	CORL279	Lung Cancer	Lung
ACH-000261	-0.473765	RERFLCAI	Lung Cancer	Lung
ACH-000035	-0.611214	NCIH1650	Lung Cancer	Lung
ACH-000062	-0.817473	RERFLCMS	Lung Cancer	Lung
ACH-000030	-0.844614	PC14	Lung Cancer	Lung
ACH-000029	-1.0646	HCC827GR5	Lung Cancer	Lung
ACH-000012	-0.645224	HCC827	Lung Cancer	Lung
ACH-000015	-0.257967	NCIH1581	Lung Cancer	Lung
ACH-000021	-0.93003	NCIH1693	Lung Cancer	Lung
ACH-000066	-1.30812	HCC4006	Lung Cancer	Lung
ACH-000121	-1.081	NCIH2405	Lung Cancer	Lung
ACH-000143	-0.810082	HCC2429	Lung Cancer	Lung
ACH-000153	-0.418505	NCIH2052	Lung Cancer	Lung
ACH-000086	-0.605094	ACCMESO1	Lung Cancer	Lung
ACH-000092	-0.586381	NCIH2452	Lung Cancer	Lung
ACH-000109	-0.270773	NCIH3255	Lung Cancer	Lung
ACH-000311	-0.876833	NCIH2122	Lung Cancer	Lung
ACH-000481	-0.819786	NCIH2170	Lung Cancer	Lung
ACH-000496	-0.253757	NCIH1792	Lung Cancer	Lung
ACH-000506	-0.927503	NCIH146	Lung Cancer	Lung
ACH-000508	-0.699084	CORL88	Lung Cancer	Lung
ACH-000447	-1.04702	NCIH2228	Lung Cancer	Lung
ACH-000448	-0.638069	NCIH1666	Lung Cancer	Lung
ACH-000454	-0.589123	HCC95	Lung Cancer	Lung
ACH-000463	-0.722124	NCIH460	Lung Cancer	Lung
ACH-000510	-0.420725	NCIH1299	Lung Cancer	Lung
ACH-000511	-0.472348	CALU1	Lung Cancer	Lung
ACH-000515	-1.15899	HCC33	Lung Cancer	Lung
ACH-000553	-1.14782	SQ1	Lung Cancer	Lung
ACH-000559	-1.5207	NCIH1836	Lung Cancer	Lung
ACH-000575	-0.723387	HCC364	Lung Cancer	Lung
ACH-000521	-0.673701	NCIH2030	Lung Cancer	Lung
ACH-000525	-0.55307	NCIH2171	Lung Cancer	Lung
ACH-000530	-1.52699	DMS114	Lung Cancer	Lung
ACH-000444	-1.04442	LU99	Lung Cancer	Lung
ACH-000438	-1.23658	LU65	Lung Cancer	Lung
ACH-000378	0.163461	NCIH647	Lung Cancer	Lung
ACH-000319	-0.534431	MPP89	Lung Cancer	Lung
ACH-000327	-0.963435	NCIH1395	Lung Cancer	Lung
ACH-000337	-0.477074	NCIH3122	Lung Cancer	Lung
ACH-000339	-0.246389	HCC461	Lung Cancer	Lung
ACH-000343	-0.679718	NCIH522	Lung Cancer	Lung
ACH-000390	-0.899768	LUDLU1	Lung Cancer	Lung
ACH-000416	-0.529225	NCIH838	Lung Cancer	Lung
ACH-000431	-1.07192	NCIH1694	Lung Cancer	Lung
ACH-000434	-0.68531	NCIH1915	Lung Cancer	Lung
ACH-000414	-1.04283	NCIH1944	Lung Cancer	Lung
ACH-000392	-0.781843	CALU3	Lung Cancer	Lung
ACH-000395	-0.868094	NCIH520	Lung Cancer	Lung
ACH-000867	-1.324	CHAGOK1	Lung Cancer	Lung
ACH-000785	-1.16907	NCIH2126	Lung Cancer	Lung
ACH-000528	-1.1605	ABC1	Lung Cancer	Lung
ACH-000264	-0.893352	CALU6	Lung Cancer	Lung
ACH-000563	-1.17132	EBC1	Lung Cancer	Lung
ACH-000611	-0.718875	SUDHL6	Lymphoma	Lymphocyte
ACH-000697	-0.682183	A3KAW	Lymphoma	Lymphocyte
ACH-000206	-1.01012	C8166	Lymphoma	Lymphocyte
ACH-000271	-0.984478	SUDHL10	Lymphoma	Lymphocyte
ACH-000157	-0.990621	A4FUK	Lymphoma	Lymphocyte
ACH-000140	-0.981653	PFEIFFER	Lymphoma	Lymphocyte
ACH-000315	-0.755799	KARPAS422	Lymphoma	Lymphocyte
ACH-000534	-1.34272	WSUDLCL2	Lymphoma	Lymphocyte
ACH-000365	-0.840961	SUDHL4	Lymphoma	Lymphocyte
ACH-000371	-1.05291	RL	Lymphoma	Lymphocyte
ACH-000334	-0.397328	DB	Lymphoma	Lymphocyte
ACH-000763	-0.993405	MM1S	Myeloma	Plasma Cell
ACH-000838	-0.689533	AMO1	Myeloma	Plasma Cell
ACH-000817	-0.74635	RPMI8226	Myeloma	Plasma Cell
ACH-000653	-0.877937	JJN3	Myeloma	Plasma Cell
ACH-000658	-0.898933	KMS18	Myeloma	Plasma Cell
ACH-000889	-0.606467	KMM1	Myeloma	Plasma Cell
ACH-000183	-0.933507	L363	Myeloma	Plasma Cell
ACH-000057	-1.12839	OPM1	Myeloma	Plasma Cell
ACH-000024	-0.93323	OPM2	Myeloma	Plasma Cell
ACH-000512	-0.907469	INA6	Myeloma	Plasma Cell
ACH-000576	-0.885111	KMS27	Myeloma	Plasma Cell
ACH-000541	-1.06646	KMS34	Myeloma	Plasma Cell
ACH-000363	-1.09022	SKMM2	Myeloma	Plasma Cell
ACH-000380	-0.887014	KMS12BM	Myeloma	Plasma Cell
ACH-000436	-1.1411	OCIMY7	Myeloma	Plasma Cell
ACH-000419	-1.43782	KMS28BM	Myeloma	Plasma Cell
ACH-000804	-0.954067	NB1	Neuroblastoma	Peripheral Nervous System
ACH-000227	-1.69203	KPNYN	Neuroblastoma	Peripheral Nervous System
ACH-000259	-0.681645	KELLY	Neuroblastoma	Peripheral Nervous System
ACH-000260	-1.16683	SKNAS	Neuroblastoma	Peripheral Nervous System
ACH-000149	-0.771775	SKNSH	Neuroblastoma	Peripheral Nervous System
ACH-000446	-0.886287	KPNSI9S	Neuroblastoma	Peripheral Nervous System
ACH-000312	-1.71237	SKNBE2	Neuroblastoma	Peripheral Nervous System
ACH-000366	-0.867026	SKNDZ	Neuroblastoma	Peripheral Nervous System
ACH-000341	-1.30664	SKNFI	Neuroblastoma	Peripheral Nervous System
ACH-001827	-0.357397	184B5	Non-Cancerous	Engineered
ACH-000001	-1.02928	NIHOVCAR3	Ovarian Cancer	Ovary
ACH-000811	-1.00394	SKOV3	Ovarian Cancer	Ovary
ACH-000608	-1.07323	COV644	Ovarian Cancer	Ovary
ACH-000617	-1.10214	OVCAR4	Ovarian Cancer	Ovary
ACH-000688	-0.297811	OV7	Ovarian Cancer	Ovary
ACH-000696	-1.10708	OVCAR8	Ovarian Cancer	Ovary
ACH-000704	-0.183817	OAW42	Ovarian Cancer	Ovary
ACH-000713	-0.784714	CAOV3	Ovarian Cancer	Ovary
ACH-000701	-0.856905	RMUGS	Ovarian Cancer	Ovary
ACH-000719	-1.37045	RMGI	Ovarian Cancer	Ovary
ACH-000657	-0.805985	A2780	Ovarian Cancer	Ovary
ACH-000663	-0.615661	OVTOKO	Ovarian Cancer	Ovary
ACH-001042	-0.609952	COLO704	Ovarian Cancer	Ovary
ACH-001048	-0.692714	COV504	Ovarian Cancer	Ovary
ACH-000906	-0.752915	ES2	Ovarian Cancer	Ovary
ACH-000885	-1.05395	TOV21G	Ovarian Cancer	Ovary
ACH-000962	-0.7072	OC314	Ovarian Cancer	Ovary
ACH-000936	-0.561595	EFO27	Ovarian Cancer	Ovary
ACH-000237	-0.897259	JHOM1	Ovarian Cancer	Ovary
ACH-000280	-0.425765	SNU840	Ovarian Cancer	Ovary
ACH-000291	-1.54211	OV90	Ovarian Cancer	Ovary
ACH-000278	-1.2797	COV362	Ovarian Cancer	Ovary
ACH-000256	-0.834652	COV318	Ovarian Cancer	Ovary
ACH-000048	-1.2112	TOV112D	Ovarian Cancer	Ovary
ACH-000123	-0.840653	COV434	Ovarian Cancer	Ovary
ACH-000132	-0.843823	JHOS2	Ovarian Cancer	Ovary
ACH-000308	-0.887192	EFO21	Ovarian Cancer	Ovary
ACH-000103	-0.775716	CAOV4	Ovarian Cancer	Ovary
ACH-000460	-0.946142	SNU8	Ovarian Cancer	Ovary
ACH-000574	-0.298968	FUOV1	Ovarian Cancer	Ovary
ACH-000524	-0.791466	KURAMOCHI	Ovarian Cancer	Ovary
ACH-000527	-0.816986	OVISE	Ovarian Cancer	Ovary
ACH-000542	-0.220791	HEYA8	Ovarian Cancer	Ovary
ACH-000324	-0.866599	JHOC5	Ovarian Cancer	Ovary
ACH-000430	-0.39707	TYKNU	Ovarian Cancer	Ovary
ACH-000409	-0.357701	OVSAHO	Ovarian Cancer	Ovary
ACH-000966	-1.16797	IGROV1	Ovarian Cancer	Ovary
ACH-000599	-0.910999	PATU8902	Pancreatic Cancer	Pancreas
ACH-000601	-0.967524	MIAPACA2	Pancreatic Cancer	Pancreas
ACH-000652	-0.533874	SUIT2	Pancreatic Cancer	Pancreas
ACH-000685	-0.623007	L33	Pancreatic Cancer	Pancreas
ACH-001107	-1.0314	KP1N	Pancreatic Cancer	Pancreas
ACH-001108	-0.913202	KP1NL	Pancreatic Cancer	Pancreas
ACH-000213	-0.810645	HUPT4	Pancreatic Cancer	Pancreas
ACH-000222	-0.84463	ASPC1	Pancreatic Cancer	Pancreas
ACH-000235	-0.608306	PANC0403	Pancreatic Cancer	Pancreas
ACH-000164	-1.3726	PANC1	Pancreatic Cancer	Pancreas
ACH-000243	-0.848658	DANG	Pancreatic Cancer	Pancreas
ACH-000178	-0.690367	HS766T	Pancreatic Cancer	Pancreas
ACH-000281	-0.0577607	KP2	Pancreatic Cancer	Pancreas
ACH-000307	-0.755138	PK1	Pancreatic Cancer	Pancreas
ACH-000265	-0.720991	KP4	Pancreatic Cancer	Pancreas
ACH-000270	-0.418341	HPAC	Pancreatic Cancer	Pancreas
ACH-000042	-0.755203	PANC0203	Pancreatic Cancer	Pancreas
ACH-000060	-1.08202	PANC1005	Pancreatic Cancer	Pancreas
ACH-000138	-0.446413	CFPAC1	Pancreatic Cancer	Pancreas
ACH-000139	-0.643276	PANC0327	Pancreatic Cancer	Pancreas
ACH-000118	-1.06638	HUPT3	Pancreatic Cancer	Pancreas
ACH-000155	-0.220663	SW1990	Pancreatic Cancer	Pancreas
ACH-000114	-0.656488	SU8686	Pancreatic Cancer	Pancreas
ACH-000093	-0.581771	PANC0504	Pancreatic Cancer	Pancreas
ACH-000094	-0.821535	HPAFII	Pancreatic Cancer	Pancreas
ACH-000108	-0.487751	KP3	Pancreatic Cancer	Pancreas
ACH-000502	-0.754896	TCCPAN2	Pancreatic Cancer	Pancreas
ACH-000535	-0.67576	BXPC3	Pancreatic Cancer	Pancreas
ACH-000320	-0.562335	PSN1	Pancreatic Cancer	Pancreas
ACH-000347	-1.34752	QGP1	Pancreatic Cancer	Pancreas
ACH-000417	-0.857551	PANC0813	Pancreatic Cancer	Pancreas
ACH-000956	-1.0316	22RV1	Prostate Cancer	Prostate
ACH-000977	-1.27234	LNCAPCLONEFGC	Prostate Cancer	Prostate
ACH-000979	-0.704292	DU145	Prostate Cancer	Prostate
ACH-000952	-0.985739	MDAPCA2B	Prostate Cancer	Prostate
ACH-000177	-0.612763	NCIH660	Prostate Cancer	Prostate
ACH-000090	-0.599257	PC3	Prostate Cancer	Prostate
ACH-000115	-0.501422	VCAP	Prostate Cancer	Prostate
ACH-000597	-0.616513	TTC709	Rhabdoid	Soft Tissue
ACH-000607	-0.761246	KYM1	Rhabdoid	Soft Tissue
ACH-001099	-0.528234	KD	Rhabdoid	Soft Tissue
ACH-001211	-0.830538	TTC549	Rhabdoid	Soft Tissue
ACH-001020	-0.63529	BT16	Rhabdoid	Soft Tissue
ACH-000172	-0.979568	TM87	Rhabdoid	Soft Tissue
ACH-000201	-0.944232	A204	Rhabdoid	Soft Tissue
ACH-000160	-0.625725	BT12	Rhabdoid	Soft Tissue
ACH-000096	-0.823196	G401	Rhabdoid	Kidney
ACH-000533	-0.215672	NCIH2004RT	Rhabdoid	Soft Tissue
ACH-000833	-0.536723	RH30	Sarcoma	Soft Tissue
ACH-001189	-0.707828	SJRH30	Sarcoma	Soft Tissue
ACH-001196	-0.988063	SMSCTR	Sarcoma	Soft Tissue
ACH-001096	-1.09501	JR	Sarcoma	Soft Tissue
ACH-001050	-0.769187	CW9019	Sarcoma	Soft Tissue
ACH-001270	-0.909707	127399	Sarcoma	Soft Tissue
ACH-001272	-0.886084	FUJI	Sarcoma	Soft Tissue
ACH-001275	-0.657009	SYO1	Sarcoma	Soft Tissue
ACH-002085	-1.12695	HSSYII	Sarcoma	Soft Tissue
ACH-000169	-0.567955	RD	Sarcoma	Soft Tissue
ACH-000054	-0.545469	HT1080	Sarcoma	Soft Tissue
ACH-000100	-0.328538	RH41	Sarcoma	Soft Tissue
ACH-000505	-0.220412	RKN	Sarcoma	Soft Tissue
ACH-002334	-1.13634	SS1A	Sarcoma	Soft Tissue
ACH-000765	-0.261907	WM983B	Skin Cancer	Skin
ACH-000750	-0.319501	LOXIMVI	Skin Cancer	Skin
ACH-000730	-0.320951	SKMEL5	Skin Cancer	Skin
ACH-000827	-0.591131	WM793	Skin Cancer	Skin
ACH-000788	-0.96082	A2058	Skin Cancer	Skin
ACH-000805	-0.544173	COLO679	Skin Cancer	Skin
ACH-000810	-0.280964	SKMEL30	Skin Cancer	Skin
ACH-000812	-0.580777	COLO783	Skin Cancer	Skin
ACH-000814	-0.275259	HS939T	Skin Cancer	Skin
ACH-000632	-0.634108	HS944T	Skin Cancer	Skin
ACH-000644	-0.762697	COLO829	Skin Cancer	Skin
ACH-000614	-0.0725493	RVH421	Skin Cancer	Skin
ACH-000615	-0.506053	SKMEL28	Skin Cancer	Skin
ACH-000650	-0.559105	IGR37	Skin Cancer	Skin
ACH-000661	-0.289985	WM1799	Skin Cancer	Skin
ACH-001122	-0.766224	MKL1	Skin Cancer	Skin
ACH-001123	-0.876764	MKL2	Skin Cancer	Skin
ACH-001170	-1.07655	PETA	Skin Cancer	Skin
ACH-001190	-0.702223	SKMEL2	Skin Cancer	Skin
ACH-001239	-0.596726	WM2664	Skin Cancer	Skin
ACH-000899	-0.538304	WM88	Skin Cancer	Skin
ACH-000884	-0.745358	MDAMB435S	Skin Cancer	Skin
ACH-000882	-0.445926	IGR1	Skin Cancer	Skin
ACH-000915	-0.845669	IPC298	Skin Cancer	Skin
ACH-000881	-0.516497	MELJUSO	Skin Cancer	Skin
ACH-000987	-0.943736	MEWO	Skin Cancer	Skin
ACH-000582	-0.747394	COLO741	Skin Cancer	Skin
ACH-000219	-0.721999	A375	Skin Cancer	Skin
ACH-000304	-0.857997	WM115	Skin Cancer	Skin
ACH-000274	-1.64301	HS852T	Skin Cancer	Skin
ACH-000008	-0.619037	A101D	Skin Cancer	Skin
ACH-000014	-0.600347	HS294T	Skin Cancer	Skin
ACH-000450	-0.441226	MELHO	Skin Cancer	Skin
ACH-000458	-0.833891	CJM	Skin Cancer	Skin
ACH-000572	-0.262333	G361	Skin Cancer	Skin
ACH-000579	-0.615476	UACC257	Skin Cancer	Skin
ACH-000580	-0.739827	C32	Skin Cancer	Skin
ACH-000550	-0.298912	IGR39	Skin Cancer	Skin
ACH-000441	-1.12175	SH4	Skin Cancer	Skin
ACH-000322	-0.543311	HT144	Skin Cancer	Skin
ACH-000348	-0.51061	RPMI7951	Skin Cancer	Skin
ACH-000423	-1.25645	SKMEL3	Skin Cancer	Skin
ACH-000425	-0.997275	UACC62	Skin Cancer	Skin
ACH-000404	-0.675922	K029AX	Skin Cancer	Skin
ACH-000401	-0.710533	COLO800	Skin Cancer	Skin
ACH-001306	-0.291595	8305C	Thyroid Cancer	Thyroid
ACH-001307	-0.679151	8505C	Thyroid Cancer	Thyroid
ACH-000163	-0.992754	SW579	Thyroid Cancer	Thyroid
ACH-000191	-0.629699	BHT101	Thyroid Cancer	Thyroid
ACH-000456	-0.0816148	BCPAP	Thyroid Cancer	Thyroid
ACH-002321	-0.287522	HBL100	Unknown	Unknown
