# Supplementary material for: Targeting the spliceosome through RBM39 degradation results in exceptional responses in high-risk neuroblastoma models
Source: Sci Adv. 2021 Nov 17;7(47):eabj5405. doi: 10.1126/sciadv.abj5405 (PMC8598007; doi:10.1126/sciadv.abj5405)
Supplement: Supplementary file 2 — Tables S1 to S12 [file sciadv.abj5405_tables_s1_to_s12.zip › sciadv.abj5405_tables_s8_to_s10.xlsx]

## Sheet: Supplemental Table S7 (mean-log
Compound (Broad ID)	Compound (common name)	# Cell Lines (Non-Neuroblastoma)	# Cell Lines (Neuroblastoma)	Mean Difference (Primary Logfold Change)	Neuroblastoma Cell Line Mean	Non-Neuroblastoma Cell Line Mean
BRD-K62196610-001-01-6::2.5::HTS	AVN-944	547	7	-1.40531	-1.60494	-0.199627
BRD-K22503835-001-11-0::2.5::HTS	scriptaid	550	11	-1.30025	-1.82293	-0.522685
BRD-K17610631-001-03-3::2.421190843::MTS004	indisulam	536	5	-1.29986	-1.62296	-0.323103
BRD-K95523387-001-09-6::2.5::HTS	OLDA	550	11	-1.18312	-1.31467	-0.131555
BRD-K90382497-001-10-7::2.5::HTS	GW-843682X	547	7	-1.17733	-2.64638	-1.46905
BRD-K82823804-001-04-1::2.5::HTS	PD-407824	547	7	-1.12277	-1.39944	-0.27667
BRD-K61323504-001-04-0::2.5::HTS	SB-225002	547	7	-1.06025	-2.01809	-0.957835
BRD-K25279140-001-01-5::2.5::HTS	MK-8745	526	10	-1.04661	-1.08239	-0.0357812
BRD-K77987382-001-13-2::2.5::HTS	mebendazole	553	11	-1.00945	-2.4897	-1.48025
BRD-A06352508-001-03-7::2.5::HTS	SB-218078	549	11	-0.986382	-1.3184	-0.332019
BRD-K28537285-001-01-8::2.499968715::MTS004	chidamide	536	5	-0.980629	-0.960972	0.0196573
BRD-K06519765-001-01-1::2.5::MTS004	vinblastine	536	5	-0.947107	-1.85573	-0.908627
BRD-K75295174-001-05-0::2.5::HTS	alisertib	542	7	-0.944114	-1.23599	-0.291873
BRD-K19333160-001-01-3::2.5::HTS	RKI-1447	549	11	-0.89867	-0.868939	0.0297311
BRD-K75009076-001-02-1::2.43::HTS	SCH-900776	521	9	-0.836769	-1.06389	-0.227126
BRD-K49350383-001-13-7::2.5::HTS	thioguanine	547	7	-0.824692	-1.17933	-0.354638
BRD-K62213621-001-01-6::2.5::HTS	dihydroartemisinin	547	9	-0.777998	-0.591767	0.186232
BRD-K78126613-001-28-5::2.5::HTS	menadione	553	11	-0.768581	-0.838129	-0.0695476
BRD-K23925186-001-01-0::2.5::HTS	oridonin	547	9	-0.767664	-0.657491	0.110173
BRD-K64120610-001-01-4::2.5::MTS004	vinflunine	536	5	-0.764021	-1.77319	-1.00916
BRD-K54955827-001-02-2::2.49997945::MTS004	niraparib	536	5	-0.760379	-0.931967	-0.171588
BRD-K75649340-001-13-1::2.5::HTS	tioguanine	553	11	-0.747264	-1.16951	-0.422251
BRD-K54262262-001-09-0::2.5::HTS	monobenzone	546	7	-0.737921	-0.738044	-0.000123633
BRD-K64888243-001-03-7::2.5::HTS	AZ960	550	12	-0.733902	-1.48552	-0.751615
BRD-K61688984-001-02-9::2.5::HTS	RGFP966	549	11	-0.727311	-0.663552	0.0637595
BRD-K24696047-001-02-3::2.5::HTS	NVP-AEW541	547	9	-0.722951	-0.68512	0.0378311
BRD-K74671368-001-01-8::2.5::MTS004	idronoxil	536	5	-0.720302	-0.749598	-0.0292963
BRD-K04568635-300-01-4::2.5::HTS	octenidine	547	7	-0.717188	-2.27782	-1.56063
BRD-K72827473-001-01-0::2.5::HTS	CEP-37440	550	12	-0.711316	-0.661813	0.0495027
BRD-K96188950-001-16-9::2.5::HTS	caffeic-acid-phenethyl-ester	547	7	-0.705574	-0.464843	0.240732
BRD-K25630527-001-03-8::2.5::HTS	LY2784544	553	11	-0.691355	-1.49829	-0.806937
BRD-K59753975-001-02-6::2.5::MTS004	vindesine	536	5	-0.687972	-1.39795	-0.709982
BRD-K72280606-001-01-2::2.499993939::MTS004	gilteritinib	536	5	-0.687253	-0.758235	-0.0709819
BRD-K44408410-001-17-6::2.5::HTS	2-methoxyestradiol	553	11	-0.673329	-0.829096	-0.155768
BRD-K78431006-001-10-2::2.5::HTS	crizotinib	553	11	-0.669507	-0.856536	-0.187029
BRD-K26997899-001-02-2::2.5::HTS	D-64131	553	11	-0.656081	-1.82597	-1.16989
BRD-K63750851-001-20-7::2.5::HTS	mycophenolic-acid	550	12	-0.653576	-0.994001	-0.340425
BRD-K58049875-001-04-7::2.5::HTS	thiostrepton	549	11	-0.652409	-1.7948	-1.1424
BRD-K18424115-003-01-3::2.5::HTS	TG-100572	547	9	-0.647393	-0.93656	-0.289167
BRD-K07572174-001-39-4::2.48::HTS	curcumin	521	9	-0.63999	-0.997475	-0.357485
BRD-K59369769-001-20-3::2.5::HTS	tozasertib	553	11	-0.633577	-0.899606	-0.266029
BRD-K31866293-001-01-6::2.5::HTS	TAK-632	549	11	-0.629142	-1.02098	-0.39184
BRD-K06749501-001-02-1::2.5::HTS	GSK1838705A	549	11	-0.61806	-0.723924	-0.105864
BRD-K55305701-001-01-2::2.5::HTS	SC-144	553	11	-0.614264	-2.20867	-1.59441
BRD-K44665581-001-01-8::2.5::HTS	bromosporine	549	11	-0.613229	-0.539272	0.0739563
BRD-K42495768-001-01-7::2.5::HTS	tasisulam	540	8	-0.611367	-0.649792	-0.0384253
BRD-K33622447-066-01-9::2.5::HTS	abemaciclib	549	11	-0.60067	-0.447724	0.152946
BRD-K87827419-001-16-8::2.5::HTS	melphalan	540	8	-0.590392	-1.18283	-0.592437
BRD-K06542892-001-01-9::2.5::HTS	ASP3026	545	7	-0.58985	-0.601727	-0.0118767
BRD-K64890080-001-13-8::2.5::HTS	BI-2536	547	7	-0.589313	-2.60662	-2.01731
BRD-K20468903-001-01-6::2.49996519::MTS004	BNC105	536	5	-0.574254	-1.77573	-1.20147
BRD-K26530649-001-01-6::2.568078778::MTS004	carboxypyridine-disulfide	535	5	-0.566051	-0.459183	0.106868
BRD-K42673188-001-01-1::2.363355746::MTS004	verubulin	536	5	-0.555132	-1.3734	-0.818268
BRD-K48443249-001-01-0::2.5::HTS	CNX-774	550	11	-0.550635	-1.12564	-0.575007
BRD-K53665955-001-03-0::2.5::HTS	MK-5108	550	9	-0.546277	-1.18081	-0.634537
BRD-K55462201-001-07-3::2.5::HTS	AM-404	548	11	-0.54578	-0.363514	0.182266
BRD-K17497770-001-03-6::2.5::HTS	butein	550	11	-0.542579	-0.379704	0.162874
BRD-K28061410-001-06-6::2.5::MTS004	beta-lapachone	536	5	-0.538434	-0.973898	-0.435465
BRD-K15179513-001-03-4::2.5::HTS	NVP-ADW742	547	9	-0.53673	-0.489132	0.047598
BRD-K82928847-001-04-7::2.5::HTS	ACY-1215	540	8	-0.534937	-0.628839	-0.0939021
BRD-K68488863-001-04-9::2.5::HTS	ENMD-2076	550	12	-0.532924	-1.13255	-0.599626
BRD-K36363294-001-04-2::2.5::HTS	I-BET151	531	10	-0.528764	-0.577469	-0.0487049
BRD-K13756951-001-01-4::2.5::HTS	bitopertin	553	11	-0.516921	-1.10951	-0.592584
BRD-K28824103-001-02-8::2.5::HTS	genipin	521	9	-0.515035	-0.379408	0.135628
BRD-A44500574-001-01-8::2.5::HTS	FLI-06	549	11	-0.514646	-0.801499	-0.286853
BRD-K20755323-001-05-9::2.5::HTS	SKI-II	550	11	-0.508658	-0.387107	0.121551
BRD-K50000283-001-04-4::2.5::HTS	PHA-767491	553	11	-0.505053	-1.44569	-0.940639
BRD-K01773560-001-02-4::2.59::HTS	UNC2250	530	10	-0.503348	-0.646569	-0.143221
BRD-K80725821-300-02-9::2.5::HTS	RS-16566	550	11	-0.501526	-0.450248	0.0512775
BRD-K63932022-001-01-5::2.5::HTS	2'-MeCCPA	550	11	-0.500688	-0.355426	0.145261
BRD-K86118762-001-01-8::2.5::HTS	linsitinib	537	8	-0.500511	-0.36925	0.131261
BRD-K10415035-001-04-4::2.5::MTS004	tasuldine	536	5	-0.495784	-0.641125	-0.145341
BRD-K78055238-001-01-8::2.5::HTS	LY2090314	547	7	-0.492749	-0.77648	-0.283731
BRD-K54606188-001-13-1::2.5::HTS	JQ1-(+)	553	11	-0.489356	-0.538917	-0.049561
BRD-K61717546-001-05-0::2.47::HTS	fleroxacin	530	10	-0.487759	-0.812279	-0.32452
BRD-K44084986-300-08-4::2.5::HTS	Y-27632	547	9	-0.481754	-1.02135	-0.539594
BRD-K59866480-001-07-3::2.379655165::MTS004	cyclovalone	536	5	-0.471834	-0.973155	-0.501321
BRD-K13060017-001-02-1::2.499994836::MTS004	UNC0631	536	5	-0.470121	-0.843907	-0.373786
BRD-K83186168-001-01-8::2.5::HTS	AZD1981	537	8	-0.469137	-0.539984	-0.0708471
BRD-K39841531-001-02-1::2.5::HTS	TG-101209	549	11	-0.465901	-1.55318	-1.08728
BRD-K19034817-001-01-4::2.5::HTS	pacritinib	549	11	-0.46527	-0.515225	-0.0499545
BRD-K39009484-001-01-4::2.5::MTS004	entrectinib	535	5	-0.462324	-0.470107	-0.00778297
BRD-K56301217-001-07-4::2.5::HTS	ABT-737	553	11	-0.458669	-0.500402	-0.0417331
BRD-K54634444-001-05-9::2.5::HTS	artesunate	550	12	-0.456843	-0.503029	-0.0461864
BRD-K10071630-001-01-0::2.5::HTS	ertugliflozin	552	11	-0.455213	-0.530891	-0.0756781
BRD-K70402238-001-02-8::2.5::HTS	nexturastat-a	550	11	-0.453446	-0.452209	0.00123736
BRD-K49555808-001-03-9::2.5::HTS	BMS-707035	540	8	-0.450592	-1.16956	-0.718966
BRD-K56981171-001-01-0::2.500008954::MTS004	brigatinib	535	5	-0.449259	-0.883251	-0.433993
BRD-K31843556-001-04-1::2.5::HTS	T-0070907	547	9	-0.447683	-0.338259	0.109425
BRD-A54927599-001-16-9::2.5::HTS	KF-38789	547	7	-0.441331	-2.05994	-1.6186
BRD-K29905972-001-06-3::2.5::HTS	axitinib	547	9	-0.440443	-1.06613	-0.625687
BRD-K52313696-001-12-3::2.5::HTS	tacedinaline	531	10	-0.435822	-0.59117	-0.155347
BRD-A25004090-001-08-4::2.5::HTS	erastin	550	10	-0.433922	-0.447697	-0.0137748
BRD-K29458283-001-29-9::2.5::HTS	chlorambucil	547	9	-0.433677	-0.761044	-0.327367
BRD-K21718444-001-06-8::2.5::HTS	KW-2449	553	11	-0.433455	-0.81433	-0.380876
BRD-K30933884-001-01-0::2.5::HTS	UNBS-5162	550	11	-0.432048	-0.501419	-0.0693716
BRD-K88742110-001-07-9::2.5::HTS	PCI-34051	547	9	-0.429766	-0.236015	0.19375
BRD-K13949769-001-01-7::2.5::HTS	tenovin-6	553	11	-0.427209	-0.405168	0.0220412
BRD-K42859542-001-03-3::2.5::HTS	CFM-2	548	11	-0.425807	-0.167321	0.258485
BRD-K26262077-238-01-5::2.5::HTS	acamprosate	521	9	-0.422841	-0.296678	0.126163
BRD-K36198571-001-02-0::2.5::HTS	WAY-170523	522	10	-0.415143	-0.553095	-0.137952
BRD-K11267252-001-04-4::2.5::HTS	alectinib	531	10	-0.413738	-0.660501	-0.246763
BRD-K43471985-001-05-5::2.5::HTS	OTX015	549	11	-0.404702	-0.336549	0.068152
BRD-A31095847-001-02-3::2.5::HTS	mozavaptan	547	9	-0.403137	-0.158136	0.245001
BRD-K64191834-001-03-1::2.5::HTS	CBS,-N-Cyclohexyl-2-benzothiazolesulfenamide	540	8	-0.403106	-0.133012	0.270095
BRD-K89085489-001-23-2::2.499967871::MTS004	fenretinide	536	5	-0.40087	-0.460359	-0.0594897
BRD-K28822270-001-01-1::2.5::HTS	resminostat	547	9	-0.40057	-1.97408	-1.57351
BRD-K53097745-001-01-5::2.5::HTS	pterostilbene	553	11	-0.399274	-0.332714	0.0665592
BRD-K55424922-003-02-8::2.5::HTS	anpirtoline	550	11	-0.398941	-0.291447	0.107494
BRD-K11558771-001-13-9::2.5::HTS	droxinostat	549	11	-0.397663	-0.271663	0.126
BRD-K77175907-001-08-0::2.555048691::MTS004	calcifediol	536	5	-0.396769	-0.476821	-0.0800529
BRD-K98203492-003-04-1::2.5::HTS	GSK-J4	526	10	-0.396189	-0.466153	-0.0699634
BRD-K91308639-001-02-7::2.5::HTS	apalutamide	550	11	-0.392773	-0.296669	0.0961037
BRD-K14711741-001-02-1::2.5::HTS	PF-4708671	553	11	-0.391526	-0.269526	0.122
BRD-A68083442-001-01-6::2.5::HTS	pranidipine	547	7	-0.38865	-0.302339	0.0863104
BRD-K20285085-074-04-5::2.5::HTS	R406	521	9	-0.385379	-0.447024	-0.0616454
BRD-K60914966-001-01-4::2.5::HTS	etosalamide	549	11	-0.384811	-0.196155	0.188656
BRD-K08837089-236-01-6::2.5::HTS	actinoquinol	553	11	-0.382239	-0.309529	0.0727099
BRD-A14577621-001-01-5::2.5::MTS004	peficitinib	535	5	-0.380554	-0.371188	0.00936611
BRD-K68747584-001-02-0::2.5::HTS	PF-03814735	550	12	-0.379449	-1.13368	-0.754227
BRD-K85402309-389-03-2::2.5::HTS	dovitinib	550	12	-0.379099	-0.769702	-0.390603
BRD-K03406345-001-27-8::2.5::HTS	azacitidine	548	11	-0.377501	-0.810219	-0.432718
BRD-K85014146-001-02-5::2.5::HTS	AZD2461	485	7	-0.377388	-0.222435	0.154953
BRD-K01624185-001-05-7::2.5::HTS	maltobionic-acid	547	7	-0.37695	-0.335829	0.0411211
BRD-K43578482-001-01-4::2.5::HTS	defactinib	540	8	-0.376422	-0.409007	-0.0325849
BRD-K68870568-066-01-5::2.5::HTS	flumatinib	550	12	-0.369332	-0.570358	-0.201026
BRD-K48578705-001-17-6::2.5::HTS	methyldopa	531	10	-0.36875	-0.574599	-0.205849
BRD-K40308497-001-01-2::2.54::HTS	crizotinib-(S)	520	9	-0.367398	-0.403389	-0.0359917
BRD-K52256627-300-06-6::2.5::HTS	chlorhexidine	550	9	-0.364015	-0.2649	0.0991152
BRD-K80431395-001-09-9::2.5::HTS	triciribine	521	8	-0.363969	-0.251822	0.112147
BRD-K12829205-003-02-8::2.5::HTS	mechlorethamine	521	9	-0.363674	-1.61587	-1.2522
BRD-K26502378-001-07-9::2.5::HTS	vanitiolide	549	11	-0.363467	-0.348879	0.014588
BRD-K15164005-001-05-6::2.5::HTS	apoptosis-activator-II	547	9	-0.362492	-0.258984	0.103508
BRD-A53037300-001-01-0::2.5::HTS	2-fluoro-2-deoxy-D-galactose	550	11	-0.362178	-0.352245	0.00993386
BRD-K79095980-001-09-6::2.5::HTS	broxuridine	552	11	-0.360197	-0.309353	0.0508441
BRD-A23127772-001-02-3::2.5::HTS	sclareol	543	8	-0.359737	-0.189036	0.170701
BRD-A67616246-001-07-9::2.5::HTS	levomequitazine	548	11	-0.359551	-0.13311	0.226441
BRD-K67977190-066-02-3::2.5::HTS	eprosartan	540	8	-0.35736	-1.36692	-1.00956
BRD-K94485812-001-02-9::2.55::HTS	LDN-57444	521	9	-0.35685	-0.328593	0.0282567
BRD-K30485548-050-01-6::2.479775098::MTS004	sumanirole	536	5	-0.355506	-0.341169	0.0143369
BRD-K05524748-003-04-4::2.5::HTS	dronedarone	527	10	-0.350751	-0.345053	0.00569761
BRD-K14496212-066-04-8::2.5::HTS	bromocriptine	540	8	-0.348429	-0.266537	0.0818922
BRD-K97010173-001-04-1::2.5::HTS	deferasirox	552	11	-0.347258	-0.334236	0.0130218
BRD-K02389548-001-02-5::2.5::HTS	RG2833	546	11	-0.345642	-0.0299989	0.315643
BRD-A00077618-236-07-6::2.5::HTS	8-bromo-cGMP	548	11	-0.345518	-0.342967	0.00255164
BRD-K03109492-001-02-2::2.5::HTS	NSC-663284	547	9	-0.345349	-2.0821	-1.73675
BRD-K50853363-001-02-3::2.5::HTS	dienogest	548	11	-0.344192	-1.79507	-1.45088
BRD-K61665160-001-01-5::2.5::HTS	BYK-204165	547	9	-0.342631	-0.466884	-0.124254
BRD-K68756823-001-07-1::2.5::HTS	FR-180204	547	9	-0.341382	-0.118468	0.222913
BRD-K27955832-001-02-9::2.5::HTS	lomeguatrib	550	11	-0.34114	-0.297561	0.0435791
BRD-K25943794-001-02-3::2.5::HTS	blonanserin	548	8	-0.337473	-0.251018	0.0864544
BRD-A02759312-003-24-5::2.5::HTS	betaxolol	550	11	-0.337369	-0.0771011	0.260268
BRD-A97730597-003-11-5::2.5::HTS	hexylcaine	547	9	-0.336799	-0.225661	0.111137
BRD-K40496271-396-01-1::2.34::HTS	eltrombopag	521	9	-0.334331	-0.374933	-0.0406021
BRD-K75958195-037-09-4::2.5::HTS	pizotifen	550	11	-0.334212	-0.548388	-0.214176
BRD-K67482377-001-01-8::2.500004112::MTS004	itacitinib	536	5	-0.330843	-0.40426	-0.0734176
BRD-K23163214-050-15-1::2.5::HTS	dizocilpine-(-)	550	11	-0.330712	-0.432292	-0.10158
BRD-K14807180-001-02-5::2.5::HTS	SB-221284	547	7	-0.330636	-0.478335	-0.147699
BRD-K02988401-001-01-2::2.5::MTS004	UNC0737	535	5	-0.330241	-0.696447	-0.366206
BRD-K41278234-001-03-0::2.5::HTS	CUDC-101	547	9	-0.327534	-1.75899	-1.43145
BRD-K13094524-001-07-5::2.63::HTS	PFI-1	521	9	-0.327157	-0.332555	-0.00539796
BRD-K13566078-001-02-3::2.5::HTS	BMS-345541	550	11	-0.326802	-0.641221	-0.31442
BRD-K97101532-001-02-8::2.5::HTS	tezacaftor	553	11	-0.325527	-0.522925	-0.197399
BRD-K78960041-001-05-7::2.54::HTS	oxaliplatin	521	9	-0.324932	-0.869056	-0.544124
BRD-K18613660-001-05-5::2.5::HTS	mexeneone	547	10	-0.324791	-0.757651	-0.43286
BRD-A31454688-001-01-6::2.5::HTS	monostearin	540	8	-0.324409	-0.233514	0.0908951
BRD-K21237892-376-01-3::2.5::MTS004	semapimod	536	5	-0.322888	-0.314924	0.00796389
BRD-K26581543-001-01-6::2.5::HTS	bifendate	547	7	-0.32128	-0.272713	0.0485663
BRD-K92976206-001-01-5::2.5::HTS	guanosine	547	9	-0.321126	-0.210778	0.110348
BRD-K79753741-001-01-7::2.5::HTS	UBP-302	547	9	-0.320894	-0.179872	0.141022
BRD-K40255344-001-17-6::2.5::HTS	tyrphostin-A9	553	11	-0.320156	-0.840121	-0.519965
BRD-K85920262-001-02-1::2.5::HTS	WAY-600	549	11	-0.320012	-1.15319	-0.833176
BRD-K14003026-003-09-0::2.46::HTS	ritodrine	474	8	-0.319181	-0.345136	-0.025955
BRD-K03155172-001-02-2::2.5::HTS	GSK3787	550	11	-0.317062	-0.251938	0.0651236
BRD-K45158365-001-11-4::2.5::HTS	valsartan	540	8	-0.31703	-0.498888	-0.181858
BRD-K83794243-001-01-8::2.5::HTS	palovarotene	531	10	-0.316375	-0.46679	-0.150415
BRD-K00494077-066-01-9::2.5::HTS	trovafloxacin	531	10	-0.314477	-0.780801	-0.466324
BRD-A13561534-003-02-0::2.5::HTS	ornithine	521	9	-0.3142	-0.353161	-0.038961
BRD-K17068645-003-04-2::2.5::HTS	bendamustine	550	12	-0.313986	-0.143147	0.170839
BRD-A00147595-001-01-5::2.5::HTS	balaglitazone	548	11	-0.313759	-0.249208	0.064551
BRD-K31560319-001-01-5::2.5::HTS	olvanil	550	11	-0.313634	-0.367325	-0.0536907
BRD-K61642990-001-01-0::2.5::HTS	FERb-033	547	9	-0.313587	-0.365381	-0.0517945
BRD-A39935389-001-05-9::2.5::HTS	teroxirone	549	12	-0.313517	-0.536575	-0.223058
BRD-K35304636-001-01-0::2.5::MTS004	examorelin	536	5	-0.312359	-0.26661	0.0457482
BRD-K82928892-001-02-5::2.46::HTS	doxercalciferol	521	9	-0.31225	-0.656053	-0.343802
BRD-A08840375-001-01-3::2.5::HTS	CID-5458317	540	8	-0.311686	-1.9978	-1.68612
BRD-K36740062-001-06-6::2.5::HTS	GSK1070916	549	9	-0.31158	-0.751958	-0.440378
BRD-A56592690-001-04-3::2.5::HTS	PX-12	553	11	-0.308938	-0.258448	0.0504905
BRD-K61691541-001-01-1::2.5::HTS	PF-03084014	548	11	-0.30873	-0.352541	-0.0438104
BRD-A13946108-001-17-1::2.5::HTS	sulindac	547	9	-0.30783	-0.174047	0.133783
BRD-K23204545-001-16-4::2.5::HTS	busulfan	547	9	-0.301397	-0.241701	0.0596963
BRD-K26011976-001-01-0::2.5::HTS	licochalcone-a	516	7	-0.301354	-0.468785	-0.167431
BRD-K62427771-001-01-0::2.5::HTS	AS-77	547	9	-0.300219	-0.0949731	0.205246
BRD-K04691817-001-01-8::2.5::HTS	AGI-6780	548	11	-0.299071	-0.122342	0.176729
BRD-K01614093-001-02-6::2.5::HTS	dihydromyricetin	526	6	-0.299008	-0.107349	0.191658
BRD-K11663430-001-02-3::2.5::HTS	pyroxamide	550	11	-0.29879	-0.152687	0.146103
BRD-K92991072-001-04-9::2.5::HTS	PAC-1	531	10	-0.298061	-0.441099	-0.143038
BRD-K60102752-001-02-2::2.5::HTS	alibendol	547	9	-0.296398	-0.0610718	0.235326
BRD-K02407574-001-09-7::2.5::HTS	parbendazole	553	11	-0.295195	-2.31083	-2.01563
BRD-A37441042-003-04-8::2.5::HTS	tulobuterol	549	11	-0.294965	-0.459918	-0.164953
BRD-K00627859-003-03-7::2.5::HTS	tubastatin-a	549	11	-0.293968	-0.383752	-0.0897837
BRD-K84925803-001-01-9::2.5::HTS	T-5224	540	8	-0.29346	-0.0878617	0.205599
BRD-K49807096-003-15-5::2.5::HTS	benazepril	547	7	-0.292581	-0.32629	-0.0337091
BRD-K79684402-300-02-8::2.5::HTS	Ro-10-5824	476	7	-0.291922	-0.0962365	0.195685
BRD-A43885598-001-08-1::2.5::HTS	SID-7969543	521	9	-0.291508	-0.12103	0.170478
BRD-K74236708-001-01-9::2.5::HTS	acitazanolast	547	9	-0.291305	-0.232458	0.058847
BRD-A16263897-001-06-6::2.5::MTS004	misonidazole	536	5	-0.289478	-0.268347	0.0211311
BRD-K75282704-001-02-4::2.5::HTS	BL-5583	548	11	-0.288707	-0.0566651	0.232042
BRD-A93699261-236-03-4::2.5::HTS	sodium-danshensu	521	9	-0.2886	-0.0784074	0.210192
BRD-K41267922-001-01-4::2.5::MTS004	F351	536	5	-0.288293	-0.174689	0.113604
BRD-K61177364-003-02-9::2.5::HTS	NBI-27914	549	11	-0.287979	-0.241787	0.0461912
BRD-K02764365-001-13-6::2.5::HTS	methiazole	553	11	-0.286075	-1.09718	-0.811108
BRD-K48988407-001-01-2::2.5::HTS	cytochlor	547	7	-0.28506	-0.494488	-0.209429
BRD-K83029223-001-01-3::2.500025378::MTS004	litronesib	535	5	-0.284374	-1.56935	-1.28498
BRD-K66788707-001-14-3::2.5::HTS	fludarabine	547	9	-0.284335	-0.578378	-0.294043
BRD-K80431395-001-07-3::2.49::HTS	triciribine	521	9	-0.284296	-0.240821	0.0434752
BRD-K24242599-001-02-8::2.5::HTS	GW-2580	550	11	-0.28342	-0.0651634	0.218256
BRD-K53561341-001-07-5::2.5::HTS	aurora-a-inhibitor-i	549	11	-0.283006	-1.704	-1.421
BRD-K63550407-001-12-7::2.5::HTS	erythromycin	547	11	-0.282724	-0.131744	0.150979
BRD-K44009692-001-02-3::2.5::HTS	hyodeoxycholic-acid	547	8	-0.282321	-0.22009	0.0622302
BRD-K08111240-001-02-8::2.5::HTS	danoprevir	547	9	-0.281921	-0.281828	9.34878e-05
BRD-K80700417-001-04-2::2.5::HTS	SGI-1776	550	12	-0.281106	-0.592091	-0.310985
BRD-K28971625-003-01-4::2.5::HTS	ZD-7114	540	8	-0.280776	-0.243878	0.0368981
BRD-K43164539-001-11-5::2.5::HTS	cholic-acid	540	8	-0.280667	-0.240759	0.0399081
BRD-K11196887-001-22-0::2.49::HTS	norfloxacin	521	9	-0.279463	-0.217684	0.0617797
BRD-K12787259-001-04-3::2.5::HTS	CX-5461	531	10	-0.278044	-0.706881	-0.428837
BRD-K22025381-003-01-9::2.5::HTS	U-18666A	550	11	-0.277847	-0.281196	-0.00334889
BRD-K44942188-001-09-1::2.5::HTS	fomocaine	547	7	-0.277511	-0.155634	0.121877
BRD-K40438880-305-06-6::2.5::HTS	spermidine	498	10	-0.276689	-0.29171	-0.0150207
BRD-K49071277-001-04-7::2.5::HTS	securinine	549	11	-0.276404	-0.357802	-0.0813977
BRD-A18795974-004-07-3::2.5::HTS	7-hydroxy-DPAT	550	11	-0.275359	-0.342508	-0.0671492
BRD-K61314889-001-05-1::2.5::HTS	endo-IWR-1	547	9	-0.275241	-0.120558	0.154684
BRD-K90982969-001-01-2::2.5::MTS004	etilevodopa	536	5	-0.273686	-0.259184	0.0145015
BRD-A65013509-003-24-4::2.5::HTS	oxybutynin	548	11	-0.273595	0.0249765	0.298572
BRD-K08996725-332-01-7::2.5::HTS	zolantidine	548	11	-0.273366	-0.0998616	0.173504
BRD-K96671969-001-03-1::2.5::HTS	PA-824	550	12	-0.273015	-0.558927	-0.285912
BRD-K07736136-001-04-6::2.51::HTS	VX-702	521	9	-0.273002	-0.27956	-0.00655833
BRD-K64925568-001-01-8::2.5::HTS	AMG-232	548	11	-0.271279	-1.50947	-1.23819
BRD-K54006094-051-01-7::2.5::HTS	formoterol	547	11	-0.270147	-0.085377	0.18477
BRD-K56908511-001-01-2::2.5::HTS	fluroxene	476	6	-0.269345	-0.118663	0.150682
BRD-K91623615-001-05-0::2.46::HTS	ABT-751	521	9	-0.269243	-1.45366	-1.18442
BRD-K43860855-065-11-9::2.5::HTS	iobenguane	547	7	-0.26887	-0.179377	0.089493
BRD-K63165456-001-10-8::2.5::HTS	norcyclobenzaprine	547	9	-0.266177	-0.0293223	0.236855
BRD-K32289541-001-01-0::2.5::HTS	EHop-016	549	11	-0.266125	-0.417134	-0.151009
BRD-K45662124-050-01-5::2.5::HTS	3'-fluorobenzylspiperone	550	11	-0.266117	-0.488797	-0.22268
BRD-K68507560-003-24-6::2.5::HTS	dicycloverine	546	9	-0.264666	0.0559371	0.320603
BRD-K75911534-001-01-6::2.5::HTS	SU014813	547	7	-0.263791	-0.0714353	0.192355
BRD-K04264130-001-01-4::2.5::HTS	favipiravir	548	11	-0.26303	-0.44956	-0.18653
BRD-K91495480-001-02-2::2.5::HTS	AGP-103	553	11	-0.262857	-0.224834	0.0380235
BRD-K21733600-001-14-1::2.5::HTS	rofecoxib	540	8	-0.261995	-0.373921	-0.111926
BRD-K27406233-001-07-7::2.5::HTS	acetyl-l-leucine	548	11	-0.261981	-0.133544	0.128437
BRD-K49075727-001-08-5::2.5::HTS	nintedanib	547	7	-0.26055	-0.515545	-0.254995
BRD-A32172948-001-07-6::2.5::HTS	methiopril	547	9	-0.260544	-0.355881	-0.0953361
BRD-K32730239-001-01-0::2.5::HTS	SU3327	550	11	-0.260053	-1.7106	-1.45055
BRD-K14329163-001-03-9::2.5::HTS	BAY-K-8644-(s)-(-)	474	10	-0.259998	-0.16299	0.0970088
BRD-K39733634-001-02-6::2.5::HTS	L-161982	549	11	-0.256855	-0.131544	0.125311
BRD-A78195072-001-06-2::2.5::HTS	imexon	553	11	-0.2567	-0.537571	-0.280871
BRD-K96123349-236-02-8::2.5::HTS	brequinar	553	11	-0.256268	-0.567348	-0.31108
BRD-K18898553-001-01-1::2.5::MTS004	salvianolic-acid-B	536	5	-0.255872	-0.374462	-0.118589
BRD-K93918653-001-08-9::2.5::HTS	quizartinib	549	12	-0.255652	-0.24742	0.008232
BRD-K54519451-001-02-9::2.499971332::MTS004	pexidartinib	536	5	-0.255262	-0.217703	0.0375593
BRD-K01663662-003-20-2::2.5::HTS	diphenidol	547	11	-0.2546	-0.1908	0.0638002
BRD-K60241851-001-11-9::2.5::MTS004	isodibut	536	5	-0.253137	-0.248596	0.00454096
BRD-A54275602-001-01-0::2.5::HTS	lanoconazole	547	7	-0.252163	-0.893725	-0.641562
BRD-K16761703-001-03-8::2.5::HTS	sotrastaurin	550	12	-0.251047	-0.202468	0.0485785
BRD-K10176267-001-03-3::2.5::HTS	L-701252	550	11	-0.250825	-0.0882366	0.162588
BRD-K71125014-001-27-1::2.5::HTS	sulphadimethoxine	549	11	-0.250748	-0.364418	-0.11367
BRD-K76811153-003-01-3::2.5::HTS	L-Arginine	540	8	-0.249904	-0.170438	0.0794667
BRD-M02179497-001-01-1::2.5::HTS	bismuth-oxalate	519	9	-0.249879	-0.142599	0.10728
BRD-K78643075-001-11-6::2.5::HTS	bromperidol	549	11	-0.249689	-0.192875	0.0568136
BRD-K71534238-001-10-0::2.5::HTS	GW-9508	550	11	-0.249541	-0.182556	0.0669848
BRD-K15601958-001-03-9::2.5::HTS	SEW-2871	550	11	-0.249135	-0.1429	0.106235
BRD-A68589262-001-04-3::2.5::HTS	troxipide	540	8	-0.248103	-0.0617566	0.186347
BRD-A28301258-001-04-8::2.5::HTS	salinomycin	521	9	-0.248003	-0.865479	-0.617475
BRD-K36040345-001-01-1::2.5::HTS	TXA127	553	11	-0.247836	-0.207626	0.04021
BRD-K12502280-001-08-0::2.5::HTS	TG-101348	531	10	-0.247747	-0.122146	0.125601
BRD-K57291914-003-09-4::2.5::HTS	moroxydine	547	8	-0.247722	-0.0299026	0.21782
BRD-K24048528-001-01-7::2.59::HTS	abiraterone-acetate	521	9	-0.247501	-0.193124	0.0543775
BRD-K77908580-001-09-6::2.5::HTS	entinostat	550	12	-0.247237	-2.10427	-1.85704
BRD-K01666412-001-02-0::2.5::MTS004	L-proline	536	5	-0.246541	-0.163038	0.0835037
BRD-K80451230-051-02-6::2.5::HTS	zamifenacin	548	11	-0.245838	0.00601742	0.251855
BRD-A98174560-001-02-1::2.5::HTS	chloralose	549	11	-0.245693	-0.0160994	0.229594
BRD-K24689407-001-06-3::2.5::HTS	3-bromo-7-nitroindazole	550	11	-0.245487	-0.374369	-0.128882
BRD-K21908111-001-01-8::2.5::HTS	AZD1208	550	9	-0.245473	-0.483871	-0.238398
BRD-K21615095-001-08-4::2.5::HTS	acetohydroxamic-acid	521	9	-0.244974	-0.211745	0.0332293
BRD-A37347161-003-02-6::2.5::HTS	BRL-52537	550	11	-0.243646	-0.481008	-0.237362
BRD-A29700858-304-02-6::2.5::HTS	carbenoxolone	553	11	-0.243607	0.043427	0.287034
BRD-K90629600-001-01-4::2.5::MTS004	emorfazone	536	5	-0.243385	-0.200202	0.0431831
BRD-K96615647-001-01-2::2.5::HTS	AV-608	553	11	-0.243232	-0.370904	-0.127672
BRD-A41451487-001-11-2::2.5::HTS	PK-11195	540	8	-0.243213	-0.176389	0.0668244
BRD-K28360340-001-08-3::2.31::HTS	TW-37	521	9	-0.242475	-1.44455	-1.20208
BRD-K75844781-003-08-0::2.5::HTS	mCPP	547	7	-0.242326	-0.16157	0.0807565
BRD-K61923022-001-02-4::2.499990535::MTS004	GDC-0810	536	5	-0.241398	-0.396173	-0.154775
BRD-K96550715-001-02-6::2.5::HTS	linagliptin	550	12	-0.240708	-0.29463	-0.0539221
BRD-K21906513-001-04-0::2.36::HTS	UNC669	521	9	-0.240118	-0.176643	0.0634745
BRD-A32673558-003-03-9::2.5::HTS	aceclidine	548	11	-0.240077	-0.21067	0.0294072
BRD-K02265150-001-26-5::2.5::HTS	amoxapine	545	11	-0.239017	-0.0316038	0.207413
BRD-K23541596-300-07-2::2.5::HTS	dimaprit	547	9	-0.238973	-0.129115	0.109859
BRD-A71774530-001-05-9::2.5::HTS	lufenuron	549	11	-0.238763	-0.351399	-0.112637
BRD-K54395039-001-01-7::2.5::HTS	PR-619	553	11	-0.23856	-0.349112	-0.110552
BRD-K06294530-001-01-5::2.5::HTS	UK-383367	547	9	-0.238497	0.198472	0.436968
BRD-K84075000-001-05-5::2.5::HTS	2-Chloropyrazine	548	11	-0.238267	-0.215677	0.0225899
BRD-K98763141-001-30-8::2.5::HTS	niflumic-acid	547	11	-0.237721	-0.133758	0.103963
BRD-A19952358-001-11-3::2.5::HTS	closantel	547	9	-0.237478	0.00125185	0.238729
BRD-K50866992-003-10-3::2.5::HTS	tropisetron	547	9	-0.236493	-0.0422986	0.194194
BRD-K77791657-003-01-7::2.67::HTS	3-deazaneplanocin-A	521	9	-0.236221	-0.343734	-0.107513
BRD-K68103045-001-02-9::2.5::HTS	CGS-20625	548	12	-0.236167	-0.382237	-0.14607
BRD-A03216249-003-24-3::2.5::HTS	mepivacaine	546	11	-0.236002	-0.649338	-0.413336
BRD-K53734668-003-02-0::2.66::HTS	PRT062607	531	10	-0.235602	-0.242899	-0.00729683
BRD-A71765060-001-01-4::2.5::MTS004	picartamide	536	5	-0.234794	-0.188964	0.0458294
BRD-K99447003-335-04-1::2.37737659::MTS004	enalaprilat	536	5	-0.234362	-0.165827	0.0685349
BRD-K29570907-001-07-3::2.420672872::MTS004	sulmetozine	535	5	-0.233093	-0.157324	0.0757693
BRD-K96391852-001-02-8::2.5::HTS	aloperine	547	9	-0.232789	0.0675619	0.300351
BRD-K74763371-002-04-0::2.5::HTS	bosentan	553	11	-0.232455	-0.255963	-0.0235087
BRD-A95869247-001-26-9::2.5::HTS	indapamide	550	12	-0.232333	-0.231176	0.00115675
BRD-A55272860-001-14-6::2.5::HTS	sulpiride	550	11	-0.232332	-0.0950738	0.137258
BRD-K26818574-305-04-3::2.5::HTS	BIX-01294	550	11	-0.231945	-0.305763	-0.0738182
BRD-K75868704-001-05-3::2.5::HTS	iopamidol	550	11	-0.231702	-0.126694	0.105007
BRD-K05804044-001-06-0::2.5::HTS	AZ-628	548	11	-0.230192	-0.258496	-0.028304
BRD-K54997624-001-06-0::2.5::HTS	alpelisib	553	11	-0.230135	-0.346456	-0.116321
BRD-K82225283-001-03-1::2.5::HTS	isosorbide-mononitrate	531	10	-0.229723	-0.213842	0.0158806
BRD-K75478907-001-02-3::2.5::HTS	GS-39783	547	9	-0.22968	0.0199843	0.249664
BRD-K08893438-001-04-9::2.52::HTS	CCG-50014	511	9	-0.229656	-0.531757	-0.302101
BRD-K17977438-048-02-4::2.5::HTS	oxelaidin	549	11	-0.228545	-0.0171861	0.211359
BRD-K83776863-001-08-9::2.5::MTS004	tryptophan	536	5	-0.228491	-0.262084	-0.0335924
BRD-A57382968-001-29-0::2.5::HTS	piroxicam	553	11	-0.227973	-1.02989	-0.801915
BRD-K22525962-001-05-0::2.500010949::MTS004	dihydrotestosterone	536	5	-0.227639	-0.22154	0.00609958
BRD-K96159438-001-06-3::2.5::HTS	adefovir-dipivoxil	547	7	-0.226943	-0.626551	-0.399608
BRD-K76609936-001-08-4::2.5::HTS	imidacloprid	537	8	-0.226736	-0.206032	0.0207045
BRD-K62762455-001-01-3::2.5::HTS	RU-58841	547	7	-0.226449	-0.238091	-0.0116416
BRD-K39560679-001-01-1::2.500010466::MTS004	eluxadoline	536	5	-0.226343	-0.247525	-0.0211812
BRD-K39693230-001-01-2::2.5::HTS	N-salicoylaminophenol	547	7	-0.225995	-0.0836308	0.142364
BRD-K65900713-003-01-0::2.686421113::MTS004	caroverine	535	5	-0.225816	-0.118104	0.107712
BRD-K64990126-004-01-1::2.5::HTS	scopolamine	553	11	-0.224863	-0.207721	0.0171425
BRD-K17203476-001-01-9::2.5::HTS	LY2874455	550	12	-0.224442	-1.68198	-1.45753
BRD-K79259477-001-04-9::2.5::HTS	NVP-BHG712	550	12	-0.224084	-0.391798	-0.167714
BRD-K09295674-001-09-8::2.5::HTS	carzenide	548	11	-0.224019	-0.035404	0.188615
BRD-K43786866-300-02-3::2.5::HTS	opipramol	545	9	-0.223664	-0.182585	0.0410789
BRD-K72339976-065-03-9::2.5::HTS	cefoselis	521	9	-0.223574	-0.171701	0.0518724
BRD-K13169950-001-14-4::2.5::HTS	NSC-3852	547	9	-0.223369	-1.79558	-1.57221
BRD-K63169195-001-01-5::2.5::HTS	U-0124	547	9	-0.223332	-0.276024	-0.0526919
BRD-K61936403-001-01-7::2.5::HTS	AS-1949490	547	9	-0.222669	-0.202896	0.0197733
BRD-K28492574-001-01-6::2.5::HTS	piconol	549	11	-0.222665	-0.242388	-0.0197232
BRD-K81316007-001-01-8::2.5::HTS	4-mu-8C	547	11	-0.222605	-0.400641	-0.178036
BRD-K49313711-001-05-4::2.5::HTS	ribitol	549	11	-0.22216	-0.598234	-0.376074
BRD-K92049597-001-20-8::2.5::HTS	triamterene	550	11	-0.222041	-0.0360449	0.185996
BRD-A34716233-004-03-5::2.5::HTS	AMPA-(RS)	548	11	-0.221095	-0.147562	0.0735328
BRD-K36636143-001-01-0::2.518926249::MTS004	nolatrexed	536	5	-0.220521	-0.22495	-0.00442904
BRD-K04497194-001-02-1::2.5::HTS	lithocholic-acid	553	11	-0.219722	-0.340244	-0.120522
BRD-K89125793-001-26-0::2.5::HTS	tinidazole	549	11	-0.219702	-0.260423	-0.0407206
BRD-K03165895-001-01-9::2.499970324::MTS004	elafibranor	536	5	-0.219571	-0.333098	-0.113528
BRD-K00673382-001-18-9::2.5::HTS	famotidine	546	9	-0.219461	-0.35687	-0.13741
BRD-K79131256-001-17-9::2.5::HTS	albendazole	553	11	-0.219453	-2.34647	-2.12702
BRD-K54824716-001-04-0::2.5::HTS	procodazole	549	11	-0.219353	-0.09869	0.120663
BRD-K72093555-001-01-0::2.5::HTS	procyanidin-b-2	550	11	-0.219015	-0.229811	-0.0107953
BRD-K42504537-001-01-6::2.500037177::MTS004	norelgestromin	536	5	-0.218729	-0.19077	0.0279591
BRD-K68336408-001-10-9::2.5::HTS	tyrphostin-AG-1478	549	11	-0.21851	-0.316491	-0.0979805
BRD-K48826825-001-01-8::2.5::HTS	S26948	542	9	-0.218445	-0.0962303	0.122215
BRD-K06208435-003-08-2::2.5::HTS	YS-035	553	11	-0.218117	-0.236892	-0.0187748
BRD-K42828737-044-09-0::2.5::HTS	sunitinib	547	9	-0.217733	-0.267302	-0.0495688
BRD-K05236810-001-19-0::2.5::HTS	luteolin	547	11	-0.217631	-0.0373699	0.180261
BRD-K70912147-001-01-8::2.5::HTS	co-102862	547	11	-0.217344	-0.179789	0.0375556
BRD-K93611241-001-02-2::2.5::HTS	diacetamate	549	11	-0.217292	-0.294765	-0.0774726
BRD-K06240250-001-01-6::2.5::HTS	rilpivirine	548	11	-0.217231	-0.177085	0.0401463
BRD-K99879819-001-02-1::2.5187366::MTS004	lorlatinib	536	5	-0.217198	-0.248462	-0.0312643
BRD-A40546373-001-01-8::2.500029443::MTS004	morinidazole	536	5	-0.215871	-0.237924	-0.0220537
BRD-K55166090-001-09-0::2.5::HTS	efloxate	549	11	-0.21538	-0.294709	-0.0793293
BRD-K82908348-001-01-9::2.434467427::MTS004	darglitazone	536	5	-0.215253	-0.336165	-0.120913
BRD-K32891457-001-15-5::2.719791572::MTS004	cortodoxone	536	5	-0.21515	-0.291399	-0.0762485
BRD-K97564742-050-32-7::2.5::HTS	mepyramine	553	11	-0.215093	-0.185121	0.0299716
BRD-A75975749-001-01-4::2.5::MTS004	bafetinib	535	5	-0.214999	-0.19427	0.0207289
BRD-A38747044-001-02-3::2.5::HTS	KU14R	548	11	-0.214845	0.0617897	0.276634
BRD-K62012036-001-14-4::2.44::HTS	acitretin	521	9	-0.214807	-0.24682	-0.032013
BRD-A71033472-003-23-9::2.5::HTS	fendiline	547	11	-0.21422	-0.735728	-0.521508
BRD-A24122750-001-03-7::2.5::HTS	saclofen	552	11	-0.214113	-0.362337	-0.148224
BRD-K92908289-001-01-8::2.501017998::MTS004	medica-16	535	5	-0.213798	-0.208824	0.00497456
BRD-K42805893-001-04-9::2.5::HTS	osimertinib	553	11	-0.212896	-0.342848	-0.129952
BRD-K54142781-003-11-8::2.5::HTS	cirazoline	550	11	-0.212889	-0.104716	0.108174
BRD-K74664543-213-01-2::2.5::HTS	selenomethionine	521	9	-0.2127	-0.251997	-0.0392962
BRD-K95142244-001-01-5::2.5::HTS	talazoparib	550	12	-0.212354	-1.24081	-1.02846
BRD-K72231366-001-02-3::2.5::HTS	TAME	553	11	-0.211201	-0.159934	0.0512671
BRD-K50406511-001-26-0::2.5::HTS	hycanthone	548	11	-0.210954	0.0598511	0.270805
BRD-K59146805-001-03-7::2.5::HTS	AZ3146	550	12	-0.210837	-0.546458	-0.335621
BRD-K66896231-001-08-1::2.5::HTS	ipidacrine	550	12	-0.21067	-0.420566	-0.209896
BRD-A04327189-003-03-3::2.5::HTS	synephrine	531	10	-0.21065	-0.148166	0.0624839
BRD-K48722258-300-10-2::2.5::HTS	dilazep	540	8	-0.21059	-0.175691	0.0348993
BRD-A61221616-001-04-3::2.5::HTS	medroxyprogesterone-acetate	553	11	-0.21054	-0.217092	-0.00655275
BRD-A36318220-001-08-8::2.5::HTS	necrostatin-1	550	11	-0.210372	-0.134559	0.0758129
BRD-K96799727-001-06-6::2.5::HTS	pifithrin-mu	549	11	-0.21011	-0.319088	-0.108977
BRD-K79145749-003-02-2::2.5::HTS	dibenzepine	540	8	-0.210026	-0.183473	0.0265525
BRD-K38380126-001-01-4::2.5::HTS	thiamet-g	550	11	-0.20981	-0.353928	-0.144117
BRD-A17428743-003-09-0::2.5::HTS	BW-723C86	548	11	-0.209595	-0.0168236	0.192771
BRD-K28183345-003-11-4::2.5::HTS	proguanil	553	11	-0.209572	0.0460212	0.255593
BRD-K89920762-001-01-4::2.500013597::MTS004	paritaprevir	536	5	-0.209358	-0.121133	0.0882257
BRD-K44849676-001-10-5::2.5::HTS	capsazepine	549	11	-0.209321	0.06021	0.269531
BRD-K67117832-001-01-9::2.5::MTS004	dextran	535	5	-0.20905	-0.24691	-0.0378601
BRD-K32821942-001-21-3::2.5::HTS	azathioprine	550	12	-0.208969	-0.472105	-0.263136
BRD-K56032964-001-02-1::2.5::HTS	AP26113	550	12	-0.208559	-0.790008	-0.581449
BRD-K02113016-001-15-4::2.5::HTS	olaparib	546	11	-0.208428	-0.0279957	0.180433
BRD-K51541829-050-01-0::2.5::HTS	Ro-25-6981	550	11	-0.208349	-0.0195094	0.188839
BRD-K54847683-001-04-0::2.5::HTS	equol	521	9	-0.207926	-0.303573	-0.0956475
BRD-K70463136-001-01-5::2.5::HTS	BAY-87-2243	550	12	-0.207035	-0.427711	-0.220676
BRD-K88677950-001-03-9::2.5::HTS	PD-198306	549	11	-0.206939	-0.386075	-0.179136
BRD-K48692744-001-02-0::2.5::HTS	NU-1025	546	7	-0.206767	-0.364542	-0.157776
BRD-K67831364-003-03-3::2.5::HTS	ZM-323881	553	11	-0.206344	-0.265833	-0.0594893
BRD-A43809092-003-02-1::2.5::HTS	clobutinol	547	9	-0.206255	-0.10921	0.0970449
BRD-K89490285-001-08-1::2.521612095::MTS004	bentazepam	536	5	-0.206213	-0.288979	-0.0827654
BRD-A54490543-066-11-9::2.5::HTS	pirlindole	550	11	-0.20621	-0.177187	0.0290236
BRD-A60217728-001-11-2::2.5::HTS	iohexol	548	11	-0.205491	-0.304378	-0.0988873
BRD-K40366680-001-03-3::2.5::HTS	CAY10505	549	11	-0.205429	-0.454941	-0.249512
BRD-K08619574-334-05-4::2.5::HTS	thioproperazine	550	12	-0.205382	-0.711343	-0.505961
BRD-K40782193-003-02-9::2.5::HTS	QX-222	548	11	-0.204928	-0.0393832	0.165544
BRD-K81101512-234-01-9::2.5::HTS	fosfomycin	547	7	-0.204723	-0.119122	0.0856005
BRD-A88562598-001-01-7::2.500008795::MTS004	degarelix	535	5	-0.203946	-0.19158	0.0123656
BRD-K28210218-236-08-1::2.5::HTS	cephalothin	550	9	-0.203934	0.0385418	0.242476
BRD-K01995783-001-01-6::2.5::HTS	AMG-9810	547	9	-0.202766	-0.145583	0.0571824
BRD-K27204852-001-01-9::2.5::HTS	balicatib	531	10	-0.202604	-0.303986	-0.101382
BRD-K80935598-001-01-1::2.5::HTS	AZ191	549	11	-0.20193	-0.038237	0.163693
BRD-K66664625-001-01-2::2.5::HTS	4-iodo-L-phenylalanine	548	11	-0.201732	-0.116741	0.0849907
BRD-A90551241-001-10-8::2.5::HTS	lornoxicam	549	11	-0.201283	-0.335237	-0.133954
BRD-K21728777-001-02-3::2.5::HTS	AMG900	549	11	-0.200918	-1.47672	-1.27581
BRD-K61314889-001-04-4::2.5::HTS	endo-IWR-1	553	11	-0.200838	-0.465886	-0.265049
BRD-K46018455-001-27-6::2.5::HTS	bezafibrate	540	8	-0.200824	-0.259528	-0.0587049
BRD-K72726508-001-02-1::2.5::HTS	arcyriaflavin-a	547	9	-0.200733	-0.416478	-0.215745
BRD-K85757157-001-01-7::2.5::HTS	nifursol	549	11	-0.200262	-0.165729	0.0345333
BRD-K99308954-304-02-4::2.5::HTS	sodium-monofluorophosphate	521	9	-0.199268	-0.0232987	0.175969
BRD-K55172746-001-01-3::2.5::MTS004	apricitabine	536	5	-0.198999	-0.132958	0.0660403
BRD-K31928526-001-02-1::2.5::HTS	barasertib	550	9	-0.198956	-0.936079	-0.737123
BRD-K44133266-001-10-0::2.5::HTS	sulbactam	531	10	-0.198166	-0.450701	-0.252535
BRD-K68532323-003-02-8::2.5::HTS	SB-743921	550	12	-0.197786	-2.08174	-1.88395
BRD-K70177501-003-01-4::2.5::HTS	INH1	547	9	-0.197461	-0.4223	-0.224839
BRD-A16296925-001-01-3::2.5::HTS	indobufen	547	7	-0.197238	-0.124433	0.072805
BRD-K77060810-001-01-5::2.5::HTS	AZD1283	550	11	-0.196959	-0.0400659	0.156893
BRD-K77012840-300-01-6::2.5::HTS	AY-9944	550	11	-0.196916	-0.209798	-0.0128819
BRD-A50028488-001-01-6::2.5::HTS	TCS2002	548	11	-0.196901	-0.0482182	0.148683
BRD-K78303961-001-02-3::2.5::HTS	glycitein	553	11	-0.196833	-0.0723475	0.124485
BRD-A04497688-001-04-2::2.5::HTS	trilostane	548	11	-0.196762	-0.0677196	0.129042
BRD-K06854232-001-19-9::2.5::HTS	AM-580	543	7	-0.196639	-0.226135	-0.0294964
BRD-A22143024-231-03-8::2.5::HTS	estropipate	549	11	-0.196523	-0.122413	0.0741093
BRD-K85849709-001-01-5::2.5::HTS	AZD2858	549	11	-0.196272	-1.42301	-1.22674
BRD-K30374899-001-09-3::2.5::HTS	mannitol-D	547	9	-0.196054	-0.0366306	0.159423
BRD-A92630576-050-24-1::2.5::HTS	trimebutine	553	11	-0.196033	-0.50611	-0.310077
BRD-K26325692-003-01-3::2.5::HTS	API-001	547	9	-0.195839	-0.0789978	0.116841
BRD-K82603084-408-01-1::2.5::HTS	ethylenediaminetetraacetic-acid	540	8	-0.195747	-0.231336	-0.0355891
BRD-A69651145-003-07-2::2.5::HTS	minocycline	527	10	-0.195573	-0.117641	0.0779317
BRD-K04923131-001-15-4::2.5::HTS	GSK-3-inhibitor-IX	547	7	-0.195324	-0.105523	0.0898005
BRD-A90926615-001-01-9::2.5::HTS	adrafinil	550	11	-0.195188	-0.128002	0.0671858
BRD-K35170555-001-09-5::2.5::HTS	caprylic-acid	521	9	-0.195011	-0.226035	-0.0310235
BRD-K00603606-003-24-0::2.5::HTS	ticlopidine	548	11	-0.194488	0.0896399	0.284128
BRD-K22749967-046-02-3::2.5::HTS	ABT-239	550	9	-0.194306	0.00388081	0.198187
BRD-K66538826-001-07-2::2.5::HTS	amuvatinib	547	7	-0.193938	-0.0875157	0.106422
BRD-A45869167-001-10-0::2.5::HTS	sal003	550	11	-0.193883	-0.0530898	0.140794
BRD-K26989966-001-03-5::2.5::HTS	UNC1999	549	11	-0.193882	0.0264329	0.220315
BRD-K51040301-001-02-1::2.5::HTS	cobicistat	553	11	-0.193716	-0.189922	0.00379409
BRD-K78299798-001-02-2::2.5::HTS	mepiroxol	547	9	-0.193155	0.0469544	0.240109
BRD-K45117373-001-02-9::2.5::HTS	Y-26763	540	8	-0.192915	0.0509399	0.243855
BRD-K34685430-050-12-5::2.5::HTS	methylergometrine	531	10	-0.192112	-0.240614	-0.0485019
BRD-K77345217-001-05-0::2.5::HTS	gallic-acid	540	8	-0.191857	-0.675603	-0.483746
BRD-K24790130-001-07-1::2.5::HTS	tricaprylin	549	11	-0.191374	-0.187205	0.00416952
BRD-K40715924-001-01-1::2.5::HTS	medorinone	548	11	-0.191071	0.0306668	0.221738
BRD-K04710043-001-17-8::2.5::MTS004	hexamethylenebisacetamide	536	5	-0.190833	-0.105671	0.0851612
BRD-A34603619-001-01-9::2.427905848::MTS004	tropesin	536	5	-0.190829	-0.432495	-0.241665
BRD-K09436144-001-01-7::2.487366457::MTS004	YM022	535	5	-0.190771	-0.218559	-0.027788
BRD-K53852914-001-01-8::2.5::HTS	menbutone	549	11	-0.19069	-0.105519	0.0851711
BRD-K68346641-001-02-2::2.5::HTS	amsacrine	550	12	-0.190593	-2.21013	-2.01954
BRD-K36463073-001-03-9::2.499956047::MTS004	OC000459	536	5	-0.190296	-0.180514	0.00978287
BRD-K53734668-003-04-6::2.5::HTS	PRT062607	550	11	-0.190263	0.0147343	0.204998
BRD-K14401183-001-10-7::2.5::HTS	avobenzone	547	9	-0.189655	0.00480806	0.194463
BRD-A23124853-001-01-4::2.5::MTS004	PF-06463922	535	5	-0.189381	-0.208723	-0.0193423
BRD-K29673530-001-05-4::2.5::HTS	hypericin	550	11	-0.189169	-0.538585	-0.349415
BRD-K62200014-003-10-5::2.5::HTS	anagrelide	546	7	-0.188973	-0.218785	-0.029812
BRD-K86294588-001-01-9::2.5::HTS	schisandrin-b	553	11	-0.188901	-0.401294	-0.212394
BRD-K57313110-001-06-8::2.5::HTS	pidolic-acid	549	11	-0.188751	-0.0253403	0.163411
BRD-A43435802-001-02-0::2.5::HTS	mercaptosuccinic-acid	553	11	-0.188365	-0.245404	-0.0570392
BRD-K41260949-236-16-8::2.5::HTS	valproic-acid	540	8	-0.187585	-0.0431314	0.144453
BRD-K03289018-001-02-7::2.5::HTS	CCT137690	553	11	-0.187392	-2.16258	-1.97519
BRD-K46556543-237-10-5::2.55::HTS	potassium-canrenoate	521	9	-0.187202	-0.300727	-0.113525
BRD-K44876623-001-03-7::2.5::HTS	zolpidem	547	7	-0.187135	-0.104642	0.0824933
BRD-K38197229-001-29-9::2.5::HTS	bumetanide	550	12	-0.186873	-0.167698	0.0191752
BRD-A93964801-003-03-3::2.5::HTS	clinafloxacin	550	12	-0.186695	-0.23503	-0.0483346
BRD-A05906449-004-01-1::2.5::HTS	lappaconite	547	9	-0.185861	-0.0198901	0.16597
BRD-K49456274-001-01-9::2.5::HTS	pilaralisib	540	8	-0.185653	-0.564734	-0.379081
BRD-K73132780-001-01-2::2.5::MTS004	pyronaridine	536	5	-0.185609	-0.32004	-0.13443
BRD-K58937086-001-01-4::2.5::HTS	glutathione-monoisopropyl-ester	547	7	-0.185561	-0.433112	-0.247551
BRD-K24201553-003-11-5::2.5::HTS	SB-269970	550	11	-0.185065	-0.182551	0.00251408
BRD-K32830106-003-20-4::2.5::HTS	guanfacine	547	9	-0.18479	-0.108671	0.0761195
BRD-K90497590-001-04-2::2.5::HTS	AR-12	547	9	-0.184661	-0.500816	-0.316155
BRD-K13394247-003-01-4::2.499991328::MTS004	radafaxine	535	5	-0.184575	-0.0990243	0.0855512
BRD-K38370968-050-01-3::2.5::HTS	3-AQC	547	9	-0.184213	0.0223155	0.206529
BRD-K81623406-004-08-3::2.5::HTS	EIT-hydrobromide	547	8	-0.184199	0.0184952	0.202695
BRD-K70650177-001-01-7::2.500008535::MTS004	testosterone-undecanoate	535	5	-0.183841	-0.122234	0.0616067
BRD-K82823076-001-02-6::2.5::HTS	Ro-15-4513	547	9	-0.183416	0.0684209	0.251837
BRD-K89714990-001-01-5::2.5::HTS	tepoxalin	549	11	-0.183079	-0.28406	-0.100981
BRD-K26005076-001-12-8::2.5::HTS	gramine	547	9	-0.182872	-0.336355	-0.153484
BRD-A97701745-001-16-0::2.5::HTS	pindolol	553	11	-0.182842	-0.122258	0.060584
BRD-A17411484-001-11-9::2.5::HTS	carprofen	550	12	-0.182695	-0.263035	-0.0803398
BRD-K49504902-001-01-6::2.5::HTS	SEP-227900	540	8	-0.182429	-0.538558	-0.356128
BRD-K78113049-001-16-2::2.5::HTS	enoxacin	547	7	-0.182029	-0.260358	-0.0783295
BRD-K58736316-001-09-5::2.5::HTS	cianidanol	552	11	-0.181831	-0.195823	-0.0139922
BRD-K62040061-001-01-0::2.500015381::MTS004	toceranib	535	5	-0.181814	-0.0235492	0.158265
BRD-K64931368-003-01-4::2.5::HTS	aminocaproic-acid	546	11	-0.181409	0.139045	0.320454
BRD-K83459933-001-05-4::2.5::HTS	sinomenine	547	9	-0.181356	-0.0990249	0.0823308
BRD-K93258693-001-17-3::2.5::HTS	GW-9662	550	12	-0.181312	-0.447266	-0.265955
BRD-K08109516-001-07-8::2.5::HTS	L-701324	550	11	-0.181291	-0.314403	-0.133112
BRD-K56707426-001-02-0::2.5::HTS	nitarsone	548	8	-0.181186	-0.254452	-0.073266
BRD-A06935312-001-04-3::2.5::HTS	fusidic-acid	548	11	-0.181066	0.00819224	0.189258
BRD-A48938994-001-14-1::2.5::MTS004	monoctanoin	536	5	-0.181011	-0.21562	-0.0346088
BRD-K56277358-001-07-5::2.5::HTS	MGCD-265	549	11	-0.180063	-0.0307681	0.149295
BRD-K33219225-001-01-9::2.5::HTS	allylisothiocyanate	521	9	-0.179814	-0.0970554	0.0827583
BRD-K83189926-001-03-1::2.5::HTS	UNC1215	553	11	-0.179755	-0.27037	-0.0906156
BRD-K41304947-001-03-2::2.5::HTS	HA-966-(S)-(-)	553	11	-0.1796	-0.284524	-0.104923
BRD-K26701552-001-01-8::2.5::HTS	tegobuvir	550	11	-0.179391	-0.157852	0.0215391
BRD-K33211335-004-01-7::2.5::HTS	dextromethorphan	547	7	-0.17918	-0.550652	-0.371472
BRD-K34328244-001-01-4::2.5::HTS	MF-101	553	11	-0.179002	-0.180036	-0.00103428
BRD-K01649396-003-07-1::2.5::HTS	indatraline	550	11	-0.178881	-0.0208705	0.15801
BRD-K14704277-001-22-6::2.5::HTS	cinoxacin	548	11	-0.17863	-0.0459348	0.132695
BRD-K41707108-001-05-6::2.5::HTS	ceramide	547	7	-0.178622	-0.275358	-0.0967358
BRD-K52459018-001-09-1::2.5::HTS	kainic-acid	553	11	-0.178297	-0.135273	0.0430245
BRD-K13994703-003-15-8::2.5::HTS	propranolol-(S)	547	9	-0.178243	-0.241053	-0.0628102
BRD-A70514680-003-11-2::2.5::HTS	articaine	540	8	-0.177893	-0.00689669	0.170996
BRD-K40109029-001-02-9::2.5::HTS	SB-505124	553	11	-0.177867	-0.458326	-0.280459
BRD-A02990301-003-06-6::2.5::HTS	lofexidine	548	11	-0.177857	-0.660364	-0.482506
BRD-K75516118-001-03-3::2.5::HTS	rolipram-R(-)	547	7	-0.177601	-0.127002	0.0505989
BRD-K07202345-001-19-4::2.5::HTS	frentizole	550	12	-0.177262	-0.201495	-0.0242325
BRD-K25494650-003-01-8::2.660853131::MTS004	chlorproguanil	535	5	-0.177165	-0.12848	0.0486853
BRD-K48329353-001-01-3::2.5::HTS	6,_7-dehydro-17-acetoxy-progesterone	548	11	-0.177111	-0.0583713	0.11874
BRD-A00520476-001-07-4::2.5::HTS	otenzepad	548	11	-0.176841	0.0814107	0.258252
BRD-K81144366-003-19-7::2.5::HTS	moxisylyte	550	12	-0.175938	-0.299111	-0.123173
BRD-K01767299-050-02-1::2.5::HTS	ciproxifan	553	11	-0.175636	-0.304229	-0.128593
BRD-K00312224-001-09-5::2.5::HTS	PPT	547	7	-0.175271	-0.128236	0.0470348
BRD-K25186396-001-09-6::2.5::HTS	tangeritin	547	9	-0.175079	-0.128988	0.0460909
BRD-A55664972-236-02-6::2.5::HTS	sodium-tetradecyl-sulfate	548	11	-0.174872	-0.24889	-0.0740183
BRD-K90630139-003-05-9::2.5::HTS	butenafine	540	8	-0.174849	-0.113317	0.0615321
BRD-K30519779-001-03-1::2.5::HTS	homoquinolinic-acid	553	11	-0.174403	-0.416782	-0.242379
BRD-K39079086-001-07-6::2.5::HTS	cinchonidine	547	9	-0.174254	-0.0269881	0.147266
BRD-K34122555-057-11-5::2.5::HTS	denatonium-benzoate	549	11	-0.173758	-0.101618	0.0721395
BRD-K38168441-001-03-7::2.422985058::MTS004	dabigatran	535	5	-0.173491	-0.00496046	0.168531
BRD-K68567222-001-01-2::2.5::HTS	BVT-948	546	11	-0.173412	-0.228105	-0.0546926
BRD-K42436189-001-01-2::2.5::HTS	AZ20	553	11	-0.173399	-1.6522	-1.4788
BRD-K28861668-001-01-9::2.5::HTS	A922500	549	11	-0.173312	-0.195487	-0.0221759
BRD-A16665823-001-02-0::2.5::HTS	butoconazole	550	12	-0.173141	-0.168078	0.00506318
BRD-K82983861-001-04-3::2.5::HTS	GW-0742	550	11	-0.173133	-0.335005	-0.161871
BRD-M63173034-001-03-6::2.64076472::MTS004	clonixin-lysinate	535	5	-0.172981	-0.0391322	0.133849
BRD-K72339976-065-02-1::2.5::HTS	cefoselis	549	11	-0.172823	0.0749097	0.247732
BRD-K72005722-001-01-2::2.5::HTS	VT-464	550	12	-0.172714	-0.169555	0.00315853
BRD-A94033181-001-01-4::2.5::HTS	AZD6765	547	9	-0.17255	-0.0846461	0.0879041
BRD-A03061970-003-07-3::2.5::HTS	alizapride	548	11	-0.172446	-0.196806	-0.0243602
BRD-A49544621-003-02-8::2.5::HTS	AC-7954-(+/-)	540	8	-0.172424	-0.3585	-0.186076
BRD-K23566484-001-15-1::2.5::HTS	nilutamide	549	11	-0.172317	-0.249651	-0.0773346
BRD-A84575140-001-02-4::2.5::HTS	pimobendan	540	8	-0.172134	0.0699996	0.242133
BRD-A37390343-003-03-5::2.5::HTS	amorolfine	550	11	-0.171951	-0.297281	-0.12533
BRD-K44590731-001-01-7::2.5::HTS	TU-2100	547	9	-0.171684	-0.388314	-0.21663
BRD-K67680372-003-02-6::2.5::HTS	CI-966	548	11	-0.171531	0.00526463	0.176796
BRD-K43586850-001-02-9::2.5::HTS	lacidipine	553	11	-0.171217	-0.619605	-0.448388
BRD-K65667145-001-14-0::2.5::HTS	kinetin	495	8	-0.170919	0.14809	0.319009
BRD-A43598550-001-09-4::2.5::HTS	3-alpha-Hydroxy-5-beta-androstan-17-one	547	9	-0.170807	0.118342	0.289149
BRD-K47150025-001-05-3::2.5::HTS	KI-8751	549	11	-0.170784	-0.891846	-0.721062
BRD-K37289225-001-36-4::2.5::HTS	clozapine	540	8	-0.170755	-0.416612	-0.245857
BRD-K31283835-048-04-4::2.5::HTS	tofacitinib	546	7	-0.170653	-0.208366	-0.0377134
BRD-K83508485-001-02-7::2.5::HTS	FK-888	540	8	-0.170585	-0.220275	-0.0496898
BRD-K14235254-001-01-2::2.5::HTS	GTS21	548	11	-0.170403	-0.00738585	0.163018
BRD-A91008255-003-24-8::2.5::HTS	bepridil	548	11	-0.170295	0.127217	0.297512
BRD-K80025777-001-01-4::2.5::HTS	cis-9,trans-11-Conjugated-linoleic-acid	550	9	-0.170196	0.0289625	0.199158
BRD-A69275535-001-01-5::2.5::HTS	pinitol	550	12	-0.169939	-0.188726	-0.0187865
BRD-K54907283-001-01-2::2.4999956::MTS004	AKBA	535	5	-0.169763	-0.235424	-0.0656614
BRD-K94830213-001-01-3::2.635005669::MTS004	tofisopam	535	5	-0.169701	-0.0518184	0.117883
BRD-K56334280-001-05-1::2.5::HTS	amonafide	553	11	-0.169671	-0.596903	-0.427232
BRD-K68558722-001-04-0::2.5::HTS	deracoxib	549	11	-0.169457	-0.0169259	0.152531
BRD-M39350793-334-01-1::2.5::HTS	reboxetine	540	8	-0.169026	0.000818859	0.169845
BRD-K73451719-001-01-2::2.5::MTS004	terlipressin	536	5	-0.168797	-0.195257	-0.0264593
BRD-K66192203-001-02-2::2.50001534::MTS004	opicapone	536	5	-0.168425	-0.172586	-0.00416064
BRD-K76180386-001-01-6::2.5::HTS	JIB04	550	11	-0.168284	-0.270957	-0.102673
BRD-K48488978-001-05-3::2.5::HTS	YM-201636	546	9	-0.168249	-0.468092	-0.299844
BRD-K35586044-003-15-4::2.5::HTS	yohimbine	547	7	-0.168203	-0.207625	-0.0394226
BRD-K49685476-001-15-9::2.5::HTS	TTNPB	547	7	-0.168109	-0.179572	-0.0114632
BRD-K77791657-001-01-1::2.5::HTS	3-deazaneplanocin-A	553	11	-0.168047	-0.081976	0.0860708
BRD-K08251020-001-01-0::2.5::HTS	falecalcitriol	540	8	-0.167646	0.000783142	0.168429
BRD-K97072811-001-11-4::2.5::HTS	TG-003	550	11	-0.167506	-0.410727	-0.243222
BRD-K76204040-001-03-8::2.5::MTS004	pyridoxal	536	5	-0.167374	-0.0689366	0.0984376
BRD-K51956333-001-03-8::2.52122192::MTS004	iopodic-acid	535	5	-0.167198	-0.197905	-0.0307063
BRD-A51829654-003-07-7::2.5::HTS	BRL-15572	548	11	-0.167176	-0.150747	0.0164294
BRD-A51355958-003-01-9::2.5::HTS	nebracetam	547	9	-0.166865	-0.453918	-0.287053
BRD-K48173020-001-01-8::2.5::HTS	ameltolide	548	11	-0.16675	0.0541374	0.220888
BRD-A56613951-004-01-1::2.642522873::MTS004	valethamate	536	5	-0.166691	-0.228704	-0.0620132
BRD-K08619838-300-05-7::2.5::HTS	tremorine	552	11	-0.166025	-0.0334709	0.132554
BRD-K28383148-001-01-4::2.5::HTS	AP1903	549	11	-0.165952	-0.0383458	0.127606
BRD-K54863166-001-01-9::2.693644572::MTS004	darusentan	536	5	-0.165678	-0.0588629	0.106815
BRD-K44777625-001-03-5::2.5::HTS	FH1	550	11	-0.165269	-0.133477	0.0317926
BRD-A74387232-001-02-5::2.5::HTS	PMPA	521	9	-0.165203	-0.138441	0.0267618
BRD-K16730910-001-07-3::2.5::HTS	regorafenib	550	12	-0.165057	-0.336765	-0.171708
BRD-K36116267-001-15-3::2.5::HTS	pyrithyldione	550	9	-0.164874	-0.0498186	0.115056
BRD-K40797222-001-01-8::2.5::HTS	SC-12267	550	12	-0.164498	-0.149139	0.0153592
BRD-A38350138-001-04-9::2.5::HTS	ketoconazole	533	11	-0.164352	-0.213762	-0.0494099
BRD-K94080537-001-09-7::2.5::HTS	diethyltoluamide	549	11	-0.164246	-0.239294	-0.0750486
BRD-K89072800-001-01-8::2.5::HTS	2-TEDC	547	9	-0.164072	0.126053	0.290125
BRD-A22106989-001-05-0::2.5::HTS	phenothrin	547	9	-0.163778	0.0245967	0.188375
BRD-K95435023-001-10-1::2.5::HTS	PHA-665752	547	9	-0.163542	-0.022396	0.141146
BRD-A82522119-001-01-7::2.5::HTS	tibolone	553	11	-0.163484	-0.22159	-0.0581054
BRD-A66966115-001-01-0::2.5::HTS	NM107	550	12	-0.163152	-0.176825	-0.0136734
BRD-K53220666-001-02-6::2.5::HTS	trimetozine	549	11	-0.163109	-0.306748	-0.143639
BRD-K52512893-001-08-9::2.5::HTS	SC-19220	548	11	-0.163043	-0.257945	-0.0949016
BRD-A57798112-001-03-7::2.5::HTS	PD-318088	548	11	-0.162961	-0.562562	-0.399601
BRD-K18375018-376-02-3::2.5::HTS	spermine	550	9	-0.162417	-0.406657	-0.24424
BRD-K62779383-001-05-5::2.38::HTS	cholecalciferol	521	9	-0.162398	0.035532	0.19793
BRD-K50489389-001-01-8::2.500007911::MTS004	ranirestat	536	5	-0.162368	-0.215584	-0.0532165
BRD-K24821794-001-01-4::2.5::HTS	SGC-CBP30	549	11	-0.162123	-0.117245	0.0448772
BRD-K00486786-001-02-2::2.5::HTS	Ro-08-2750	550	11	-0.162017	-0.0457581	0.116259
BRD-K23976833-001-01-0::2.5::HTS	travoprost	550	9	-0.161955	0.0691089	0.231064
BRD-K45841694-001-11-7::2.65::HTS	IU1	521	9	-0.161909	-0.0267072	0.135202
BRD-K85066592-001-01-6::2.5::HTS	gly-gln	545	7	-0.161645	-0.256216	-0.0945712
BRD-K17498618-344-02-6::2.5::HTS	betaxolol	550	12	-0.161483	-0.584845	-0.423362
BRD-A57798559-004-02-3::2.5::HTS	bicuculline-methochloride-(-)	547	9	-0.161176	0.0285586	0.189735
BRD-K41564320-001-02-0::2.5::HTS	purvalanol-b	550	11	-0.161103	-0.0388038	0.122299
BRD-K32804101-001-01-8::2.5::MTS004	valrocemide	536	5	-0.160695	-0.171968	-0.0112727
BRD-K48830578-001-01-9::2.5::HTS	OMDM-2	547	9	-0.160482	0.0832255	0.243707
BRD-K97464279-001-03-5::2.5::HTS	diaveridine	548	11	-0.160475	-0.263748	-0.103274
BRD-K82002057-001-01-2::2.5::HTS	DFB	550	11	-0.160267	-0.058993	0.101274
BRD-A74667430-001-23-6::2.5::HTS	etodolac	553	11	-0.160263	0.134024	0.294287
BRD-K32681104-001-11-6::2.5::HTS	2-aminobenzenesulfonamide	553	11	-0.160067	-0.191859	-0.0317915
BRD-K55044200-001-14-6::2.5::HTS	amoxicillin	521	9	-0.160044	-0.201594	-0.04155
BRD-A70998768-004-01-1::2.5::HTS	pinaverium	550	12	-0.159649	-0.21549	-0.0558409
BRD-K17874705-300-03-2::2.5::HTS	2-pyridylethylamine	539	8	-0.159572	-0.361208	-0.201636
BRD-A10967948-003-06-3::2.5::HTS	granisetron	531	10	-0.159501	-0.43056	-0.271059
BRD-K77821588-364-01-2::2.5::HTS	azatadine	540	8	-0.1593	0.0384661	0.197766
BRD-K48068743-001-01-6::2.5::HTS	teneligliptin	540	8	-0.159088	-0.594558	-0.43547
BRD-K10878147-001-02-2::2.5::HTS	OAC1	550	11	-0.159002	-0.0472696	0.111732
BRD-A23418262-001-01-5::2.519094866::MTS004	floctafenine	536	5	-0.158927	-0.132201	0.0267253
BRD-K08078237-001-19-8::2.5::HTS	tetrandrine	521	9	-0.158804	-1.15659	-0.997789
BRD-K90947825-001-02-7::2.5::HTS	carboplatin	515	9	-0.158778	-0.501101	-0.342323
BRD-K36627727-001-05-4::2.5::HTS	tamibarotene	550	12	-0.158511	-0.48032	-0.321808
BRD-K35882976-001-04-7::2.444346727::MTS004	mitoflaxone	536	5	-0.158475	-0.117553	0.0409225
BRD-K97440753-066-18-1::2.5::HTS	dihydroergocristine	553	11	-0.158165	-0.300784	-0.142618
BRD-K19601669-001-03-5::2.5::HTS	ruxolitinib-(S)	553	11	-0.158155	-0.372476	-0.214321
BRD-K32842773-434-01-8::2.5::MTS004	pemetrexed	536	5	-0.157966	-0.24208	-0.0841146
BRD-K28542495-003-13-5::2.5::HTS	benzydamine	540	8	-0.157935	-1.23221	-1.07428
BRD-K79612754-001-19-1::2.62::HTS	inosine	521	9	-0.157609	-0.172306	-0.014697
BRD-A62057054-001-03-1::2.5::HTS	MDL-11939	550	11	-0.157607	-0.27901	-0.121403
BRD-K67217586-001-08-0::2.5::HTS	fenthion	540	8	-0.157543	-0.217341	-0.0597978
BRD-A80908310-003-13-8::2.5::HTS	cloperastine	549	11	-0.157495	-0.441748	-0.284253
BRD-K82236108-001-04-9::2.5::HTS	N-methyl-(-)ephedrine-[1r,2s]	549	11	-0.157054	0.00316688	0.160221
BRD-A87435144-001-01-6::2.5::HTS	AZD7545	550	11	-0.157001	-0.229498	-0.0724973
BRD-K66295376-001-13-1::2.5::MTS004	ferulic-acid	536	5	-0.15692	-0.1213	0.0356197
BRD-K57033106-003-19-7::2.5::HTS	tripelennamine	540	8	-0.156817	0.0684038	0.225221
BRD-K35498378-001-06-1::2.5::HTS	alrestatin	550	11	-0.156606	-0.166645	-0.0100382
BRD-K80653534-001-01-7::2.5::HTS	N-acetyl-D-glucosamine	542	9	-0.155572	-0.0394226	0.116149
BRD-K08109215-001-06-4::2.5::HTS	I-BET-762	531	10	-0.155462	-0.106996	0.0484654
BRD-A21280314-001-06-8::2.5::MTS004	nifenalol	536	5	-0.155444	-0.138516	0.0169283
BRD-K19171642-001-02-3::2.5::HTS	CP-91149	549	11	-0.155391	-0.101781	0.0536108
BRD-K67277431-002-10-5::2.5::HTS	picotamide	545	7	-0.155371	-0.253585	-0.0982138
BRD-K21673112-003-01-3::2.5::HTS	BF2.649	547	9	-0.154992	0.0471043	0.202096
BRD-K99092662-001-01-1::2.5::HTS	PS178990	550	10	-0.154888	-0.0129383	0.14195
BRD-K06181161-048-15-1::2.5::HTS	carbetapentane	549	11	-0.154826	-0.304494	-0.149668
BRD-K59875992-001-01-8::2.5::HTS	FPL-62064	553	11	-0.154769	-0.192369	-0.0376001
BRD-K51313569-003-03-3::2.5::HTS	palbociclib	548	11	-0.154456	0.124399	0.278855
BRD-K21164796-001-02-8::2.5::HTS	beta-naphthol	549	11	-0.154072	-0.416346	-0.262274
BRD-K20013301-001-02-6::2.5::HTS	LY411575	548	11	-0.153564	-0.0705582	0.0830057
BRD-K29895144-001-01-0::2.5::HTS	SKLB1002	550	11	-0.153468	-0.275336	-0.121868
BRD-K43106192-320-11-8::2.5::HTS	gallamine-triethiodide	521	9	-0.153284	-0.14194	0.0113434
BRD-K42098891-003-20-5::2.5::HTS	protriptyline	540	8	-0.152802	-0.00971875	0.143084
BRD-K41143549-003-02-4::2.5::HTS	N20C	548	11	-0.152663	-0.0825303	0.0701324
BRD-K40887525-001-21-9::2.5::HTS	ritanserin	546	9	-0.15259	-0.117546	0.0350446
BRD-K33483813-001-10-0::2.5::HTS	actarit	547	9	-0.152589	-0.318435	-0.165847
BRD-K51662849-001-08-8::2.61::HTS	ilomastat	519	9	-0.152519	-0.35113	-0.198611
BRD-K10759144-001-04-3::2.5::HTS	xylose	521	9	-0.152383	0.0111004	0.163483
BRD-A90625545-001-02-0::2.5::HTS	clinofibrate	550	11	-0.152371	-0.146862	0.00550987
BRD-K12906202-001-06-2::2.5::MTS004	carbendazim	536	5	-0.152368	-0.164765	-0.012397
BRD-K16189898-003-03-3::2.5::HTS	CHIR-99021	553	11	-0.152302	0.0594263	0.211728
BRD-K38055836-001-21-1::2.5::HTS	ethamivan	549	11	-0.151891	-0.0334492	0.118442
BRD-K90171280-001-01-4::2.328630918::MTS004	LY2452473	535	5	-0.151472	-0.284918	-0.133445
BRD-A40787240-066-04-6::2.5::HTS	gemifloxacin	540	8	-0.151416	-0.255942	-0.104525
BRD-K82850175-001-01-1::2.5::HTS	navarixin	553	11	-0.151156	-0.0835297	0.0676267
BRD-K55748775-001-02-2::2.5::HTS	SCH-28080	553	11	-0.150952	-0.165426	-0.0144737
BRD-K42973005-001-04-0::2.5::HTS	CHIR-98014	550	12	-0.150851	-0.192103	-0.0412514
BRD-K24221957-003-01-6::2.5::MTS004	pralidoxime-chloride	536	5	-0.1503	-0.0732044	0.0770953
BRD-K73589491-001-11-2::2.5::HTS	nizatidine	548	11	-0.150032	-0.0643474	0.0856846
BRD-A31811760-001-06-7::2.5::HTS	miltefosine	547	7	-0.149944	-0.294818	-0.144875
BRD-K12102668-001-25-5::2.5::HTS	nialamide	549	11	-0.149812	0.0140589	0.163871
BRD-K44471774-001-01-8::2.670187358::MTS004	bay-w-9798	536	5	-0.149637	-0.143679	0.00595725
BRD-K16803204-001-01-6::2.5::HTS	filgotinib	550	12	-0.14957	-0.318063	-0.168494
BRD-K67783091-001-26-1::2.5::HTS	haloperidol	548	11	-0.149227	0.0264561	0.175683
BRD-K65503129-001-06-3::2.5::HTS	CCT018159	547	9	-0.14912	0.0827065	0.231826
BRD-K69608737-001-10-2::2.5::HTS	tacrolimus	550	12	-0.148906	-0.220571	-0.0716652
BRD-K47177710-001-03-1::2.5::HTS	DAPT	549	11	-0.148848	-0.129464	0.019384
BRD-K33183200-303-02-4::2.5::HTS	imetit	550	11	-0.148299	0.0224351	0.170734
BRD-K40621224-001-06-7::2.5::HTS	pentetic-acid	549	11	-0.14808	-0.106377	0.0417028
BRD-K67772619-001-05-1::2.5::HTS	rheochrysidin	545	9	-0.148077	0.0977539	0.245831
BRD-K17849083-001-31-1::2.5::HTS	tranilast	547	7	-0.148027	-0.257793	-0.109766
BRD-A17883755-001-06-1::2.5::HTS	lenalidomide	550	12	-0.14794	-0.123347	0.0245925
BRD-K75923785-003-02-1::2.5::HTS	scopine	540	8	-0.147677	-0.170338	-0.022661
BRD-A42881122-001-01-1::2.648380541::MTS004	cyamemazine	535	5	-0.147571	-0.175004	-0.0274329
BRD-K14116214-001-09-6::2.5::HTS	sulfamonomethoxine	549	11	-0.147518	-0.17207	-0.0245517
BRD-K04701033-001-04-7::2.499987566::MTS004	VE-822	536	5	-0.147193	-0.988141	-0.840948
BRD-K11672787-001-01-5::2.5::HTS	rostafuroxine	550	11	-0.146967	-0.249933	-0.102967
BRD-K31417912-001-01-9::2.499995989::MTS004	PF-3274167	536	5	-0.146604	-0.12799	0.0186144
BRD-K62971431-001-01-9::2.5::MTS004	tasimelteon	536	5	-0.146512	-0.137083	0.00942951
BRD-A20644369-001-08-6::2.5::HTS	canrenone	549	11	-0.146508	-0.0673276	0.07918
BRD-K01902415-001-11-7::2.5::HTS	pirinixic-acid	547	7	-0.146489	0.0173846	0.163873
BRD-K14965640-001-12-4::2.5::HTS	ibuprofen-(s)	550	11	-0.146279	-0.178875	-0.0325963
BRD-A35379661-001-04-6::2.5::HTS	sphingosylphosphorylcholine	540	8	-0.146129	-0.0678487	0.0782804
BRD-K23335153-300-02-5::2.5::HTS	AMN-082	547	9	-0.146129	-0.162408	-0.0162791
BRD-K69577666-001-01-3::2.5::HTS	SGC-0946	553	11	-0.145853	-0.0653771	0.0804758
BRD-K27938825-001-02-4::2.5::HTS	ASA-404	550	11	-0.145738	0.0793685	0.225107
BRD-A27924917-001-03-3::2.5::HTS	2-hydroxysaclofen	552	9	-0.145567	-0.209098	-0.0635312
BRD-K98769987-001-23-7::2.5::HTS	flumazenil	540	8	-0.14549	-0.134616	0.0108737
BRD-K51263939-001-08-6::2.5::HTS	sarcosine	548	11	-0.145059	-0.0129275	0.132131
BRD-A32597168-001-03-6::2.5::HTS	letosteine	547	7	-0.144767	-0.150152	-0.0053853
BRD-K32247306-001-29-4::2.5::HTS	primidone	547	7	-0.14468	-0.128701	0.0159789
BRD-K68502831-001-01-2::2.5::HTS	dianhydrogalactitol	521	9	-0.144551	-0.0527276	0.0918232
BRD-A99388803-001-01-5::2.5::HTS	metipranolol	540	8	-0.144188	-0.0131329	0.131055
BRD-K02733959-236-07-7::2.5::HTS	cefuroxime	549	11	-0.143935	-0.00258084	0.141354
BRD-M77041484-001-01-8::2.5::HTS	TBOA-(DL)	546	7	-0.14385	-0.146237	-0.00238787
BRD-A67181951-001-01-2::2.5::HTS	gadobutrol	550	12	-0.143803	-0.123905	0.0198974
BRD-A07440155-003-25-4::2.5::HTS	labetalol	548	11	-0.143783	0.0879441	0.231727
BRD-K59522102-001-15-3::2.46::HTS	piperine	521	9	-0.143413	-0.220133	-0.07672
BRD-A21544762-303-01-5::2.5::MTS004	pipecuronium	536	5	-0.143139	-0.167767	-0.0246278
BRD-K08255599-365-01-1::2.656154742::MTS004	frovatriptan	535	5	-0.142817	-0.0588662	0.0839508
BRD-K24864897-001-01-0::2.5::MTS004	JNJ-26990990	536	5	-0.142807	-0.186559	-0.0437519
BRD-K02501528-001-01-1::2.5::HTS	S18986	548	11	-0.142627	-0.287838	-0.14521
BRD-A18043272-001-09-9::2.5::HTS	phensuximide	550	12	-0.142164	-0.163956	-0.0217916
BRD-K72222507-003-16-8::2.5::HTS	quinapril	550	12	-0.142003	-0.27245	-0.130447
BRD-A45906415-001-01-9::2.5::HTS	K-MAP	548	11	-0.141987	0.125375	0.267362
BRD-A28545468-003-16-6::2.5::HTS	selegiline	550	11	-0.141835	-0.0783035	0.0635314
BRD-K58819470-001-05-9::2.5::HTS	2-thiouracil	549	11	-0.14163	-0.124965	0.0166655
BRD-K58685305-001-20-4::2.5::HTS	emodin	546	9	-0.14155	-0.730088	-0.588538
BRD-A10188456-001-04-9::2.5::MTS004	dexamethasone	536	5	-0.140969	-0.118263	0.0227063
BRD-K75506300-001-01-6::2.5::HTS	NPS-2143	549	11	-0.140909	-0.145096	-0.0041873
BRD-K22518984-001-01-8::2.5::MTS004	metacresol	536	5	-0.140737	-0.165782	-0.025045
BRD-K98357249-001-02-9::2.5::HTS	IRL-2500	547	9	-0.140504	0.0145438	0.155048
BRD-K53234107-001-01-6::2.5::HTS	IWP-L6	550	11	-0.140464	-0.123584	0.0168802
BRD-K02275692-300-02-6::2.499989889::MTS004	cefotiam	536	5	-0.140246	-0.161714	-0.0214672
BRD-K41567364-001-04-6::2.5::HTS	SB-334867	547	9	-0.140187	-0.31273	-0.172543
BRD-K36984403-001-02-7::2.5::HTS	go-6983	553	11	-0.140159	-0.360022	-0.219864
BRD-A68281735-001-18-6::0.25::HTS	REV-5901	550	12	-0.139893	-0.0773668	0.0625265
BRD-K80353807-001-25-3::2.5::MTS004	khellin	536	5	-0.139715	-0.137548	0.00216644
BRD-K00615600-001-12-9::2.5::HTS	AG-14361	521	11	-0.139705	-0.211173	-0.0714681
BRD-K87932577-001-02-4::2.5::HTS	CDK1-5-inhibitor	547	9	-0.139674	-0.377963	-0.238289
BRD-K23403298-003-01-9::2.5::HTS	benzyldimethylhexadecylammonium	540	8	-0.139638	-0.22064	-0.0810013
BRD-A06390036-001-04-6::2.5::HTS	hydroquinidine	549	11	-0.139636	0.012515	0.152151
BRD-K27217864-001-22-3::2.5::HTS	butamben	548	9	-0.138839	-0.307887	-0.169048
BRD-K60690191-001-03-3::2.5::HTS	MPEP	550	12	-0.138548	-0.0496375	0.0889106
BRD-K10784860-003-02-3::2.5::HTS	temocapril	547	9	-0.138348	-0.933487	-0.795139
BRD-A72767275-003-01-6::2.5::HTS	nalmefene	547	9	-0.138346	0.0178683	0.156214
BRD-K63151507-001-02-4::2.5::HTS	MNITMT	540	8	-0.138288	-0.33597	-0.197683
BRD-K35079116-001-02-5::2.71::HTS	asiatic-acid	520	9	-0.138143	-0.143666	-0.00552265
BRD-K58114536-001-01-6::2.5::HTS	rasagiline	553	11	-0.13798	-0.368501	-0.230521
BRD-K66094457-001-01-5::2.5::HTS	CPP	531	10	-0.137761	-0.223028	-0.085267
BRD-K25317177-065-01-4::2.5::HTS	modaline	547	11	-0.137705	-0.140517	-0.00281243
BRD-K77251551-304-02-9::2.5::HTS	sodium-picosulfate	553	11	-0.137671	-0.19245	-0.0547799
BRD-K07283971-001-01-3::2.5::HTS	oxyclozanide	548	11	-0.137634	-0.0454873	0.0921465
BRD-K37083340-001-02-3::2.5::HTS	lycopene	521	9	-0.13691	0.0364469	0.173357
BRD-K11900042-001-14-4::2.5::HTS	methylthiouracil	531	10	-0.136869	-0.0920849	0.0447845
BRD-K77925998-050-14-3::2.5::HTS	quipazine	546	11	-0.136515	-0.232952	-0.0964366
BRD-K62627508-001-01-5::2.5::HTS	idasanutlin	551	11	-0.136402	-0.529369	-0.392967
BRD-K91315211-300-05-7::2.5::HTS	betahistine	550	11	-0.136296	-0.0780762	0.0582197
BRD-K71026158-304-01-0::2.397404387::MTS004	carumonam	536	5	-0.136144	-0.224426	-0.0882817
BRD-K13050303-001-18-1::2.5::HTS	uridine	547	9	-0.136106	0.0560473	0.192154
BRD-K44273375-001-25-0::2.5::HTS	tolnaftate	540	8	-0.135964	-0.131856	0.00410793
BRD-K17026858-001-01-2::2.5::HTS	pibenzimol	546	7	-0.135774	-0.125146	0.0106284
BRD-K97028990-001-04-4::2.5::HTS	quinine-ethyl-carbonate	540	8	-0.135769	-0.122738	0.0130315
BRD-K02965346-001-07-5::2.5::HTS	SU-11274	547	9	-0.13575	0.0257746	0.161525
BRD-K45906612-001-01-8::2.499991411::MTS004	presatovir	535	5	-0.135447	-0.0318452	0.103602
BRD-A97739905-001-26-5::2.5::HTS	ketoprofen	528	11	-0.135381	0.0564487	0.191829
BRD-A65449987-001-10-4::2.5::HTS	flunisolide	549	11	-0.134936	0.0202676	0.155204
BRD-K96874295-015-01-0::2.500009134::MTS004	gonadorelin	536	5	-0.13492	-0.0788889	0.0560307
BRD-K78010432-001-21-5::2.5::HTS	furosemide	547	7	-0.134846	-0.152705	-0.0178591
BRD-K13238168-001-02-0::2.5::HTS	haloprogin	553	11	-0.134666	0.00488889	0.139555
BRD-A70858459-001-01-7::2.5::HTS	estramustine	550	12	-0.134377	-0.157942	-0.0235652
BRD-K38140108-002-01-2::2.5::HTS	gadodiamide	552	11	-0.134365	0.0220426	0.156408
BRD-K87349602-001-03-8::2.5::HTS	beta-CCB	553	11	-0.134219	-0.267822	-0.133602
BRD-A78952587-001-01-5::2.5::HTS	A740003	547	9	-0.134104	-0.0869707	0.0471331
BRD-A26384407-001-25-1::2.5::HTS	chlorthalidone	553	11	-0.133975	-0.0466602	0.0873149
BRD-K41592905-001-01-6::2.5::MTS004	7-methylxanthine	536	5	-0.133958	-0.065286	0.0686719
BRD-K53737926-003-27-8::2.5::HTS	amitriptyline	553	11	-0.13387	0.182781	0.316651
BRD-K52959329-238-01-9::2.5::HTS	mitiglinide	553	11	-0.133844	-0.017003	0.116841
BRD-K58568447-001-01-1::2.5::HTS	K02288	550	11	-0.133233	-0.223907	-0.0906749
BRD-A15931911-001-03-8::2.5::HTS	bucladesine	550	11	-0.133225	-0.167561	-0.0343355
BRD-A99633051-001-07-0::2.5::HTS	ethosuximide	549	11	-0.133207	-0.192565	-0.0593587
BRD-A87130939-001-07-9::2.5::HTS	masoprocol	529	10	-0.133179	-0.30595	-0.172772
BRD-A64698388-003-01-7::2.5::HTS	levo-phencynonate	540	8	-0.132752	-0.11194	0.0208125
BRD-A86044036-001-26-5::2.5::HTS	flurbiprofen-(+/-)	545	9	-0.132316	0.0874592	0.219775
BRD-A86354194-002-01-7::2.5::HTS	L-(+)-Rhamnose-Monohydrate	547	9	-0.132203	-0.112608	0.0195945
BRD-K60640630-001-11-0::2.5::HTS	mometasone-furoate	549	11	-0.131982	-0.125178	0.00680353
BRD-A64173453-015-02-3::2.500011906::MTS004	octreotide	535	5	-0.131952	-0.171903	-0.0399511
BRD-A19777893-236-01-9::2.596350183::MTS004	menadione-bisulfite	535	5	-0.131669	-0.0883138	0.043355
BRD-K94266545-001-24-1::2.5::HTS	ronidazole	549	11	-0.131651	-0.208408	-0.0767579
BRD-K91509126-001-23-6::2.5::HTS	piceatannol	553	11	-0.131592	0.148465	0.280057
BRD-K70301876-034-13-7::2.5::HTS	escitalopram	547	9	-0.13158	-0.0550214	0.0765587
BRD-A35868371-005-01-6::2.5::HTS	troventol	547	7	-0.130946	-0.191459	-0.0605126
BRD-A77218119-001-03-5::2.5::HTS	SYM-2206	550	11	-0.130721	-0.0225885	0.108133
BRD-K82731415-001-07-0::2.5::HTS	olomoucine	547	7	-0.130701	-0.0464504	0.0842503
BRD-K56751279-300-01-4::2.5::HTS	Y-39983	549	11	-0.130254	-0.277686	-0.147432
BRD-K61693562-300-01-7::2.5::HTS	pyrazinoylguanidine	548	11	-0.130127	-0.222279	-0.0921518
BRD-K65170927-001-01-6::2.5::HTS	aprepitant	540	8	-0.129755	-0.222523	-0.0927683
BRD-K68185022-001-14-8::2.5::HTS	ursolic-acid	548	11	-0.129466	0.122683	0.252149
BRD-A55272860-001-15-3::2.5::HTS	sulpiride	553	11	-0.129441	0.126601	0.256042
BRD-A94008949-001-01-9::2.5::HTS	telithromycin	549	11	-0.129233	-0.271197	-0.141964
BRD-K58626373-003-07-8::2.5::HTS	dexfenfluramine	553	11	-0.129209	-0.109617	0.0195916
BRD-K95600043-001-01-5::2.5::HTS	NPY-5RA972	550	11	-0.128843	-0.342042	-0.2132
BRD-K28042756-001-01-9::5::HTS		531	10	-0.128444	-0.256252	-0.127808
BRD-K97181463-003-01-1::2.5::HTS	benidipine	547	9	-0.128329	0.0177031	0.146032
BRD-K61536336-001-01-7::2.5::HTS	SB-366791	550	11	-0.128035	-0.780209	-0.652174
BRD-K68405354-001-06-4::2.5::HTS	spaglumic-acid	553	11	-0.127939	-0.0628028	0.0651358
BRD-K73529671-001-04-5::2.5::HTS	troxerutin	549	11	-0.127845	-0.233073	-0.105228
BRD-A93407926-001-01-1::2.5::HTS	allopurinol-riboside	547	7	-0.127587	-0.126824	0.000762644
BRD-K04622161-001-02-3::2.5::HTS	YO-01027	549	11	-0.127551	-0.387612	-0.26006
BRD-K48722833-001-07-6::2.5::HTS	iloperidone	548	11	-0.127532	0.175862	0.303394
BRD-K79239947-001-06-8::2.5::HTS	PF-573228	547	9	-0.127509	0.0348987	0.162407
BRD-A26690767-066-01-9::2.5::HTS	saquinavir	549	11	-0.127425	-0.198148	-0.0707225
BRD-K04833372-001-06-2::2.5::HTS	GSK1904529A	547	9	-0.126923	-0.100238	0.0266847
BRD-K18172896-001-02-5::2.5::HTS	eltanolone	550	9	-0.126907	-0.286246	-0.159338
BRD-K31385749-003-01-3::2.5::HTS	ivabradine	547	7	-0.126269	-0.310166	-0.183897
BRD-A33352494-316-01-6::2.499995956::MTS004	oritavancin	535	5	-0.126207	-0.065477	0.06073
BRD-K21152241-001-07-3::2.5082643::MTS004	enoximone	536	5	-0.126193	-0.202525	-0.0763324
BRD-A11132253-001-08-2::2.5::HTS	nadide	528	10	-0.126121	-0.16779	-0.0416688
BRD-K78118466-001-03-3::2.5::HTS	LY2157299	553	11	-0.126044	0.0804292	0.206473
BRD-K28687144-001-08-7::2.5::MTS004	fosfosal	536	5	-0.125869	-0.109155	0.0167149
BRD-K17480742-001-01-1::2.5::MTS004	delamanid	536	5	-0.125519	-0.135668	-0.0101497
BRD-K18316707-001-02-7::2.5::HTS	O-1918	550	11	-0.125508	-0.103713	0.0217946
BRD-K03503561-001-01-4::2.339952449::MTS004	ravuconazole	536	5	-0.125464	-0.104937	0.020527
BRD-K24255045-001-05-3::2.5::HTS	fluoxymesterone	547	9	-0.125433	0.0135057	0.138939
BRD-A53813595-001-01-8::2.5::HTS	PGL5001	553	11	-0.125239	-0.117383	0.00785635
BRD-K21867462-001-02-9::2.5::HTS	GSK2816126	547	9	-0.125082	-0.137334	-0.0122522
BRD-K41434598-003-01-9::2.5::HTS	org-9768	540	8	-0.125076	-0.097773	0.0273034
BRD-K36524108-065-04-0::2.500001799::MTS004	paromomycin	536	5	-0.124777	-0.129961	-0.00518334
BRD-A59378440-001-01-3::2.499948202::MTS004	butylphthalide	534	5	-0.12471	-0.042238	0.0824718
BRD-A56152450-001-02-0::2.5::HTS	dimercaprol	521	9	-0.124477	-0.275995	-0.151518
BRD-K36222532-001-01-8::2.5::HTS	broxaldine	531	10	-0.124468	-0.681071	-0.556603
BRD-K17223896-001-10-0::2.5::HTS	chloroxylenol	550	9	-0.124467	0.130792	0.255259
BRD-K96471533-001-09-0::2.592774962::MTS004	nitazoxanide	536	5	-0.124392	-0.21319	-0.0887983
BRD-K73383190-001-03-1::2.5::HTS	C646	549	11	-0.124346	0.0492177	0.173564
BRD-K38477637-001-01-0::2.652726792::MTS004	droloxifene	535	5	-0.124239	-0.0212033	0.103036
BRD-A40940854-001-01-1::2.5::HTS	ibuproxam	550	9	-0.124119	0.284346	0.408465
BRD-K77320845-001-01-2::2.29566066::MTS004	secoisolariciresinol-diglucoside	536	5	-0.124118	-0.166178	-0.0420601
BRD-K55696337-003-24-4::2.50001813::MTS004	topotecan	536	5	-0.124098	-1.72336	-1.59926
BRD-K20995441-001-02-5::2.5::HTS	U-54494A	547	9	-0.123662	-0.253971	-0.130309
BRD-K70088346-001-01-6::2.5::HTS	2-chloro-N6-cyclopentyladenosine	547	9	-0.123338	0.140344	0.263683
BRD-K79145628-001-05-5::2.5::HTS	nimorazole	550	11	-0.123266	-0.16106	-0.0377937
BRD-K12568846-001-14-6::2.5::HTS	amidopyrine	553	11	-0.123168	-0.335936	-0.212769
BRD-K77950083-001-03-3::2.5::HTS	UPF-1069	547	9	-0.123105	-0.347076	-0.223972
BRD-K95581532-001-01-5::2.5::HTS	RN-1734	547	9	-0.123102	-0.328693	-0.205591
BRD-K14171291-001-01-4::2.499985403::MTS004	omarigliptin	535	5	-0.122754	-0.0760319	0.0467221
BRD-K57284066-001-01-6::2.5::HTS	Ro-9187	553	11	-0.122489	-0.581014	-0.458525
BRD-K46493214-001-06-7::2.5::HTS	saccharin	549	11	-0.121994	-0.20965	-0.0876559
BRD-K23677682-003-01-2::2.5::HTS	voreloxin	553	11	-0.121816	-1.33149	-1.20967
BRD-K87048468-003-02-7::2.5::HTS	RS-102221	544	11	-0.121699	-0.117891	0.0038072
BRD-K90065682-300-02-6::2.5::HTS	5-iodo-A-85380	550	12	-0.121161	-0.105642	0.0155195
BRD-K49793107-402-02-6::2.5::MTS004	caspofungin-acetate	536	5	-0.121146	-0.14479	-0.0236444
BRD-K88308881-001-06-8::2.5::HTS	ethenzamide	550	9	-0.121104	0.187743	0.308848
BRD-K13571841-001-14-4::2.5::HTS	pepstatin	525	8	-0.120808	0.102929	0.223736
BRD-K49522529-001-02-9::2.53::HTS	alfacalcidol	521	9	-0.120801	-0.0397135	0.0810877
BRD-K47492008-001-02-7::2.5::MTS004	alclofenac	536	5	-0.120758	-0.110715	0.0100437
BRD-K37798499-001-27-2::2.5::HTS	etoposide	548	11	-0.120748	-1.24093	-1.12018
BRD-A86665761-001-01-1::2.5::MTS004	gabapentin-enacarbil	536	5	-0.120435	-0.372996	-0.252561
BRD-K84466663-001-05-4::2.5::HTS	nelarabine	540	8	-0.120277	0.106606	0.226883
BRD-A50311610-300-10-4::2.5::HTS	meclizine	540	8	-0.119998	-0.330631	-0.210633
BRD-K51350053-048-16-5::2.5::HTS	toremifene	553	11	-0.119749	-0.14758	-0.0278309
BRD-K99984802-100-13-5::2.5::HTS	flunixin-meglumin	549	11	-0.11968	-0.251054	-0.131373
BRD-A29623586-001-01-3::2.5::HTS	anisodamine	540	8	-0.119466	-0.195937	-0.0764701
BRD-K42497885-001-01-1::2.5::HTS	satraplatin	540	8	-0.119215	-1.40987	-1.29065
BRD-K65359424-001-01-3::2.5::HTS	eglumetad	530	10	-0.119157	-0.293103	-0.173945
BRD-A16347691-001-13-1::2.5::HTS	thioctic-acid	549	12	-0.119004	-0.00509806	0.113906
BRD-K26634012-001-04-9::2.5::HTS	tilmicosin	540	8	-0.118827	-0.263728	-0.1449
BRD-A53539450-004-01-7::2.5::HTS	neo-gilurytmal	550	12	-0.118683	-0.145921	-0.0272382
BRD-K36395411-003-02-2::2.5::HTS	SB-206553	553	11	-0.118549	-0.20344	-0.0848911
BRD-K65285700-001-02-3::2.5::HTS	GP1a	546	7	-0.118445	-0.0563954	0.0620491
BRD-K50498985-001-03-3::2.5::HTS	taladegib	546	7	-0.118183	-0.159165	-0.0409821
BRD-A56987319-001-12-9::2.5::HTS	SQ-22536	550	12	-0.118165	-0.269934	-0.151769
BRD-K55677650-003-02-9::2.5::HTS	CO-101244	547	9	-0.117807	-0.0887979	0.0290089
BRD-A72390365-001-15-2::2.5::HTS	choline-alfoscerate	550	12	-0.117766	-0.235238	-0.117472
BRD-K62414032-001-12-0::2.5::HTS	NMDA	553	11	-0.11769	-0.18523	-0.0675391
BRD-K72533376-001-01-2::2.5::MTS004	etoposide-phosphate	535	5	-0.11737	-0.187367	-0.0699973
BRD-K73589401-001-23-6::2.5::HTS	corticosterone	547	9	-0.11674	0.126746	0.243485
BRD-K74065929-001-07-2::2.5::HTS	doramapimod	553	11	-0.116333	-0.171086	-0.0547525
BRD-K01868942-003-02-7::2.5::HTS	RS-23597-190	550	11	-0.116306	-0.0704886	0.0458169
BRD-K04704168-003-14-3::2.5::HTS	clemizole	548	11	-0.116255	0.100084	0.216339
BRD-K34851558-001-02-3::2.5::HTS	parthenolide-(-)	547	9	-0.116106	-0.159854	-0.0437472
BRD-A35667010-001-01-8::2.5::MTS004	propylhexedrine	536	5	-0.115767	-0.131555	-0.0157874
BRD-K09372874-001-01-0::2.5::HTS	merimepodib	531	10	-0.115736	-0.78157	-0.665833
BRD-K53123955-001-10-5::2.5::HTS	niridazole	543	9	-0.115706	-0.116342	-0.000635169
BRD-K15868788-003-07-7::2.5::HTS	SDZ-205-557	547	9	-0.114914	0.0185248	0.133439
BRD-A41714661-001-02-0::2.5::HTS	bilobalide	547	9	-0.114672	-0.00794887	0.106723
BRD-A26503646-001-16-6::2.5::HTS	formestane	553	11	-0.11466	-0.273515	-0.158855
BRD-K20093108-001-02-3::2.5::MTS004	BMS-587101	536	5	-0.114623	-0.182788	-0.0681656
BRD-K95260951-050-03-1::2.5::HTS	asenapine	553	11	-0.114246	0.0910109	0.205257
BRD-A73566563-001-01-6::2.5::MTS004	tiprenolol	536	5	-0.11422	-0.0531384	0.0610818
BRD-K49111258-003-29-7::2.5::HTS	prazosin	546	11	-0.113839	-0.876825	-0.762986
BRD-K15976406-001-03-3::2.5::HTS	telbivudine	550	12	-0.113743	-0.0756578	0.0380848
BRD-A72703248-003-04-9::2.5::HTS	SKF-96365	548	11	-0.113643	-0.273342	-0.159699
BRD-A53077924-001-01-2::2.499990763::MTS004	tianeptine	535	5	-0.113583	-0.197516	-0.0839324
BRD-K15045219-001-01-8::2.5::HTS	salazodine	540	8	-0.113565	-0.131437	-0.0178722
BRD-K07507905-236-02-6::2.5::HTS	BRL-37344	549	11	-0.113451	-0.166469	-0.0530179
BRD-K20152659-001-04-6::2.5::HTS	dihomo-gamma-linolenic-acid	550	9	-0.112858	0.0460452	0.158904
BRD-A29289453-001-04-7::2.5::HTS	PCA-4248	550	11	-0.112808	-0.0114311	0.101377
BRD-K47095176-001-01-6::2.5::HTS	talnetant	540	8	-0.112798	-0.0388181	0.0739796
BRD-K30114692-001-15-9::2.5::HTS	methenamine	540	8	-0.112725	-0.0225404	0.0901844
BRD-K02017404-300-06-2::2.5::HTS	NVP-BSK805	549	11	-0.112714	-0.10616	0.00655402
BRD-K51671335-001-10-6::2.5::HTS	levosulpiride	550	11	-0.112683	0.0215715	0.134254
BRD-K29656036-001-02-5::2.5::HTS	MK-8245	550	11	-0.112624	-0.103803	0.00882053
BRD-K38797369-003-01-1::2.46::HTS	PD-128907	521	9	-0.112472	-0.172068	-0.0595961
BRD-K33583600-001-16-1::2.5::HTS	isoliquiritigenin	547	9	-0.112299	-0.167147	-0.0548479
BRD-K69470111-236-08-9::2.5::HTS	montelukast	540	8	-0.112161	-0.193323	-0.0811623
BRD-K22861715-001-17-4::2.5::HTS	chrysin	528	10	-0.112095	-0.301601	-0.189506
BRD-K96299080-001-02-7::2.5::HTS	neohesperidin	547	9	-0.112072	-0.0477634	0.0643085
BRD-K07220430-001-19-2::2.5::HTS	cinnarazine	548	11	-0.111841	-0.0638655	0.0479756
BRD-K42352790-001-05-3::2.5::HTS	anandamide	540	8	-0.111821	-0.0243676	0.0874531
BRD-K64636206-001-02-7::2.5::HTS	D-alpha-tocopheryl-succinate	540	8	-0.11178	-0.270562	-0.158782
BRD-K31339321-001-03-6::2.5::HTS	lirimilast	550	9	-0.111583	0.142593	0.254176
BRD-A01493904-003-12-1::2.5::HTS	WB-4101	550	11	-0.111491	-0.353171	-0.24168
BRD-A18074780-003-02-0::2.5::HTS	AGN-192403	548	11	-0.111038	0.166175	0.277213
BRD-K57886322-001-16-6::2.5::MTS004	fluocinonide	535	5	-0.111038	-0.159201	-0.0481634
BRD-K67901620-001-02-0::2.5::HTS	avasimibe	550	12	-0.110995	-0.169773	-0.0587789
BRD-K81272440-236-13-5::2.5::HTS	dantrolene	540	8	-0.11086	-0.20593	-0.0950699
BRD-K61734568-003-02-1::2.5::HTS	2,3-DCPE	548	11	-0.110731	-0.280105	-0.169374
BRD-K13296708-001-05-8::2.5::HTS	rimonabant	547	9	-0.110673	0.0559865	0.16666
BRD-K31054881-300-04-7::2.5::HTS	BMY-7378	550	11	-0.110331	-0.218451	-0.10812
BRD-A95939040-001-01-2::2.5::HTS	sertaconazole	553	11	-0.110243	0.0224336	0.132677
BRD-K90868879-001-03-8::2.5::HTS	canagliflozin	553	11	-0.109733	0.0743522	0.184085
BRD-A84907376-300-03-8::2.5::HTS	alcuronium	553	11	-0.109596	0.0449275	0.154524
BRD-K26349472-001-01-3::2.5::HTS	OG-L002	521	9	-0.109399	0.048143	0.157542
BRD-A51078674-003-01-0::2.5::HTS	diclofensine	553	11	-0.109345	-0.133847	-0.0245023
BRD-K82343404-003-02-4::2.5::HTS	adrenalone	537	8	-0.109306	0.0917941	0.2011
BRD-K02992638-001-11-8::2.5::HTS	lamivudine	546	10	-0.109299	-0.24119	-0.13189
BRD-K81839095-001-25-1::2.6::HTS	estrone	521	9	-0.109193	-0.164381	-0.0551882
BRD-K13356952-001-25-1::2.5::HTS	methazolamide	540	8	-0.10863	-0.334121	-0.225491
BRD-A05729358-001-02-0::2.5::HTS	CPCCOEt	548	11	-0.108499	-0.134067	-0.0255679
BRD-K77695569-001-30-0::2.5::HTS	tiabendazole	553	11	-0.108374	-0.0325827	0.0757916
BRD-K07208025-001-29-7::2.5::HTS	trimethoprim	548	11	-0.108237	0.0495169	0.157754
BRD-A80871782-004-06-9::2.5::HTS	hydroxyamphetamine	553	11	-0.108196	-0.114585	-0.00638931
BRD-K86435560-001-01-0::2.5::HTS	perchlozone	550	12	-0.108143	0.0260806	0.134223
BRD-A49046702-003-08-3::2.5::HTS	SKF-89976A	548	11	-0.107928	-0.259764	-0.151836
BRD-K68997413-001-05-1::2.5::HTS	PF-3845	549	11	-0.107646	-0.621167	-0.513521
BRD-K76315403-015-02-5::2.5::MTS004	cetrorelix	536	5	-0.107436	-0.0150173	0.0924186
BRD-A00993607-003-24-6::2.5::HTS	alprenolol	553	11	-0.107184	0.0652539	0.172438
BRD-K29322660-001-01-9::2.5::HTS	edoxaban	553	11	-0.107181	-0.554945	-0.447764
BRD-K90825648-001-02-0::2.5::HTS	RS-127445	553	11	-0.107117	0.0648307	0.171948
BRD-A16700644-003-04-4::2.5::HTS	isoxsuprine	550	9	-0.107111	-0.5774	-0.470289
BRD-A67182178-001-01-7::2.5::MTS004	toloxatone	536	5	-0.10701	-0.0226376	0.084372
BRD-K10836013-001-01-3::2.5::HTS	sitafloxacin	553	11	-0.106618	-0.165986	-0.0593677
BRD-A90799790-001-19-9::2.5::HTS	isradipine	553	11	-0.106582	0.134977	0.241559
BRD-A50922295-001-01-3::2.5::HTS	valganciclovir	553	11	-0.106515	0.159174	0.265688
BRD-A85295731-001-06-4::2.500008824::MTS004	tiopronin	536	5	-0.106491	-0.244097	-0.137605
BRD-K27771035-001-02-5::2.5::HTS	clindamycin-phosphate	547	9	-0.106092	0.0763516	0.182444
BRD-K06221026-001-06-8::2.5::HTS	DUP-697	550	12	-0.105796	-0.0392256	0.0665707
BRD-A24191444-046-03-9::2.4::HTS	ifenprodil	521	9	-0.105705	-0.0198497	0.0858551
BRD-K39983086-001-06-1::2.45::HTS	loteprednol	504	7	-0.1057	0.00171078	0.10741
BRD-K37714784-305-02-1::2.5::HTS	ABT-724	550	12	-0.105643	0.0067483	0.112391
BRD-K88560311-011-06-3::2.5::HTS	rucaparib	547	9	-0.105481	-0.0781293	0.0273521
BRD-K28192623-066-08-1::2.5::HTS	spiradoline	550	9	-0.104589	0.204085	0.308674
BRD-K04394237-001-06-0::2.5::HTS	drospirenone	548	11	-0.104289	0.237218	0.341507
BRD-K61192372-001-08-9::2.5::HTS	capecitabine	550	11	-0.104263	0.00393492	0.108198
BRD-K59339270-001-02-6::2.5::HTS	AH6809	553	11	-0.103972	-0.16259	-0.0586182
BRD-K50866992-003-09-5::2.5::HTS	tropisetron	547	9	-0.10366	-0.106186	-0.00252636
BRD-K37069697-001-01-3::2.5::HTS	fexinidazole	547	7	-0.103381	-0.0479115	0.0554698
BRD-K56543881-001-02-7::2.5::HTS	ADX-47273	549	11	-0.103298	0.0358827	0.139181
BRD-K01291782-001-01-1::2.50002964::MTS004	molidustat	535	5	-0.103297	-0.0538455	0.0494519
BRD-K94780074-001-06-7::2.5::HTS	S-Nitrosoglutathione	521	9	-0.10325	-0.071663	0.0315866
BRD-K75608666-001-08-3::2.5::HTS	hydroxytoluic-acid	540	8	-0.103176	-0.0464898	0.0566863
BRD-K56851771-001-06-8::2.5::HTS	enzalutamide	550	12	-0.103046	-0.184086	-0.0810406
BRD-K11510141-001-01-8::2.5::HTS	teprenone	550	11	-0.102862	-0.0559337	0.0469282
BRD-K64338723-001-01-6::2.5::HTS	milacemide	547	7	-0.102779	-0.129491	-0.0267124
BRD-K66615216-003-14-8::2.5::HTS	moxifloxacin	546	7	-0.102758	-0.190968	-0.0882102
BRD-K63675182-003-23-6::2.5::HTS	triflupromazine	548	11	-0.102692	0.154132	0.256824
BRD-A31990649-304-02-3::2.5::HTS	adenosine-triphosphate	521	9	-0.102683	-0.270042	-0.16736
BRD-K83597974-003-22-2::2.5::HTS	pargyline	531	10	-0.102526	-0.263733	-0.161207
BRD-K93754473-048-20-2::2.5::HTS	tamoxifen	552	11	-0.102518	0.0132572	0.115775
BRD-A44188509-001-01-2::2.639346634::MTS004	AZD1446	536	5	-0.102453	-0.188336	-0.0858836
BRD-K78789465-001-01-6::2.5::HTS	pentagastrin	540	8	-0.102385	-0.308155	-0.20577
BRD-K82027074-001-07-5::2.5::HTS	2-hydroxyflutamide	553	11	-0.102336	-0.0541916	0.0481446
BRD-K87202646-061-04-9::2.5::HTS	pasiniazid	550	9	-0.102223	0.0513674	0.153591
BRD-A58955223-001-03-8::2.5::HTS	sulforaphane	553	11	-0.101908	-0.123421	-0.0215128
BRD-K70586315-001-02-4::2.5::HTS	1-EBIO	548	11	-0.101832	-0.138318	-0.0364857
BRD-K47371940-001-01-6::2.5::HTS	ecabapide	550	12	-0.101775	-0.267951	-0.166176
BRD-A01593789-001-03-1::2.5::HTS	chlormadinone-acetate	549	11	-0.101762	-0.193829	-0.0920669
BRD-M30288325-001-01-4::2.5::HTS	G-15	550	11	-0.101701	-0.155172	-0.0534702
BRD-A00842753-001-01-9::2.5::MTS004	oleuropein	535	5	-0.101691	-0.0219218	0.0797688
BRD-A33697453-008-02-4::2.5::HTS	fenticonazole	547	9	-0.101686	-0.126624	-0.0249383
BRD-K38684403-001-05-4::2.5::HTS	roxithromycin	553	11	-0.101611	-0.0949849	0.00662628
BRD-K45086103-001-15-5::2.5::HTS	sulfaguanidine	548	11	-0.101438	0.116672	0.218111
BRD-A37704979-001-10-7::2.5::HTS	SB-203580	548	11	-0.101327	-0.127602	-0.0262747
BRD-K87782578-001-01-4::2.5::HTS	AVL-292	550	11	-0.101273	-0.210163	-0.10889
BRD-K36234266-001-09-8::2.5::HTS	carmustine	521	9	-0.101213	-0.138014	-0.0368004
BRD-A47364545-003-02-6::2.5::HTS	SK&F-10047-(+)	547	7	-0.101157	-0.0910675	0.0100897
BRD-K06152156-001-01-8::2.5::HTS	methoxyflurane	477	9	-0.101057	0.0296521	0.130709
BRD-K10799896-001-26-2::2.5::HTS	clobetasol-propionate	550	11	-0.100972	-0.192666	-0.0916944
BRD-A27376179-001-01-3::2.5::HTS	lestaurtinib	540	8	-0.100881	-3.23471	-3.13383
BRD-K82960980-003-01-9::2.5::HTS	ceftiofur	549	11	-0.100841	-0.159001	-0.0581598
BRD-A40084411-003-07-7::2.5::HTS	CGP-12177	540	8	-0.100801	0.0312066	0.132007
BRD-A01643550-001-04-9::2.5::HTS	prednisolone-acetate	531	10	-0.100702	-0.554857	-0.454155
BRD-K85554912-001-08-9::2.5::HTS	ivermectin	547	7	-0.100603	0.0678703	0.168474
BRD-A57886255-001-01-1::2.5::HTS	golgicide-a	548	11	-0.100524	-0.47611	-0.375586
BRD-K81092066-311-01-6::2.5::HTS	phenacaine	540	8	-0.100383	-0.0866306	0.0137528
BRD-K27515606-003-01-3::2.5::MTS004	cefcapene-pivoxil	536	5	-0.100371	-0.159442	-0.0590709
BRD-K07160047-001-01-3::2.5::HTS	fiacitabine	548	11	-0.100305	0.0561745	0.15648
BRD-K88025533-003-03-3::2.5::HTS	fingolimod	550	9	-0.100159	0.205259	0.305418
BRD-K15502390-001-20-9::2.5::HTS	nevirapine	550	12	-0.100146	-0.0587571	0.0413886
BRD-K20897876-001-10-0::2.5::HTS	castanospermine	547	9	-0.100007	0.25721	0.357217
BRD-A88548664-004-02-7::2.5::HTS	SKF-38393	550	11	-0.0999017	-0.241104	-0.141203
BRD-K81330143-001-04-8::2.38::HTS	tideglusib	521	9	-0.099892	-0.708216	-0.608324
BRD-K97197005-001-03-2::2.5::HTS	gestodene	547	11	-0.0998282	-0.0698799	0.0299483
BRD-A88369366-001-01-7::2.5::HTS	trelagliptin	550	11	-0.0998277	-0.165862	-0.0660342
BRD-A61392169-001-02-7::2.5::HTS	eliprodil	548	11	-0.0998124	0.0919118	0.191724
BRD-K54339150-001-01-8::2.5::MTS004	proquazone	536	5	-0.0997412	-0.0030205	0.0967207
BRD-K60907894-003-23-5::2.5::HTS	adiphenine	548	11	-0.0997015	0.052828	0.15253
BRD-K08999871-213-01-5::2.5::HTS	pipemidic-acid	540	8	-0.0996436	-0.125856	-0.0262123
BRD-K37753391-046-03-2::2.5::HTS	tylosin	540	8	-0.0995242	-0.0189655	0.0805587
BRD-K06593056-001-04-8::2.5::HTS	LE-135	547	9	-0.0994464	-0.334724	-0.235278
BRD-K04394237-001-03-7::2.49::HTS	drospirenone	520	9	-0.0993377	-0.0246501	0.0746876
BRD-K49404994-001-10-9::2.5::HTS	levetiracetam	540	8	-0.0992488	-0.475019	-0.37577
BRD-K51033547-003-02-6::2.5::HTS	tramadol	553	11	-0.099217	-0.17466	-0.075443
BRD-A59961917-001-01-0::2.5::MTS004	BQ-123	535	5	-0.0990442	0.032547	0.131591
BRD-A07232941-001-02-7::2.5::HTS	8-M-PDOT	548	11	-0.0988119	-0.0114299	0.087382
BRD-K59433843-001-01-7::2.5::HTS	ICI-192605	551	11	-0.0987829	-0.0743388	0.0244441
BRD-K84698278-001-03-4::2.5::HTS	agomelatine	531	10	-0.0986951	-0.242684	-0.143989
BRD-A17300716-001-01-5::2.5::HTS	dehydroacetic-acid	553	11	-0.0985095	-0.0973467	0.00116274
BRD-A29734509-011-13-6::2.5::HTS	disopyramide	553	11	-0.0984934	-0.0767209	0.0217725
BRD-K84971356-001-01-4::2.632189712::MTS004	etafenone	535	5	-0.0984594	0.00852807	0.106987
BRD-A12237696-001-04-2::2.5::HTS	L-Citrulline	531	10	-0.0983738	-0.25506	-0.156687
BRD-K68232413-001-01-2::2.5::HTS	etizolam	550	12	-0.0983439	-0.0753698	0.0229741
BRD-K84986517-001-01-8::2.5::HTS	darunavir	540	8	-0.0983195	0.177063	0.275382
BRD-K13414800-001-01-3::2.499970601::MTS004	vesnarinone	536	5	-0.097908	-0.0563633	0.0415447
BRD-A03880619-001-01-0::2.5::HTS	bismuth-subcitrate-potassium	519	9	-0.0978258	0.0349355	0.132761
BRD-K40901640-003-01-6::2.5::HTS	cinanserin	549	11	-0.0976915	-0.00119423	0.0964973
BRD-A46813902-001-01-6::2.5::HTS	iododexetimide	550	11	-0.0976617	-0.368868	-0.271207
BRD-K54028654-001-02-6::2.5::HTS	cabaletta	531	10	-0.0976198	-0.105897	-0.00827758
BRD-A05334458-001-02-8::2.5::HTS	lisofylline	548	11	-0.0975856	0.255482	0.353067
BRD-K65716359-001-02-1::2.5::HTS	exifone	547	9	-0.0974783	-0.0112853	0.086193
BRD-A05674712-001-06-0::2.5::HTS	mevalonic-d,-l-acid-lactone	521	9	-0.0974346	-0.0477126	0.0497219
BRD-A52922642-001-03-7::2.5::HTS	gallopamil	553	11	-0.0974335	0.0617776	0.159211
BRD-K66097663-001-01-8::2.5::HTS	TMC-353121	553	11	-0.0973441	-0.406275	-0.308931
BRD-A78877355-001-03-0::2.5::HTS	nefopam	553	11	-0.0969936	-0.0765589	0.0204348
BRD-K43837174-003-01-3::2.479237222::MTS004	pruvanserin	536	5	-0.0969714	0.139717	0.236689
BRD-A95886749-001-03-5::2.5::HTS	colfosceril-palmitate	536	10	-0.0966565	-0.183668	-0.0870117
BRD-K91758890-001-10-0::2.5::HTS	4-HQN	548	11	-0.0963875	0.159637	0.256024
BRD-K04993719-001-01-7::2.5::HTS	LY2334737	546	11	-0.09611	0.00747065	0.103581
BRD-K53532120-003-11-1::2.5::HTS	U-50488-(-)	547	9	-0.0960108	-0.196397	-0.100387
BRD-K78485176-001-07-8::2.5::HTS	olmesartan-medoxomil	553	11	-0.0958508	-0.0197114	0.0761394
BRD-A57133233-003-11-0::2.5::HTS	chlorcyclizine	547	9	-0.0957524	-0.302545	-0.206792
BRD-K85554912-001-06-3::2.5::HTS	ivermectin	519	9	-0.0956288	0.158422	0.25405
BRD-K34776109-001-16-6::2.5::HTS	glimepiride	550	12	-0.0956271	-0.33546	-0.239833
BRD-A15035311-001-01-8::2.5::HTS	diadenosine-tetraphosphate	550	9	-0.0955761	0.207483	0.303059
BRD-K62996583-001-10-3::2.5::HTS	lidoflazine	548	11	-0.095238	0.0673028	0.162541
BRD-A00055058-001-01-0::2.325889319::MTS004	RS-0481	536	5	-0.0951541	-0.11025	-0.0150955
BRD-K63430059-001-17-2::2.5::HTS	methoxsalen	537	7	-0.0950622	-0.125018	-0.0299561
BRD-K14762862-001-01-9::2.5::HTS	I-BZA	553	11	-0.0949409	-0.0494194	0.0455215
BRD-K92413528-001-06-9::2.5::MTS004	procysteine	536	5	-0.0947791	0.00304617	0.0978253
BRD-K76304753-003-21-1::2.5::HTS	phenazopyridine	521	9	-0.0946636	-0.218803	-0.12414
BRD-K13087974-001-02-5::2.5::HTS	CGP-52411	546	7	-0.0944943	-0.0485096	0.0459848
BRD-K10990317-001-04-5::2.5::HTS	clotiapine	547	9	-0.0944623	0.0169889	0.111451
BRD-A64406146-001-01-2::2.5::HTS	timofibrate	546	7	-0.0943671	-0.0367788	0.0575883
BRD-K74371986-001-01-7::2.5::HTS	NSI-189	546	7	-0.0942717	-0.334237	-0.239966
BRD-K09353376-001-03-9::2.5::HTS	tariquidar	521	9	-0.0941392	-0.131888	-0.0377488
BRD-K81876028-300-02-0::2.5::HTS	CP-93129	548	11	-0.0940991	0.0167718	0.110871
BRD-K15086322-050-01-3::2.5::HTS	JNJ-10191584	547	9	-0.0937239	-0.0570865	0.0366375
BRD-K76592088-001-02-1::2.5::HTS	3-carboxy-4-hydroxyphenylglycine-(R)	553	11	-0.0936633	0.0172868	0.11095
BRD-K28121004-001-01-1::2.5::HTS	N-acetylglycyl-D-glutamic-acid	553	11	-0.0936397	-0.0908554	0.00278427
BRD-K67100011-003-06-3::2.5::HTS	pivmecillinam	552	9	-0.093628	-0.0940092	-0.000381169
BRD-K67080878-001-15-4::2.5::HTS	milrinone	548	11	-0.093523	0.0163333	0.109856
BRD-K48195801-001-01-6::2.5::HTS	tecastemizole	539	8	-0.0934071	-1.05321	-0.959804
BRD-A62197763-001-01-1::2.532450362::MTS004	enciprazine	536	5	-0.0933363	-0.0654011	0.0279352
BRD-K88506063-001-01-8::2.5::HTS	KD025	550	11	-0.0932953	0.0351574	0.128453
BRD-K99741577-001-01-7::2.5::HTS	SANT-1	553	11	-0.0931243	-0.0120192	0.0811051
BRD-M92675308-003-07-1::2.5::HTS	efonidipine-monoethanolate	547	9	-0.092723	0.162733	0.255456
BRD-K09619322-001-03-8::2.5::HTS	CD-1530	549	11	-0.0926977	-0.0522442	0.0404535
BRD-K55892330-001-01-8::2.5::HTS	sorbic-acid	521	9	-0.0925875	-0.0960208	-0.00343337
BRD-K77115421-001-02-6::2.5::HTS	phthalylsulfacetamide	545	9	-0.0923199	0.0121424	0.104462
BRD-K57155378-001-01-1::2.499996307::MTS004	TAK-063	536	5	-0.0922167	-0.0466088	0.0456079
BRD-K98143539-001-02-2::2.5::HTS	compound-w	549	11	-0.091969	-0.233525	-0.141556
BRD-K18779551-003-07-8::2.5::HTS	bifemelane	552	11	-0.0919661	-0.426651	-0.334685
BRD-K32318651-001-23-7::2.5::HTS	acyclovir	549	9	-0.0919391	0.0481025	0.140042
BRD-K79425933-001-09-3::2.5::HTS	benperidol	547	9	-0.0917872	0.105214	0.197001
BRD-K57432881-003-21-8::2.5::HTS	tiapride	553	11	-0.0914798	-0.252042	-0.160562
BRD-K41853443-001-02-9::2.5::HTS	1,3-dipropyl-8-phenylxanthine	550	11	-0.0913676	-0.0918903	-0.000522649
BRD-K85337334-004-02-6::2.5::HTS	otilonium	531	10	-0.0913012	-0.127488	-0.0361867
BRD-K49197823-001-09-8::2.5::HTS	CV-1808	547	9	-0.091248	-0.0567418	0.0345062
BRD-K05878375-236-05-7::2.5::HTS	sodium-butyrate	521	9	-0.0910309	-0.167165	-0.0761343
BRD-K69070623-003-01-7::2.5::HTS	EPZ004777	553	11	-0.090833	-0.0542924	0.0365406
BRD-K92988025-001-01-9::2.5::HTS	perflubron	521	9	-0.0905694	0.0234613	0.114031
BRD-K73391359-003-10-2::2.5::HTS	dimethisoquin	547	9	-0.0905598	0.113637	0.204197
BRD-K06674495-334-03-2::2.5::HTS	nafamostat	548	11	-0.0904931	0.144433	0.234926
BRD-K07753030-003-17-6::2.5::HTS	acecainide	548	11	-0.0902908	-0.132549	-0.0422583
BRD-K90027121-003-01-7::2.5::HTS	amprolium	550	11	-0.0901733	-0.140106	-0.049933
BRD-K62736196-015-11-0::2.41::HTS	guanaben-acetate	521	9	-0.0900417	-0.26542	-0.175379
BRD-K70610771-001-02-9::2.5::HTS	VX-222	547	9	-0.0892133	-0.250173	-0.16096
BRD-K58968598-001-03-6::2.5::HTS	sucralose	540	8	-0.0891812	-0.218863	-0.129682
BRD-K83963101-001-06-9::2.5::HTS	MLN-8054	531	10	-0.0891587	-0.868951	-0.779792
BRD-K49962337-001-01-1::2.5::HTS	baicalin	553	11	-0.0891217	-0.0408763	0.0482455
BRD-K60762818-003-26-0::2.467864576::MTS004	desipramine	535	5	-0.0891201	-0.138913	-0.0497931
BRD-A29260609-003-26-0::2.5::HTS	acebutolol	549	11	-0.0889673	-0.0425558	0.0464115
BRD-A40413915-003-01-2::2.5::HTS	NTNCB	548	11	-0.0889224	0.185793	0.274716
BRD-K09090949-001-01-9::2.5::HTS	CP-945,598	531	10	-0.0888648	-0.536977	-0.448112
BRD-K65820248-001-01-8::2.5::HTS	SDZ-NKT-343	547	7	-0.0888316	-0.108167	-0.0193354
BRD-K08832567-001-11-5::2.5::HTS	naringenin	531	10	-0.0886602	-0.231108	-0.142447
BRD-K43457670-001-27-8::2.5::HTS	acetazolamide	492	7	-0.0885938	0.0378082	0.126402
BRD-K20417253-001-01-9::2.5::HTS	oxiniacic-acid	549	11	-0.0880981	0.117175	0.205273
BRD-K67186445-001-02-1::2.500004874::MTS004	dehydrocorydaline	535	5	-0.0880901	0.0925449	0.180635
BRD-K19972289-001-01-4::2.5::HTS	octinoxate	549	11	-0.0880438	-0.249223	-0.161179
BRD-K61717546-001-04-3::2.5::HTS	fleroxacin	547	9	-0.0879707	0.0259851	0.113956
BRD-K14109347-001-03-4::2.5::HTS	LY2603618	549	11	-0.0879557	-1.51718	-1.42922
BRD-K47878171-086-06-0::2.5::HTS	bephenium-hydroxynaphthoate	498	8	-0.0878602	0.173705	0.261565
BRD-K06147391-300-06-8::2.5::HTS	telenzepine	548	11	-0.0878418	0.0731035	0.160945
BRD-K14880289-001-02-2::2.5::HTS	GW-501516	547	9	-0.087732	0.163562	0.251294
BRD-K25146005-001-01-0::2.5::MTS004	cis-urocanic acid	536	5	-0.0876218	-0.0633495	0.0242723
BRD-A74914197-001-02-9::2.5::HTS	pralatrexate	547	7	-0.0876012	-1.24387	-1.15626
BRD-K05907307-001-07-1::2.5::HTS	nonivamide	549	11	-0.0875608	0.0456281	0.133189
BRD-K57136142-001-02-4::2.5::HTS	CCT129202	548	11	-0.0875437	-1.39623	-1.30868
BRD-A07563059-035-01-3::2.5::HTS	bopindolol	546	11	-0.0870344	0.270618	0.357652
BRD-K73477617-001-08-5::2.5::HTS	dibutyl-phthalate	549	11	-0.0868731	0.120321	0.207194
BRD-A71725768-001-01-3::2.5::HTS	metoxibutropate	553	11	-0.0868581	-0.0607723	0.0260857
BRD-A95602221-003-02-1::2.5::HTS	celiprolol	547	9	-0.086827	-0.101627	-0.0148002
BRD-K68408772-001-05-4::2.420640995::MTS004	carboxyamidotriazole	535	5	-0.0867913	-0.0778127	0.00897858
BRD-K76634210-001-14-7::2.5::HTS	idoxuridine	531	10	-0.0865811	-0.669476	-0.582894
BRD-K53156626-001-01-3::2.5::MTS004	7-methoxytacrine	536	5	-0.086521	-0.0445487	0.0419724
BRD-K66845263-001-03-0::2.5::MTS004	sophocarpine	536	5	-0.0862824	-0.124047	-0.0377642
BRD-K72167406-001-03-9::2.5::HTS	cefditoren-pivoxil	551	11	-0.0862548	-0.163653	-0.0773979
BRD-A46335897-003-27-8::2.499949994::MTS004	promethazine	536	5	-0.0862476	-0.0188172	0.0674303
BRD-A86619021-001-04-8::2.5::HTS	andrographolide	548	11	-0.0858641	0.122117	0.207981
BRD-K84173274-001-01-6::2.5::MTS004	ufenamate	536	5	-0.0857591	-0.0240952	0.0616639
BRD-A10523515-001-07-9::2.5::HTS	GSK429286A	548	11	-0.0855462	-0.214246	-0.1287
BRD-K82960980-003-02-7::2.36::HTS	ceftiofur	521	9	-0.085514	0.0597881	0.145302
BRD-K48535733-003-01-2::2.5::HTS	VU0155069	549	11	-0.085427	-0.000679817	0.0847472
BRD-K50031829-001-01-6::2.5::HTS	PF-04447943	546	7	-0.0853531	-0.0149098	0.0704432
BRD-K25394294-001-14-9::2.5::HTS	oxaprozin	553	11	-0.0848946	0.00634386	0.0912385
BRD-K62929068-001-16-5::2.5::HTS	6-benzylaminopurine	550	12	-0.0848279	-0.0520545	0.0327733
BRD-K37723606-001-01-5::2.5::HTS	dioscin	547	9	-0.0842159	-0.0255341	0.0586818
BRD-A28044053-001-01-7::2.5::HTS	arotinolol	546	7	-0.0837202	-0.14758	-0.0638599
BRD-A41304429-001-14-8::2.5::HTS	practolol	552	9	-0.0836067	-0.151946	-0.068339
BRD-A04971881-003-01-3::2.65294603::MTS004	cloranolol	535	5	-0.0833137	0.0124068	0.0957205
BRD-A29644307-050-17-0::2.5::HTS	nomifensine	553	11	-0.0830339	-0.0857696	-0.00273564
BRD-K32273377-001-17-9::2.5::HTS	sulfadiazine	546	11	-0.0830087	-0.0154925	0.0675161
BRD-K01029106-001-01-4::2.52::HTS	picolinic-acid	548	11	-0.082889	-0.850347	-0.767458
BRD-K56614220-001-19-0::2.5::HTS	clofazimine	550	12	-0.0828625	0.0261712	0.109034
BRD-K88172511-003-21-1::2.5::HTS	naltrexone	548	11	-0.082833	0.129554	0.212387
BRD-K58277159-001-01-7::2.5::MTS004	NPC-01	536	5	-0.0827292	-0.250107	-0.167378
BRD-K86161929-001-13-3::2.5::HTS	cortisone-acetate	550	9	-0.0826756	0.029714	0.11239
BRD-A44511856-001-01-4::2.499987042::MTS004	ginsenoside-rg3	535	5	-0.0826402	0.0623017	0.144942
BRD-K53205568-001-02-6::2.5::HTS	afalanine	549	11	-0.0825873	-0.142421	-0.0598341
BRD-K67298865-001-09-0::2.5::HTS	SB-431542	550	11	-0.0825054	-0.473488	-0.390982
BRD-K08859203-001-01-9::2.5::HTS	DU-728	519	10	-0.0822188	-0.0637092	0.0185097
BRD-K45385835-001-02-4::2.5::HTS	SX-011	550	11	-0.0819949	0.0205574	0.102552
BRD-K20714604-003-02-9::2.5::HTS	RS-56812	550	11	-0.0819648	-0.01769	0.0642748
BRD-K24566386-001-01-9::2.5::HTS	SD-208	546	7	-0.0817545	-0.39673	-0.314975
BRD-K00405906-001-01-9::2.5::HTS	phloroglucin	553	11	-0.0817005	-0.113821	-0.03212
BRD-K36732695-001-01-9::2.5::HTS	setiptiline	550	12	-0.0816278	-0.083957	-0.00232926
BRD-K70053378-001-01-1::2.5::HTS	SM-108	531	10	-0.0816007	-0.259192	-0.177592
BRD-K59184148-001-21-6::2.5::HTS	SB-216763	547	9	-0.0815792	0.0712145	0.152794
BRD-K39166528-001-01-0::2.5::HTS	ID-8	550	11	-0.0815091	-0.024163	0.057346
BRD-A87983072-001-01-1::2.5::HTS	benzotript	550	9	-0.0814935	0.149217	0.230711
BRD-A98299281-050-09-6::2.5::HTS	hydroxytacrine-maleate-(r,s)	547	9	-0.0814004	-0.267125	-0.185725
BRD-K91244729-003-01-3::2.316613157::MTS004	propiverine	536	5	-0.0811831	-0.0516374	0.0295456
BRD-K00662280-001-09-4::2.5::HTS	CL-218872	547	9	-0.080966	-0.259333	-0.178367
BRD-K54665485-001-07-9::2.5::HTS	R-59022	548	11	-0.0809406	0.257845	0.338785
BRD-K93900986-001-15-0::2.613957824::MTS004	stetaderm	535	5	-0.0809093	-0.0111983	0.069711
BRD-K80859331-001-01-5::2.5::MTS004	haloperidol-decanoate	535	5	-0.0808749	-0.180429	-0.0995538
BRD-K01295354-001-02-8::2.5::HTS	uric-acid	550	12	-0.0808352	-0.25865	-0.177815
BRD-K25691735-001-09-5::2.5::HTS	chuanxiongzine	547	9	-0.0806348	0.139281	0.219916
BRD-K93255255-001-02-1::2.5::HTS	indoximod	547	11	-0.080476	-0.0383688	0.0421072
BRD-K07441213-001-18-9::2.5::HTS	paroxypropione	549	11	-0.0804431	-0.17297	-0.0925272
BRD-K83003151-057-02-4::2.35::HTS	alogliptin	521	9	-0.0803652	-0.0783881	0.00197711
BRD-K73642618-001-13-3::2.5::HTS	bromopride	550	9	-0.0802153	0.132925	0.21314
BRD-K12343256-001-08-9::2.5::HTS	trametinib	549	11	-0.0801232	-0.694655	-0.614531
BRD-K71035033-001-07-1::2.5::HTS	masitinib	550	12	-0.0800884	-0.371865	-0.291776
BRD-K63828191-003-32-1::2.5::HTS	raloxifene	553	11	-0.0800666	-0.306132	-0.226065
BRD-K70330367-003-07-9::2.5::HTS	amantadine	550	12	-0.0798382	-0.0222825	0.0575557
BRD-K03194791-001-04-8::2.5::HTS	roflumilast	547	9	-0.0798367	-0.371454	-0.291617
BRD-A85651701-001-19-7::2.5::HTS	clopamide	492	7	-0.0798349	-0.0924886	-0.0126537
BRD-A25619068-003-03-4::2.5::HTS	fadrozole	553	11	-0.0798159	-0.279038	-0.199222
BRD-K01095011-001-15-9::2.5::HTS	finasteride	540	8	-0.0797415	-0.00683217	0.0729093
BRD-K00519864-341-03-3::2.39::HTS	peramivir	521	9	-0.0794245	-0.113367	-0.0339426
BRD-K80419150-001-02-4::2.5::MTS004	debrisoquin	536	5	-0.0792454	-0.0862788	-0.0070334
BRD-K88544581-001-06-1::2.5::HTS	CI-976	553	11	-0.0791112	-0.13195	-0.0528392
BRD-K55013654-003-02-3::2.5::HTS	lorcaserin	548	11	-0.0790859	-0.0874238	-0.00833786
BRD-A20758144-001-04-5::2.5::HTS	prasterone-acetate	540	8	-0.0790621	-0.152752	-0.0736898
BRD-K33510429-001-03-1::2.5::HTS	vanillylacetone	519	9	-0.0789596	0.00041658	0.0793762
BRD-K24297741-001-05-2::2.5::HTS	urethane	521	9	-0.0785814	-0.0481944	0.030387
BRD-K56940463-001-13-8::2.5::HTS	oxethazaine	547	9	-0.0784814	-0.320121	-0.241639
BRD-K69469734-003-02-5::2.5::HTS	trospium	540	8	-0.0784078	0.16494	0.243347
BRD-A68493689-001-01-9::2.5::HTS	simeprevir	547	9	-0.0783216	-0.00321569	0.075106
BRD-K46424862-001-14-1::2.5::HTS	hymecromone	547	7	-0.0782747	0.0139591	0.0922338
BRD-K24616672-003-20-1::2.5::HTS	procaine	549	9	-0.0782004	0.342623	0.420823
BRD-K81376179-001-04-8::2.5::HTS	TCS-359	549	11	-0.0778976	0.105804	0.183702
BRD-K27135764-001-08-7::2.5::HTS	xanthone	547	9	-0.0778493	0.0523498	0.130199
BRD-K39670393-303-02-1::2.5::HTS	amthamine	553	11	-0.0778483	-0.513563	-0.435714
BRD-K81957469-001-01-0::2.5::HTS	semagacestat	550	12	-0.077696	-0.345059	-0.267363
BRD-K73381198-001-01-1::2.5::HTS	5-fluoro-3-pyridyl-methanol	547	7	-0.0776278	-0.0874279	-0.00980018
BRD-A21276153-001-01-1::2.5::HTS	2,6-dimethylpiperidine	521	9	-0.0775506	-0.0733087	0.00424191
BRD-K66850609-001-07-4::2.5::HTS	voglibose	553	11	-0.0774547	-0.13365	-0.0561953
BRD-K23984367-075-15-2::2.5::HTS	sorafenib	547	9	-0.0771915	-0.226951	-0.14976
BRD-K68474068-001-01-8::2.5::HTS	MM-102	549	11	-0.0770308	-0.204565	-0.127534
BRD-A07164067-001-01-2::2.5::HTS	meluadrine	550	11	-0.0770101	-0.0201594	0.0568507
BRD-K03273112-001-01-8::2.5::HTS	1-azakenpaullone	550	11	-0.0768443	-0.0443369	0.0325074
BRD-K98174813-001-18-0::2.5::HTS	chlorzoxazone	550	9	-0.0768212	0.260194	0.337016
BRD-A34006693-001-15-4::2.5::HTS	suprofen	545	7	-0.0767997	0.0289405	0.10574
BRD-K42066335-001-01-0::2.499995517::MTS004	lorediplon	536	5	-0.076798	0.00509936	0.0818974
BRD-K36756879-003-08-7::2.5::HTS	ethaverine	547	11	-0.0766547	0.154753	0.231408
BRD-K72029282-001-22-0::2.5::HTS	probucol	547	9	-0.0765448	-0.228794	-0.152249
BRD-K15196155-001-02-3::2.5::HTS	IBC-293	547	9	-0.0765088	0.083171	0.15968
BRD-A86415025-050-01-0::2.5::HTS	1-(1,2-Diphenylethyl)piperidine-(+/-)	553	11	-0.0763966	-0.287149	-0.210752
BRD-A41450521-075-10-8::2.5::HTS	tosufloxacin	547	7	-0.0762336	-0.0949332	-0.0186997
BRD-A23072235-050-18-5::2.5::HTS	pheniramine	519	10	-0.0760957	-0.367177	-0.291081
BRD-A09467419-003-22-4::2.5::HTS	mebeverine	531	10	-0.0760593	-0.23785	-0.161791
BRD-K27168049-001-02-8::2.5::HTS	SDZ-220-581	545	7	-0.0759751	-0.172313	-0.0963383
BRD-K36788280-001-01-2::2.5::HTS	ribociclib	547	9	-0.0759091	-1.73974	-1.66383
BRD-K50785021-001-02-1::2.5::HTS	cyclamic-acid	553	11	-0.0758121	0.250394	0.326206
BRD-K23672206-001-01-4::2.5::HTS	BCI-540	549	9	-0.0756565	0.0319734	0.10763
BRD-A48720949-001-04-0::2.5::HTS	testosterone-propionate	550	9	-0.0755817	-0.00882847	0.0667533
BRD-K62810658-001-12-2::2.5::HTS	PD-98059	548	11	-0.0753258	-0.339148	-0.263823
BRD-A78277353-001-01-9::2.492599937::MTS004	metazosin	536	5	-0.0752027	-0.124528	-0.0493251
BRD-K23922020-075-02-9::2.5::HTS	arecaidine-propargyl-ester	552	11	-0.0751505	0.0876274	0.162778
BRD-A92933783-050-01-6::2.5::HTS	SM-21	547	7	-0.0750367	0.0680877	0.143124
BRD-K91868854-001-03-6::2.5::HTS	2-[1-(4-piperonyl)piperazinyl]benzothiazole	547	7	-0.0747182	-0.0195789	0.0551393
BRD-A29349577-001-23-0::2.5::HTS	dropropizine	548	11	-0.0746539	0.123669	0.198322
BRD-K86799112-001-02-0::2.5::HTS	5-HMF	547	7	-0.0745779	-0.0675543	0.00702359
BRD-K73771095-001-03-3::2.5::HTS	geniposidic-acid	547	9	-0.0745672	0.0192818	0.093849
BRD-K13302470-001-02-7::2.5::HTS	KY02111	553	11	-0.0738558	-0.249823	-0.175968
BRD-K91336023-003-01-0::2.5::HTS	mesulergine	553	11	-0.0737588	0.0772079	0.150967
BRD-K16508793-001-05-9::2.5::HTS	diazepam	549	12	-0.073719	0.0607715	0.13449
BRD-K65786282-001-07-5::2.5::HTS	CGP-7930	550	12	-0.0735838	-0.0567389	0.0168449
BRD-K94832621-001-02-3::2.5::HTS	Y-134	549	11	-0.0735613	-0.40793	-0.334369
BRD-K14619660-001-01-5::2.5::HTS	altrenogest	548	11	-0.0734895	0.154649	0.228138
BRD-K92467929-001-01-1::2.5::HTS	oxandrolone	553	11	-0.073379	0.0216885	0.0950675
BRD-K25650355-065-02-0::2.5::HTS	physostigmine	540	8	-0.073301	0.00564288	0.0789439
BRD-A40302156-001-01-9::2.503151999::MTS004	A-33903	536	5	-0.0730755	-0.0840331	-0.0109576
BRD-K69116396-001-04-1::2.5::HTS	sertindole	547	9	-0.0730159	-0.192575	-0.119559
BRD-K65904673-001-01-4::2.5::HTS	tandospirone	550	12	-0.0729984	-0.20296	-0.129962
BRD-K76812510-236-14-8::2.5::HTS	metamizole	547	7	-0.0729563	-0.0272522	0.0457041
BRD-K56077740-001-09-2::2.5::HTS	MMPX	553	11	-0.0727913	-0.071489	0.00130227
BRD-K98251413-001-04-0::2.5::HTS	IOX2	553	11	-0.0727443	0.197506	0.270251
BRD-K45462423-001-03-7::2.5::HTS	VU0361737	547	9	-0.0727288	0.0658351	0.138564
BRD-K28405228-001-06-7::2.5::HTS	mecarbinate	547	9	-0.0726096	-0.0863397	-0.0137301
BRD-K30553453-001-13-2::2.5::HTS	hesperetin	547	9	-0.0725176	-0.276674	-0.204157
BRD-K02950022-001-02-9::2.5::HTS	BMS-299897	548	11	-0.0724353	0.11254	0.184976
BRD-K59273480-001-10-6::2.5::HTS	propentofylline	553	11	-0.0723635	-0.604615	-0.532252
BRD-K32164935-001-30-8::2.5::HTS	tolazamide	547	9	-0.0723493	0.123939	0.196289
BRD-K09821361-066-25-8::2.499990088::MTS004	deferoxamine-mesylate	536	5	-0.0723202	-0.0116764	0.0606438
BRD-K46791647-001-01-2::2.5::HTS	stanozolol	537	9	-0.0722607	-0.313966	-0.241705
BRD-K29950728-048-17-4::2.5::HTS	clomifene	547	9	-0.0722054	-0.0907036	-0.0184983
BRD-K34073885-001-09-3::2.54::HTS	tanshinone-i	520	9	-0.0721417	-0.198776	-0.126634
BRD-K51751936-001-09-1::2.5::HTS	alfadolone-acetate	553	11	-0.0720766	0.0989065	0.170983
BRD-K32007074-001-02-9::3.16::HTS	enocitabine	531	10	-0.0720144	-0.369641	-0.297626
BRD-K31491153-003-05-9::2.5::HTS	1-phenylbiguanide	550	11	-0.0719637	0.00336027	0.075324
BRD-K56155962-001-12-1::2.355251659::MTS004	ergocalciferol	536	5	-0.0719481	-0.0468217	0.0251264
BRD-K04185004-003-11-9::2.5::HTS	oxybuprocaine	548	11	-0.0718547	0.232344	0.304199
BRD-K43316319-001-01-8::2.356803189::MTS004	MK-2295	536	5	-0.0716396	-0.0477636	0.023876
BRD-K93460210-001-23-7::2.5::HTS	lamotrigine	550	12	-0.0716384	-0.158162	-0.0865239
BRD-K79315489-001-07-8::2.5::HTS	erythritol	521	9	-0.0714191	-0.0884123	-0.0169932
BRD-K77428767-001-01-7::2.5::MTS004	UNC0224	535	5	-0.0709594	-0.0970318	-0.0260724
BRD-A61154809-001-15-9::2.5::HTS	gliclazide	553	11	-0.0708327	-0.112946	-0.0421137
BRD-A51571244-001-01-9::2.5::HTS	hypoestoxide	540	8	-0.0706318	-0.0699632	0.000668613
BRD-K63533170-001-02-9::2.5::HTS	AM-630	548	11	-0.0705267	0.147451	0.217978
BRD-A50998626-001-02-1::2.5::HTS	palomid-529	546	11	-0.0704889	0.00280049	0.0732894
BRD-K76064317-001-07-3::2.5::HTS	tyrphostin-AG-1296	550	11	-0.0703259	-0.0173509	0.0529749
BRD-K49759007-001-11-9::2.5::HTS	4-hydroxy-phenazone	550	12	-0.0700022	-0.267261	-0.197259
BRD-K70358946-001-15-7::2.5::HTS	aripiprazole	550	12	-0.0699884	-0.163012	-0.0930238
BRD-K88625236-001-04-2::2.5::HTS	nonoxynol-9	549	11	-0.0698555	-0.698271	-0.628415
BRD-A04203391-001-08-3::2.5::HTS	piricapiron	553	11	-0.0698142	-0.0495601	0.0202541
BRD-K43797669-001-30-4::2.5::HTS	genistein	553	11	-0.0695854	0.185847	0.255432
BRD-K26833429-001-02-8::2.5::HTS	costunolide	547	9	-0.0693981	0.137925	0.207323
BRD-K33396764-001-08-7::0.25::HTS	alpha-linolenic-acid	550	9	-0.0693918	0.0485998	0.117992
BRD-K73381542-003-23-4::2.5::HTS	phenylephrine	553	11	-0.0692016	-0.012185	0.0570166
BRD-K93188295-300-02-2::2.5::HTS	ARC-239	550	11	-0.0691194	-0.135645	-0.0665251
BRD-K53532120-003-09-5::2.5::HTS	U-50488-(-)	547	9	-0.0690643	0.0316991	0.100763
BRD-K55567017-001-12-3::2.5::HTS	formononetin	547	9	-0.0689061	0.201247	0.270154
BRD-A33894669-065-01-9::2.312630829::MTS004	hexoprenaline	535	5	-0.0686408	-0.127674	-0.0590331
BRD-K17979676-001-01-2::2.5::HTS	eprobemide	531	10	-0.0685505	-0.0648211	0.00372937
BRD-K90524085-001-07-8::2.5::HTS	MY-5445	549	11	-0.0684412	0.0172988	0.0857399
BRD-K22097830-001-01-9::2.5::HTS	OCO-1112	547	9	-0.068268	-0.187715	-0.119447
BRD-K28217197-001-01-4::2.5::HTS	ganaxolone	553	11	-0.0679695	-0.726423	-0.658454
BRD-A28318179-003-08-5::2.5::HTS	aminomethyltransferase	549	11	-0.0679099	0.00364282	0.0715527
BRD-K68264559-045-02-4::2.5::HTS	brimonidine	547	9	-0.0678802	0.138344	0.206224
BRD-K97883416-001-01-4::2.5::HTS	BMS-626529	518	10	-0.0678786	-0.064334	0.00354462
BRD-K03243820-001-25-3::2.5::HTS	trifluridine	540	8	-0.0678251	-0.412764	-0.344939
BRD-K61036791-001-01-6::2.5::HTS	rucinol	550	12	-0.0678037	-0.105237	-0.0374338
BRD-K97963946-001-01-3::2.5::HTS	EMD-1214063	553	11	-0.0677071	0.0470396	0.114747
BRD-K45152786-001-08-4::2.5::HTS	merbarone	540	8	-0.0673777	0.0743365	0.141714
BRD-K36859431-300-02-3::2.5::HTS	sapropterin	550	11	-0.0672267	-0.351143	-0.283917
BRD-A14395271-074-17-8::2.5::HTS	mesoridazine	549	11	-0.0671352	-0.0712786	-0.00414339
BRD-K49840922-001-05-1::2.5::HTS	etofylline-clofibrate	547	7	-0.0671329	0.0605333	0.127666
BRD-K71289571-001-11-4::2.5::HTS	zafirlukast	550	12	-0.0668266	-0.00749037	0.0593362
BRD-A48015106-004-08-9::2.5::HTS	8-hydroxy-DPAT	553	11	-0.066819	-0.302106	-0.235287
BRD-K80608265-001-01-6::2.5::HTS	erteberel	511	9	-0.0668101	-0.143914	-0.0771044
BRD-K69812556-305-02-0::2.5::HTS	WAY-100635	549	11	-0.0667412	-0.23014	-0.163399
BRD-K41024817-325-01-0::2.5::HTS	4-phenolsulfonic-acid	540	8	-0.066635	-0.305911	-0.239276
BRD-K40002998-001-01-5::2.5::MTS004	org-26576	536	5	-0.0665305	-0.0310745	0.035456
BRD-K30649484-003-13-7::2.5::HTS	mafenide	550	9	-0.0663676	0.107112	0.17348
BRD-K40654626-236-01-5::2.5::HTS	ditiocarb-sodium-trihydrate	521	9	-0.0663371	-0.357464	-0.291127
BRD-K23647661-001-02-2::2.5::HTS	volinanserin	547	9	-0.0663267	0.00544223	0.0717689
BRD-K73237276-001-01-0::2.5::HTS	tacalcitol	550	12	-0.0662929	-0.15371	-0.0874175
BRD-K18772613-303-02-4::2.5::HTS	benzoquinonium-dibromide	549	11	-0.0662827	-0.0788713	-0.0125887
BRD-K82122102-323-01-1::2.5::HTS	amfenac	540	8	-0.0661626	-0.640776	-0.574613
BRD-A90547603-001-02-5::2.5::HTS	eptifibatide	550	11	-0.0661487	-0.105148	-0.0389991
BRD-K25204779-001-01-1::2.5::HTS	pritelivir	550	11	-0.0661032	-0.179608	-0.113505
BRD-K52756523-001-24-7::2.5::HTS	dirithromycin	549	11	-0.0660995	-0.0842318	-0.0181324
BRD-K13238618-001-05-9::2.5::HTS	carsalam	549	11	-0.0660948	-0.294596	-0.228501
BRD-A94543220-001-24-7::2.5::HTS	bifonazole	553	11	-0.0660086	0.0345313	0.10054
BRD-K32021043-001-14-3::2.5::HTS	sulfachlorpyridazine	549	11	-0.0658343	0.131273	0.197107
BRD-K57631554-003-06-2::2.5::HTS	5-aminolevulinic-acid	553	11	-0.0657779	-0.0661694	-0.000391469
BRD-A28958257-001-01-2::2.5::HTS	centpropazine	553	11	-0.0657351	-0.0868995	-0.0211644
BRD-K90574421-001-03-5::2.5::HTS	ipsapirone	547	9	-0.0657274	-0.119342	-0.0536149
BRD-K89997465-003-43-0::2.5::HTS	chlorpromazine	550	11	-0.0657057	0.0525684	0.118274
BRD-K43806473-066-02-1::2.5::HTS	camostat-mesilate	550	9	-0.0657053	-0.238477	-0.172771
BRD-K51087630-001-01-6::2.5::HTS	tirasemtiv	531	10	-0.0657007	-0.346103	-0.280402
BRD-K25154476-001-01-4::2.5::MTS004	cinflumide	536	5	-0.0655663	0.0948511	0.160417
BRD-K59524082-001-01-3::2.5::HTS	maribavir	550	12	-0.0654271	-0.0551403	0.0102867
BRD-K95053546-001-03-5::2.5::HTS	tempol	521	9	-0.065226	-0.201786	-0.13656
BRD-K76634210-001-12-1::2.5::MTS004	idoxuridine	535	5	-0.0651922	-0.177192	-0.111999
BRD-K95773607-004-03-8::2.5::HTS	darifenacin	553	11	-0.06511	-0.464578	-0.399468
BRD-K01824921-001-18-5::2.5::HTS	DPCPX	528	10	-0.0649844	-0.206305	-0.141321
BRD-K97309399-001-09-4::2.5::HTS	thiothixene	553	11	-0.0649417	-0.166255	-0.101313
BRD-A11776908-065-01-5::2.5::HTS	enilconazole	549	11	-0.0647819	-0.0346544	0.0301274
BRD-K34663752-001-09-1::2.5::HTS	6-chloromelatonin	549	11	-0.0647494	-0.20378	-0.13903
BRD-K04851519-001-06-8::2.5::HTS	aloe-emodin	550	12	-0.0646806	-0.221556	-0.156875
BRD-A69815203-001-07-6::2.5::HTS	cyclosporin-a	506	10	-0.0646459	-0.0278744	0.0367715
BRD-K40787673-001-02-1::2.5::HTS	lacitol	545	7	-0.0645867	-0.00510287	0.0594839
BRD-K35079116-001-03-3::2.5::HTS	asiatic-acid	550	12	-0.0644606	-0.176455	-0.111994
BRD-K09126848-003-01-9::2.5::HTS	nepicastat	547	9	-0.0642745	-0.127389	-0.0631149
BRD-K79803033-300-01-3::2.5::MTS004	pozanicline	536	5	-0.0639571	-0.00475497	0.0592021
BRD-K78692225-001-24-5::2.5::HTS	leflunomide	539	7	-0.0639482	0.129488	0.193436
BRD-A32269193-001-01-5::2.5::HTS	VGX-1027	550	12	-0.0638475	-0.138827	-0.0749795
BRD-K51575138-001-13-2::2.5::HTS	TPCA-1	553	11	-0.0637689	0.125056	0.188825
BRD-K95837862-300-01-7::2.5::HTS	JDTic	550	11	-0.0637584	-0.0982923	-0.0345339
BRD-K89274813-001-02-3::2.5::HTS	DMP-543	550	11	-0.0637318	0.0771231	0.140855
BRD-K50122911-001-01-2::2.5::MTS004	boronophenylalanine	536	5	-0.0637026	-0.000334059	0.0633686
BRD-K77597856-003-02-5::2.5::HTS	detomidine	547	9	-0.0636961	0.00401552	0.0677117
BRD-K54095730-001-03-1::2.5::HTS	CMPD-1	548	11	-0.0636835	-1.08573	-1.02204
BRD-A18611368-001-01-5::2.5::HTS	tazobactam	550	9	-0.0635534	0.19834	0.261893
BRD-K53809807-304-02-4::2.7277447::MTS004	fosphenytoin	536	5	-0.0635025	-0.0747365	-0.011234
BRD-A69636825-003-04-7::2.5::HTS	diltiazem	550	12	-0.0634116	-0.0601273	0.00328432
BRD-K95901403-001-04-5::2.5::HTS	XL-147	550	12	-0.0632682	-0.058714	0.00455411
BRD-K11742128-003-23-4::2.5::HTS	triprolidine	550	9	-0.0631448	0.0830776	0.146222
BRD-K43305603-004-02-8::2.5::HTS	rocuronium	552	9	-0.0630251	0.0317499	0.094775
BRD-K86930074-001-05-0::2.5::HTS	cediranib	540	8	-0.0630036	-0.164512	-0.101509
BRD-A08316590-001-01-3::2.5::MTS004	broxaterol	536	5	-0.0629629	-0.119309	-0.0563458
BRD-K47936004-003-11-4::2.5::HTS	piribedil	540	8	-0.0626594	-0.0352429	0.0274165
BRD-K22520627-001-01-7::2.5::HTS	DVD-111	547	9	-0.06234	-0.175571	-0.113231
BRD-K50325075-001-02-1::2.5::HTS	UCL-2077	549	11	-0.0623174	-0.0224917	0.0398257
BRD-K61988078-001-01-2::2.5::HTS	moxidectin	548	11	-0.0622817	0.0515545	0.113836
BRD-A55464252-001-01-2::2.5::HTS	3-(4-methylbenzylidene)camphor	538	8	-0.0622599	-0.148414	-0.0861545
BRD-K26305185-001-02-1::2.5::HTS	K-Ras(G12C)-inhibitor-6	521	9	-0.0621378	0.0190954	0.0812332
BRD-K48061146-066-01-7::2.5::HTS	benztropine-mesylate	540	8	-0.0620943	-0.079565	-0.0174707
BRD-K20463415-300-01-4::2.499966791::MTS004	LY2606368	536	5	-0.0617407	-1.3755	-1.31376
BRD-K21077415-001-01-5::2.656085278::MTS004	AMG-319	536	5	-0.0615929	-0.128617	-0.0670244
BRD-K18878288-001-06-4::2.457947881::MTS004	schisandrol-b	536	5	-0.0615703	-0.0435477	0.0180226
BRD-K59390331-045-01-5::2.5::HTS	tarafenacin	553	11	-0.0615511	-0.154123	-0.092572
BRD-A46066006-004-22-6::2.5::HTS	clidinium	550	9	-0.0615284	0.134754	0.196282
BRD-A33692381-001-01-9::2.5::HTS	zidovudine	547	9	-0.0613693	0.140217	0.201586
BRD-K14653796-001-01-1::2.5::HTS	tasquinimod	531	10	-0.0611826	-0.0590616	0.00212101
BRD-A81370665-001-03-6::2.5::HTS	BI-D1870	553	11	-0.0610113	-0.191217	-0.130206
BRD-K64785675-001-04-0::2.5::HTS	TG100-115	553	11	-0.0609631	-0.14979	-0.0888265
BRD-A21446384-001-01-1::2.5::MTS004	xibenolol	536	5	-0.0607055	-0.101507	-0.0408014
BRD-K18574842-323-10-8::2.51::HTS	nafcillin	521	9	-0.0606549	0.082689	0.143344
BRD-K35601925-001-01-9::2.5::HTS	CS-917	547	9	-0.060576	-0.42023	-0.359654
BRD-K70504253-001-01-3::2.500017504::MTS004	fruquintinib	536	5	-0.0605659	-0.0347763	0.0257897
BRD-K13888115-003-02-2::2.5::HTS	LY2365109	547	9	-0.060309	0.0334532	0.0937622
BRD-K11373525-003-02-1::2.5::HTS	ZD-7155	548	11	-0.060259	-9.39958e-05	0.060165
BRD-K51474575-001-10-4::2.5::HTS	taurine	547	9	-0.0600311	0.163089	0.22312
BRD-K74057757-001-01-9::2.5::HTS	indibulin	553	11	-0.0599534	-1.64128	-1.58133
BRD-A53952395-003-25-1::2.5::HTS	prilocaine	548	11	-0.0598645	0.0988852	0.15875
BRD-K14870255-001-02-3::2.5::HTS	R-428	553	11	-0.0598553	-0.255561	-0.195705
BRD-K11399644-003-11-3::2.5::HTS	phenformin	530	10	-0.0598407	-0.210134	-0.150293
BRD-K10843433-001-23-5::2.58::HTS	phenylbutazone	519	9	-0.0595341	0.137167	0.196701
BRD-K02314383-001-01-3::2.5::HTS	epitiostanol	546	8	-0.0591513	-0.346545	-0.287394
BRD-K43639297-001-01-9::2.500038533::MTS004	hemoglobin-modulators-1	535	5	-0.0590685	-0.0463226	0.0127458
BRD-A51831848-001-01-7::2.5::HTS	enflurane	519	9	-0.0590104	0.0941186	0.153129
BRD-K70821460-300-02-4::2.5::HTS	4-methylhistamine	547	9	-0.0588324	-0.537626	-0.478793
BRD-K70592963-001-31-6::2.5::MTS004	phenindione	536	5	-0.0586317	-0.0903414	-0.0317097
BRD-K28690501-001-02-1::2.5::HTS	diosgenin	547	9	-0.0585092	0.0712115	0.129721
BRD-K48578705-001-16-8::2.5::HTS	methyldopa	539	8	-0.0584855	-0.101894	-0.0434086
BRD-K44993696-001-12-3::2.5::HTS	atenolol-(-)	553	11	-0.0584316	-0.0891173	-0.0306857
BRD-K54520417-001-01-2::2.5::HTS	LXR-623	553	11	-0.0583729	-0.0253632	0.0330097
BRD-K36461289-001-05-8::2.5::HTS	picrotoxinin	547	9	-0.058359	0.158692	0.217051
BRD-K79612754-001-21-7::2.5::HTS	inosine	553	11	-0.0583383	-0.388475	-0.330137
BRD-K37720887-001-07-8::2.5::HTS	SB-525334	548	11	-0.0582754	-0.743285	-0.68501
BRD-A78322124-003-14-0::2.5::HTS	dobutamine	546	9	-0.0581376	0.0833138	0.141451
BRD-K46863940-001-06-2::2.5::HTS	dibenzothiophene	521	9	-0.0577507	-0.150825	-0.093074
BRD-K49055432-001-04-2::2.5::HTS	A66	549	11	-0.0576462	-0.0171135	0.0405326
BRD-K89208535-051-01-5::2.5::HTS	indacaterol	550	11	-0.0576346	-0.0364067	0.0212279
BRD-K33379087-001-07-5::2.5::HTS	tivantinib	547	7	-0.0573689	-1.81601	-1.75864
BRD-K45924332-001-16-8::2.5::HTS	amrinone	540	8	-0.0573599	0.0728276	0.130187
BRD-K88553858-001-02-7::2.5::HTS	benurestat	550	9	-0.0572895	0.174228	0.231517
BRD-K60284353-001-01-3::2.5::MTS004	titanocene-dichloride	536	5	-0.0572386	-0.114698	-0.0574593
BRD-K65544384-001-15-8::2.5::HTS	4-aminohippuric-acid	548	11	-0.0571804	0.248058	0.305239
BRD-K58529924-001-01-5::2.648577938::MTS004	ONC201	536	5	-0.0570586	-0.350181	-0.293122
BRD-A94993966-001-04-4::2.5::HTS	vildagliptin	553	11	-0.0570538	-0.274484	-0.217431
BRD-K95110148-003-01-5::2.5::HTS	beta-funaltrexamine	550	11	-0.056908	-0.149042	-0.0921341
BRD-K93645900-001-11-3::2.5::HTS	tadalafil	553	11	-0.0567967	-0.151888	-0.0950914
BRD-K49880111-236-09-2::2.5::HTS	cephapirin	550	9	-0.05659	0.0931602	0.14975
BRD-K84748119-050-01-1::2.5::HTS	vicriviroc	540	8	-0.0565122	0.166597	0.223109
BRD-K17443395-065-02-2::2.5::HTS	abacavir	550	12	-0.0564945	-0.222185	-0.165691
BRD-K21672174-001-03-0::2.5::HTS	Ro-28-1675	550	11	-0.0563672	-0.0280333	0.0283339
BRD-K13619941-213-01-8::2.5::HTS	aceglutamide	540	8	-0.0563514	-0.300357	-0.244006
BRD-K37708699-001-01-4::2.530276706::MTS004	exisulind	535	5	-0.0562349	0.0974551	0.15369
BRD-K99121711-003-19-7::2.5::HTS	cinchocaine	553	11	-0.0562028	0.0806487	0.136851
BRD-K58497451-237-10-7::2.5::HTS	potassium-p-aminobenzoate	550	9	-0.0561503	0.11399	0.170141
BRD-A15530910-001-02-1::2.5::HTS	SDZ-21009	550	12	-0.0560102	-0.0763767	-0.0203664
BRD-K11124378-001-04-6::2.5::HTS	ceftibuten	549	11	-0.0559283	0.0746852	0.130614
BRD-K01950558-001-14-7::2.5::HTS	succinylsulfathiazole	549	11	-0.0555009	0.0616689	0.11717
BRD-K24452555-001-01-7::2.599377769::MTS004	methylprednisolone-aceponate	536	5	-0.0552635	-0.0305759	0.0246876
BRD-K86727142-001-12-4::2.5::HTS	embelin	546	11	-0.0551291	-0.0817178	-0.0265887
BRD-A74391928-051-02-1::2.64::HTS	ibutilide	521	9	-0.0549419	-0.00451327	0.0504286
BRD-A51714012-003-13-6::2.5::HTS	venlafaxine	531	10	-0.0545928	-0.0232934	0.0312994
BRD-A58564983-001-04-6::2.5::HTS	selamectin	553	11	-0.0545346	-0.0050456	0.049489
BRD-K68770713-001-01-8::2.5::HTS	azosemide	544	7	-0.0544252	-0.155639	-0.101213
BRD-A92177080-001-02-1::2.5::MTS004	betamethasone-acetate	536	5	-0.0543975	0.00565681	0.0600543
BRD-A89082344-001-08-7::2.500026693::MTS004	perifosine	535	5	-0.0541119	-0.10616	-0.0520481
BRD-K11452913-001-01-9::2.5000112::MTS004	evatanepag	536	5	-0.0540896	0.0672908	0.12138
BRD-A81233518-004-16-1::2.5::HTS	glycopyrrolate	550	12	-0.0539443	-0.0220332	0.0319112
BRD-K65991129-001-02-9::2.5::HTS	SB-705498	540	8	-0.0539309	-0.0606977	-0.00676679
BRD-K96319534-003-03-9::2.5::HTS	phentermine	553	11	-0.053923	0.12292	0.176843
BRD-K95292280-001-01-3::2.5::HTS	SB-657510	547	9	-0.0538035	-0.00932643	0.0444771
BRD-K69216798-001-01-9::2.5::HTS	iodoantipyrine	540	8	-0.0537476	-0.0587707	-0.00502311
BRD-K26323068-001-01-8::2.5::MTS004	leuprolide	536	5	-0.0537412	-0.0538167	-7.55101e-05
BRD-K01294196-001-01-5::2.5::HTS	sucrose-octaacetate	540	8	-0.0536004	0.062811	0.116411
BRD-K07237224-001-19-6::2.5::HTS	moclobemide	548	11	-0.0535081	0.374167	0.427675
BRD-K60036103-003-01-6::2.5::HTS	L-NIL	548	11	-0.0533982	-0.000185235	0.053213
BRD-K05528470-305-02-2::2.5::HTS	L-745870	550	11	-0.0533735	0.0368936	0.0902671
BRD-K09338665-001-07-1::2.5::HTS	1-octanol	521	9	-0.0531925	-0.0396646	0.0135279
BRD-K74195153-050-12-1::2.5::HTS	irsogladine	547	7	-0.0531549	0.0110141	0.064169
BRD-A53134341-001-03-2::2.5::HTS	Ro-106-9920	526	10	-0.0531226	-0.398684	-0.345561
BRD-K92073408-001-15-7::2.5::MTS004	norethindrone	535	5	-0.0528956	-0.147861	-0.094965
BRD-K60567437-001-10-2::2.5::HTS	dimpylate	540	8	-0.0528472	0.0740458	0.126893
BRD-K17743697-066-03-6::2.5::HTS	KB-R7943	547	7	-0.0527633	-0.368078	-0.315315
BRD-K28863208-001-02-0::2.5::HTS	PNU-282987	547	9	-0.052755	0.0648158	0.117571
BRD-K58262659-001-09-7::2.5::HTS	doxifluridine	531	10	-0.0526454	-0.490914	-0.438269
BRD-A65440446-001-04-1::2.5::HTS	cimaterol	547	9	-0.0526007	-0.00578997	0.0468107
BRD-K58046914-001-03-8::2.5::HTS	HA-966-(R)-(+)	553	11	-0.0525055	-0.245937	-0.193431
BRD-K47278471-003-26-3::2.5::HTS	diphenhydramine	550	9	-0.0524771	0.26201	0.314487
BRD-K94176593-001-09-4::2.5::HTS	TWS-119	547	9	-0.052359	-0.296886	-0.244527
BRD-A09735281-001-02-5::2.5::HTS	boceprevir	550	12	-0.0523485	-0.162665	-0.110316
BRD-K20075662-300-04-0::2.5::HTS	betazole	550	12	-0.052326	-0.255223	-0.202897
BRD-K41170226-001-13-8::2.5::HTS	deoxycholic-acid	550	12	-0.0522317	-0.144497	-0.0922651
BRD-K63123526-001-01-2::2.5::HTS	S-methylcysteine	546	10	-0.0519615	-0.0640158	-0.0120543
BRD-K56735750-001-06-8::2.5::HTS	carbadox	548	11	-0.0518562	-0.327593	-0.275737
BRD-K55160477-001-04-7::2.5::HTS	benzo[d]thiazole-2(3h)-thione	540	8	-0.0517467	0.135409	0.187156
BRD-K52960356-001-15-5::2.499955314::MTS004	acetohexamide	536	5	-0.0517089	-0.0103653	0.0413436
BRD-K90239174-001-01-8::2.5::HTS	AMG-487	550	9	-0.051649	0.124326	0.175975
BRD-K74717603-001-02-2::2.5::HTS	etravirine	553	11	-0.0513621	0.252076	0.303438
BRD-M17926088-001-01-3::2.5::HTS	FPA-124	521	9	-0.0513103	-0.281864	-0.230553
BRD-K59391348-001-01-7::2.5::MTS004	lixivaptan	536	5	-0.0512394	-0.117587	-0.066348
BRD-K92041145-001-09-5::2.5::HTS	O6-Benzylguanine	550	11	-0.0511866	-0.0413999	0.00978667
BRD-K11631773-001-10-8::2.58::HTS	sesamin	521	9	-0.0510699	-0.0914591	-0.0403892
BRD-K76841105-001-04-7::2.5::HTS	tazarotene	547	7	-0.050896	-0.0554193	-0.00452338
BRD-A17655518-001-24-4::2.5::HTS	ibuprofen	550	12	-0.0507882	-0.230866	-0.180078
BRD-K66404838-310-01-1::2.5::HTS	nalbuphine	553	11	-0.0506848	-0.255062	-0.204377
BRD-K69122748-001-10-1::2.5::HTS	diacerein	547	9	-0.050535	-0.213774	-0.163239
BRD-K92581468-001-01-6::2.389082227::MTS004	ocinaplon	536	5	-0.0504262	-0.0632781	-0.0128519
BRD-A30774155-001-01-2::2.499990706::MTS004	efinaconazole	535	5	-0.0503509	0.0880216	0.138372
BRD-A09722536-002-18-0::2.5::HTS	cyclophosphamide	550	9	-0.0503353	0.286568	0.336903
BRD-K86171477-001-01-3::2.5::MTS004	eltoprazine	536	5	-0.0503165	-0.178305	-0.127988
BRD-K52751261-001-06-1::2.5::HTS	TAK-715	548	11	-0.0502967	-0.439841	-0.389544
BRD-A81615860-003-01-7::2.5::HTS	fenclonine-(+/-)	550	11	-0.0502313	-0.0501111	0.000120175
BRD-K15327298-001-05-5::2.444207768::MTS004	fmoc-l-leucine	532	5	-0.0502066	-0.0776299	-0.0274234
BRD-K70778732-003-26-7::2.5::HTS	trazodone	550	12	-0.0501671	-0.119347	-0.0691798
BRD-K79404599-001-09-3::2.5::HTS	enzastaurin	553	11	-0.0499608	-0.19863	-0.148669
BRD-K65417056-003-10-1::2.5::HTS	meprylcaine	548	11	-0.0498613	0.224627	0.274489
BRD-K75956464-237-01-5::2.5::HTS	VCH-916	550	11	-0.0498234	0.200244	0.250068
BRD-K20001883-001-02-7::2.5::HTS	apabetalone	547	9	-0.0497869	0.232453	0.28224
BRD-K49545903-003-01-4::2.5::HTS	4,4-pentamethylenepiperidine	547	9	-0.0497339	-0.0407878	0.00894607
BRD-K92301463-001-05-5::0.25::HTS	16,16-dimethylprostaglandin-e2	552	11	-0.0495404	-0.00208852	0.0474519
BRD-K45114938-236-01-8::2.35::HTS	mezlocillin	518	9	-0.0495251	-0.115359	-0.0658339
BRD-K94830329-001-03-0::2.5::HTS	ataluren	550	12	-0.0494975	0.0602264	0.109724
BRD-K18849474-001-04-4::2.61::HTS	dalcetrapib	521	9	-0.04943	0.0292934	0.0787234
BRD-A24297246-001-03-9::2.5::HTS	troleandomycin	549	11	-0.0494249	-0.077481	-0.0280561
BRD-K60150510-001-15-6::2.5::HTS	N6-cyclopentyladenosine	547	9	-0.0493612	0.0252675	0.0746287
BRD-K06762493-001-08-1::2.5::HTS	isbufylline	548	11	-0.0493164	0.310474	0.35979
BRD-K28453807-003-11-2::2.5::HTS	nitrocaramiphen	502	9	-0.0492586	0.0731063	0.122365
BRD-A03359064-001-02-3::2.5::HTS	ICI-89406	547	9	-0.0488984	0.189857	0.238756
BRD-K71603915-003-01-8::2.5::HTS	EVP-6124	550	12	-0.0487014	0.0583596	0.107061
BRD-A55393291-001-09-9::2.5::HTS	testosterone	550	12	-0.0484796	-0.176523	-0.128043
BRD-K90647725-001-06-5::2.5::HTS	oleanolic-acid	547	9	-0.0484516	0.0579862	0.106438
BRD-A49622760-001-01-9::2.5::HTS	faropenem	540	8	-0.048378	-0.0468928	0.00148524
BRD-A99888680-001-04-6::2.5::HTS	paliperidone	549	11	-0.0483131	-0.399681	-0.351368
BRD-A96485169-001-14-3::2.5::HTS	EBPC	553	11	-0.0481414	0.0987946	0.146936
BRD-K04956647-003-02-5::2.5::HTS	nebivolol	548	11	-0.0481409	0.169182	0.217323
BRD-A63780829-001-11-4::2.5::HTS	hyperin	550	12	-0.0480756	0.234206	0.282282
BRD-K36381762-300-02-7::2.5::HTS	nor-Binaltorphimine-dihydrochloride	553	11	-0.0480397	-0.17555	-0.12751
BRD-K57169635-001-04-5::2.5::HTS	dacomitinib	553	11	-0.0479306	-0.187084	-0.139153
BRD-K72259270-003-25-6::2.444857586::MTS004	dyclonine	536	5	-0.0479209	-0.107373	-0.0594525
BRD-K92758126-001-18-8::1.44::HTS	MD-920	550	12	-0.0478728	-0.100668	-0.0527952
BRD-K39974922-001-04-3::2.5::HTS	lenvatinib	540	8	-0.047798	0.0796	0.127398
BRD-K02292852-001-02-1::2.5::HTS	cefoperazone	547	9	-0.0477955	-0.108691	-0.0608952
BRD-K20372197-001-03-1::2.5::HTS	droxidopa	521	9	-0.0476112	-0.107982	-0.0603705
BRD-K24943235-001-01-3::2.5::HTS	grazoprevir	553	11	-0.0475976	-0.122824	-0.0752266
BRD-A78965079-036-01-8::2.640168331::MTS004	tafenoquine	536	5	-0.0475545	-0.133003	-0.0854489
BRD-K98963219-001-01-2::2.5::HTS	ezatiostat	547	9	-0.0474973	0.157036	0.204533
BRD-K19672466-001-02-3::2.5::HTS	ethimizol	553	11	-0.0473252	-0.0138581	0.0334671
BRD-K59436580-001-01-7::2.5::HTS	tedizolid	553	11	-0.0473172	-0.257605	-0.210288
BRD-K08586861-001-01-1::2.5::HTS	ramatroban	530	10	-0.0471029	-0.233859	-0.186756
BRD-K92428153-001-04-4::2.5::HTS	mycophenolate-mofetil	550	12	-0.0470881	-1.00465	-0.957559
BRD-K99149715-001-01-6::2.5::HTS	plurisin-#1	550	11	-0.0467618	-0.0440253	0.00273651
BRD-K05900209-001-03-4::2.47::HTS	dexlansoprazole	521	9	-0.0465711	-0.160339	-0.113768
BRD-K47679368-236-01-7::2.5::HTS	bromfenac	540	8	-0.0464561	0.159779	0.206235
BRD-K10706131-046-03-6::2.5::HTS	rivastigmine	547	9	-0.0463568	0.0175423	0.0638992
BRD-K46317332-003-17-8::2.5::HTS	proadifen	549	11	-0.046116	0.108935	0.155051
BRD-K88405679-003-03-1::2.5::HTS	thonzylamine	548	11	-0.0459802	0.206937	0.252917
BRD-K04804440-001-09-5::2.5::HTS	ciprofloxacin	548	11	-0.0459219	0.13858	0.184502
BRD-K19309090-300-05-5::2.5::HTS	SR-95639A	550	12	-0.0458923	-0.0401164	0.00577597
BRD-K99451608-001-07-3::2.5::HTS	lopinavir	550	11	-0.0458025	0.149682	0.195485
BRD-K06902185-003-01-7::2.5::HTS	minoxidil	548	11	-0.0457733	0.271941	0.317714
BRD-K18036262-001-02-8::2.5::HTS	L-168049	547	9	-0.0457587	0.170665	0.216424
BRD-A48420483-001-02-3::2.5::MTS004	bupranolol	536	5	-0.0457078	-0.0367339	0.0089739
BRD-K87573013-001-01-0::2.5::MTS004	CL-225385	536	5	-0.0456163	0.0151754	0.0607918
BRD-A99939097-001-24-2::2.5::HTS	carisoprodol	550	11	-0.0455536	0.10242	0.147973
BRD-K43187796-001-02-3::2.5::HTS	3-indolebutyric-acid	553	11	-0.0454519	-0.13683	-0.0913785
BRD-K82234479-001-09-4::2.5::HTS	tramiprosate	529	10	-0.0453426	-0.12817	-0.0828277
BRD-K17561142-003-32-5::2.5::HTS	amiodarone	550	12	-0.0452592	-0.112758	-0.0674984
BRD-K88186167-001-04-8::2.5::HTS	GW-4064	553	11	-0.0449347	-0.114632	-0.0696977
BRD-K55966568-001-05-4::2.5::HTS	orantinib	550	12	-0.0447503	-0.228851	-0.184101
BRD-K53083666-001-01-0::2.5::HTS	1,5-dicaffeoylquinic-acid	531	10	-0.0447397	-0.343835	-0.299095
BRD-A59337442-051-05-3::2.5::HTS	xamoterol	550	11	-0.0445575	0.135181	0.179739
BRD-K18673820-001-15-5::2.5::HTS	folic-acid	550	12	-0.0445271	-0.0156001	0.028927
BRD-K69726595-001-01-2::2.5::HTS	mericitabine	550	12	-0.044365	-0.193839	-0.149474
BRD-K42948882-305-01-1::2.5::HTS	AMD11070	540	8	-0.0442382	-0.210708	-0.16647
BRD-A22032524-074-06-5::2.5::HTS	amlodipine	553	11	-0.0439929	0.049335	0.0933279
BRD-K57545991-050-23-1::2.5::HTS	enalapril	553	11	-0.0437299	0.062449	0.106179
BRD-K82164249-001-03-5::2.5::HTS	andarine	550	9	-0.0437186	0.229169	0.272888
BRD-K19412355-001-01-0::2.5::HTS	SB-242235	531	10	-0.0435465	-0.0817019	-0.0381554
BRD-K46435977-003-11-1::2.5::HTS	valaciclovir	547	9	-0.0434663	0.16082	0.204287
BRD-K59037100-001-14-7::2.5::HTS	oxybenzone	553	11	-0.0434374	-0.175505	-0.132067
BRD-K06388517-001-01-2::2.5::MTS004	lofemizole	536	5	-0.0433969	0.0286199	0.0720167
BRD-K32311154-001-01-0::2.5::HTS	nifekalant	553	11	-0.0433699	0.0326083	0.0759782
BRD-K18323388-001-01-1::2.5::HTS	uridine-triacetate	547	9	-0.0433655	0.184509	0.227875
BRD-K88219015-001-10-8::2.5::HTS	asaraldehyde	540	8	-0.0433344	0.0300596	0.073394
BRD-K49659468-436-01-2::2.500002467::MTS004	TMC647055	536	5	-0.0431636	0.0119577	0.0551213
BRD-K59197931-001-04-5::2.5::HTS	naproxen	550	12	-0.0429833	-0.0843964	-0.0414132
BRD-K14571191-001-01-6::2.5::MTS004	zometapine	536	5	-0.0429628	-0.00449927	0.0384636
BRD-A70083328-001-24-3::2.5::HTS	secnidazole	531	10	-0.0429369	-0.0445209	-0.00158405
BRD-A99899486-004-01-9::2.293696319::MTS004	cimetropium	536	5	-0.0428981	0.0639903	0.106888
BRD-A20348246-001-15-8::2.5::HTS	chlormezanone	550	11	-0.0427702	0.0334743	0.0762445
BRD-A09094913-065-01-0::2.5::HTS	strychnine	550	9	-0.0427663	-0.429508	-0.386742
BRD-K70507123-001-09-7::2.5::HTS	doxofylline	550	12	-0.042743	0.0949562	0.137699
BRD-A91822151-001-05-0::2.5::HTS	picrotin	540	8	-0.042736	-0.160263	-0.117527
BRD-K89162000-001-06-4::2.5::HTS	tandutinib	550	11	-0.0425367	0.0403142	0.0828508
BRD-A67516570-001-02-8::2.5::HTS	lafutidine	548	11	-0.0423788	-0.895431	-0.853052
BRD-K33690734-001-01-5::2.5::HTS	5-BDBD	550	11	-0.0423201	0.107305	0.149625
BRD-A72483914-001-03-7::2.5::HTS	spiroxatrine	553	11	-0.0422548	-0.0599916	-0.0177368
BRD-K86307448-001-17-5::2.5::HTS	allopurinol	531	10	-0.0421749	-0.176454	-0.134279
BRD-K61868322-050-01-7::2.5::HTS	tenofovir-disoproxil	549	11	-0.0420377	-0.0771316	-0.0350939
BRD-K85046107-003-01-2::2.5::HTS	ramosetron	550	12	-0.0418072	0.0321563	0.0739635
BRD-A61633223-001-02-8::2.678394161::MTS004	ulifloxacin	535	5	-0.0417583	0.100211	0.14197
BRD-A18763547-300-05-5::2.5::HTS	BAX-channel-blocker	548	11	-0.0414698	0.105869	0.147339
BRD-K11153516-001-05-5::2.5::HTS	iniparib	529	10	-0.0412308	-0.30462	-0.263389
BRD-K71350836-001-02-4::2.5::HTS	butalbital	547	9	-0.0411587	0.190349	0.231508
BRD-K76617868-003-11-9::2.5::HTS	fasudil	553	11	-0.0411575	0.163084	0.204241
BRD-A43930669-003-02-8::2.5::HTS	L-368899	549	11	-0.041132	0.109005	0.150137
BRD-K14618467-001-04-6::2.5::HTS	IKK-16	553	11	-0.0409572	-0.261243	-0.220286
BRD-K98054437-001-09-9::2.494413182::MTS004	epalrestat	536	5	-0.0408756	-0.0833309	-0.0424553
BRD-K34533029-001-08-5::2.5::HTS	tyrphostin-AG-494	547	9	-0.0407804	0.0891405	0.129921
BRD-K72728560-001-01-4::2.5::HTS	dimetridazole	549	11	-0.0405077	0.0316208	0.0721286
BRD-A51964809-003-12-6::2.5::HTS	halofantrine	553	11	-0.0404741	-0.654834	-0.61436
BRD-K97417064-001-02-4::2.5::HTS	acedapsone	549	11	-0.0403747	-0.192398	-0.152023
BRD-K65856711-001-04-4::2.5::HTS	rolipram-S(+)	547	7	-0.0402397	0.0165582	0.0567979
BRD-K16898998-001-01-6::2.5::HTS	bevirimat-dimeglumine	550	12	-0.0402196	-0.405049	-0.36483
BRD-K26801045-001-02-9::2.5::HTS	pipamperone	550	9	-0.0401797	0.134004	0.174184
BRD-K05674516-001-02-5::2.5::HTS	sofosbuvir	548	11	-0.0400139	0.0529665	0.0929804
BRD-K15426076-001-01-2::2.5::HTS	iguratimod	531	10	-0.0399501	-0.031992	0.0079581
BRD-K78941306-001-02-4::2.5::HTS	SB-742457	553	11	-0.0399366	0.267544	0.307481
BRD-K20290250-001-01-3::2.5::HTS	BIX-02188	548	11	-0.0398969	-0.27223	-0.232333
BRD-K67173685-001-06-9::2.39::HTS	4E1RCat	521	9	-0.039702	-0.0799255	-0.0402235
BRD-K40578143-001-02-6::2.5::HTS	GR-79236	547	8	-0.0396387	-0.13814	-0.0985014
BRD-K30421593-050-04-9::2.5::HTS	timolol	550	11	-0.0396054	-0.142542	-0.102936
BRD-K30652337-004-02-1::2.5::HTS	eletriptan	550	12	-0.0395507	-0.0768383	-0.0372876
BRD-A40777960-001-04-2::2.5::HTS	aminohydroxybutyric-acid	550	9	-0.0394627	0.210046	0.249509
BRD-K18131774-001-17-6::2.5::HTS	ethoxzolamide	547	9	-0.0392746	0.210462	0.249736
BRD-K19939891-001-05-4::2.5::HTS	TIC10	553	11	-0.0392428	-0.109476	-0.0702329
BRD-K19761926-001-03-6::2.45::HTS	eplerenone	531	10	-0.0392265	-0.228673	-0.189446
BRD-K43966364-237-04-8::2.5::HTS	penicillin-v-potassium	540	8	-0.0392053	-0.191791	-0.152586
BRD-K70490179-300-01-2::2.5::HTS	rimcazole	550	12	-0.0391478	-0.112015	-0.0728669
BRD-M98279124-300-01-1::2.5::HTS	cevimeline	550	9	-0.0390579	0.119957	0.159015
BRD-A92826379-001-01-5::2.5::HTS	lupanine	550	12	-0.0390247	-0.235109	-0.196084
BRD-K26531771-001-01-4::2.5::HTS	EPZ-5676	553	11	-0.0389032	0.0088515	0.0477547
BRD-K53061490-003-13-9::2.5::HTS	ozagrel	540	8	-0.038896	0.0428507	0.0817467
BRD-K79132813-001-09-0::2.5::HTS	pibenzimol	546	11	-0.038746	-0.392571	-0.353825
BRD-K62594868-082-08-6::2.5::HTS	GR125487	553	11	-0.0383716	-0.1335	-0.0951281
BRD-K65890018-236-01-1::2.5::HTS	SSR128129E	549	11	-0.0382634	0.12356	0.161823
BRD-K95921201-001-14-6::2.5::HTS	reserpine	550	12	-0.0382517	-0.211316	-0.173064
BRD-A75305484-001-01-3::2.5::HTS	anidulafungin	553	11	-0.0382314	-0.126489	-0.0882576
BRD-K95015809-001-02-8::5::HTS	2-cyanopyrimidine	531	10	-0.038209	-0.275046	-0.236837
BRD-K62696033-001-01-4::2.5::HTS	G-1	550	11	-0.0380599	-1.00966	-0.971598
BRD-K33809398-001-01-8::2.5::HTS	SCMC-Lys	521	9	-0.0379652	0.0702512	0.108216
BRD-K10177585-003-02-4::2.5::HTS	PSB-11	547	9	-0.0375961	0.25982	0.297417
BRD-K47887731-001-01-4::2.5::MTS004	nitenpyram	535	5	-0.0375779	-0.0172724	0.0203055
BRD-K37111771-300-02-6::2.5::HTS	trientine	547	9	-0.0375431	0.0895387	0.127082
BRD-K74339692-001-01-9::2.5::HTS	tamsulosin	547	7	-0.0375235	-0.137638	-0.100114
BRD-A72711497-236-03-8::2.5::HTS	lasalocid	550	12	-0.0375134	-0.340647	-0.303134
BRD-K88090157-050-10-8::2.5::HTS	pimethixene	549	11	-0.0374667	0.119722	0.157189
BRD-A16694057-001-06-8::2.5::HTS	BADGE	547	9	-0.0371316	0.0752191	0.112351
BRD-K49669041-001-08-4::2.5::HTS	BX-912	547	9	-0.0371052	-0.0258495	0.0112557
BRD-K82381502-003-23-1::2.5::HTS	acetylcholine	553	11	-0.0370448	0.152414	0.189459
BRD-K91825936-001-01-2::2.5::HTS	ZK811752	550	11	-0.0370447	0.0167769	0.0538216
BRD-K62737565-003-02-6::2.5::HTS	gabapentin	548	11	-0.0368481	0.26828	0.305128
BRD-K73027814-003-01-0::2.693425643::MTS004	oxyfedrine	535	5	-0.0367982	-0.0749187	-0.0381205
BRD-K12539416-001-01-4::2.5::HTS	sulbutiamine	531	10	-0.0367465	-0.0829899	-0.0462433
BRD-K19227686-001-18-6::2.5::HTS	phenolphthalein	531	10	-0.0366247	-0.302762	-0.266138
BRD-K42816473-001-01-0::2.38330586::MTS004	zilpaterol	535	5	-0.0365687	-0.0799245	-0.0433558
BRD-K67043667-001-26-4::2.5::HTS	altretamine	548	11	-0.0365469	0.36654	0.403087
BRD-K60240222-001-01-4::2.5::HTS	carglumic-acid	553	11	-0.0361314	-0.0275877	0.00854365
BRD-K61269089-001-05-5::2.5::HTS	daphnetin	540	8	-0.0361137	0.0344747	0.0705884
BRD-K61802864-001-08-8::2.5::HTS	chlorindione	549	11	-0.0360937	-0.0463243	-0.0102306
BRD-A21474126-001-01-6::2.5::MTS004	methoxyphenamine	536	5	-0.0360799	-0.206332	-0.170252
BRD-K35719256-001-02-6::2.5::HTS	rotundine	549	12	-0.0358782	-0.0589647	-0.0230865
BRD-A07600638-060-05-2::2.5::HTS	meclocycline-sulfosalicylate	531	10	-0.0358702	-0.215266	-0.179396
BRD-K78959463-001-13-2::2.5::HTS	FPL-64176	547	7	-0.0357273	-0.0907401	-0.0550128
BRD-M08274809-001-01-7::2.5::HTS	indium(iii)-isopropoxide	519	9	-0.0357114	-0.0879429	-0.0522314
BRD-K50660797-001-05-1::2.499989832::MTS004	epicatechin-gallate-(-)	536	5	-0.0355238	-0.0329241	0.00259971
BRD-K12742203-003-01-7::2.512196931::MTS004	moxaverine	535	5	-0.0354321	0.0371129	0.0725449
BRD-K15170068-001-03-2::2.89::HTS	swainsonine	531	10	-0.0354298	-0.25638	-0.22095
BRD-K49119234-003-02-6::2.5::HTS	TMPH	547	9	-0.0353588	0.239666	0.275025
BRD-K71266197-236-02-7::2.5::HTS	PSB-06126	549	11	-0.0353363	-0.413736	-0.378399
BRD-K90027355-001-13-3::2.44::HTS	spironolactone	521	9	-0.0352497	-0.44559	-0.410341
BRD-K77073709-435-01-2::2.5::MTS004	cefminox	536	5	-0.0350622	0.0485835	0.0836457
BRD-A72401848-001-02-2::2.551316459::MTS004	gadoteridol	536	5	-0.0349985	-0.10418	-0.0691813
BRD-K82244583-001-01-3::2.5::HTS	MEK162	531	10	-0.0349089	-0.271823	-0.236914
BRD-K97399794-001-15-3::2.5::HTS	quercetin	550	12	-0.0349075	-0.109742	-0.0748344
BRD-K96740444-001-02-1::2.5::HTS	itopride	550	12	-0.0348262	-0.132092	-0.0972661
BRD-K17849083-001-32-9::2.43::HTS	tranilast	531	10	-0.0348057	-0.100766	-0.0659606
BRD-K79905821-004-03-6::2.5::HTS	gabazine	547	7	-0.0347283	-0.61344	-0.578712
BRD-A39052811-048-11-0::2.5::HTS	mosapride	550	9	-0.0345425	0.272916	0.307458
BRD-A27887842-001-04-0::2.5::HTS	prednisolone	531	10	-0.034497	-0.240507	-0.20601
BRD-K55029398-001-01-6::2.499962393::MTS004	JNJ-40411813	535	5	-0.0342682	0.0081493	0.0424175
BRD-K25970317-001-01-6::2.50000335::MTS004	resibufogenin	535	5	-0.0341722	-0.88962	-0.855448
BRD-A43082555-001-01-1::2.5::HTS	loxoprofen	540	8	-0.0340872	-0.00350304	0.0305842
BRD-A74980173-001-11-9::2.5::HTS	gatifloxacin	550	12	-0.0340303	-0.0881415	-0.0541112
BRD-A92872453-001-01-8::2.5::HTS	N-acetylmannosamine	547	9	-0.0336734	-0.190036	-0.156363
BRD-K05446112-001-01-8::2.5::HTS	ledipasvir	548	11	-0.0334327	0.285872	0.319305
BRD-A17453586-003-02-3::2.5::HTS	MDL-72832	553	11	-0.0333234	-0.122954	-0.0896308
BRD-K41256143-001-12-7::2.5::HTS	dehydroepiandrosterone	540	8	-0.0332018	0.137038	0.17024
BRD-K05906022-001-05-1::2.5::HTS	limonin	547	8	-0.0331615	-0.177477	-0.144316
BRD-A51747092-003-03-0::2.5::HTS	moprolol	548	11	-0.0331266	0.109123	0.14225
BRD-K36864847-303-02-5::2.5::HTS	BD-1047	550	11	-0.0322597	0.00388011	0.0361398
BRD-K78720403-001-01-6::2.5::HTS	SB-328437	550	11	-0.0322467	0.105543	0.13779
BRD-K29359156-001-30-1::2.5::HTS	ebselen	553	11	-0.0322207	-0.171519	-0.139298
BRD-A30590053-003-02-9::2.5::HTS	MR-16728	553	11	-0.0321007	0.0957743	0.127875
BRD-K41869275-001-02-8::2.5::HTS	2-phenylmelatonin	553	11	-0.0320723	0.0175409	0.0496133
BRD-K10575656-034-01-0::2.5::HTS	MRS3777	547	9	-0.032021	0.0904633	0.122484
BRD-K54416256-001-19-9::2.5::HTS	methimazole	548	11	-0.0318864	-0.0649882	-0.0331018
BRD-K17513304-001-01-9::2.5::HTS	firategrast	550	12	-0.031747	0.147693	0.17944
BRD-K00091711-001-01-2::2.5::HTS	RWJ-21757	547	7	-0.0314255	-0.0551034	-0.0236779
BRD-K41160163-001-06-8::2.5::HTS	fenobam	550	12	-0.0314247	-0.135152	-0.103727
BRD-K70327167-348-13-4::2.5::HTS	suramin	549	11	-0.0314216	0.0626968	0.0941184
BRD-K02404261-001-16-7::2.5::HTS	caffeine	548	11	-0.0310859	-0.0617631	-0.0306772
BRD-K06328344-015-01-7::2.500004254::MTS004	bremelanotide	535	5	-0.0310848	-0.0876139	-0.0565291
BRD-K83359602-001-02-3::2.5::HTS	barbital	549	11	-0.0309361	-0.0204581	0.010478
BRD-K93045741-001-01-0::2.5::HTS	tozadenant	550	11	-0.0309359	-0.124766	-0.0938304
BRD-A53576514-048-14-3::2.5::HTS	orphenadrine	548	11	-0.0308597	-0.208288	-0.177428
BRD-K92213669-001-01-3::2.5::HTS	lomitapide	505	10	-0.030615	0.128999	0.159614
BRD-K82903013-001-01-4::2.5::HTS	3,3'-dichlorobenzaldazine	547	9	-0.0303654	-0.0542054	-0.0238401
BRD-K25359048-001-02-6::2.5::HTS	WZ811	553	11	-0.0301621	-0.178434	-0.148272
BRD-K06455935-001-01-3::2.499992329::MTS004	daprodustat	535	5	-0.0301241	0.0928845	0.123009
BRD-K86410485-046-01-0::2.499987354::MTS004	eliglustat	535	5	-0.0300846	0.0339123	0.0639969
BRD-K48168960-001-19-2::2.5::HTS	propylthiouracil	553	11	-0.0299003	-0.0897208	-0.0598205
BRD-K46384212-001-02-9::2.5::HTS	o-3M3FBS	547	8	-0.0297019	-0.164891	-0.135189
BRD-K50133271-001-18-7::2.5::HTS	tolfenamic-acid	540	8	-0.0294526	0.16801	0.197462
BRD-A09828896-004-11-0::2.5::HTS	SKF-81297	550	12	-0.0293573	-0.216246	-0.186889
BRD-K09635314-001-03-4::2.5::HTS	m-3M3FBS	545	9	-0.0293391	0.0814672	0.110806
BRD-K90948141-001-01-4::2.5::HTS	indiplon	493	6	-0.0292431	0.0806917	0.109935
BRD-U48018661-000-01-9::2.5::HTS	tyloxapol	549	11	-0.0292152	-0.0500069	-0.0207918
BRD-K47976015-001-01-2::2.5::HTS	balapiravir	514	7	-0.0291002	-0.0134748	0.0156254
BRD-K91904471-001-02-4::2.5::HTS	SD-169	540	8	-0.0290673	-0.0756832	-0.0466159
BRD-K27625831-001-02-9::2.499990597::MTS004	pleconaril	536	5	-0.0288682	0.0401305	0.0689987
BRD-K87777313-001-02-2::2.5::MTS004	irosustat	535	5	-0.0288161	-0.109107	-0.0802913
BRD-K34251960-036-01-6::2.459743274::MTS004	cibenzoline	536	5	-0.0283404	-0.149843	-0.121503
BRD-K86864073-001-01-1::2.5::MTS004	chloroprocaine	535	5	-0.02834	-0.047585	-0.019245
BRD-A08187463-001-12-9::2.5::HTS	racecadotril	531	10	-0.0282646	-0.183754	-0.155489
BRD-A67305656-001-01-5::2.5::MTS004	spiramycin	536	5	-0.0281576	-0.0147582	0.0133994
BRD-K92382976-050-01-1::2.5::HTS	5-carboxamidotryptamine	549	11	-0.0281243	0.084	0.112124
BRD-K34321528-003-01-2::2.5::HTS	CGP-71683	548	11	-0.0281186	0.329156	0.357274
BRD-K67860401-001-05-6::2.5::HTS	AR-A014418	550	11	-0.0279276	0.154583	0.18251
BRD-K63150726-001-02-1::2.5::HTS	JTE-907	552	11	-0.0278764	-0.23474	-0.206863
BRD-K97799481-230-01-7::2.5::HTS	aminophylline	544	7	-0.0278478	0.0321583	0.0600061
BRD-K89055274-048-22-7::2.5::HTS	alverine	540	8	-0.0278024	0.00654044	0.0343429
BRD-K43905307-001-01-2::2.5::HTS	L-798,106	523	6	-0.0277891	0.0504594	0.0782485
BRD-A38592941-001-02-7::2.5::HTS	timonacic	553	11	-0.027558	0.0927512	0.120309
BRD-K26901728-001-06-2::2.5::HTS	lumiracoxib	550	11	-0.0273582	0.0128736	0.0402318
BRD-K47639036-003-06-6::2.5::HTS	flavoxate	545	7	-0.0273412	0.0368217	0.0641629
BRD-K70557564-305-03-6::2.5::HTS	zosuquidar	550	12	-0.0272946	0.0771881	0.104483
BRD-K57597776-001-01-2::2.5::HTS	org-27569	547	11	-0.0271958	-0.2613	-0.234104
BRD-K95053546-001-02-7::2.5::HTS	tempol	547	7	-0.0271194	0.125678	0.152798
BRD-K57275767-001-03-2::2.5::HTS	geniposide	547	9	-0.0269624	0.195572	0.222534
BRD-A67521319-001-01-6::2.5::HTS	pimonidazole	547	9	-0.0267311	0.0214719	0.0482031
BRD-K40870905-001-01-7::2.5::HTS	CT-7758	550	12	-0.0266753	-0.138259	-0.111584
BRD-K08703257-001-12-1::2.5::HTS	3-amino-benzamide	528	10	-0.02638	-0.161438	-0.135058
BRD-K70914287-300-02-8::2.5::HTS	BIBX-1382	550	12	-0.0263216	-0.211621	-0.1853
BRD-K48892307-001-04-1::2.5::HTS	sasapyrine	540	8	-0.0262398	0.16795	0.19419
BRD-K99431849-001-01-7::2.500018158::MTS004	peretinoin	536	5	-0.0260522	-0.247051	-0.220999
BRD-K33251802-001-01-3::2.5::HTS	miglustat	550	9	-0.0260169	0.244588	0.270605
BRD-A15397381-001-02-5::2.5::HTS	L-Cystine	506	7	-0.0259586	-0.0123018	0.0136568
BRD-K22685337-001-13-4::2.5::HTS	roxarsone	550	9	-0.0259518	0.214713	0.240665
BRD-K61236135-001-08-2::2.5::HTS	tiratricol	540	8	-0.0258727	0.107874	0.133746
BRD-K18910433-001-36-6::2.58::HTS	estradiol	521	9	-0.0257744	-0.185119	-0.159345
BRD-K77561571-001-01-1::2.5::HTS	topiroxostat	553	11	-0.0257538	-0.0180326	0.00772117
BRD-A33479817-003-03-7::2.490825408::MTS004	terodiline	536	5	-0.0256795	-0.123344	-0.0976644
BRD-K99615199-001-18-5::2.5::HTS	medroxyprogesterone	549	11	-0.0256024	0.0380028	0.0636051
BRD-K37694030-003-12-7::2.5::HTS	doxepin	550	12	-0.0255478	0.0435688	0.0691166
BRD-K56810756-001-03-0::2.5::HTS	fomepizole	553	11	-0.0254834	0.0924127	0.117896
BRD-K96758128-001-01-8::2.5::HTS	WAY-213613	549	11	-0.0253999	-0.253913	-0.228513
BRD-K00739965-001-01-9::2.675904798::MTS004	guacetisal	535	5	-0.0253181	-0.0302036	-0.00488546
BRD-K96137854-001-17-1::2.5::HTS	enoxolone	550	9	-0.0252983	0.216814	0.242113
BRD-A67363467-001-01-3::2.5::HTS	dihydrostreptomycin	550	11	-0.0252819	0.0807304	0.106012
BRD-A79052425-003-01-5::2.5::MTS004	SIB-1553A	536	5	-0.0252486	-0.145049	-0.1198
BRD-A45543382-001-10-0::2.5::HTS	metrizamide	547	9	-0.025238	0.00264379	0.0278818
BRD-K07798980-001-01-9::2.5::HTS	PSI-6130	548	11	-0.0249781	-0.190879	-0.165901
BRD-K35559145-050-08-5::2.5::HTS	levomepromazine	553	11	-0.0248331	-0.0184051	0.00642799
BRD-K45551181-001-02-1::2.49::HTS	MPI-0479605	521	9	-0.0247393	-0.502487	-0.477748
BRD-K64838454-001-01-0::2.5::HTS	dipraglurant	547	7	-0.0245373	-0.139762	-0.115225
BRD-K67966701-001-11-6::2.5::HTS	lisinopril	550	12	-0.024532	-0.00275578	0.0217762
BRD-K64557645-001-02-4::2.5::HTS	zotepine	553	11	-0.0245272	-0.0609316	-0.0364045
BRD-K91543828-001-02-0::2.500044381::MTS004	pentostatin	536	5	-0.0243786	-0.021623	0.00275569
BRD-K68553471-003-12-3::2.5::HTS	todralazine	548	11	-0.0243408	0.201199	0.22554
BRD-A44863528-001-13-2::2.5::HTS	proglumide	547	7	-0.0243265	-0.249372	-0.225046
BRD-K17205817-001-06-1::2.5::HTS	sulfametopyrazine	553	11	-0.0242641	-0.0222486	0.00201555
BRD-A47494775-003-11-3::2.5::HTS	dipivefrine	547	9	-0.0241475	0.221509	0.245656
BRD-K72106461-001-02-1::2.5::HTS	SYM-2081	521	9	-0.0241188	0.245	0.269119
BRD-K57774929-001-01-3::2.643351543::MTS004	foropafant	536	5	-0.0239153	-0.0258189	-0.00190359
BRD-K07691486-001-15-5::2.5::HTS	roscovitine	547	11	-0.0238583	0.18098	0.204838
BRD-A59825838-326-01-4::2.499983757::MTS004	netilmicin	536	5	-0.023562	-0.0277414	-0.00417946
BRD-K73524797-001-01-1::2.5::HTS	ST-1859	553	11	-0.0232905	0.0760676	0.0993581
BRD-A73385064-001-01-5::2.603473418::MTS004	beclomethasone	536	5	-0.0228912	0.00637642	0.0292676
BRD-A56371469-001-03-3::2.5::HTS	AGI-5198	550	12	-0.0228651	0.0395778	0.0624429
BRD-K34870043-001-01-8::2.5::HTS	adoprazine	546	11	-0.0227879	-0.187234	-0.164446
BRD-K99616396-001-05-1::2.499991421::MTS004	motesanib	536	5	-0.0227149	-0.0907981	-0.0680832
BRD-K29582677-300-10-6::2.5::HTS	flunarizine	531	10	-0.0226928	-0.157247	-0.134555
BRD-A44971162-001-02-7::2.5::MTS004	ODM-201	535	5	-0.0226755	0.121861	0.144537
BRD-K97530723-001-20-9::2.5::HTS	melatonin	553	11	-0.0225548	0.0326893	0.0552441
BRD-K12040459-001-06-0::2.5::HTS	AT7867	548	11	-0.0225436	-0.115229	-0.092685
BRD-K34508702-001-02-4::2.499975465::MTS004	CHF5074	536	5	-0.022525	-0.0665311	-0.0440061
BRD-K35687421-001-02-5::2.5::HTS	gimeracil	550	12	-0.0224723	-0.118279	-0.0958067
BRD-K36660044-001-24-2::2.5::HTS	bufexamac	548	11	-0.0224333	0.111724	0.134157
BRD-K65992024-001-01-5::2.5::HTS	pirenoxine	548	11	-0.022063	0.104608	0.126671
BRD-K31920458-001-23-6::2.5::HTS	mestranol	527	11	-0.0211678	0.190011	0.211178
BRD-K95899059-003-02-8::2.5::HTS	LY344864	547	9	-0.0210562	0.0251552	0.0462114
BRD-K77641333-003-27-1::2.5::HTS	naphazoline	553	11	-0.0210412	0.00714279	0.0281839
BRD-K11099631-001-07-6::2.5::HTS	gadoterate-meglumine	531	10	-0.0209908	-0.0782585	-0.0572678
BRD-K45216060-001-10-0::2.5::HTS	mequinol	550	9	-0.0209132	0.286323	0.307236
BRD-K74363950-004-01-0::2.5::HTS	aclidinium	550	12	-0.0208361	-0.0074699	0.0133662
BRD-A59198242-003-02-9::2.5::HTS	viloxazine	552	11	-0.0206273	0.21539	0.236017
BRD-A96466199-001-01-4::2.442131966::MTS004	nuclomedone	536	5	-0.020424	-0.165001	-0.144577
BRD-K74117820-066-10-8::2.5::HTS	nelfinavir	547	9	-0.0204101	0.0452775	0.0656875
BRD-K10859802-001-01-0::2.5::HTS	APD668	531	10	-0.0204048	-0.471891	-0.451486
BRD-K00531707-001-01-3::2.608376789::MTS004	cinepazet	536	5	-0.0203525	0.087861	0.108213
BRD-K70330032-001-01-1::2.50000853::MTS004	JNJ-42165279	536	5	-0.0202487	-0.0103175	0.00993119
BRD-K01815685-001-15-5::2.5::HTS	indole-3-carbinol	547	9	-0.0202125	-0.119222	-0.09901
BRD-A24857382-001-03-4::2.488183422::MTS004	N-acetyl-tyrosine	535	5	-0.020173	-0.0768046	-0.0566316
BRD-K25649279-001-02-0::2.5::HTS	2-iodomelatonin	547	7	-0.0201317	0.0410306	0.0611623
BRD-K89056082-001-07-7::2.5::HTS	chlorocresol	550	9	-0.0200755	0.11039	0.130466
BRD-A13188892-066-21-5::2.5::HTS	doxazosin	548	11	-0.0199582	0.146904	0.166863
BRD-K49783248-303-08-4::2.5::HTS	decamethonium	549	11	-0.0198458	0.146459	0.166305
BRD-K78815826-001-14-6::2.5::HTS	suxibuzone	549	11	-0.0198277	-0.174125	-0.154298
BRD-K99241550-001-03-5::2.5::HTS	metrizoic-acid	540	8	-0.0197999	-0.181217	-0.161417
BRD-K79821389-001-03-5::2.562009205::MTS004	rubitecan	535	5	-0.0196553	-2.13662	-2.11697
BRD-K92778217-001-32-7::2.5::HTS	mefenamic-acid	530	10	-0.0196288	-0.283509	-0.26388
BRD-A30703952-201-01-2::2.5::HTS	ganglioside-gm1	540	8	-0.0195342	0.0161491	0.0356833
BRD-A57957888-001-08-0::2.5::HTS	citiolone	550	9	-0.0194456	0.229994	0.24944
BRD-K40905133-001-04-9::2.5::HTS	phenacemide	531	10	-0.0194219	-0.258005	-0.238583
BRD-K83896451-001-06-7::2.5::HTS	glutamine-(l)	521	9	-0.0193396	0.110562	0.129902
BRD-K68810443-001-01-9::2.5::HTS	adiporon	549	11	-0.0191634	0.0537355	0.0728989
BRD-A57592049-001-01-6::2.5::HTS	methsuximide	550	9	-0.0191401	0.0846907	0.103831
BRD-K84214706-001-05-7::2.5::HTS	7-chlorokynurenic-acid	553	11	-0.0191024	-0.0197667	-0.000664228
BRD-A94323479-001-02-8::2.5::HTS	ki16198	553	11	-0.0189918	-0.181881	-0.16289
BRD-K50135270-300-02-3::2.5::HTS	GBR-12935	547	9	-0.0189601	0.0372837	0.0562438
BRD-K05977355-001-19-0::2.5::HTS	fluconazole	546	11	-0.0189518	0.0016126	0.0205644
BRD-A19053834-050-09-5::2.5::MTS004	clorotepine	536	5	-0.0189512	-0.00248563	0.0164656
BRD-K04414442-001-08-3::2.5::HTS	SB-222200	547	7	-0.0188692	0.134541	0.15341
BRD-K31553034-001-03-0::2.5::HTS	zibotentan	549	11	-0.0188583	0.152858	0.171717
BRD-K45916615-066-02-5::2.5::HTS	danofloxacin	540	8	-0.0188326	-0.0855175	-0.0666849
BRD-K64874225-001-04-7::1.13::HTS	NSC-4644	548	11	-0.0188068	0.0547645	0.0735713
BRD-K43192255-048-03-6::2.5::HTS	methyllycaconitine	548	11	-0.0187868	0.0450101	0.0637968
BRD-A67006024-001-04-8::2.5::HTS	SNAP	519	9	-0.018699	0.0553715	0.0740705
BRD-K66353228-001-14-6::2.5::HTS	zoxazolamine	549	11	-0.0186752	0.0605709	0.0792461
BRD-K30968378-001-01-9::2.500026128::MTS004	INT-747	535	5	-0.0186362	-0.176172	-0.157536
BRD-K81981783-236-02-9::2.570718613::MTS004	gavestinel	536	5	-0.0186246	-0.000123936	0.0185007
BRD-A96407378-001-15-1::2.5::HTS	allantoin	550	9	-0.0180889	-0.00293576	0.0151531
BRD-K82236179-213-01-0::2.5::HTS	dicoumarol	538	8	-0.018081	-0.225713	-0.207632
BRD-K25311561-001-10-7::2.5::HTS	KU-55933	547	9	-0.0178982	0.100533	0.118432
BRD-K03063480-001-05-8::2.5::HTS	PF-477736	553	11	-0.0178026	-1.41514	-1.39734
BRD-K26024145-001-01-9::2.5::MTS004	desoxycorticosterone-pivalate	536	5	-0.0177121	0.0133058	0.0310178
BRD-K82255054-001-15-9::2.5::HTS	propofol	549	11	-0.0176996	-0.228689	-0.210989
BRD-A38706605-001-01-2::2.5::MTS004	dromostanolone-propionate	534	5	-0.0176628	-0.228982	-0.211319
BRD-A63310107-001-04-8::2.5::HTS	miglitol	545	7	-0.0176061	-0.307444	-0.289838
BRD-K81128206-003-24-4::2.5::HTS	edrophonium	553	11	-0.0175727	0.151883	0.169456
BRD-K81807412-001-10-6::2.5::HTS	N6-methyladenosine	540	8	-0.017514	-0.0233806	-0.00586666
BRD-A62209527-001-04-5::2.5::HTS	ZM-226600	550	11	-0.017401	0.06894	0.086341
BRD-A66920069-001-01-3::2.5::HTS	fenigam	553	11	-0.0173696	0.000256621	0.0176262
BRD-K62309135-001-05-2::3.119534994::MTS004	L-glutamic-acid	535	5	-0.0173568	-0.0825796	-0.0652228
BRD-K31519811-001-02-2::2.5::HTS	PF-02545920	547	9	-0.0173245	-0.13803	-0.120706
BRD-K68132782-003-13-8::2.5::HTS	terbinafine	550	12	-0.0173177	-0.159333	-0.142016
BRD-A35912562-001-02-8::2.5::HTS	pregnenolone-succinate	550	9	-0.0171427	0.297976	0.315118
BRD-K62621335-001-01-7::2.5::HTS	SRPIN340	549	11	-0.0171423	0.0310764	0.0482186
BRD-K26373640-001-05-1::2.5::HTS	IKK-2-inhibitor	553	11	-0.0171327	-0.263329	-0.246196
BRD-A33168282-003-18-0::2.5::HTS	sotalol	547	7	-0.0170699	0.120654	0.137724
BRD-K66035042-001-10-1::2.5::HTS	sorbitol	548	11	-0.0169386	0.088488	0.105427
BRD-A88138582-001-04-8::2.5::HTS	halcinonide	540	8	-0.0167424	-0.21589	-0.199147
BRD-K41185545-001-02-3::2.5::HTS	ambrisentan	540	8	-0.0166819	0.137912	0.154594
BRD-K30634073-046-01-0::2.5::HTS	levallorphan	550	9	-0.0166418	-0.179208	-0.162567
BRD-K87278688-001-01-0::2.5::HTS	armodafinil	550	9	-0.0165567	0.235622	0.252179
BRD-A53566267-001-01-9::2.5::HTS	anecortave-acetate	547	11	-0.0163366	-0.0695506	-0.0532141
BRD-K54094468-003-11-1::2.5::HTS	remoxipride	550	10	-0.0163145	-0.321503	-0.305188
BRD-K97939847-001-12-0::2.5::MTS004	cridanimod	536	5	-0.0162856	0.035344	0.0516296
BRD-K15691453-236-01-6::2.499981005::MTS004	GSK2190915	535	5	-0.0162726	-0.0314049	-0.0151323
BRD-K02464583-001-02-2::2.5::HTS	ethyl-paraben	553	11	-0.0162622	-0.0131075	0.00315475
BRD-K02703275-001-07-5::2.5::HTS	gedunin	547	9	-0.0162286	0.0872681	0.103497
BRD-K12807006-001-18-5::2.5::HTS	kaempferol	550	11	-0.016167	-0.0381889	-0.0220219
BRD-K83551379-001-02-6::2.5::HTS	levodropropizine	540	8	-0.016143	0.0980425	0.114186
BRD-K49554218-001-01-0::2.5::HTS	carebastine	547	7	-0.0161228	0.0344401	0.0505629
BRD-K84281997-003-08-4::2.500011105::MTS004	pralidoxime	535	5	-0.0158299	0.105859	0.121689
BRD-K62965247-001-04-9::2.5::HTS	tipifarnib	548	11	-0.0156211	-0.0919084	-0.0762872
BRD-K19515365-001-02-6::2.33859482::MTS004	bendazac	535	5	-0.0153924	-0.0184733	-0.00308085
BRD-A75479906-001-02-4::2.5::HTS	rimantadine	553	11	-0.0153547	0.193423	0.208778
BRD-K59895502-001-01-9::2.591975371::MTS004	caramiphen	535	5	-0.0153451	-0.0104608	0.00488432
BRD-A22769835-300-05-7::2.5::HTS	homochlorcyclizine	550	9	-0.015134	0.206719	0.221853
BRD-K54330070-001-15-4::2.5::HTS	SB-202190	547	9	-0.0150809	-0.028577	-0.0134961
BRD-K85307935-236-09-5::2.5::HTS	novobiocin	531	10	-0.0150603	0.00655891	0.0216192
BRD-K35245662-001-01-2::2.5::HTS	ciclesonide	550	12	-0.0149001	0.0490942	0.0639943
BRD-K53153417-001-10-4::2.5::HTS	butylated-hydroxytoluene	552	11	-0.0148698	-0.00415481	0.010715
BRD-K88429204-001-35-1::2.5::HTS	pyrimethamine	550	11	-0.0146898	0.0080447	0.0227345
BRD-A56892734-001-09-4::2.5::MTS004	omeprazole-magnesium	536	5	-0.0146736	0.00989794	0.0245716
BRD-K79633074-001-01-8::2.5::HTS	xilobam	553	11	-0.0144376	-0.267412	-0.252974
BRD-K07785030-001-01-6::2.29884119::MTS004	7-keto-DHEA	536	5	-0.0139329	0.0604914	0.0744244
BRD-A55312468-001-04-7::1.24::HTS	k-strophanthidin	547	9	-0.0138649	-0.579362	-0.565497
BRD-A30582499-003-05-1::2.5::HTS	tiletamine	531	10	-0.0138258	-0.285031	-0.271206
BRD-K66480997-003-10-0::2.5::HTS	isoguvacine	553	11	-0.013819	-0.223857	-0.210038
BRD-K15231341-001-01-5::2.5::HTS	hemomex-s	549	11	-0.013791	0.0424408	0.0562318
BRD-K37249724-001-25-7::2.5::HTS	astemizole	549	11	-0.0135964	-0.273071	-0.259474
BRD-K94689771-001-09-0::1.95::HTS	pinocembrin	545	9	-0.0135835	-0.0911973	-0.0776138
BRD-A82035391-001-02-7::2.5::HTS	tolvaptan	550	12	-0.0135052	-0.00572278	0.00778245
BRD-K10974103-001-21-1::2.5::HTS	diloxanide	550	9	-0.0133629	0.37652	0.389883
BRD-A51407134-001-01-9::2.5::HTS	2-octyldodecan-1-ol	521	9	-0.0133479	0.0561706	0.0695185
BRD-K34591242-001-04-3::2.5::HTS	methoprene-(s)	549	11	-0.0132517	-0.153298	-0.140046
BRD-K33131085-001-07-2::2.644499841::MTS004	gentiopicrin	535	5	-0.0132342	0.0231732	0.0364074
BRD-K93806173-003-01-8::2.5::HTS	N-MPPP	547	7	-0.0131753	-0.27398	-0.260804
BRD-K81647657-001-04-3::2.5::HTS	3-methyladenine	553	11	-0.0131712	-0.210738	-0.197567
BRD-K34568562-001-04-3::2.5::HTS	tilorone	549	11	-0.0131081	-0.137843	-0.124735
BRD-K36379990-001-01-1::2.547414282::MTS004	riodipine	535	5	-0.0130955	0.0109002	0.0239957
BRD-K39558284-001-01-2::2.5::HTS	SDZ-WAG-994	547	9	-0.0129451	0.286929	0.299874
BRD-K48141473-001-01-7::2.5::HTS	cebranopadol	553	11	-0.0129329	0.108657	0.12159
BRD-K75445017-001-01-1::2.5::MTS004	estetrol	536	5	-0.0128999	0.0330491	0.045949
BRD-K68392338-003-02-0::2.5::HTS	ZK-93426	550	12	-0.012867	-0.170102	-0.157235
BRD-K86307448-001-19-1::2.5::HTS	allopurinol	521	9	-0.0127702	0.100639	0.113409
BRD-K83766205-001-03-8::2.5::HTS	metirosine	547	11	-0.0127274	0.117358	0.130085
BRD-A56675431-001-12-3::2.5::HTS	althiazide	550	9	-0.0124352	-0.28349	-0.271055
BRD-K06273313-001-07-9::2.5::MTS004	E-64	535	5	-0.0122793	-0.0696847	-0.0574054
BRD-K49668410-001-18-8::2.5::HTS	clarithromycin	550	12	-0.0122367	-0.0750201	-0.0627834
BRD-K48195008-001-19-9::2.5::HTS	ethinyl-estradiol	531	10	-0.0122126	-0.248027	-0.235815
BRD-K47105409-001-14-5::2.5::HTS	AG-490	547	9	-0.0122026	-0.275612	-0.26341
BRD-K93461745-003-25-0::2.5::HTS	buspirone	553	11	-0.0121279	0.161423	0.173551
BRD-K96206066-001-07-9::2.591957442::MTS004	difenpiramide	536	5	-0.0120026	-0.0728419	-0.0608393
BRD-A13133631-001-04-0::2.5::HTS	fluorometholone	547	9	-0.0119694	-0.25053	-0.238561
BRD-K12244279-001-05-8::2.5::HTS	MEK1-2-inhibitor	547	9	-0.0119247	0.172105	0.184029
BRD-K47886988-001-21-4::2.5::HTS	nalidixic-acid	547	9	-0.0118912	0.240626	0.252518
BRD-K02908048-003-06-4::2.5::HTS	preclamol	547	11	-0.0117884	-0.0378476	-0.0260592
BRD-A39255369-001-03-1::2.5::HTS	DCPIB	550	12	-0.0115987	-0.170898	-0.1593
BRD-A59174698-003-18-5::2.5::HTS	ritodrine	550	12	-0.0113368	0.0495923	0.060929
BRD-K68432770-236-23-1::2.500029469::MTS004	ampicillin	536	5	-0.0112987	0.0479791	0.0592778
BRD-K78637815-001-02-2::2.5::HTS	LY320135	547	9	-0.01128	0.233518	0.244798
BRD-K94072573-001-09-9::2.5::MTS004	medronic-acid	536	5	-0.0112561	0.0186317	0.0298878
BRD-K45014108-003-01-8::2.5::HTS	ephedrine	550	9	-0.0112356	0.321505	0.33274
BRD-K30758549-001-01-8::2.5::HTS	isopropyl-palmitate	521	9	-0.0111794	0.0569186	0.0680981
BRD-K31731454-237-02-5::2.5::HTS	pemirolast	547	7	-0.011097	-0.211466	-0.200369
BRD-K82166906-236-02-8::2.5::HTS	sodium-oxybate	546	8	-0.0110602	0.0729183	0.0839785
BRD-K47554101-001-01-2::2.5::HTS	eperezolid	547	7	-0.0108578	-0.039352	-0.0284941
BRD-K24968862-001-01-0::2.5::HTS	SB-683698	553	11	-0.0108114	0.00234033	0.0131518
BRD-K10906636-001-02-9::2.67::HTS	silodosin	504	7	-0.0107592	0.0673338	0.078093
BRD-A67101513-001-03-7::2.5::HTS	hygromycin-b	549	11	-0.0107193	-0.111052	-0.100332
BRD-A14966924-003-07-7::2.5::HTS	alaproclate	553	11	-0.010702	0.094762	0.105464
BRD-K62240499-001-05-9::2.500058444::MTS004	huperzine-a	536	5	-0.0104698	0.0498723	0.0603421
BRD-K81729199-001-02-8::2.5::HTS	AQ-RA741	550	11	-0.0103011	-0.0819995	-0.0716984
BRD-K69837166-003-02-0::2.5::HTS	trap-101	540	8	-0.0099802	-0.178348	-0.168367
BRD-K97472745-001-01-8::2.5::HTS	gestrinone	553	11	-0.0099301	-0.105007	-0.0950765
BRD-K58160573-001-05-4::2.5::HTS	dapagliflozin	547	7	-0.00992323	0.203353	0.213277
BRD-K47192521-001-05-4::0.25::HTS	icosapent	550	9	-0.00989319	-0.041539	-0.0316458
BRD-K15891719-001-05-1::2.45::HTS	tenofovir	521	9	-0.00978621	-0.0243466	-0.0145604
BRD-K57927309-001-01-7::2.5::HTS	BW-180C	550	9	-0.00938526	-0.243097	-0.233712
BRD-K28143534-003-25-9::2.5::HTS	cyproheptadine	550	11	-0.00923646	0.077576	0.0868125
BRD-K11073688-001-01-6::2.5::HTS	CPI-1189	530	10	-0.0092158	-0.282258	-0.273042
BRD-K26756394-001-02-2::2.5::HTS	VE-821	550	11	-0.00897834	-0.14372	-0.134742
BRD-K49236613-001-02-3::2.5::HTS	6-iodo-nordihydrocapsaicin	547	9	-0.00895716	0.168495	0.177452
BRD-K52989797-003-26-4::2.5::HTS	clomipramine	553	11	-0.00892709	-0.241123	-0.232196
BRD-K95880107-001-02-4::2.5::HTS	PH-797804	553	11	-0.00890659	-0.357486	-0.34858
BRD-A56241705-003-01-2::2.639158457::MTS004	trimethoquinol	535	5	-0.00882087	0.0872325	0.0960534
BRD-A08255417-001-14-7::2.5::HTS	famprofazone	549	11	-0.00880792	0.16931	0.178118
BRD-K58648841-001-04-7::2.5::HTS	cresopirine	549	11	-0.00879385	-0.160363	-0.151569
BRD-K82142815-001-19-1::2.5::HTS	betamipron	549	11	-0.0087894	0.0824213	0.0912107
BRD-A12454076-001-01-9::2.5::HTS	L-Hydroxyproline	520	9	-0.0086324	0.232197	0.240829
BRD-A61194565-003-27-0::2.5::HTS	benserazide	547	9	-0.00858025	0.172802	0.181383
BRD-K44030614-001-01-6::2.500000065::MTS004	ponesimod	536	5	-0.00847241	-0.131923	-0.123451
BRD-K22031190-001-23-6::2.5::HTS	diflunisal	550	9	-0.00835267	0.130122	0.138474
BRD-A06352418-001-25-9::2.5::HTS	terfenadine	531	10	-0.00813646	-0.505801	-0.497665
BRD-K11129031-001-27-5::2.5::HTS	gemfibrozil	525	10	-0.00809299	-0.263175	-0.255082
BRD-K01377300-001-01-1::2.5::HTS	CZC24832	553	11	-0.00772036	0.177406	0.185126
BRD-K05444225-001-01-7::2.5::HTS	E7449	540	8	-0.00768993	-0.643353	-0.635663
BRD-K18749874-003-08-9::2.5::MTS004	melevodopa	536	5	-0.00768707	-0.07112	-0.063433
BRD-K52487250-003-01-2::2.5::HTS	ICI-215,001	549	11	-0.00760263	0.0367978	0.0444004
BRD-K05919151-001-01-6::2.5::HTS	dixanthogen	521	9	-0.00757305	0.0597644	0.0673374
BRD-K96029467-003-01-9::2.5::HTS	alagebrium	550	9	-0.00746395	0.115913	0.123377
BRD-K25690923-001-02-4::2.5::HTS	4-iodo-6-phenylpyrimidine	547	9	-0.00742654	-0.259132	-0.251706
BRD-A22844106-001-26-0::2.5::HTS	tenoxicam	548	11	-0.00738275	0.214621	0.222004
BRD-A93093700-001-02-9::2.5::HTS	temazepam	553	11	-0.00721695	-0.530658	-0.523441
BRD-K87386013-001-01-7::2.5::MTS004	diroximel-fumarate	536	5	-0.00719681	-0.0373019	-0.0301051
BRD-K91900765-001-07-6::2.500030257::MTS004	VX-745	535	5	-0.00712673	0.0621543	0.069281
BRD-K58010567-003-02-2::2.5::HTS	vilazodone	553	11	-0.00697128	-0.102875	-0.0959037
BRD-K29713308-001-01-7::2.5::HTS	mebhydrolin	548	11	-0.0069256	0.147856	0.154782
BRD-A14574269-051-02-2::2.5::HTS	UB-165	547	7	-0.00669924	0.00329257	0.00999181
BRD-K53319039-001-01-8::2.5::MTS004	estradiol-acetate	532	5	-0.00662737	-0.0288888	-0.0222615
BRD-A41698174-003-12-0::2.499982171::MTS004	bacampicillin	536	5	-0.0065764	-0.0514417	-0.0448653
BRD-K56807945-001-01-2::2.500001454::MTS004	FG-2216	536	5	-0.00650906	-0.0472203	-0.0407112
BRD-K22662557-300-01-7::2.5::HTS	WIN-64338	548	11	-0.00639592	0.268186	0.274582
BRD-A65562236-001-01-2::2.499987842::MTS004	solamargine	535	5	-0.00639257	-0.0384186	-0.032026
BRD-K38287497-001-01-2::2.5::HTS	narlaprevir	549	11	-0.00637084	-0.178934	-0.172563
BRD-K49738308-065-04-9::2.5::HTS	agmatine	521	9	-0.00635662	0.0777334	0.08409
BRD-K16505263-003-02-9::2.49996754::MTS004	forodesine	536	5	-0.00632647	0.0347799	0.0411064
BRD-A33447119-001-10-8::2.5::HTS	oxfendazole	550	12	-0.00631244	-0.186609	-0.180296
BRD-A04661934-001-02-9::2.5::HTS	2-PMDQ	553	11	-0.0062552	-0.0554018	-0.0491466
BRD-K44824027-001-02-1::2.5::HTS	beclamide	549	11	-0.0061469	0.0358385	0.0419854
BRD-K50564936-001-01-6::2.5::HTS	E-2012	547	7	-0.00613878	0.0770888	0.0832275
BRD-K14920963-304-02-7::2.5::HTS	erythrosine	549	9	-0.00592836	-0.0249153	-0.018987
BRD-A74208568-003-01-5::2.5::HTS	CGP-54626	548	11	-0.00589861	-0.783001	-0.777103
BRD-K83335125-001-07-0::2.5::HTS	chloroxoquinoline	540	8	-0.00587262	0.216925	0.222798
BRD-K56691760-001-01-2::2.5::HTS	pikamilone	548	11	-0.00586599	0.0670544	0.0729204
BRD-K17075857-001-17-6::2.5::HTS	chloroxine	550	12	-0.00582423	-0.0595897	-0.0537655
BRD-K68538666-001-12-3::2.5::HTS	aceclofenac	550	9	-0.00577839	0.169609	0.175387
BRD-A49225603-045-10-0::2.5::HTS	alimemazine	550	9	-0.00573264	0.104205	0.109938
BRD-K82103381-003-09-4::2.500073689::MTS004	hydralazine	536	5	-0.00563151	-0.0258779	-0.0202464
BRD-K28761384-300-01-0::2.5::HTS	zuclopenthixol	553	11	-0.00525523	-0.146171	-0.140916
BRD-A22707317-001-10-8::2.5::HTS	SB-205384	550	12	-0.00510868	-0.0338063	-0.0286976
BRD-K53913732-001-05-9::2.5::HTS	SB-408124	547	9	-0.00510671	-0.116415	-0.111308
BRD-A48376327-003-01-5::2.426818202::MTS004	igmesine	536	5	-0.00497556	0.0344256	0.0394012
BRD-A04553218-050-16-2::2.5::HTS	chlorphenamine	548	11	-0.00484626	0.0848543	0.0897006
BRD-A46393198-003-16-6::2.5::HTS	tetramisole	550	9	-0.00484023	0.246329	0.251169
BRD-K56156805-001-09-6::2.5::HTS	benznidazole	540	8	-0.00476344	-0.343514	-0.338751
BRD-K46331928-001-05-8::2.5::HTS	ethynodiol-diacetate	549	11	-0.00465907	-0.231322	-0.226663
BRD-A43082555-001-02-9::2.5::HTS	loxoprofen	550	9	-0.00465906	0.177385	0.182044
BRD-K03301001-003-02-5::2.5::HTS	A-7	553	11	-0.00455425	-0.00492841	-0.000374163
BRD-A34205397-001-04-5::2.5::HTS	suloctidil	549	11	-0.00447963	0.016485	0.0209646
BRD-K20285085-001-07-1::2.5::HTS	R406	531	10	-0.00439356	-0.31424	-0.309846
BRD-A10903566-003-07-7::2.5::HTS	imiloxan	531	10	-0.00434486	-0.0918133	-0.0874684
BRD-K96786677-236-02-4::2.5::HTS	oxacillin	531	10	-0.00428706	-0.206205	-0.201918
BRD-K38436528-003-26-1::2.5::HTS	imipramine	540	8	-0.00414564	0.0031595	0.00730514
BRD-K72215350-001-06-5::2.5::HTS	acexamic-acid	550	12	-0.00406484	-0.0500729	-0.0460081
BRD-K98155362-001-07-7::2.5::HTS	GR46611	545	9	-0.00406167	-0.199259	-0.195197
BRD-K69253806-001-02-0::2.5::HTS	hexestrol	547	9	-0.0037774	0.248153	0.25193
BRD-K50938287-036-13-8::2.5::HTS	sumatriptan	548	11	-0.00369011	0.14645	0.15014
BRD-K62412084-001-07-1::2.5::HTS	para-toluenesulfonamide	553	11	-0.00362887	-0.000539516	0.00308936
BRD-K90993449-001-02-7::2.5::HTS	KRN-633	548	11	-0.00362048	0.168566	0.172186
BRD-K33133047-001-01-8::2.5::MTS004	dapiprazole	535	5	-0.00360225	-0.0436443	-0.040042
BRD-K06182768-001-02-3::2.5::MTS004	A-366	535	5	-0.0035813	0.00106761	0.00464891
BRD-K34388247-236-08-2::2.5::HTS	methicillin	550	9	-0.00354023	0.106125	0.109666
BRD-K29653726-001-13-4::2.5::HTS	topiramate	550	11	-0.00330831	0.128568	0.131876
BRD-K59058747-001-20-9::2.5::HTS	acetylcysteine	547	7	-0.00316449	0.0294107	0.0325751
BRD-K61567297-001-01-9::2.5::HTS	resatorvid	553	11	-0.00311498	-0.143262	-0.140147
BRD-K66766661-001-19-2::2.5::HTS	estradiol-valerate	549	11	-0.00300272	0.0578847	0.0608874
BRD-K13511380-001-01-4::2.5::HTS	naringin-dihydrochalcone	547	9	-0.0029322	0.0438436	0.0467758
BRD-K17295893-001-01-0::2.499987615::MTS004	nastorazepide	535	5	-0.00292383	0.0297821	0.0327059
BRD-K19507340-001-22-1::2.38::HTS	megestrol-acetate	521	9	-0.00289735	0.0430846	0.045982
BRD-K92613113-066-02-7::2.5::HTS	safinamide	553	11	-0.00278323	-0.120844	-0.118061
BRD-K45503887-001-01-1::2.5::HTS	delivert	547	7	-0.00271045	0.141197	0.143907
BRD-A91444184-300-01-9::2.5::MTS004	buclizine	536	5	-0.00257796	-0.121773	-0.119195
BRD-K42452249-001-02-5::2.5::HTS	EO-1428	547	7	-0.002446	0.139857	0.142303
BRD-K66437909-001-01-0::2.49636183::MTS004	KT-433	536	5	-0.00236986	-0.0202762	-0.0179064
BRD-A15202882-003-02-7::2.5::HTS	milnacipran	531	10	-0.00234849	-0.0706298	-0.0682813
BRD-A70649075-008-30-8::2.5::HTS	sulconazole	549	11	-0.00225372	-0.0672709	-0.0650172
BRD-A14886633-001-01-6::2.5::HTS	norgestrel	547	9	-0.00217842	-0.187229	-0.185051
BRD-A92341659-001-04-0::2.499993321::MTS004	prulifloxacin	536	5	-0.0021635	-0.0591831	-0.0570196
BRD-K55808645-001-01-4::2.500006596::MTS004	elagolix	535	5	-0.00194644	-0.224511	-0.222565
BRD-A91831168-003-02-5::2.5::HTS	tetrahydropapaverine	547	9	-0.00170981	0.118082	0.119792
BRD-K08033334-003-04-3::2.5::HTS	lincomycin	550	9	-0.00166898	0.201389	0.203058
BRD-K05395900-322-05-4::2.5::HTS	nicotine	544	11	-0.00143999	0.269295	0.270735
BRD-K54057105-001-01-2::2.5::HTS	isobutyramide	520	9	-0.00143926	-0.377612	-0.376173
BRD-K61279411-001-02-0::2.5::HTS	oxaloacetate	521	9	-0.00116574	-0.0412864	-0.0401206
BRD-A66435872-332-01-8::2.5::HTS	HTMT	553	11	-0.00111152	-0.0160701	-0.0149586
BRD-A15687940-001-05-6::2.5::MTS004	clofedanol	536	5	-0.00107448	-0.094548	-0.0934735
BRD-K43873574-001-01-8::2.5::HTS	ilepcimide	550	12	-0.000911655	-0.151411	-0.1505
BRD-K82104468-001-05-0::2.5::HTS	ethyl-vanillin	553	11	-0.000794919	-0.27705	-0.276255
BRD-K17500877-001-02-1::2.5::HTS	bropirimine	547	7	-0.000780295	0.024186	0.0249663
BRD-K38602774-001-03-2::2.5::HTS	sulisobenzone	550	9	-0.000321612	0.262681	0.263003
BRD-K83720053-001-03-8::2.5::HTS	avagacestat	531	10	-0.000231767	-0.129937	-0.129706
BRD-K59227464-334-02-4::2.5::HTS	LY2228820	553	11	-5.70886e-05	-0.128022	-0.127965
BRD-K25140590-001-03-0::2.5::HTS	CX-516	550	11	8.96128e-05	-0.141443	-0.141532
BRD-A27274504-001-01-6::2.400106631::MTS004	butofilolol	536	5	0.000124033	0.0626757	0.0625517
BRD-K49372556-001-04-1::2.5::MTS004	mofezolac	536	5	0.000220922	-0.00337765	-0.00359857
BRD-K97118047-001-03-8::2.5::HTS	4,5,6,7-tetrabromobenzotriazole	550	11	0.00044175	0.094202	0.0937603
BRD-K46435528-001-04-4::2.5::HTS	trichloroethylene	521	9	0.000638423	0.149195	0.148556
BRD-K80082640-001-01-0::2.5::HTS	otamixaban	540	8	0.000644433	0.0838034	0.083159
BRD-K52618540-001-09-9::2.5::HTS	inositol	531	10	0.000740938	-0.0352844	-0.0360254
BRD-K76381435-001-08-6::2.5::HTS	nitromide	531	10	0.000900863	-0.185346	-0.186247
BRD-K00674894-001-01-4::2.5::HTS	orteronel	531	10	0.000960546	-0.050796	-0.0517565
BRD-K25991633-001-01-9::2.5::HTS	BMS-649	545	9	0.001146	0.157497	0.156351
BRD-K75080769-001-01-6::2.5::HTS	trans-4-[8-(3-Fluorophenyl)-1,7-naphthyridin-6-yl]cyclohexanecarboxylic-acid	553	11	0.00126998	-0.125037	-0.126307
BRD-K24507548-001-01-8::2.5::HTS	cintriamide	553	11	0.0014176	0.228309	0.226891
BRD-K79124250-001-08-9::2.5::HTS	ioxaglic-acid	553	11	0.00151109	0.100868	0.0993565
BRD-K45071273-003-25-6::2.5::HTS	tetracaine	540	8	0.00159351	-0.186924	-0.188518
BRD-K57179821-001-15-4::2.5::HTS	crotamiton	549	11	0.00161671	-0.0762817	-0.0778984
BRD-K59284035-001-07-9::2.5::HTS	chrysophanic-acid	547	8	0.00166659	-0.0614975	-0.0631641
BRD-K81672972-001-03-1::2.5::HTS	dinoprost	531	10	0.00169096	-0.206594	-0.208285
BRD-A75140635-003-10-9::2.5::HTS	isoquinoline,-6,7-dimethoxy-1-methyl-1,2,3,4-tetrahydro,	550	12	0.00174597	-0.0737282	-0.0754742
BRD-K21450440-001-14-6::2.5::HTS	benzthiazide	553	11	0.00181902	-0.310256	-0.312075
BRD-K79450420-001-02-6::2.5::MTS004	epacadostat	535	5	0.00185695	0.139954	0.138097
BRD-K10852020-001-05-2::2.57::HTS	tolcapone	521	9	0.00189719	0.0527148	0.0508177
BRD-K99174507-003-02-0::2.5::HTS	cardiogenol-c	547	9	0.00208736	0.243505	0.241418
BRD-K16810791-001-01-0::2.5::HTS	LGK-974	553	11	0.00227685	-0.123826	-0.126103
BRD-K22662435-001-18-3::2.5::HTS	ganciclovir	547	9	0.00227865	-0.11277	-0.115049
[truncated: 2,687 more rows]

## Sheet: Table S8
Compound (Broad ID)	Compound (common name)	# Cell Lines (Non-Neuroblastoma)	# Cell Lines (Neuroblastoma)	Mean Difference (AUC)	Neuroblastoma Cell Line Mean	Non-Neuroblastoma Cell Line Mean
BRD-K17610631-001-03-3	indisulam	438	4	-0.226139	0.667274	0.893413
BRD-K69776681-001-03-8	volasertib	422	5	-0.216038	0.567446	0.783484
BRD-K64881305-001-03-7	ispinesib	437	5	-0.20106	0.564302	0.765363
BRD-K55187425-236-05-2	rigosertib	446	5	-0.194614	0.568719	0.763332
BRD-K95142244-001-01-5	talazoparib	437	5	-0.186767	0.682845	0.869611
BRD-K02130563-001-11-4	panobinostat	431	3	-0.178939	0.424426	0.603364
BRD-K28822270-001-03-7		423	3	-0.160008	0.687805	0.847814
BRD-K58550667-001-08-7	FK-866	427	4	-0.151073	0.621502	0.772575
BRD-K08547377-001-04-4		443	5	-0.123912	0.6709	0.794813
BRD-K59369769-001-22-9		429	5	-0.119208	0.784436	0.903644
BRD-K54256913-001-08-7	MK-1775	443	5	-0.112923	0.725309	0.838232
BRD-K13662825-001-07-5	dinaciclib	457	4	-0.111758	0.501213	0.612972
BRD-K13049116-001-04-0		422	3	-0.10226	0.788481	0.890741
BRD-K62196610-001-01-6	AVN-944	438	5	-0.092018	0.808714	0.900732
BRD-K33622447-066-01-9	abemaciclib	444	5	-0.0889926	0.813048	0.902041
BRD-A74914197-001-02-9	pralatrexate	443	3	-0.0888139	0.767057	0.855871
BRD-K62391742-001-09-7		411	4	-0.0882774	0.836436	0.924713
BRD-K31928526-001-02-1	barasertib	432	5	-0.0726475	0.840587	0.913234
BRD-K11267252-001-05-1		414	5	-0.0723978	0.892663	0.965061
BRD-K81418486-001-44-2		429	5	-0.071193	0.79625	0.867443
BRD-K17743125-001-08-4	belinostat	429	5	-0.0703459	0.79971	0.870056
BRD-K54955827-001-02-2	niraparib	438	5	-0.0698962	0.850348	0.920244
BRD-K75009076-001-02-1	SCH-900776	442	5	-0.0693351	0.77939	0.848725
BRD-K08542803-001-02-3		449	4	-0.0638928	0.659892	0.723785
BRD-K60997853-001-02-3	PHA-848125	458	5	-0.0595984	0.781407	0.841005
BRD-K36627727-001-05-4	tamibarotene	412	4	-0.0591995	0.871736	0.930936
BRD-K69694239-001-02-2	bardoxolone-methyl	430	3	-0.0570936	0.709544	0.766637
BRD-K76674262-001-03-3	homoharringtonine	441	5	-0.0543023	0.650155	0.704457
BRD-K82746043-001-19-3		415	3	-0.0531158	0.755055	0.808171
BRD-K51313569-001-07-8		433	5	-0.0514282	0.858598	0.910026
BRD-K53972329-001-07-0	ruxolitinib	414	5	-0.0499032	0.899938	0.949841
BRD-K14109347-001-03-4	LY2603618	433	5	-0.0494933	0.859429	0.908922
BRD-K05804044-001-18-5		414	5	-0.0487583	0.861489	0.910247
BRD-K83029223-001-01-3	litronesib	445	4	-0.0473418	0.745468	0.792809
BRD-K33379087-001-07-5	tivantinib	443	5	-0.0470852	0.789433	0.836518
BRD-K42828737-001-03-3		438	5	-0.045987	0.897685	0.943672
BRD-K30577245-001-05-0		441	4	-0.0450434	0.720304	0.765348
BRD-K02113016-001-19-6		431	5	-0.0444368	0.861985	0.906422
BRD-K15600710-066-05-8		451	5	-0.043944	0.766007	0.809951
BRD-K51791723-003-01-7	P276-00	457	5	-0.0372393	0.723502	0.760742
BRD-K89014967-001-04-3	AS-703026	447	4	-0.0370537	0.78246	0.819514
BRD-K96123349-236-02-8	brequinar	420	3	-0.0350126	0.912014	0.947027
BRD-K49350383-001-14-5		418	3	-0.0312258	0.93148	0.962706
BRD-K37379014-001-02-0		427	4	-0.0304259	0.824333	0.854759
BRD-K06814349-304-02-7		422	3	-0.0304071	0.85072	0.881127
BRD-K86972824-001-01-4	oltipraz	414	4	-0.0300199	0.91578	0.9458
BRD-K62627508-001-01-5	idasanutlin	435	5	-0.0242535	0.868171	0.892424
BRD-K38527262-300-01-0	atiprimod	429	5	-0.0228451	0.83984	0.862685
BRD-K88510285-001-17-8		455	4	-0.020403	0.62357	0.643973
BRD-K92441787-001-04-1	bexarotene	422	5	-0.0193047	0.912445	0.93175
BRD-K42495768-001-01-7	tasisulam	422	5	-0.0181652	0.93475	0.952915
BRD-K08109215-001-06-4	I-BET-762	416	3	-0.0163618	0.88984	0.906202
BRD-K16730910-001-10-7		425	5	-0.0151818	0.892991	0.908172
BRD-K36788280-001-01-2	ribociclib	427	5	-0.014617	0.889362	0.903979
BRD-K11630072-001-13-2	carmofur	438	4	-0.0124289	0.89646	0.908889
BRD-K29905972-001-06-3	axitinib	427	5	-0.0113258	0.895104	0.906429
BRD-K87737963-001-06-0	cyt387	416	3	-0.0101574	0.912415	0.922572
BRD-K56981171-001-02-8		443	5	-0.00792439	0.877306	0.88523
BRD-K44827188-001-06-0	vismodegib	410	5	-0.00682145	0.943091	0.949912
BRD-K12343256-001-14-7		440	5	-0.00609688	0.802097	0.808194
BRD-K86118762-001-01-8	linsitinib	409	3	-0.00555668	0.918989	0.924546
BRD-K78431006-001-15-1		424	5	-0.00497884	0.892148	0.897126
BRD-K03390685-001-01-7	cobimetinib	432	4	-0.00191214	0.835238	0.83715
BRD-K26657438-001-15-2	imiquimod	408	4	-0.00121752	0.964342	0.96556
BRD-K38852836-001-02-1	ganetespib	448	4	0.000656726	0.714251	0.713595
BRD-K08703257-001-13-9		413	4	0.00146981	0.970544	0.969074
BRD-K19796430-001-05-6	sonidegib	419	3	0.00159953	0.955294	0.953694
BRD-K17555800-003-02-3		394	3	0.00201123	0.953088	0.951077
BRD-K60866521-001-07-1	idelalisib	406	5	0.00313339	0.941047	0.937913
BRD-K35520305-001-16-9		398	3	0.00348547	0.950768	0.947283
BRD-K03406345-001-21-1		429	5	0.00370434	0.946508	0.942804
BRD-K23984367-001-07-5		435	5	0.007261	0.952417	0.945156
BRD-K73838513-003-05-5	cinacalcet	439	5	0.00759615	0.919554	0.911957
BRD-K38332599-001-01-3	uprosertib	424	3	0.00993472	0.894176	0.884241
BRD-K43389675-001-02-1		445	5	0.0107927	0.746801	0.736008
BRD-K87782578-001-01-4	AVL-292	436	5	0.0124054	0.935723	0.923318
BRD-K44408410-001-17-6	2-methoxyestradiol	435	5	0.0125039	0.935843	0.923339
BRD-K63712959-001-01-8	temoporfin	422	4	0.012892	0.986391	0.973499
BRD-K62008436-001-23-9		441	4	0.0147046	0.772224	0.75752
BRD-K58529924-001-01-5	ONC201	418	5	0.0152282	0.942217	0.926988
BRD-K76239644-001-02-6		423	4	0.017008	0.860519	0.843511
BRD-A70858459-001-01-7	estramustine	413	5	0.0171096	0.951189	0.93408
BRD-K52313696-001-12-3	tacedinaline	429	5	0.0180104	0.953959	0.935948
BRD-K87909389-003-03-4	alvocidib	433	3	0.0192844	0.711721	0.692437
BRD-K99616396-001-05-1	motesanib	410	4	0.0194325	0.952818	0.933385
BRD-A25234499-001-19-1		413	5	0.0201684	0.988388	0.968219
BRD-K99749624-001-07-0	linifanib	416	5	0.0213112	0.984827	0.963516
BRD-M97302542-001-04-4		424	4	0.0241118	0.98404	0.959928
BRD-K74514084-003-09-2		417	3	0.024137	0.946459	0.922322
BRD-K08799216-001-05-3	pelitinib	410	3	0.0246098	0.895261	0.870651
BRD-K76908866-001-07-6	CP-724714	391	3	0.0263508	0.961522	0.935171
BRD-K92723993-001-17-4		359	2	0.0267936	1	0.973206
BRD-K81016934-001-02-0	INC-280	423	5	0.026919	0.971633	0.944714
BRD-K85402309-043-01-9		434	5	0.0272448	0.918725	0.89148
BRD-K33610132-001-02-9	rociletinib	415	3	0.0294318	0.960637	0.931205
BRD-K54997624-001-06-0	alpelisib	424	3	0.0296263	0.957572	0.927945
BRD-K76210423-001-01-6	resiquimod	394	5	0.0302715	0.982446	0.952175
BRD-K19540840-001-09-4	saracatinib	443	5	0.0336694	0.917831	0.884162
BRD-K69001009-001-02-8	golvatinib	423	5	0.0340108	0.933431	0.899421
BRD-K23228615-001-02-8	GDC-0980	446	4	0.0389458	0.885876	0.84693
BRD-K22822991-001-02-3	odanacatib	418	5	0.0409259	0.969105	0.928179
BRD-K31698212-001-02-9	icotinib	415	4	0.0438062	1	0.956194
BRD-K59317601-001-05-5	MLN0128	457	5	0.0448291	0.746639	0.70181
BRD-K81473043-001-19-5		445	4	0.0463584	0.923766	0.877408
BRD-K41859756-001-06-8	NVP-AUY922	449	4	0.0465102	0.734711	0.688201
BRD-K61192372-001-08-9	capecitabine	421	5	0.0473731	0.938647	0.891274
BRD-K56343971-001-14-8		426	5	0.0478809	0.982699	0.934818
BRD-K79254416-001-21-8		427	5	0.0488978	0.927274	0.878376
BRD-K77625799-001-07-7	vandetanib	406	2	0.0491621	0.953235	0.904073
BRD-K82818427-001-04-8	batimastat	437	4	0.0495345	0.976173	0.926638
BRD-K63504947-001-14-7		401	3	0.0500076	0.98657	0.936562
BRD-K17894950-001-14-3	indirubin	409	3	0.0504358	0.996319	0.945884
BRD-K51967704-001-03-6	BIIB021	446	5	0.0513105	0.870457	0.819147
BRD-K44227013-001-06-4	ponatinib	428	5	0.0520511	0.916431	0.86438
BRD-K26026438-001-01-0	tucatinib	435	5	0.0534798	0.939599	0.88612
BRD-K85606544-001-09-1	neratinib	424	5	0.0548882	0.929244	0.874356
BRD-K53414658-001-08-2	tivozanib	426	5	0.0550911	0.977849	0.922758
BRD-K19687926-001-04-1		442	4	0.0563033	0.981842	0.925539
BRD-K03449891-001-08-6	foretinib	442	5	0.0588265	0.936062	0.877235
BRD-K15179879-001-03-2	carfilzomib	453	5	0.0596963	0.570104	0.510408
BRD-K18961567-001-01-1	LY2801653	420	3	0.0598048	0.95423	0.894425
BRD-K58435339-001-03-0	AT13387	413	3	0.0613972	0.794932	0.733534
BRD-K39974922-001-04-3	lenvatinib	421	4	0.0617096	0.991519	0.929809
BRD-K66175015-001-12-4		441	5	0.0627173	0.916524	0.853807
BRD-K50168500-001-07-9	canertinib	432	5	0.0638905	0.942042	0.878151
BRD-K99113996-001-02-0	AZD2014	440	4	0.0674825	0.912021	0.844538
BRD-K09951645-001-11-8		422	5	0.0675584	0.975563	0.908005
BRD-K70401845-001-15-7		428	5	0.0705012	0.999748	0.929247
BRD-K42805893-001-04-9	osimertinib	428	5	0.0709209	0.966726	0.895805
BRD-K22064724-001-01-8	napabucasin	452	5	0.0717402	0.799922	0.728181
BRD-K46386702-001-02-1	ARRY-334543	436	5	0.0727012	0.936119	0.863418
BRD-K62200014-003-10-5	anagrelide	416	3	0.0729018	0.979898	0.906996
BRD-K57080016-001-15-9	selumetinib	412	3	0.0793326	0.958049	0.878716
BRD-K70301465-001-05-9		429	5	0.0795224	0.991079	0.911557
BRD-K13390322-001-06-3	AT-7519	453	5	0.0877336	0.869981	0.782247
BRD-K13514097-001-04-6		412	4	0.0879067	0.959401	0.871494
BRD-K12184916-001-19-6		421	5	0.0945048	0.797743	0.703238
BRD-K83988098-001-02-0	alvespimycin	437	4	0.0960206	0.942416	0.846396
BRD-K42898655-001-01-8	temsirolimus	431	4	0.100073	0.952924	0.852851
BRD-K64052750-001-22-5		407	3	0.101951	1	0.898049
BRD-K50010139-001-01-5		429	4	0.10656	0.962201	0.855641
BRD-K57169635-001-04-5	dacomitinib	424	3	0.107353	0.95221	0.844857
BRD-K67844266-003-01-9	pevonedistat	430	5	0.119818	0.94122	0.821402
BRD-K98572433-001-02-9	AZD8931	419	3	0.120476	1	0.879524
BRD-K03765900-001-01-9	XL-647	419	3	0.137678	0.963168	0.825491
BRD-K49328571-001-15-0	dasatinib	436	4	0.172254	0.969483	0.797229
BRD-K82135108-001-04-3	elesclomol	435	5	0.219403	0.930094	0.710691

## Sheet: Table S9
DepMap ID	indisulam (CTRP:411874) AUC Drug sensitivity AUC (CTD^2)	Cell Line Name	Primary Disease	Lineage	indisulam (CTRP:411874) AUC Drug sensitivity AUC (CTD^2)	JMJ6 expression
ACH-000209	12.923	SNU1079	Bile Duct Cancer	Bile Duct	12.923	5.73802
ACH-000808	14.189	HUH28	Bile Duct Cancer	Bile Duct	14.189	9.7208
ACH-000377	14.569	SNU478	Bile Duct Cancer	Bile Duct	14.569	4.94467
ACH-000461	14.641	SNU1196	Bile Duct Cancer	Bile Duct	14.641	6.13721
ACH-000182	14.649	SNU869	Bile Duct Cancer	Bile Duct	14.649	4.18076
ACH-000141	14.709	SNU308	Gallbladder Cancer	Bile Duct	14.709	2.43241
ACH-000976	15.838	HUCCT1	Bile Duct Cancer	Bile Duct	15.838	3.54331
ACH-000045	7.5487	MV411	Leukemia	Blood	7.5487	6.83725
ACH-000195	7.7297	SET2	Leukemia	Blood	7.7297	6.17151
ACH-000336	7.8328	OCIAML3	Leukemia	Blood	7.8328	9.86158
ACH-000076	8.2592	NCO2	Leukemia	Blood	8.2592	4.39996
ACH-000782	8.8645	SEM	Leukemia	Blood	8.8645	3.99356
ACH-000432	8.9363	BV173	Leukemia	Blood	8.9363	4.5893
ACH-000487	8.9821	F36P	Leukemia	Blood	8.9821	9.01366
ACH-000751	9.0419	OCIM1	Leukemia	Blood	9.0419	7.64756
ACH-000641	9.0986	CMK	Leukemia	Blood	9.0986	4.23028
ACH-000602	9.3116	M07E	Leukemia	Blood	9.3116	5.60132
ACH-000321	9.5789	MOLM6	Leukemia	Blood	9.5789	5.33296
ACH-000070	9.9825	697	Leukemia	Blood	9.9825	4.13874
ACH-000636	10.072	RPMI8402	Leukemia	Blood	10.072	2.74148
ACH-000938	10.195	NALM6	Leukemia	Blood	10.195	4.19883
ACH-000405	10.243	MEC1	Leukemia	Blood	10.243	5.39437
ACH-000362	10.367	MOLM13	Leukemia	Blood	10.367	5.49355
ACH-000369	10.463	MOLM16	Leukemia	Blood	10.463	4.56012
ACH-000519	10.487	PEER	Leukemia	Blood	10.487	3.21517
ACH-000294	10.578	NB4	Leukemia	Blood	10.578	5.63398
ACH-000920	10.634	CMLT1	Leukemia	Blood	10.634	4.90344
ACH-000006	10.638	MONOMAC6	Leukemia	Blood	10.638	10.3574
ACH-000081	10.7	GDM1	Leukemia	Blood	10.7	4.00113
ACH-000065	10.716	OCIAML5	Leukemia	Blood	10.716	4.62402
ACH-000346	10.763	JVM3	Leukemia	Blood	10.763	5.60009
ACH-000918	10.765	MOLT16	Leukemia	Blood	10.765	6.51267
ACH-000373	11.055	SKM1	Leukemia	Blood	11.055	4.33436
ACH-000326	11.154	JURLMK1	Leukemia	Blood	11.154	5.61709
ACH-000074	11.169	KU812	Leukemia	Blood	11.169	5.94124
ACH-000372	11.395	P12ICHIKAWA	Leukemia	Blood	11.395	5.12928
ACH-000151	11.397	JM1	Leukemia	Blood	11.397	5.45639
ACH-000937	11.408	PF382	Leukemia	Blood	11.408	4.92856
ACH-000953	11.418	SUPT1	Leukemia	Blood	11.418	5.17971
ACH-000295	11.428	EM2	Leukemia	Blood	11.428	7.34691
ACH-000960	11.462	REH	Leukemia	Blood	11.462	4.63919
ACH-000301	11.496	LAMA84	Leukemia	Blood	11.496	8.10371
ACH-000995	11.5	JURKAT	Leukemia	Blood	11.5	4.19022
ACH-000922	11.508	RCHACV	Leukemia	Blood	11.508	4.06072
ACH-000101	11.581	KE37	Leukemia	Blood	11.581	6.07521
ACH-000406	11.637	U937	Leukemia	Blood	11.637	4.4977
ACH-000005	11.71	HEL9217	Leukemia	Blood	11.71	5.86854
ACH-000241	11.744	JK1	Leukemia	Blood	11.744	6.67283
ACH-000156	11.753	MHHCALL4	Leukemia	Blood	11.753	4.30027
ACH-000795	11.782	MOLT13	Leukemia	Blood	11.782	6.61922
ACH-000113	11.822	OCIAML2	Leukemia	Blood	11.822	3.92177
ACH-000981	12.071	DND41	Leukemia	Blood	12.071	7.8526
ACH-000146	12.195	THP1	Leukemia	Blood	12.195	5.96221
ACH-000551	12.205	K562	Leukemia	Blood	12.205	7.56036
ACH-000728	12.258	KASUMI2	Leukemia	Blood	12.258	4.49977
ACH-000263	12.427	KASUMI1	Leukemia	Blood	12.427	6.88015
ACH-000387	12.432	TF1	Leukemia	Blood	12.432	5.51024
ACH-000004	12.577	HEL	Leukemia	Blood	12.577	7.07636
ACH-000168	12.689	NOMO1	Leukemia	Blood	12.689	3.93051
ACH-000983	12.705	KCL22	Leukemia	Blood	12.705	4.4081
ACH-000770	12.771	P31FUJ	Leukemia	Blood	12.771	4.68037
ACH-000032	12.82	MHHCALL3	Leukemia	Blood	12.82	6.42315
ACH-000557	13.04	AML193	Leukemia	Blood	13.04	9.60943
ACH-000002	13.077	HL60	Leukemia	Blood	13.077	3.75723
ACH-000059	13.095	SUPB15	Leukemia	Blood	13.095	4.64566
ACH-000439	13.28	ME1	Leukemia	Blood	13.28	2.3343
ACH-000218	13.341	PL21	Leukemia	Blood	13.341	3.48624
ACH-000498	13.35	KO52	Leukemia	Blood	13.35	3.10297
ACH-000112	14.375	SIGM5	Leukemia	Blood	14.375	6.90378
ACH-000052	8.8549	A673	Bone Cancer	Bone	8.8549	5.33878
ACH-000087	9.842	SKES1	Bone Cancer	Bone	9.842	4.61723
ACH-000391	11.055	MHHES1	Bone Cancer	Bone	11.055	8.35394
ACH-000039	11.711	SKNMC	Bone Cancer	Bone	11.711	6.14846
ACH-000424	11.81	TC71	Bone Cancer	Bone	11.81	11.3302
ACH-000516	11.845	CAL78	Bone Cancer	Bone	11.845	7.17413
ACH-000364	13.298	U2OS	Bone Cancer	Bone	13.298	6.13149
ACH-000359	13.706	MG63	Bone Cancer	Bone	13.706	6.9368
ACH-000613	13.957	HOS	Bone Cancer	Bone	13.957	8.26056
ACH-000410	14.058	SAOS2	Bone Cancer	Bone	14.058	19.9856
ACH-000082	14.078	G292CLONEA141B1	Bone Cancer	Bone	14.078	5.55714
ACH-000418	14.783	SW1353	Bone Cancer	Bone	14.783	5.71567
ACH-000258	9.136	DU4475	Breast Cancer	Breast	9.136	5.2909
ACH-000349	11.689	HCC1500	Breast Cancer	Breast	11.689	9.15821
ACH-000624	11.711	HCC1806	Breast Cancer	Breast	11.711	4.12879
ACH-000859	11.756	HCC1954	Breast Cancer	Breast	11.756	5.15536
ACH-000783	12.126	CAMA1	Breast Cancer	Breast	12.126	6.24325
ACH-000352	12.155	HCC1428	Breast Cancer	Breast	12.155	6.23188
ACH-000725	12.171	HCC202	Breast Cancer	Breast	12.171	9.48813
ACH-000019	12.388	MCF7	Breast Cancer	Breast	12.388	4.95853
ACH-000374	12.399	HCC1143	Breast Cancer	Breast	12.399	5.76633
ACH-000621	12.465	MDAMB157	Breast Cancer	Breast	12.465	11.9746
ACH-000849	12.473	MDAMB468	Breast Cancer	Breast	12.473	7.16471
ACH-000856	12.771	CAL51	Breast Cancer	Breast	12.771	4.16901
ACH-000902	12.852	CAL148	Breast Cancer	Breast	12.852	6.88051
ACH-000755	12.853	HCC2218	Breast Cancer	Breast	12.853	6.14485
ACH-000148	13.006	HS578T	Breast Cancer	Breast	13.006	7.35178
ACH-000934	13.619	MDAMB361	Breast Cancer	Breast	13.619	13.7764
ACH-000028	13.705	KPL1	Breast Cancer	Breast	13.705	4.73773
ACH-000117	13.734	EFM192A	Breast Cancer	Breast	13.734	3.5315
ACH-000768	13.986	MDAMB231	Breast Cancer	Breast	13.986	5.68535
ACH-000288	14.152	BT549	Breast Cancer	Breast	14.152	5.28482
ACH-000536	14.223	BT20	Breast Cancer	Breast	14.223	2.83935
ACH-000828	14.239	ZR7530	Breast Cancer	Breast	14.239	3.54816
ACH-000276	14.284	HCC38	Breast Cancer	Breast	14.284	4.84612
ACH-000147	14.314	T47D	Breast Cancer	Breast	14.314	8.53027
ACH-000699	14.343	HCC1395	Breast Cancer	Breast	14.343	9.64476
ACH-000223	14.444	HCC1937	Breast Cancer	Breast	14.444	4.9919
ACH-000721	14.471	HMC18	Breast Cancer	Breast	14.471	7.28626
ACH-000857	14.571	CAL851	Breast Cancer	Breast	14.571	6.69849
ACH-000097	14.596	ZR751	Breast Cancer	Breast	14.596	7.17839
ACH-000643	14.669	HDQP1	Breast Cancer	Breast	14.669	3.23114
ACH-000277	14.754	HCC1419	Breast Cancer	Breast	14.754	7.26439
ACH-000017	14.884	SKBR3	Breast Cancer	Breast	14.884	7.07454
ACH-000711	14.976	JIMT1	Breast Cancer	Breast	14.976	9.88369
ACH-000248	15.208	AU565	Breast Cancer	Breast	15.208	5.26505
ACH-000910	16.418	MDAMB453	Breast Cancer	Breast	16.418	6.23201
ACH-000927	16.49	BT474	Breast Cancer	Breast	16.49	4.41052
ACH-000212	16.91	CAL120	Breast Cancer	Breast	16.91	8.19916
ACH-000558	12.111	A172	Brain Cancer	Central Nervous System	12.111	8.3599
ACH-000211	12.518	DAOY	Brain Cancer	Central Nervous System	12.518	7.70006
ACH-000055	12.818	D283MED	Brain Cancer	Central Nervous System	12.818	6.10317
ACH-000231	13.148	KALS1	Brain Cancer	Central Nervous System	13.148	5.26499
ACH-000595	13.716	LN229	Brain Cancer	Central Nervous System	13.716	11.21
ACH-000244	13.75	DKMG	Brain Cancer	Central Nervous System	13.75	4.59706
ACH-000040	13.816	U118MG	Brain Cancer	Central Nervous System	13.816	6.03751
ACH-000883	13.928	SW1783	Brain Cancer	Central Nervous System	13.928	8.21159
ACH-000776	13.937	ONS76	Brain Cancer	Central Nervous System	13.937	6.03695
ACH-000067	13.964	HS683	Brain Cancer	Central Nervous System	13.964	6.51426
ACH-000376	14.066	SF295	Brain Cancer	Central Nervous System	14.066	10.7951
ACH-000756	14.199	GI1	Brain Cancer	Central Nervous System	14.199	8.26159
ACH-000437	14.318	SW1088	Brain Cancer	Central Nervous System	14.318	5.30741
ACH-000329	14.3595	CCFSTTG1	Brain Cancer	Central Nervous System	14.3595	7.5817
ACH-000098	14.417	GAMG	Brain Cancer	Central Nervous System	14.417	13.9089
ACH-000075	14.465	U87MG	Brain Cancer	Central Nervous System	14.465	11.8185
ACH-000622	14.514	KNS42	Brain Cancer	Central Nervous System	14.514	7.00928
ACH-000738	14.541	GB1	Brain Cancer	Central Nervous System	14.541	5.83426
ACH-000807	14.603	SNU738	Brain Cancer	Central Nervous System	14.603	4.78362
ACH-000609	14.646	SF126	Brain Cancer	Central Nervous System	14.646	9.671
ACH-000370	14.652	SNU626	Brain Cancer	Central Nervous System	14.652	10.6567
ACH-000863	14.675	DBTRG05MG	Brain Cancer	Central Nervous System	14.675	6.42672
ACH-000571	14.679	T98G	Brain Cancer	Central Nervous System	14.679	7.18224
ACH-000570	14.737	YKG1	Brain Cancer	Central Nervous System	14.737	8.78122
ACH-000323	14.758	42MGBA	Brain Cancer	Central Nervous System	14.758	8.5023
ACH-000623	14.773	SNU201	Brain Cancer	Central Nervous System	14.773	5.8058
ACH-000232	14.803	U251MG	Brain Cancer	Central Nervous System	14.803	4.64959
ACH-000289	15.582	SNU466	Brain Cancer	Central Nervous System	15.582	5.77684
ACH-000543	15.621	SNU489	Brain Cancer	Central Nervous System	15.621	7.56482
ACH-000368	15.73	SNU1105	Brain Cancer	Central Nervous System	15.73	9.47554
ACH-000126	16.1	KG1C	Brain Cancer	Central Nervous System	16.1	4.3104
ACH-000819	16.166	LN18	Brain Cancer	Central Nervous System	16.166	9.30835
ACH-000464	16.449	CAS1	Brain Cancer	Central Nervous System	16.449	10.3564
ACH-000200	17.875	NMCG1	Brain Cancer	Central Nervous System	17.875	4.53865
ACH-000957	10.344	LS180	Colon/Colorectal Cancer	Colorectal	10.344	5.20726
ACH-000958	10.488	SW48	Colon/Colorectal Cancer	Colorectal	10.488	2.3141
ACH-000989	10.772	SNU175	Colon/Colorectal Cancer	Colorectal	10.772	6.1357
ACH-000249	10.834	CL11	Colon/Colorectal Cancer	Colorectal	10.834	5.66877
ACH-000986	10.887	HT115	Colon/Colorectal Cancer	Colorectal	10.887	6.14516
ACH-000967	11.162	SNUC2A	Colon/Colorectal Cancer	Colorectal	11.162	5.48573
ACH-000982	11.196	GP2D	Colon/Colorectal Cancer	Colorectal	11.196	4.88177
ACH-000680	11.228	SW948	Colon/Colorectal Cancer	Colorectal	11.228	6.61316
ACH-000381	11.441	T84	Colon/Colorectal Cancer	Colorectal	11.441	5.48469
ACH-000400	11.791	SKCO1	Colon/Colorectal Cancer	Colorectal	11.791	7.79828
ACH-000651	11.973	SW620	Colon/Colorectal Cancer	Colorectal	11.973	5.71206
ACH-000467	11.994	HCC56	Colon/Colorectal Cancer	Colorectal	11.994	5.18475
ACH-000009	12.114	C2BBE1	Colon/Colorectal Cancer	Colorectal	12.114	6.83943
ACH-000963	12.611	CCK81	Colon/Colorectal Cancer	Colorectal	12.611	5.67434
ACH-000955	12.728	SNU407	Colon/Colorectal Cancer	Colorectal	12.728	3.71983
ACH-000252	12.944	LS1034	Colon/Colorectal Cancer	Colorectal	12.944	3.02256
ACH-000970	12.999	SNUC5	Colon/Colorectal Cancer	Colorectal	12.999	4.62708
ACH-000998	13	CW2	Colon/Colorectal Cancer	Colorectal	13	7.33403
ACH-000007	13.023	LS513	Colon/Colorectal Cancer	Colorectal	13.023	2.79458
ACH-000683	13.42	SNU503	Colon/Colorectal Cancer	Colorectal	13.42	4.76497
ACH-000253	13.434	COLO201	Colon/Colorectal Cancer	Colorectal	13.434	8.02301
ACH-000722	13.612	SNUC1	Colon/Colorectal Cancer	Colorectal	13.612	5.24139
ACH-000997	13.803	HCT15	Colon/Colorectal Cancer	Colorectal	13.803	8.24408
ACH-000943	13.859	RKO	Colon/Colorectal Cancer	Colorectal	13.859	6.62878
ACH-000202	13.92	COLO320	Colon/Colorectal Cancer	Colorectal	13.92	8.11448
ACH-000286	14.037	SNU1033	Colon/Colorectal Cancer	Colorectal	14.037	4.77577
ACH-000350	14.078	COLO678	Colon/Colorectal Cancer	Colorectal	14.078	5.67278
ACH-000403	14.11	NCIH747	Colon/Colorectal Cancer	Colorectal	14.11	5.86383
ACH-000926	14.158	HT55	Colon/Colorectal Cancer	Colorectal	14.158	5.15794
ACH-000532	14.169	SNU61	Colon/Colorectal Cancer	Colorectal	14.169	5.7216
ACH-000969	14.2	KM12	Colon/Colorectal Cancer	Colorectal	14.2	4.68114
ACH-000935	14.365	MDST8	Colon/Colorectal Cancer	Colorectal	14.365	8.27861
ACH-000236	14.407	SW1417	Colon/Colorectal Cancer	Colorectal	14.407	4.98942
ACH-000491	14.415	NCIH716	Colon/Colorectal Cancer	Colorectal	14.415	4.2544
ACH-000501	14.492	LS123	Colon/Colorectal Cancer	Colorectal	14.492	4.32652
ACH-000959	14.629	SNUC4	Colon/Colorectal Cancer	Colorectal	14.629	6.34369
ACH-000971	14.631	HCT116	Colon/Colorectal Cancer	Colorectal	14.631	14.9082
ACH-000296	14.652	OUMS23	Colon/Colorectal Cancer	Colorectal	14.652	5.26279
ACH-000565	14.725	RCM1	Colon/Colorectal Cancer	Colorectal	14.725	4.5683
ACH-000360	14.85	NCIH508	Colon/Colorectal Cancer	Colorectal	14.85	5.43068
ACH-000552	15	HT29	Colon/Colorectal Cancer	Colorectal	15	4.90782
ACH-000985	16.169	LS411N	Colon/Colorectal Cancer	Colorectal	16.169	5.53666
ACH-000305	11.414	ECGI10	Esophageal Cancer	Esophagus	11.414	6.59644
ACH-000544	11.569	OE21	Esophageal Cancer	Esophagus	11.569	7.18783
ACH-000488	11.85	TE11	Esophageal Cancer	Esophagus	11.85	6.00225
ACH-000637	12.669	KYSE520	Esophageal Cancer	Esophagus	12.669	4.44571
ACH-000784	13.07	KYSE70	Esophageal Cancer	Esophagus	13.07	2.18942
ACH-000694	13.124	TE9	Esophageal Cancer	Esophagus	13.124	5.42403
ACH-000865	13.241	KYSE450	Esophageal Cancer	Esophagus	13.241	8.08829
ACH-000809	13.324	KYSE410	Esophageal Cancer	Esophagus	13.324	4.85796
ACH-000408	13.503	TE5	Esophageal Cancer	Esophagus	13.503	5.29196
ACH-000823	13.525	KYSE140	Esophageal Cancer	Esophagus	13.525	4.49927
ACH-000647	13.999	TE1	Esophageal Cancer	Esophagus	13.999	4.17431
ACH-000353	14.259	TE15	Esophageal Cancer	Esophagus	14.259	6.82927
ACH-000383	14.398	OE33	Esophageal Cancer	Esophagus	14.398	5.38264
ACH-000693	14.474	KYSE180	Esophageal Cancer	Esophagus	14.474	8.57067
ACH-000777	14.532	KYSE30	Esophageal Cancer	Esophagus	14.532	2.96978
ACH-000318	14.66	TE10	Esophageal Cancer	Esophagus	14.66	7.00515
ACH-000824	14.713	KYSE510	Esophageal Cancer	Esophagus	14.713	3.3229
ACH-000726	14.817	TE14	Esophageal Cancer	Esophagus	14.817	4.5184
ACH-000679	14.832	OE19	Esophageal Cancer	Esophagus	14.832	3.23494
ACH-000855	14.85	KYSE150	Esophageal Cancer	Esophagus	14.85	4.1567
ACH-000717	14.917	COLO680N	Esophageal Cancer	Esophagus	14.917	7.88528
ACH-000133	13.67	HS729	Fibroblast	Fibroblast	13.67	13.8739
ACH-000325	11.026	SNU620	Gastric Cancer	Gastric	11.026	6.94022
ACH-000847	11.432	HGC27	Gastric Cancer	Gastric	11.432	4.31256
ACH-000919	11.578	IM95	Gastric Cancer	Gastric	11.578	4.93504
ACH-000110	11.583	NCCSTCK140	Gastric Cancer	Gastric	11.583	4.69815
ACH-000911	12.165	NUGC3	Gastric Cancer	Gastric	12.165	5.62256
ACH-000674	12.541	NUGC4	Gastric Cancer	Gastric	12.541	8.00036
ACH-000581	12.837	SNU16	Gastric Cancer	Gastric	12.837	4.65599
ACH-000427	13.167	NCIN87	Gastric Cancer	Gastric	13.167	5.15235
ACH-000633	13.231	FU97	Gastric Cancer	Gastric	13.231	5.69604
ACH-000344	13.292	SNU668	Gastric Cancer	Gastric	13.292	8.66567
ACH-000758	13.3455	MKN74	Gastric Cancer	Gastric	13.3455	10.9621
ACH-000932	13.488	SNU1	Gastric Cancer	Gastric	13.488	7.47539
ACH-000239	13.836	HUG1N	Gastric Cancer	Gastric	13.836	3.51091
ACH-000351	13.952	MKN1	Gastric Cancer	Gastric	13.952	2.61702
ACH-000616	14.092	HS746T	Gastric Cancer	Gastric	14.092	16.8812
ACH-000746	14.114	GSS	Gastric Cancer	Gastric	14.114	3.17452
ACH-000303	14.293	SNU5	Gastric Cancer	Gastric	14.293	10.9651
ACH-000898	14.327	SNU719	Gastric Cancer	Gastric	14.327	5.37119
ACH-000678	14.396	MKN7	Gastric Cancer	Gastric	14.396	2.78185
ACH-000764	14.428	SH10TC	Gastric Cancer	Gastric	14.428	6.64616
ACH-000466	14.477	SNU216	Gastric Cancer	Gastric	14.477	3.3127
ACH-000255	14.585	LMSU	Gastric Cancer	Gastric	14.585	10.2486
ACH-000507	14.634	KE39	Gastric Cancer	Gastric	14.634	5.43175
ACH-000948	15.395	2313287	Gastric Cancer	Gastric	15.395	3.47508
ACH-000485	15.532	GSU	Gastric Cancer	Gastric	15.532	4.26252
ACH-000793	15.729	KATOIII	Gastric Cancer	Gastric	15.729	8.39564
ACH-000225	16.146	ECC12	Gastric Cancer	Gastric	16.146	6.48859
ACH-000356	16.158	MKN45	Gastric Cancer	Gastric	16.158	5.96384
ACH-000880	16.294	AGS	Gastric Cancer	Gastric	16.294	4.52532
ACH-000736	16.729	SNU601	Gastric Cancer	Gastric	16.729	5.85085
ACH-000234	9.4992	CAKI2	Kidney Cancer	Kidney	9.4992	3.92644
ACH-000096	11.734	G401	Rhabdoid	Kidney	11.734	5.63945
ACH-000649	13.388	786O	Kidney Cancer	Kidney	13.388	9.58798
ACH-000457	13.517	CAL54	Kidney Cancer	Kidney	13.517	4.18855
ACH-000459	13.69	TUHR10TKB	Kidney Cancer	Kidney	13.69	11.0256
ACH-000411	13.765	769P	Kidney Cancer	Kidney	13.765	6.11822
ACH-000171	13.987	VMRCRCZ	Kidney Cancer	Kidney	13.987	4.76726
ACH-000513	14.006	SNU1272	Kidney Cancer	Kidney	14.006	7.39075
ACH-000709	14.052	KMRC2	Kidney Cancer	Kidney	14.052	8.71474
ACH-000313	14.063	KMRC3	Kidney Cancer	Kidney	14.063	7.02267
ACH-000555	14.249	A498	Kidney Cancer	Kidney	14.249	9.85662
ACH-000484	14.413	VMRCRCW	Kidney Cancer	Kidney	14.413	10.3562
ACH-000159	14.552	OSRC2	Kidney Cancer	Kidney	14.552	10.4359
ACH-000684	14.588	KMRC1	Kidney Cancer	Kidney	14.588	14.6113
ACH-000046	14.711	ACHN	Kidney Cancer	Kidney	14.711	4.10166
ACH-000433	14.754	CAKI1	Kidney Cancer	Kidney	14.754	18.1646
ACH-000250	14.807	KMRC20	Kidney Cancer	Kidney	14.807	6.78883
ACH-000495	14.907	TUHR4TKB	Kidney Cancer	Kidney	14.907	8.97627
ACH-000189	15.675	RCC10RGB	Kidney Cancer	Kidney	15.675	6.15076
ACH-000317	15.931	TUHR14TKB	Kidney Cancer	Kidney	15.931	5.81026
ACH-000792	16.24	BFTC909	Kidney Cancer	Kidney	16.24	12.3748
ACH-000734	12.42	JHH5	Liver Cancer	Liver	12.42	12.3052
ACH-000221	13.086	SNU398	Liver Cancer	Liver	13.086	11.386
ACH-000478	13.539	SNU387	Liver Cancer	Liver	13.539	10.436
ACH-000493	13.563	SNU423	Liver Cancer	Liver	13.563	14.8137
ACH-000686	13.88	SNU878	Liver Cancer	Liver	13.88	6.57829
ACH-000483	14.032	SNU182	Liver Cancer	Liver	14.032	6.85123
ACH-001318	14.069	PLCPRF5	Liver Cancer	Liver	14.069	7.94408
ACH-000420	14.111	SNU449	Liver Cancer	Liver	14.111	9.96962
ACH-000625	14.129	HEP3B217	Liver Cancer	Liver	14.129	5.82701
ACH-000671	14.186	HUH6	Liver Cancer	Liver	14.186	3.49004
ACH-000577	14.458	JHH2	Liver Cancer	Liver	14.458	9.41893
ACH-000476	14.462	JHH4	Liver Cancer	Liver	14.462	6.1692
ACH-000361	14.484	SKHEP1	Liver Cancer	Liver	14.484	9.11848
ACH-000422	14.511	SNU475	Liver Cancer	Liver	14.511	8.14097
ACH-000217	14.579	JHH6	Liver Cancer	Liver	14.579	4.27396
ACH-000393	14.589	HLF	Liver Cancer	Liver	14.589	13.4134
ACH-000471	14.679	LI7	Liver Cancer	Liver	14.679	8.59621
ACH-000620	14.713	JHH1	Liver Cancer	Liver	14.713	4.5141
ACH-000739	16.184	HEPG2	Liver Cancer	Liver	16.184	6.41902
ACH-000925	9.5714	DV90	Lung Cancer	Lung	9.5714	10.4544
ACH-000980	10.288	NCIH1155	Lung Cancer	Lung	10.288	8.19796
ACH-000358	10.476	NCIH69	Lung Cancer	Lung	10.476	8.58616
ACH-000563	10.548	EBC1	Lung Cancer	Lung	10.548	5.56787
ACH-000129	10.578	NCIH1341	Lung Cancer	Lung	10.578	5.55075
ACH-000639	10.677	NCIH211	Lung Cancer	Lung	10.677	6.09635
ACH-000335	10.698	MSTO211H	Lung Cancer	Lung	10.698	5.10701
ACH-000789	10.723	NCIH810	Lung Cancer	Lung	10.723	10.34
ACH-000852	10.765	NCIH1435	Lung Cancer	Lung	10.765	9.15388
ACH-000596	10.933	LCLC97TM1	Lung Cancer	Lung	10.933	4.88701
ACH-000844	11.12	DMS454	Lung Cancer	Lung	11.12	7.41831
ACH-000431	11.143	NCIH1694	Lung Cancer	Lung	11.143	7.3806
ACH-000886	11.193	NCIH2009	Lung Cancer	Lung	11.193	11.8029
ACH-000845	11.438	NCIH1373	Lung Cancer	Lung	11.438	6.48107
ACH-000394	11.556	NCIH2081	Lung Cancer	Lung	11.556	8.05538
ACH-000790	11.597	SHP77	Lung Cancer	Lung	11.597	14.6971
ACH-000769	11.61	LK2	Lung Cancer	Lung	11.61	7.70348
ACH-000749	11.894	DMS273	Lung Cancer	Lung	11.894	7.1347
ACH-000066	11.962	HCC4006	Lung Cancer	Lung	11.962	6.26993
ACH-000737	12.035	NCIH1385	Lung Cancer	Lung	12.035	12.1651
ACH-000912	12.095	NCIH2286	Lung Cancer	Lung	12.095	7.58901
ACH-000767	12.143	NCIH526	Lung Cancer	Lung	12.143	7.64543
ACH-000929	12.18	NCIH2110	Lung Cancer	Lung	12.18	5.63177
ACH-000448	12.231	NCIH1666	Lung Cancer	Lung	12.231	5.42343
ACH-000843	12.274	HARA	Lung Cancer	Lung	12.274	7.37066
ACH-000677	12.399	SW1573	Lung Cancer	Lung	12.399	7.28039
ACH-000150	12.437	HCC2935	Lung Cancer	Lung	12.437	4.4061
ACH-000787	12.531	LXF289	Lung Cancer	Lung	12.531	6.18706
ACH-000703	12.55	DMS79	Lung Cancer	Lung	12.55	5.31147
ACH-000444	12.579	LU99	Lung Cancer	Lung	12.579	7.14253
ACH-000894	12.6605	NCIH1869	Lung Cancer	Lung	12.6605	4.89628
ACH-000860	12.72	NCIH358	Lung Cancer	Lung	12.72	8.36707
ACH-000292	12.73	NCIH841	Lung Cancer	Lung	12.73	4.72916
ACH-000904	12.793	NCIH2106	Lung Cancer	Lung	12.793	7.02356
ACH-000297	12.851	NCIH889	Lung Cancer	Lung	12.851	8.0612
ACH-000921	12.867	NCIH1339	Lung Cancer	Lung	12.867	16.85
ACH-000744	12.872	NCIH1623	Lung Cancer	Lung	12.872	5.20287
ACH-000585	12.895	EPLC272H	Lung Cancer	Lung	12.895	7.48477
ACH-000667	12.915	HCC44	Lung Cancer	Lung	12.915	7.53936
ACH-000747	12.937	NCIH1703	Lung Cancer	Lung	12.937	5.59774
ACH-000523	12.955	NCIH1184	Lung Cancer	Lung	12.955	15.4358
ACH-000343	12.987	NCIH522	Lung Cancer	Lung	12.987	6.86545
ACH-000530	13.02	DMS114	Lung Cancer	Lung	13.02	7.17211
ACH-000514	13.049	NCIH1092	Lung Cancer	Lung	13.049	6.34887
ACH-000813	13.058	T3M10	Lung Cancer	Lung	13.058	5.04939
ACH-000012	13.066	HCC827	Lung Cancer	Lung	13.066	6.15614
ACH-000434	13.095	NCIH1915	Lung Cancer	Lung	13.095	11.5092
ACH-000665	13.148	SKMES1	Lung Cancer	Lung	13.148	5.36686
ACH-000021	13.149	NCIH1693	Lung Cancer	Lung	13.149	4.87422
ACH-000562	13.171	HCC78	Lung Cancer	Lung	13.171	7.45987
ACH-000298	13.321	NCIH2029	Lung Cancer	Lung	13.321	7.12287
ACH-000916	13.341	NCIH1573	Lung Cancer	Lung	13.341	2.97561
ACH-000161	13.385	CORL105	Lung Cancer	Lung	13.385	8.43875
ACH-000314	13.386	HCC2108	Lung Cancer	Lung	13.386	10.0637
ACH-000666	13.387	NCIH1355	Lung Cancer	Lung	13.387	5.32361
ACH-000780	13.405	NCIH1105	Lung Cancer	Lung	13.405	6.36488
ACH-000675	13.43	NCIH1734	Lung Cancer	Lung	13.43	9.2531
ACH-000803	13.45	COLO668	Lung Cancer	Lung	13.45	4.342
ACH-001078	13.483	HCC1588	Lung Cancer	Lung	13.483	2.74332
ACH-000525	13.555	NCIH2171	Lung Cancer	Lung	13.555	7.45965
ACH-000712	13.637	HCC1833	Lung Cancer	Lung	13.637	7.01608
ACH-000718	13.658	NCIH2291	Lung Cancer	Lung	13.658	4.32456
ACH-000015	13.672	NCIH1581	Lung Cancer	Lung	13.672	6.22874
ACH-000774	13.672	RERFLCAD2	Lung Cancer	Lung	13.672	5.16078
ACH-000392	13.68	CALU3	Lung Cancer	Lung	13.68	6.13325
ACH-000399	13.741	NCIH2196	Lung Cancer	Lung	13.741	12.1103
ACH-000853	13.766	NCIH661	Lung Cancer	Lung	13.766	6.05057
ACH-000395	13.7675	NCIH520	Lung Cancer	Lung	13.7675	6.09611
ACH-000781	13.808	NCIH2023	Lung Cancer	Lung	13.808	6.10744
ACH-000945	13.865	NCIH650	Lung Cancer	Lung	13.865	4.51794
ACH-000841	13.933	NCIH2087	Lung Cancer	Lung	13.933	5.74678
ACH-000840	13.936	HCC366	Lung Cancer	Lung	13.936	7.46541
ACH-000775	13.961	NCIH727	Lung Cancer	Lung	13.961	5.20793
ACH-000062	13.964	RERFLCMS	Lung Cancer	Lung	13.964	6.43384
ACH-000743	13.983	CORL95	Lung Cancer	Lung	13.983	7.21255
ACH-000319	14.003	MPP89	Lung Cancer	Lung	14.003	6.2679
ACH-000951	14.023	NCIH2342	Lung Cancer	Lung	14.023	4.17189
ACH-000264	14.026	CALU6	Lung Cancer	Lung	14.026	5.26164
ACH-000451	14.038	NCIH2085	Lung Cancer	Lung	14.038	5.89091
ACH-000282	14.04	NCIH1755	Lung Cancer	Lung	14.04	7.56915
ACH-000924	14.061	NCIH2172	Lung Cancer	Lung	14.061	5.67586
ACH-000672	14.084	IALM	Lung Cancer	Lung	14.084	9.2663
ACH-000261	14.157	RERFLCAI	Lung Cancer	Lung	14.157	8.70603
ACH-000454	14.19	HCC95	Lung Cancer	Lung	14.19	5.59551
ACH-000638	14.233	NCIH441	Lung Cancer	Lung	14.233	4.3093
ACH-000390	14.299	LUDLU1	Lung Cancer	Lung	14.299	4.5286
ACH-000378	14.301	NCIH647	Lung Cancer	Lung	14.301	3.17599
ACH-000553	14.301	SQ1	Lung Cancer	Lung	14.301	6.31786
ACH-000867	14.312	CHAGOK1	Lung Cancer	Lung	14.312	2.69221
ACH-000416	14.312	NCIH838	Lung Cancer	Lung	14.312	7.72551
ACH-000153	14.323	NCIH2052	Lung Cancer	Lung	14.323	6.92162
ACH-000731	14.351	HCC2279	Lung Cancer	Lung	14.351	4.90674
ACH-000510	14.3615	NCIH1299	Lung Cancer	Lung	14.3615	7.85913
ACH-000878	14.376	HCC15	Lung Cancer	Lung	14.376	4.70293
ACH-000869	14.411	NCIH1568	Lung Cancer	Lung	14.411	5.53293
ACH-000578	14.445	HCC1171	Lung Cancer	Lung	14.445	9.44158
ACH-000481	14.5	NCIH2170	Lung Cancer	Lung	14.5	5.39789
ACH-000900	14.501	NCIH23	Lung Cancer	Lung	14.501	7.15806
ACH-000521	14.514	NCIH2030	Lung Cancer	Lung	14.514	12.4901
ACH-000785	14.519	NCIH2126	Lung Cancer	Lung	14.519	4.10119
ACH-000121	14.519	NCIH2405	Lung Cancer	Lung	14.519	6.1575
ACH-000327	14.52	NCIH1395	Lung Cancer	Lung	14.52	9.14607
ACH-000086	14.53	ACCMESO1	Lung Cancer	Lung	14.53	9.36737
ACH-000733	14.53	NCIH1838	Lung Cancer	Lung	14.53	17.399
ACH-000645	14.536	JL1	Lung Cancer	Lung	14.536	6.23212
ACH-000681	14.5437	A549	Lung Cancer	Lung	14.5437	10.5865
ACH-000309	14.565	SKLU1	Lung Cancer	Lung	14.565	4.99457
ACH-000438	14.581	LU65	Lung Cancer	Lung	14.581	7.79173
ACH-000176	14.63	LOUNH91	Lung Cancer	Lung	14.63	7.38474
ACH-000648	14.686	NCIH28	Lung Cancer	Lung	14.686	8.06841
ACH-000698	14.696	DMS53	Lung Cancer	Lung	14.696	8.30203
ACH-000496	14.703	NCIH1792	Lung Cancer	Lung	14.703	7.99025
ACH-000888	14.806	NCIH1793	Lung Cancer	Lung	14.806	9.90174
ACH-000837	14.813	NCIH322	Lung Cancer	Lung	14.813	8.1756
ACH-000414	14.816	NCIH1944	Lung Cancer	Lung	14.816	4.32103
ACH-000511	14.824	CALU1	Lung Cancer	Lung	14.824	5.75157
ACH-000891	14.881	HCC1438	Lung Cancer	Lung	14.881	5.36455
ACH-000670	14.894	SBC5	Lung Cancer	Lung	14.894	5.29485
ACH-000752	15.157	NCIH196	Lung Cancer	Lung	15.157	14.2406
ACH-000892	15.202	NCIH1563	Lung Cancer	Lung	15.202	7.98703
ACH-000893	15.264	NCIH1651	Lung Cancer	Lung	15.264	6.24412
ACH-000858	15.416	KNS62	Lung Cancer	Lung	15.416	6.42749
ACH-000463	15.5155	NCIH460	Lung Cancer	Lung	15.5155	9.46667
ACH-000826	15.535	CAL12T	Lung Cancer	Lung	15.535	3.20144
ACH-000311	15.744	NCIH2122	Lung Cancer	Lung	15.744	5.97112
ACH-000851	15.94	MORCPR	Lung Cancer	Lung	15.94	3.27857
ACH-000627	15.988	LCLC103H	Lung Cancer	Lung	15.988	10.5897
ACH-000791	17.451	RERFLCAD1	Lung Cancer	Lung	17.451	4.48953
ACH-000603	18.212	BEN	Lung Cancer	Lung	18.212	12.8692
ACH-000806	8.4781	L540	Lymphoma	Lymphocyte	8.4781	4.82728
ACH-000162	8.6274	GA10	Lymphoma	Lymphocyte	8.6274	3.62968
ACH-000287	9.3618	NUDUL1	Lymphoma	Lymphocyte	9.3618	7.4802
ACH-000402	10.083	BL70	Lymphoma	Lymphocyte	10.083	5.4187
ACH-000877	10.194	EB1	Lymphoma	Lymphocyte	10.194	6.27104
ACH-000786	10.53	DAUDI	Lymphoma	Lymphocyte	10.53	3.15037
ACH-000534	10.628	WSUDLCL2	Lymphoma	Lymphocyte	10.628	3.57717
ACH-000398	10.843	RI1	Lymphoma	Lymphocyte	10.843	6.16201
ACH-000944	11.1	NAMALWA	Lymphoma	Lymphocyte	11.1	6.25263
ACH-000357	11.137	JEKO1	Lymphoma	Lymphocyte	11.137	6.19928
ACH-000388	11.139	NUDHL1	Lymphoma	Lymphocyte	11.139	8.28324
ACH-000073	11.17	GRANTA519	Lymphoma	Lymphocyte	11.17	3.20986
ACH-000226	11.209	SUPM2	Lymphoma	Lymphocyte	11.209	12.5729
ACH-000567	11.233	ST486	Lymphoma	Lymphocyte	11.233	5.23423
ACH-000124	11.26	OCILY19	Lymphoma	Lymphocyte	11.26	11.9921
ACH-000053	11.286	KARPAS299	Lymphoma	Lymphocyte	11.286	8.8574
ACH-000157	11.307	A4FUK	Lymphoma	Lymphocyte	11.307	8.43231
ACH-000611	11.382	SUDHL6	Lymphoma	Lymphocyte	11.382	4.444
ACH-000365	11.73	SUDHL4	Lymphoma	Lymphocyte	11.73	4.41056
ACH-000061	11.758	HH	Lymphoma	Lymphocyte	11.758	7.77092
ACH-000334	11.788	DB	Lymphoma	Lymphocyte	11.788	4.68118
ACH-000038	11.817	EHEB	Lymphoma	Lymphocyte	11.817	6.77046
ACH-000583	11.951	MC116	Lymphoma	Lymphocyte	11.951	4.26462
ACH-000315	12.031	KARPAS422	Lymphoma	Lymphocyte	12.031	5.16866
ACH-000158	12.062	OCILY3	Lymphoma	Lymphocyte	12.062	6.46852
ACH-000069	12.084	HS611T	Lymphoma	Lymphocyte	12.084	6.70564
ACH-000687	12.466	CI1	Lymphoma	Lymphocyte	12.466	8.2895
ACH-000140	12.504	PFEIFFER	Lymphoma	Lymphocyte	12.504	8.49217
ACH-000815	12.534	KMH2	Lymphoma	Lymphocyte	12.534	6.23072
ACH-000440	12.571	CA46	Lymphoma	Lymphocyte	12.571	4.00355
ACH-000267	12.633	HDLM2	Lymphoma	Lymphocyte	12.633	2.58464
ACH-000285	12.878	TOLEDO	Lymphoma	Lymphocyte	12.878	6.26778
ACH-000220	12.961	MINO	Lymphoma	Lymphocyte	12.961	5.19155
ACH-000707	12.992	P3HR1	Lymphoma	Lymphocyte	12.992	6.47545
ACH-000697	13.087	A3KAW	Lymphoma	Lymphocyte	13.087	8.32117
ACH-000773	13.253	KIJK	Lymphoma	Lymphocyte	13.253	5.56145
ACH-000371	13.436	RL	Lymphoma	Lymphocyte	13.436	6.42668
ACH-000754	13.447	L428	Lymphoma	Lymphocyte	13.447	9.94224
ACH-000338	13.469	SR786	Lymphoma	Lymphocyte	13.469	8.47186
ACH-000654	13.487	RAJI	Lymphoma	Lymphocyte	13.487	5.74304
ACH-000233	13.49	DEL	Lymphoma	Lymphocyte	13.49	18.7861
ACH-000664	13.807	SUDHL1	Lymphoma	Lymphocyte	13.807	5.02093
ACH-000190	13.884	HDMYZ	Lymphoma	Lymphocyte	13.884	7.38298
ACH-000914	14.011	HT	Lymphoma	Lymphocyte	14.011	5.05103
ACH-000656	15	SUDHL8	Lymphoma	Lymphocyte	15	11.0021
ACH-000509	15.615	HUT78	Lymphoma	Lymphocyte	15.615	9.17667
ACH-000966	10.592	IGROV1	Ovarian Cancer	Ovary	10.592	8.57597
ACH-000657	10.69	A2780	Ovarian Cancer	Ovary	10.69	6.92939
ACH-000635	11.894	SNU119	Ovarian Cancer	Ovary	11.894	3.30467
ACH-000947	11.975	OVK18	Ovarian Cancer	Ovary	11.975	9.47334
ACH-000885	12.218	TOV21G	Ovarian Cancer	Ovary	12.218	4.50581
ACH-000713	12.902	CAOV3	Ovarian Cancer	Ovary	12.902	4.21951
ACH-000123	13.455	COV434	Ovarian Cancer	Ovary	13.455	7.44723
ACH-000608	13.607	COV644	Ovarian Cancer	Ovary	13.607	3.15458
ACH-000278	13.666	COV362	Ovarian Cancer	Ovary	13.666	4.80008
ACH-000132	13.692	JHOS2	Ovarian Cancer	Ovary	13.692	4.75515
ACH-000430	13.703	TYKNU	Ovarian Cancer	Ovary	13.703	8.15824
ACH-000237	13.714	JHOM1	Ovarian Cancer	Ovary	13.714	6.54777
ACH-000796	13.774	MCAS	Ovarian Cancer	Ovary	13.774	8.84964
ACH-000574	13.878	FUOV1	Ovarian Cancer	Ovary	13.878	4.52137
ACH-000811	14.023	SKOV3	Ovarian Cancer	Ovary	14.023	4.8071
ACH-000542	14.12	HEYA8	Ovarian Cancer	Ovary	14.12	3.03191
ACH-000936	14.191	EFO27	Ovarian Cancer	Ovary	14.191	7.0158
ACH-000116	14.2705	OAW28	Ovarian Cancer	Ovary	14.2705	5.06087
ACH-000308	14.421	EFO21	Ovarian Cancer	Ovary	14.421	1.79937
ACH-000696	14.446	OVCAR8	Ovarian Cancer	Ovary	14.446	9.95143
ACH-000527	14.491	OVISE	Ovarian Cancer	Ovary	14.491	4.28309
ACH-000663	14.524	OVTOKO	Ovarian Cancer	Ovary	14.524	7.43534
ACH-000688	14.532	OV7	Ovarian Cancer	Ovary	14.532	7.69098
ACH-000291	14.58	OV90	Ovarian Cancer	Ovary	14.58	7.34733
ACH-000719	14.609	RMGI	Ovarian Cancer	Ovary	14.609	5.30053
ACH-000962	14.622	OC314	Ovarian Cancer	Ovary	14.622	4.75731
ACH-000460	14.626	SNU8	Ovarian Cancer	Ovary	14.626	5.78702
ACH-000013	14.683	ONCODG1	Ovarian Cancer	Ovary	14.683	6.87892
ACH-000906	14.754	ES2	Ovarian Cancer	Ovary	14.754	5.23637
ACH-000324	14.8	JHOC5	Ovarian Cancer	Ovary	14.8	9.7763
ACH-000091	14.846	OV56	Ovarian Cancer	Ovary	14.846	17.2921
ACH-000524	15	KURAMOCHI	Ovarian Cancer	Ovary	15	2.88269
ACH-000704	15.27	OAW42	Ovarian Cancer	Ovary	15.27	6.92039
ACH-000280	15.371	SNU840	Ovarian Cancer	Ovary	15.371	6.87361
ACH-000409	16.361	OVSAHO	Ovarian Cancer	Ovary	16.361	11.6744
ACH-000347	11.244	QGP1	Pancreatic Cancer	Pancreas	11.244	5.55027
ACH-000265	11.454	KP4	Pancreatic Cancer	Pancreas	11.454	5.82591
ACH-000108	12.095	KP3	Pancreatic Cancer	Pancreas	12.095	5.01913
ACH-000243	12.211	DANG	Pancreatic Cancer	Pancreas	12.211	3.90471
ACH-000320	12.838	PSN1	Pancreatic Cancer	Pancreas	12.838	7.63731
ACH-000155	13.123	SW1990	Pancreatic Cancer	Pancreas	13.123	5.02154
ACH-000354	13.537	CAPAN1	Pancreatic Cancer	Pancreas	13.537	4.12404
ACH-000139	13.588	PANC0327	Pancreatic Cancer	Pancreas	13.588	4.79429
ACH-000685	13.594	L33	Pancreatic Cancer	Pancreas	13.594	4.81865
ACH-000417	13.65	PANC0813	Pancreatic Cancer	Pancreas	13.65	5.91187
ACH-000213	13.72	HUPT4	Pancreatic Cancer	Pancreas	13.72	4.94197
ACH-000502	13.761	TCCPAN2	Pancreatic Cancer	Pancreas	13.761	7.67502
ACH-000205	13.79	PK59	Pancreatic Cancer	Pancreas	13.79	5.99139
ACH-000601	13.952	MIAPACA2	Pancreatic Cancer	Pancreas	13.952	9.22829
ACH-000118	13.995	HUPT3	Pancreatic Cancer	Pancreas	13.995	2.71412
ACH-000270	14.249	HPAC	Pancreatic Cancer	Pancreas	14.249	3.4382
ACH-000332	14.276	YAPC	Pancreatic Cancer	Pancreas	14.276	5.77513
ACH-000307	14.285	PK1	Pancreatic Cancer	Pancreas	14.285	5.80091
ACH-000060	14.333	PANC1005	Pancreatic Cancer	Pancreas	14.333	6.18649
ACH-000222	14.411	ASPC1	Pancreatic Cancer	Pancreas	14.411	3.17602
ACH-000468	14.458	PK45H	Pancreatic Cancer	Pancreas	14.458	4.01884
ACH-000281	14.496	KP2	Pancreatic Cancer	Pancreas	14.496	7.25775
ACH-000535	14.56	BXPC3	Pancreatic Cancer	Pancreas	14.56	3.10362
ACH-000235	14.599	PANC0403	Pancreatic Cancer	Pancreas	14.599	5.40929
ACH-000042	14.692	PANC0203	Pancreatic Cancer	Pancreas	14.692	7.05475
ACH-000022	14.741	PATU8988S	Pancreatic Cancer	Pancreas	14.741	2.29201
ACH-000107	14.761	CAPAN2	Pancreatic Cancer	Pancreas	14.761	3.25415
ACH-000094	14.911	HPAFII	Pancreatic Cancer	Pancreas	14.911	3.69353
ACH-000178	14.941	HS766T	Pancreatic Cancer	Pancreas	14.941	3.80373
ACH-000652	15.0035	SUIT2	Pancreatic Cancer	Pancreas	15.0035	4.77628
ACH-000093	15.055	PANC0504	Pancreatic Cancer	Pancreas	15.055	4.7939
ACH-000138	15.334	CFPAC1	Pancreatic Cancer	Pancreas	15.334	4.64408
ACH-000599	15.393	PATU8902	Pancreatic Cancer	Pancreas	15.393	5.85276
ACH-000266	16.802	SNU213	Pancreatic Cancer	Pancreas	16.802	5.60962
ACH-000078	6.928	MHHNB11	Neuroblastoma	Peripheral Nervous System	6.928	10.261
ACH-000099	8.0813	SIMA	Neuroblastoma	Peripheral Nervous System	8.0813	9.79794
ACH-000203	8.8261	NH6	Neuroblastoma	Peripheral Nervous System	8.8261	9.12152
ACH-000366	9.211	SKNDZ	Neuroblastoma	Peripheral Nervous System	9.211	7.64233
ACH-000310	9.3928	IMR32	Neuroblastoma	Peripheral Nervous System	9.3928	14.1642
ACH-000341	10.088	SKNFI	Neuroblastoma	Peripheral Nervous System	10.088	16.5743
ACH-000136	10.385	CHP126	Neuroblastoma	Peripheral Nervous System	10.385	12.0061
ACH-000312	11.319	SKNBE2	Neuroblastoma	Peripheral Nervous System	11.319	5.00196
ACH-000120	12.066	CHP212	Neuroblastoma	Peripheral Nervous System	12.066	10.1757
ACH-000804	12.066	NB1	Neuroblastoma	Peripheral Nervous System	12.066	8.06879
ACH-000259	12.098	KELLY	Neuroblastoma	Peripheral Nervous System	12.098	8.56299
ACH-000260	12.429	SKNAS	Neuroblastoma	Peripheral Nervous System	12.429	11.5616
ACH-000446	13.03	KPNSI9S	Neuroblastoma	Peripheral Nervous System	13.03	9.86602
ACH-000227	14.625	KPNYN	Neuroblastoma	Peripheral Nervous System	14.625	5.18089
ACH-000714	10.121	KMS11	Myeloma	Plasma Cell	10.121	9.29218
ACH-000598	10.348	KMS21BM	Myeloma	Plasma Cell	10.348	10.6254
ACH-000564	10.619	KHM1B	Myeloma	Plasma Cell	10.619	5.76343
ACH-000204	10.801	LP1	Myeloma	Plasma Cell	10.801	9.17607
ACH-000745	10.963	MOLP8	Myeloma	Plasma Cell	10.963	10.6041
ACH-000024	11.225	OPM2	Myeloma	Plasma Cell	11.225	10.4772
ACH-000653	11.277	JJN3	Myeloma	Plasma Cell	11.277	9.02794
ACH-000183	11.493	L363	Myeloma	Plasma Cell	11.493	19.8494
ACH-000763	11.959	MM1S	Myeloma	Plasma Cell	11.959	8.68686
ACH-000588	12.035	KMS26	Myeloma	Plasma Cell	12.035	10.9793
ACH-000426	12.158	KMS20	Myeloma	Plasma Cell	12.158	5.35939
ACH-000838	12.473	AMO1	Myeloma	Plasma Cell	12.473	7.83992
ACH-000626	12.56	U266B1	Myeloma	Plasma Cell	12.56	11.8579
ACH-000576	12.8	KMS27	Myeloma	Plasma Cell	12.8	7.09437
ACH-000817	12.946	RPMI8226	Myeloma	Plasma Cell	12.946	5.93943
ACH-000821	13.745	EJM	Myeloma	Plasma Cell	13.745	4.8699
ACH-000050	13.979	NCIH929	Myeloma	Plasma Cell	13.979	6.97101
ACH-000193	14.245	KARPAS620	Myeloma	Plasma Cell	14.245	3.65296
ACH-000889	14.498	KMM1	Myeloma	Plasma Cell	14.498	12.0028
ACH-000453	14.634	MOLP2	Myeloma	Plasma Cell	14.634	5.95517
ACH-000979	13.531	DU145	Prostate Cancer	Prostate	13.531	7.0283
ACH-000977	13.869	LNCAPCLONEFGC	Prostate Cancer	Prostate	13.869	4.93894
ACH-000956	14.009	22RV1	Prostate Cancer	Prostate	14.009	6.47924
ACH-000090	14.27	PC3	Prostate Cancer	Prostate	14.27	8.04959
ACH-000115	14.442	VCAP	Prostate Cancer	Prostate	14.442	5.28073
ACH-000441	12.249	SH4	Skin Cancer	Skin	12.249	16.2596
ACH-000644	12.884	COLO829	Skin Cancer	Skin	12.884	6.05531
ACH-000582	13.187	COLO741	Skin Cancer	Skin	13.187	6.46775
ACH-000274	13.258	HS852T	Skin Cancer	Skin	13.258	6.23904
ACH-000572	13.381	G361	Skin Cancer	Skin	13.381	11.4579
ACH-000730	13.714	SKMEL5	Skin Cancer	Skin	13.714	12.3642
ACH-000458	13.72	CJM	Skin Cancer	Skin	13.72	5.61374
ACH-000219	13.744	A375	Skin Cancer	Skin	13.744	7.67189
ACH-000750	13.933	LOXIMVI	Skin Cancer	Skin	13.933	9.33861
ACH-000899	14.089	WM88	Skin Cancer	Skin	14.089	4.61716
ACH-000987	14.142	MEWO	Skin Cancer	Skin	14.142	11.8711
ACH-000884	14.193	MDAMB435S	Skin Cancer	Skin	14.193	6.11589
ACH-000580	14.214	C32	Skin Cancer	Skin	14.214	6.6193
ACH-000550	14.249	IGR39	Skin Cancer	Skin	14.249	9.65403
ACH-000915	14.256	IPC298	Skin Cancer	Skin	14.256	4.36717
ACH-000822	14.296	SKMEL24	Skin Cancer	Skin	14.296	3.60595
ACH-000304	14.297	WM115	Skin Cancer	Skin	14.297	4.5357
ACH-000404	14.305	K029AX	Skin Cancer	Skin	14.305	9.03285
ACH-001239	14.34	WM2664	Skin Cancer	Skin	14.34	5.3134
ACH-000322	14.374	HT144	Skin Cancer	Skin	14.374	7.91386
ACH-000465	14.472	SKMEL1	Skin Cancer	Skin	14.472	13.3233
ACH-000423	14.506	SKMEL3	Skin Cancer	Skin	14.506	12.4593
ACH-000614	14.537	RVH421	Skin Cancer	Skin	14.537	3.46926
ACH-000827	14.545	WM793	Skin Cancer	Skin	14.545	8.91104
ACH-000401	14.626	COLO800	Skin Cancer	Skin	14.626	7.61997
ACH-000661	14.664	WM1799	Skin Cancer	Skin	14.664	7.51523
ACH-000425	14.675	UACC62	Skin Cancer	Skin	14.675	7.06106
ACH-000765	14.747	WM983B	Skin Cancer	Skin	14.747	10.7907
ACH-000450	14.77	MELHO	Skin Cancer	Skin	14.77	7.09181
ACH-000801	14.817	HS936T	Skin Cancer	Skin	14.817	11.7918
ACH-000579	14.854	UACC257	Skin Cancer	Skin	14.854	7.9764
ACH-000014	14.922	HS294T	Skin Cancer	Skin	14.922	7.55737
ACH-000640	15.47	SKMEL31	Skin Cancer	Skin	15.47	5.21685
ACH-000477	15.563	MALME3M	Skin Cancer	Skin	15.563	5.06825
ACH-000881	15.63	MELJUSO	Skin Cancer	Skin	15.63	23.8155
ACH-000615	16.034	SKMEL28	Skin Cancer	Skin	16.034	6.90305
ACH-000650	16.087	IGR37	Skin Cancer	Skin	16.087	14.8455
ACH-000810	16.184	SKMEL30	Skin Cancer	Skin	16.184	10.1128
ACH-000882	17.792	IGR1	Skin Cancer	Skin	17.792	8.24652
ACH-000348	18.105	RPMI7951	Skin Cancer	Skin	18.105	5.59026
ACH-000607	9.6967	KYM1	Rhabdoid	Soft Tissue	9.6967	6.95372
ACH-000375	10.493	G402	Kidney Cancer	Soft Tissue	10.493	4.82528
ACH-000201	12.718	A204	Rhabdoid	Soft Tissue	12.718	4.29748
ACH-000169	12.933	RD	Sarcoma	Soft Tissue	12.933	9.38404
ACH-000772	12.972	TE441T	Sarcoma	Soft Tissue	12.972	10.0026
ACH-000051	13.393	TE617T	Sarcoma	Soft Tissue	13.393	8.37146
ACH-000939	13.567	SKUT1	Sarcoma	Soft Tissue	13.567	12.532
ACH-000100	13.717	RH41	Sarcoma	Soft Tissue	13.717	6.21043
ACH-000145	14.011	SKLMS1	Sarcoma	Soft Tissue	14.011	5.92764
ACH-000505	14.085	RKN	Sarcoma	Soft Tissue	14.085	6.46792
ACH-000054	14.116	HT1080	Sarcoma	Soft Tissue	14.116	6.3011
ACH-000835	14.457	GCT	Sarcoma	Soft Tissue	14.457	7.59715
ACH-000833	14.725	RH30	Sarcoma	Soft Tissue	14.725	10.7538
ACH-000449	15.639	MESSA	Sarcoma	Soft Tissue	15.639	3.96447
ACH-000689	16.241	RH18	Sarcoma	Soft Tissue	16.241	5.81967
ACH-001306	12.99	8305C	Thyroid Cancer	Thyroid	12.99	8.55614
ACH-000903	13.088	FTC133	Thyroid Cancer	Thyroid	13.088	7.45937
ACH-000163	13.203	SW579	Thyroid Cancer	Thyroid	13.203	4.4488
ACH-000191	14.021	BHT101	Thyroid Cancer	Thyroid	14.021	6.29161
ACH-000456	14.424	BCPAP	Thyroid Cancer	Thyroid	14.424	6.99124
ACH-000716	14.502	TT2609C02	Thyroid Cancer	Thyroid	14.502	14.0957
ACH-001307	14.516	8505C	Thyroid Cancer	Thyroid	14.516	7.33788
ACH-000174	16.45	CAL62	Thyroid Cancer	Thyroid	16.45	4.6698
ACH-000715	11.213	SNU1214	Head and Neck Cancer	Upper Aerodigestive	11.213	3.96838
ACH-000619	11.896	PECAPJ15	Head and Neck Cancer	Upper Aerodigestive	11.896	5.66199
ACH-000794	12.011	BICR22	Head and Neck Cancer	Upper Aerodigestive	12.011	4.59126
ACH-000606	12.05	PECAPJ34CLONEC12	Head and Neck Cancer	Upper Aerodigestive	12.05	7.6194
ACH-000207	12.194	DETROIT562	Head and Neck Cancer	Upper Aerodigestive	12.194	7.45162
ACH-000228	12.698	BICR31	Head and Neck Cancer	Upper Aerodigestive	12.698	4.83182
ACH-000735	12.965	PECAPJ49	Head and Neck Cancer	Upper Aerodigestive	12.965	8.11578
ACH-000415	13.059	BICR6	Head and Neck Cancer	Upper Aerodigestive	13.059	4.04925
ACH-000188	13.072	SCC25	Head and Neck Cancer	Upper Aerodigestive	13.072	4.06831
ACH-000836	13.11	YD15	Head and Neck Cancer	Upper Aerodigestive	13.11	4.38826
ACH-000546	13.144	HSC4	Head and Neck Cancer	Upper Aerodigestive	13.144	2.59949
ACH-000472	13.534	HSC2	Head and Neck Cancer	Upper Aerodigestive	13.534	2.49056
ACH-000238	13.549	SCC4	Head and Neck Cancer	Upper Aerodigestive	13.549	3.61404
ACH-000548	13.557	BHY	Head and Neck Cancer	Upper Aerodigestive	13.557	3.60932
ACH-000992	13.614	BICR18	Head and Neck Cancer	Upper Aerodigestive	13.614	13.3806
ACH-000503	13.642	BICR16	Head and Neck Cancer	Upper Aerodigestive	13.642	5.52929
ACH-000500	13.805	SNU46	Head and Neck Cancer	Upper Aerodigestive	13.805	5.22762
ACH-000778	13.815	HSC3	Head and Neck Cancer	Upper Aerodigestive	13.815	6.23295
ACH-000771	14.207	BICR56	Head and Neck Cancer	Upper Aerodigestive	14.207	3.12932
ACH-000181	14.309	SCC9	Head and Neck Cancer	Upper Aerodigestive	14.309	10.413
ACH-000732	14.357	PECAPJ41CLONED2	Head and Neck Cancer	Upper Aerodigestive	14.357	3.84117
ACH-000723	14.372	YD10B	Head and Neck Cancer	Upper Aerodigestive	14.372	3.52828
ACH-000682	14.473	SNU1066	Head and Neck Cancer	Upper Aerodigestive	14.473	3.53954
ACH-000846	14.574	FADU	Head and Neck Cancer	Upper Aerodigestive	14.574	5.83541
ACH-000549	14.817	SNU1076	Head and Neck Cancer	Upper Aerodigestive	14.817	3.61621
ACH-000692	14.888	SNU899	Head and Neck Cancer	Upper Aerodigestive	14.888	4.33018
ACH-000618	15.67	SNU1041	Head and Neck Cancer	Upper Aerodigestive	15.67	8.87319
ACH-000518	15.881	CAL33	Head and Neck Cancer	Upper Aerodigestive	15.881	6.56515
ACH-000762	15.941	YD38	Head and Neck Cancer	Upper Aerodigestive	15.941	4.77674
ACH-000740	17.215	A253	Head and Neck Cancer	Upper Aerodigestive	17.215	4.88672
ACH-000834	7.2934	UMUC1	Bladder Cancer	Urinary Tract	7.2934	3.67135
ACH-000753	12.754	JMSU1	Bladder Cancer	Urinary Tract	12.754	5.22471
ACH-000905	12.936	5637	Bladder Cancer	Urinary Tract	12.936	9.54678
ACH-000522	13.46	UMUC3	Bladder Cancer	Urinary Tract	13.46	5.09245
ACH-000802	13.703	BFTC905	Bladder Cancer	Urinary Tract	13.703	5.96358
ACH-000242	13.727	RT4	Bladder Cancer	Urinary Tract	13.727	2.74453
ACH-000545	13.929	VMCUB1	Bladder Cancer	Urinary Tract	13.929	6.12348
ACH-000547	14.125	HT1197	Bladder Cancer	Urinary Tract	14.125	2.57394
ACH-000473	14.212	RT112	Bladder Cancer	Urinary Tract	14.212	4.72717
ACH-000018	14.249	T24	Bladder Cancer	Urinary Tract	14.249	6.63315
ACH-000011	14.269	253J	Bladder Cancer	Urinary Tract	14.269	5.49346
ACH-000593	14.558	BC3C	Bladder Cancer	Urinary Tract	14.558	5.36148
ACH-000396	14.596	J82	Bladder Cancer	Urinary Tract	14.596	8.06464
ACH-000862	14.764	KMBC2	Bladder Cancer	Urinary Tract	14.764	2.48947
ACH-000720	14.766	TCCSUP	Bladder Cancer	Urinary Tract	14.766	6.99598
ACH-000973	14.927	639V	Bladder Cancer	Urinary Tract	14.927	7.66101
ACH-000724	15.333	HT1376	Bladder Cancer	Urinary Tract	15.333	2.64234
ACH-000741	15.919	UBLC1	Bladder Cancer	Urinary Tract	15.919	6.90225
ACH-000026	16.246	253JBV	Bladder Cancer	Urinary Tract	16.246	6.06364
ACH-000142	16.324	CAL29	Bladder Cancer	Urinary Tract	16.324	4.98551
ACH-000486	16.902	KU1919	Bladder Cancer	Urinary Tract	16.902	5.63188
ACH-000993	8.9746	JHUEM7	Endometrial/Uterine Cancer	Uterus	8.9746	5.09406
ACH-000909	9.6231	JHUEM2	Endometrial/Uterine Cancer	Uterus	9.6231	7.08566
ACH-000913	10.078	ESS1	Endometrial/Uterine Cancer	Uterus	10.078	6.83702
ACH-000831	11.569	HEC50B	Endometrial/Uterine Cancer	Uterus	11.569	9.43944
ACH-000990	11.676	HEC108	Endometrial/Uterine Cancer	Uterus	11.676	3.44765
ACH-000864	11.743	COLO684	Endometrial/Uterine Cancer	Uterus	11.743	9.89605
ACH-000173	12.121	JHUEM3	Endometrial/Uterine Cancer	Uterus	12.121	5.43778
ACH-000984	12.362	HEC6	Endometrial/Uterine Cancer	Uterus	12.362	8.28788
ACH-000974	12.366	SNGM	Endometrial/Uterine Cancer	Uterus	12.366	4.17849
ACH-000940	12.589	AN3CA	Endometrial/Uterine Cancer	Uterus	12.589	7.73502
ACH-000954	13.005	HEC1A	Endometrial/Uterine Cancer	Uterus	13.005	8.80498
ACH-000996	13.026	HEC251	Endometrial/Uterine Cancer	Uterus	13.026	4.27474
ACH-000928	13.058	JHUEM1	Endometrial/Uterine Cancer	Uterus	13.058	5.34437
ACH-000994	13.155	HEC59	Endometrial/Uterine Cancer	Uterus	13.155	5.7996
ACH-000972	13.409	HEC151	Endometrial/Uterine Cancer	Uterus	13.409	5.85054
ACH-000978	13.501	EN	Endometrial/Uterine Cancer	Uterus	13.501	7.84956
ACH-000879	13.682	MFE296	Endometrial/Uterine Cancer	Uterus	13.682	8.09025
ACH-000941	13.693	HEC1B	Endometrial/Uterine Cancer	Uterus	13.693	6.03009
ACH-000407	13.894	SNU685	Endometrial/Uterine Cancer	Uterus	13.894	10.6331
ACH-000946	13.943	HEC265	Endometrial/Uterine Cancer	Uterus	13.943	7.79263
ACH-000293	14.032	KLE	Endometrial/Uterine Cancer	Uterus	14.032	2.30607
ACH-000988	14.535	MFE319	Endometrial/Uterine Cancer	Uterus	14.535	8.07921
ACH-000965	14.538	RL952	Endometrial/Uterine Cancer	Uterus	14.538	6.4053
ACH-000435	14.583	EFE184	Endometrial/Uterine Cancer	Uterus	14.583	2.73288
ACH-000961	14.627	ISHIKAWAHERAKLIO02ER	Endometrial/Uterine Cancer	Uterus	14.627	4.65487
ACH-000302	14.698	SNU1077	Endometrial/Uterine Cancer	Uterus	14.698	5.58035
