# Supplementary material for: Targeting the spliceosome through RBM39 degradation results in exceptional responses in high-risk neuroblastoma models
Source: Sci Adv. 2021 Nov 17;7(47):eabj5405. doi: 10.1126/sciadv.abj5405 (PMC8598007; doi:10.1126/sciadv.abj5405)
Supplement: Supplementary file 2 — Tables S1 to S12 [file sciadv.abj5405_tables_s1_to_s12.zip › sciadv.abj5405_tables_s11_and_s12.xlsx]

## Sheet: Table S11
DepMap ID	log2(TPM+1)	Cell Line Name	Primary Disease	Lineage
ACH-001401	4.96578	SW13	Adrenal Cancer	Adrenal Cortex
ACH-001850	5.3194	G415	Gallbladder Cancer	Bile Duct
ACH-001959	5.1206	CCLP1	Bile Duct Cancer	Bile Duct
ACH-001862	4.22033	TGBC52TKB	Bile Duct Cancer	Bile Duct
ACH-001849	3.53605	ICC9	Bile Duct Cancer	Bile Duct
ACH-001853	3.23113	KMCH1	Bile Duct Cancer	Bile Duct
ACH-001844	3.87774	ICC4	Bile Duct Cancer	Bile Duct
ACH-001835	3.3799	ICC106	Bile Duct Cancer	Bile Duct
ACH-001607	4.50462	NOZ	Gallbladder Cancer	Bile Duct
ACH-001841	4.46532	ICC15	Bile Duct Cancer	Bile Duct
ACH-001857	3.76765	SG231	Bile Duct Cancer	Bile Duct
ACH-001856	3.95977	RBE	Bile Duct Cancer	Bile Duct
ACH-001846	3.79494	ICC6	Bile Duct Cancer	Bile Duct
ACH-001494	4.05745	EGI1	Bile Duct Cancer	Bile Duct
ACH-001538	4.06609	KKU213	Bile Duct Cancer	Bile Duct
ACH-001536	2.98003	KKU100	Bile Duct Cancer	Bile Duct
ACH-001843	4.71644	ICC3	Bile Duct Cancer	Bile Duct
ACH-001848	3.87578	ICC8	Bile Duct Cancer	Bile Duct
ACH-001845	3.69488	ICC5	Bile Duct Cancer	Bile Duct
ACH-001961	3.0268	GB2	Gallbladder Cancer	Bile Duct
ACH-001619	3.78136	OCUG1	Gallbladder Cancer	Bile Duct
ACH-000976	3.08236	HUCCT1	Bile Duct Cancer	Bile Duct
ACH-001858	3.90497	SSP25	Bile Duct Cancer	Bile Duct
ACH-001673	4.44029	TFK1	Bile Duct Cancer	Bile Duct
ACH-001838	3.36457	ICC12	Bile Duct Cancer	Bile Duct
ACH-001960	5.30049	CCSW1	Bile Duct Cancer	Bile Duct
ACH-001861	3.66789	TGBC1TKB	Gallbladder Cancer	Bile Duct
ACH-001864	3.27202	YSCCC	Bile Duct Cancer	Bile Duct
ACH-001997	4.21568	ECC2	Bile Duct Cancer	Bile Duct
ACH-001836	4.07382	ICC108	Bile Duct Cancer	Bile Duct
ACH-001842	3.93452	ICC2	Bile Duct Cancer	Bile Duct
ACH-001863	4.28614	TKKK	Bile Duct Cancer	Bile Duct
ACH-001839	3.54473	ICC137	Bile Duct Cancer	Bile Duct
ACH-000808	4.80993	HUH28	Bile Duct Cancer	Bile Duct
ACH-001852	4.49121	HKGZCC	Bile Duct Cancer	Bile Duct
ACH-000377	4	SNU478	Bile Duct Cancer	Bile Duct
ACH-000268	4.44692	SNU245	Bile Duct Cancer	Bile Duct
ACH-000461	4.40327	SNU1196	Bile Duct Cancer	Bile Duct
ACH-000182	3.41684	SNU869	Bile Duct Cancer	Bile Duct
ACH-000141	4.66846	SNU308	Gallbladder Cancer	Bile Duct
ACH-000209	4.02857	SNU1079	Bile Duct Cancer	Bile Duct
ACH-000981	6.03298	DND41	Leukemia	Blood
ACH-002059	5.23074	P30OHK	Leukemia	Blood
ACH-001613	5.4353	OCIAML4	Leukemia	Blood
ACH-001520	5.34376	HG3	Leukemia	Blood
ACH-001634	5.93617	PGA1	Leukemia	Blood
ACH-001485	4.29352	CII	Leukemia	Blood
ACH-001735	5.1235	SEMK2	Leukemia	Blood
ACH-001993	4.76871	NALM16	Leukemia	Blood
ACH-001736	4.5552	HB1119	Leukemia	Blood
ACH-001484	4.25096	CI	Leukemia	Blood
ACH-001106	5.94416	KOPN8	Leukemia	Blood
ACH-000439	4.93026	ME1	Leukemia	Blood
ACH-000002	5.14282	HL60	Leukemia	Blood
ACH-000197	5.73145	TALL1	Leukemia	Blood
ACH-001618	7.75742	OCIM2	Leukemia	Blood
ACH-000034	4.66846	PLB985	Leukemia	Blood
ACH-000362	5.26679	MOLM13	Leukemia	Blood
ACH-001647	5.81686	SHI1	Leukemia	Blood
ACH-000874	5.14282	RS411	Leukemia	Blood
ACH-001656	5.2724	SKNO1	Leukemia	Blood
ACH-000084	5.42828	MUTZ3	Leukemia	Blood
ACH-000336	5.10727	OCIAML3	Leukemia	Blood
ACH-000432	5.90448	BV173	Leukemia	Blood
ACH-000299	5.61589	HNT34	Leukemia	Blood
ACH-000406	5.40156	U937	Leukemia	Blood
ACH-000105	6.1641	ALLSIL	Leukemia	Blood
ACH-000604	5.04527	KYO1	Leukemia	Blood
ACH-000241	4.80271	JK1	Leukemia	Blood
ACH-000005	5.21607	HEL9217	Leukemia	Blood
ACH-000728	5.83365	KASUMI2	Leukemia	Blood
ACH-000602	5.2791	M07E	Leukemia	Blood
ACH-001737	5.97016	HSB2	Leukemia	Blood
ACH-000263	5.13955	KASUMI1	Leukemia	Blood
ACH-000938	5.50716	NALM6	Leukemia	Blood
ACH-000983	5.15137	KCL22	Leukemia	Blood
ACH-000045	5.53823	MV411	Leukemia	Blood
ACH-001129	5.02636	MONOMAC1	Leukemia	Blood
ACH-000751	6.97648	OCIM1	Leukemia	Blood
ACH-000953	5.63865	SUPT1	Leukemia	Blood
ACH-000405	4.78921	MEC1	Leukemia	Blood
ACH-000112	5.26529	SIGM5	Leukemia	Blood
ACH-000156	5.88826	MHHCALL4	Leukemia	Blood
ACH-000113	4.80323	OCIAML2	Leukemia	Blood
ACH-000059	5.6279	SUPB15	Leukemia	Blood
ACH-000080	4.76235	BDCM	Leukemia	Blood
ACH-000122	5.98459	SUPT11	Leukemia	Blood
ACH-000557	5.82706	AML193	Leukemia	Blood
ACH-000326	5.6865	JURLMK1	Leukemia	Blood
ACH-000218	5.30049	PL21	Leukemia	Blood
ACH-000294	5.12722	NB4	Leukemia	Blood
ACH-000295	5.29572	EM2	Leukemia	Blood
ACH-000960	5.78816	REH	Leukemia	Blood
ACH-000386	5.51602	KG1	Leukemia	Blood
ACH-000301	5.31868	LAMA84	Leukemia	Blood
ACH-000166	4.87036	KASUMI6	Leukemia	Blood
ACH-000104	6.36527	LOUCY	Leukemia	Blood
ACH-000487	5.75809	F36P	Leukemia	Blood
ACH-000074	5.74093	KU812	Leukemia	Blood
ACH-000006	5.69098	MONOMAC6	Leukemia	Blood
ACH-000782	5.83314	SEM	Leukemia	Blood
ACH-000195	7.2556	SET2	Leukemia	Blood
ACH-000070	5.30998	697	Leukemia	Blood
ACH-000492	5.28466	MUTZ5	Leukemia	Blood
ACH-000519	5.77426	PEER	Leukemia	Blood
ACH-000004	5.49313	HEL	Leukemia	Blood
ACH-000072	5.93711	MEG01	Leukemia	Blood
ACH-000498	5.20633	KO52	Leukemia	Blood
ACH-000198	5.45154	EOL1	Leukemia	Blood
ACH-000321	5.63459	MOLM6	Leukemia	Blood
ACH-000462	5.42962	NALM1	Leukemia	Blood
ACH-000551	5.22381	K562	Leukemia	Blood
ACH-000020	5.47573	MHHCALL2	Leukemia	Blood
ACH-000130	5.45681	NALM19	Leukemia	Blood
ACH-000918	5.52701	MOLT16	Leukemia	Blood
ACH-000065	5.74093	OCIAML5	Leukemia	Blood
ACH-000387	5.28466	TF1	Leukemia	Blood
ACH-000369	6.0321	MOLM16	Leukemia	Blood
ACH-000995	5.81813	JURKAT	Leukemia	Blood
ACH-000922	5.25927	RCHACV	Leukemia	Blood
ACH-000151	5.03342	JM1	Leukemia	Blood
ACH-000101	5.6761	KE37	Leukemia	Blood
ACH-000032	6.0237	MHHCALL3	Leukemia	Blood
ACH-000168	5.337	NOMO1	Leukemia	Blood
ACH-000964	6.42727	MOLT3	Leukemia	Blood
ACH-000076	5.77347	NCO2	Leukemia	Blood
ACH-000346	4.93263	JVM3	Leukemia	Blood
ACH-000770	6.41583	P31FUJ	Leukemia	Blood
ACH-000146	5.29499	THP1	Leukemia	Blood
ACH-000942	6.06523	HPBALL	Leukemia	Blood
ACH-000373	5.26529	SKM1	Leukemia	Blood
ACH-000636	6.28244	RPMI8402	Leukemia	Blood
ACH-000081	6.04264	GDM1	Leukemia	Blood
ACH-000372	6.09402	P12ICHIKAWA	Leukemia	Blood
ACH-000641	5.70874	CMK	Leukemia	Blood
ACH-000937	6.81801	PF382	Leukemia	Blood
ACH-000920	5.66192	CMLT1	Leukemia	Blood
ACH-000795	5.78842	MOLT13	Leukemia	Blood
ACH-001033	4.84699	CHLA57	Bone Cancer	Bone
ACH-001431	3.92125	TC205	Bone Cancer	Bone
ACH-001430	4.47897	TC138	Bone Cancer	Bone
ACH-001712	3.28983	HS860T	Bone Cancer	Bone
ACH-001818	3.33056	C396	Bone Cancer	Bone
ACH-001030	4.69933	CHLA218	Bone Cancer	Bone
ACH-000516	5.59096	CAL78	Bone Cancer	Bone
ACH-001283	4.34341	TC106	Bone Cancer	Bone
ACH-001034	4.28836	CHLA9	Bone Cancer	Bone
ACH-001715	4.0018	CAL72	Bone Cancer	Bone
ACH-001038	4.83289	COGE352	Bone Cancer	Bone
ACH-001001	4.53978	143B	Bone Cancer	Bone
ACH-001192	4.90689	SKNEP1	Bone Cancer	Bone
ACH-001032	3.95791	CHLA32	Bone Cancer	Bone
ACH-001193	4.52982	SKPNDW	Bone Cancer	Bone
ACH-001035	4.05572	CHLA99	Bone Cancer	Bone
ACH-001205	5.31615	TC32	Bone Cancer	Bone
ACH-001526	4.40463	HUO9	Bone Cancer	Bone
ACH-001814	4.16108	OS252	Bone Cancer	Bone
ACH-000748	5.16792	SJSA1	Bone Cancer	Bone
ACH-000424	5.14853	TC71	Bone Cancer	Bone
ACH-000359	5.04614	MG63	Bone Cancer	Bone
ACH-001022	4.99005	CBAGPN	Bone Cancer	Bone
ACH-000418	4.45088	SW1353	Bone Cancer	Bone
ACH-000499	4.96578	EW8	Bone Cancer	Bone
ACH-000082	5.42223	G292CLONEA141B1	Bone Cancer	Bone
ACH-000613	4.64443	HOS	Bone Cancer	Bone
ACH-000279	4.97499	EWS502	Bone Cancer	Bone
ACH-000410	4.80116	SAOS2	Bone Cancer	Bone
ACH-001029	5.52199	CHLA10	Bone Cancer	Bone
ACH-000210	4.64328	CADOES1	Bone Cancer	Bone
ACH-000391	4.65134	MHHES1	Bone Cancer	Bone
ACH-000039	5.30561	SKNMC	Bone Cancer	Bone
ACH-000087	5.30961	SKES1	Bone Cancer	Bone
ACH-000041	5.04876	RDES	Bone Cancer	Bone
ACH-000364	5.11936	U2OS	Bone Cancer	Bone
ACH-000052	5.41041	A673	Bone Cancer	Bone
ACH-001392	3.75168	SUM185PE	Breast Cancer	Breast
ACH-001396	3.07895	SUM52PE	Breast Cancer	Breast
ACH-001391	3.0993	SUM159PT	Breast Cancer	Breast
ACH-001819	5.57984	MFM223	Breast Cancer	Breast
ACH-000568	4.88118	UACC812	Breast Cancer	Breast
ACH-000910	4.78607	MDAMB453	Breast Cancer	Breast
ACH-000097	3.91361	ZR751	Breast Cancer	Breast
ACH-001390	3.46074	SUM149PT	Breast Cancer	Breast
ACH-000711	4.28318	JIMT1	Breast Cancer	Breast
ACH-000721	4.36877	HMC18	Breast Cancer	Breast
ACH-000148	4.56986	HS578T	Breast Cancer	Breast
ACH-000212	4.02326	CAL120	Breast Cancer	Breast
ACH-000755	3.76765	HCC2218	Breast Cancer	Breast
ACH-000768	5.15097	MDAMB231	Breast Cancer	Breast
ACH-000668	5.01033	HCC70	Breast Cancer	Breast
ACH-001394	3.38819	SUM229PE	Breast Cancer	Breast
ACH-000288	5.01257	BT549	Breast Cancer	Breast
ACH-000828	3.30743	ZR7530	Breast Cancer	Breast
ACH-000934	4.80012	MDAMB361	Breast Cancer	Breast
ACH-000330	4.48929	EFM19	Breast Cancer	Breast
ACH-000927	5.30998	BT474	Breast Cancer	Breast
ACH-000859	4.64962	HCC1954	Breast Cancer	Breast
ACH-000258	5.3875	DU4475	Breast Cancer	Breast
ACH-000554	4.07553	UACC893	Breast Cancer	Breast
ACH-000849	5.51223	MDAMB468	Breast Cancer	Breast
ACH-000277	4.2765	HCC1419	Breast Cancer	Breast
ACH-000147	4.1334	T47D	Breast Cancer	Breast
ACH-000691	4.58856	HCC2157	Breast Cancer	Breast
ACH-000725	4.70819	HCC202	Breast Cancer	Breast
ACH-000019	4.98368	MCF7	Breast Cancer	Breast
ACH-000857	3.42492	CAL851	Breast Cancer	Breast
ACH-000017	3.64039	SKBR3	Breast Cancer	Breast
ACH-000028	5.27947	KPL1	Breast Cancer	Breast
ACH-000856	5.1823	CAL51	Breast Cancer	Breast
ACH-000248	3.43563	AU565	Breast Cancer	Breast
ACH-000374	5.27798	HCC1143	Breast Cancer	Breast
ACH-000902	3.9279	CAL148	Breast Cancer	Breast
ACH-000573	5.20789	MDAMB436	Breast Cancer	Breast
ACH-000759	4.38128	MDAMB175VII	Breast Cancer	Breast
ACH-000876	4.39025	MDAMB415	Breast Cancer	Breast
ACH-000930	5	HCC1569	Breast Cancer	Breast
ACH-000699	5.81301	HCC1395	Breast Cancer	Breast
ACH-000643	5.0343	HDQP1	Breast Cancer	Breast
ACH-000536	4.52669	BT20	Breast Cancer	Breast
ACH-000783	4.95187	CAMA1	Breast Cancer	Breast
ACH-000818	4.08831	BT483	Breast Cancer	Breast
ACH-000044	5.03034	MDAMB134VI	Breast Cancer	Breast
ACH-000223	5.71946	HCC1937	Breast Cancer	Breast
ACH-000117	3.54473	EFM192A	Breast Cancer	Breast
ACH-000276	5.12928	HCC38	Breast Cancer	Breast
ACH-000111	5.45812	HCC1187	Breast Cancer	Breast
ACH-000196	5.40633	HCC1599	Breast Cancer	Breast
ACH-000621	5.30634	MDAMB157	Breast Cancer	Breast
ACH-000624	4.55336	HCC1806	Breast Cancer	Breast
ACH-000352	3.84197	HCC1428	Breast Cancer	Breast
ACH-000349	4.82782	HCC1500	Breast Cancer	Breast
ACH-001622	4.41278	ONDA7	Brain Cancer	Central Nervous System
ACH-001608	5.04133	NP2	Brain Cancer	Central Nervous System
ACH-001609	5.23266	NP3	Brain Cancer	Central Nervous System
ACH-001054	3.67016	D458	Brain Cancer	Central Nervous System
ACH-000437	4.63227	SW1088	Brain Cancer	Central Nervous System
ACH-001232	4.28096	UW228	Brain Cancer	Central Nervous System
ACH-000469	4.5741	YH13	Brain Cancer	Central Nervous System
ACH-001016	4.55888	BECKER	Brain Cancer	Central Nervous System
ACH-001067	4.74739	F5	Brain Cancer	Central Nervous System
ACH-001624	4.0072	ONDA9	Brain Cancer	Central Nervous System
ACH-000095	3.98732	D341	Brain Cancer	Central Nervous System
ACH-001711	5.42593	PFSK1	Brain Cancer	Central Nervous System
ACH-001329	4.09085	ANGMCSS	Brain Cancer	Central Nervous System
ACH-001623	4.8334	ONDA8	Brain Cancer	Central Nervous System
ACH-000244	4.37016	DKMG	Brain Cancer	Central Nervous System
ACH-000283	4.75649	A1207	Brain Cancer	Central Nervous System
ACH-000863	3.88655	DBTRG05MG	Brain Cancer	Central Nervous System
ACH-000760	5.23764	LNZ308	Brain Cancer	Central Nervous System
ACH-000631	4.74953	KS1	Brain Cancer	Central Nervous System
ACH-000629	4.65707	IOMMLEE	Brain Cancer	Central Nervous System
ACH-001610	4.56377	NP5	Brain Cancer	Central Nervous System
ACH-000208	4.97957	U178	Brain Cancer	Central Nervous System
ACH-000887	4.15947	SF172	Brain Cancer	Central Nervous System
ACH-000738	4.6241	GB1	Brain Cancer	Central Nervous System
ACH-000673	5.33807	LN443	Brain Cancer	Central Nervous System
ACH-001201	3.488	SUMB002	Brain Cancer	Central Nervous System
ACH-001611	4.35544	NP8	Brain Cancer	Central Nervous System
ACH-000232	4.3978	U251MG	Brain Cancer	Central Nervous System
ACH-001053	4.03034	D425	Brain Cancer	Central Nervous System
ACH-000036	3.83188	U343	Brain Cancer	Central Nervous System
ACH-000807	4.41007	SNU738	Brain Cancer	Central Nervous System
ACH-000591	4.22188	LN235	Brain Cancer	Central Nervous System
ACH-000558	5.06091	A172	Brain Cancer	Central Nervous System
ACH-000455	4.32553	LN428	Brain Cancer	Central Nervous System
ACH-000592	3.87381	TM31	Brain Cancer	Central Nervous System
ACH-000609	4.59216	SF126	Brain Cancer	Central Nervous System
ACH-000323	4.82629	42MGBA	Brain Cancer	Central Nervous System
ACH-000571	4.10518	T98G	Brain Cancer	Central Nervous System
ACH-002066	4.63343	HSSCH2	Sarcoma	Central Nervous System
ACH-000289	3.82579	SNU466	Brain Cancer	Central Nervous System
ACH-000329	5.08704	CCFSTTG1	Brain Cancer	Central Nervous System
ACH-000215	4.51979	LN382	Brain Cancer	Central Nervous System
ACH-000655	4.65421	SF268	Brain Cancer	Central Nervous System
ACH-000200	4.48736	NMCG1	Brain Cancer	Central Nervous System
ACH-000152	4.86245	M059K	Brain Cancer	Central Nervous System
ACH-000479	4.25172	KNS81	Brain Cancer	Central Nervous System
ACH-001173	4.41346	R262	Brain Cancer	Central Nervous System
ACH-000676	5.20672	LN464	Brain Cancer	Central Nervous System
ACH-000634	5.13914	LN340	Brain Cancer	Central Nervous System
ACH-001172	4.60526	R256	Brain Cancer	Central Nervous System
ACH-000368	4.99413	SNU1105	Brain Cancer	Central Nervous System
ACH-000883	4.08321	SW1783	Brain Cancer	Central Nervous System
ACH-000756	5.54226	GI1	Brain Cancer	Central Nervous System
ACH-000025	4.62761	CH157MN	Brain Cancer	Central Nervous System
ACH-000128	5.4165	LN319	Brain Cancer	Central Nervous System
ACH-000464	4.06264	CAS1	Brain Cancer	Central Nervous System
ACH-000595	4.32048	LN229	Brain Cancer	Central Nervous System
ACH-000376	5.18428	SF295	Brain Cancer	Central Nervous System
ACH-000075	4.66732	U87MG	Brain Cancer	Central Nervous System
ACH-000622	5.24336	KNS42	Brain Cancer	Central Nervous System
ACH-000126	4.09845	KG1C	Brain Cancer	Central Nervous System
ACH-000273	4.73227	SF539	Brain Cancer	Central Nervous System
ACH-000819	5.2032	LN18	Brain Cancer	Central Nervous System
ACH-000490	4.19377	SF767	Brain Cancer	Central Nervous System
ACH-000570	5.22574	YKG1	Brain Cancer	Central Nervous System
ACH-000211	5.15906	DAOY	Brain Cancer	Central Nervous System
ACH-000543	4.10936	SNU489	Brain Cancer	Central Nervous System
ACH-000102	4.76607	GMS10	Brain Cancer	Central Nervous System
ACH-000098	4.91121	GAMG	Brain Cancer	Central Nervous System
ACH-000776	5.63401	ONS76	Brain Cancer	Central Nervous System
ACH-000623	4.23343	SNU201	Brain Cancer	Central Nervous System
ACH-000445	5.04352	KNS60	Brain Cancer	Central Nervous System
ACH-000231	5.06695	KALS1	Brain Cancer	Central Nervous System
ACH-000328	5.28207	LN215	Brain Cancer	Central Nervous System
ACH-000504	4.92125	SNB75	Brain Cancer	Central Nervous System
ACH-000040	4.75168	U118MG	Brain Cancer	Central Nervous System
ACH-000370	4.14486	SNU626	Brain Cancer	Central Nervous System
ACH-000269	4.97315	AM38	Brain Cancer	Central Nervous System
ACH-000067	4.87676	HS683	Brain Cancer	Central Nervous System
ACH-000055	4.49313	D283MED	Brain Cancer	Central Nervous System
ACH-000027	4.43962	GOS3	Brain Cancer	Central Nervous System
ACH-000137	4.47768	8MGBA	Brain Cancer	Central Nervous System
ACH-000389	4.95187	H4	Brain Cancer	Central Nervous System
ACH-001513	3.61706	HCA1	Cervical Cancer	Cervix
ACH-001400	2.848	SW954	Cervical Cancer	Cervix
ACH-001515	3.67582	HCS2	Cervical Cancer	Cervix
ACH-001442	4.67582	A388	Cervical Cancer	Cervix
ACH-001334	4.89821	C4I	Cervical Cancer	Cervix
ACH-001335	4.19613	C4II	Cervical Cancer	Cervix
ACH-001402	4.99458	SW756	Cervical Cancer	Cervix
ACH-001650	3.45418	SISO	Cervical Cancer	Cervix
ACH-001336	3.926	CASKI	Cervical Cancer	Cervix
ACH-001525	3.92884	HT3	Cervical Cancer	Cervix
ACH-001451	6.0766	BOKU	Cervical Cancer	Cervix
ACH-001360	3.75382	MS751	Cervical Cancer	Cervix
ACH-001341	4.23955	DOTC24510	Cervical Cancer	Cervix
ACH-000556	4.78764	SIHA	Cervical Cancer	Cervix
ACH-001333	4.76182	C33A	Cervical Cancer	Cervix
ACH-001086	4.61765	HELA	Cervical Cancer	Cervix
ACH-000470	4.10182	SW1463	Colon/Colorectal Cancer	Colorectal
ACH-000958	3.93074	SW48	Colon/Colorectal Cancer	Colorectal
ACH-000820	4.06781	SW403	Colon/Colorectal Cancer	Colorectal
ACH-000991	4.56682	SNU81	Colon/Colorectal Cancer	Colorectal
ACH-001061	4.76818	DLD1	Colon/Colorectal Cancer	Colorectal
ACH-001459	4.04439	C80	Colon/Colorectal Cancer	Colorectal
ACH-001461	4.08831	C99	Colon/Colorectal Cancer	Colorectal
ACH-001458	4.0917	C75	Colon/Colorectal Cancer	Colorectal
ACH-000489	3.75061	SW1116	Colon/Colorectal Cancer	Colorectal
ACH-000970	4.72629	SNUC5	Colon/Colorectal Cancer	Colorectal
ACH-001786	4.07125	SNU1544	Colon/Colorectal Cancer	Colorectal
ACH-001345	4.81813	GP5D	Colon/Colorectal Cancer	Colorectal
ACH-001456	3.64962	C125PM	Colon/Colorectal Cancer	Colorectal
ACH-000935	5.07852	MDST8	Colon/Colorectal Cancer	Colorectal
ACH-001460	4.01881	C84	Colon/Colorectal Cancer	Colorectal
ACH-000421	5.06005	SW837	Colon/Colorectal Cancer	Colorectal
ACH-000943	5.00675	RKO	Colon/Colorectal Cancer	Colorectal
ACH-001454	4.70543	C10	Colon/Colorectal Cancer	Colorectal
ACH-001399	4.67129	SW626	Colon/Colorectal Cancer	Colorectal
ACH-000959	5.02059	SNUC4	Colon/Colorectal Cancer	Colorectal
ACH-000552	4.13914	HT29	Colon/Colorectal Cancer	Colorectal
ACH-000997	4.96532	HCT15	Colon/Colorectal Cancer	Colorectal
ACH-000971	5.01837	HCT116	Colon/Colorectal Cancer	Colorectal
ACH-000722	4.61589	SNUC1	Colon/Colorectal Cancer	Colorectal
ACH-000680	4.75542	SW948	Colon/Colorectal Cancer	Colorectal
ACH-000842	3.66789	SW480	Colon/Colorectal Cancer	Colorectal
ACH-000403	5.0018	NCIH747	Colon/Colorectal Cancer	Colorectal
ACH-000926	4.50843	HT55	Colon/Colorectal Cancer	Colorectal
ACH-000708	4.59991	SNU283	Colon/Colorectal Cancer	Colorectal
ACH-000400	4.65249	SKCO1	Colon/Colorectal Cancer	Colorectal
ACH-000007	4.42559	LS513	Colon/Colorectal Cancer	Colorectal
ACH-000989	4.70819	SNU175	Colon/Colorectal Cancer	Colorectal
ACH-000957	4.91409	LS180	Colon/Colorectal Cancer	Colorectal
ACH-000798	3.65535	CL40	Colon/Colorectal Cancer	Colorectal
ACH-000009	4.85	C2BBE1	Colon/Colorectal Cancer	Colorectal
ACH-000491	4.23879	NCIH716	Colon/Colorectal Cancer	Colorectal
ACH-000963	5.45713	CCK81	Colon/Colorectal Cancer	Colorectal
ACH-000986	4.70487	HT115	Colon/Colorectal Cancer	Colorectal
ACH-000236	4.78712	SW1417	Colon/Colorectal Cancer	Colorectal
ACH-000985	4.31759	LS411N	Colon/Colorectal Cancer	Colorectal
ACH-000651	5.02148	SW620	Colon/Colorectal Cancer	Colorectal
ACH-000360	4.1643	NCIH508	Colon/Colorectal Cancer	Colorectal
ACH-000467	4.88069	HCC56	Colon/Colorectal Cancer	Colorectal
ACH-000501	4.60466	LS123	Colon/Colorectal Cancer	Colorectal
ACH-000532	4.21568	SNU61	Colon/Colorectal Cancer	Colorectal
ACH-000003	4.40735	CACO2	Colon/Colorectal Cancer	Colorectal
ACH-000998	4.58496	CW2	Colon/Colorectal Cancer	Colorectal
ACH-000982	5.29646	GP2D	Colon/Colorectal Cancer	Colorectal
ACH-000999	4.51475	SNU1040	Colon/Colorectal Cancer	Colorectal
ACH-000252	5.46695	LS1034	Colon/Colorectal Cancer	Colorectal
ACH-000381	4.97545	T84	Colon/Colorectal Cancer	Colorectal
ACH-000969	4.52982	KM12	Colon/Colorectal Cancer	Colorectal
ACH-000253	5.63023	COLO201	Colon/Colorectal Cancer	Colorectal
ACH-000955	4.82375	SNU407	Colon/Colorectal Cancer	Colorectal
ACH-000950	4.22651	LOVO	Colon/Colorectal Cancer	Colorectal
ACH-000350	4.80323	COLO678	Colon/Colorectal Cancer	Colorectal
ACH-000249	5.54874	CL11	Colon/Colorectal Cancer	Colorectal
ACH-000089	5.18943	NCIH684	Colon/Colorectal Cancer	Colorectal
ACH-000683	4.50335	SNU503	Colon/Colorectal Cancer	Colorectal
ACH-000286	4.52982	SNU1033	Colon/Colorectal Cancer	Colorectal
ACH-000412	4.57046	SNU1197	Colon/Colorectal Cancer	Colorectal
ACH-000202	4.12516	COLO320	Colon/Colorectal Cancer	Colorectal
ACH-000342	5.21062	CL14	Colon/Colorectal Cancer	Colorectal
ACH-000565	4.16511	RCM1	Colon/Colorectal Cancer	Colorectal
ACH-000895	4.52482	CL34	Colon/Colorectal Cancer	Colorectal
ACH-000967	5.59902	SNUC2A	Colon/Colorectal Cancer	Colorectal
ACH-000296	4.65306	OUMS23	Colon/Colorectal Cancer	Colorectal
ACH-001668	5.3505	SUSA	Teratoma	Embryo
ACH-000642	4.93357	HMEL	Engineered	Engineered Breast
ACH-001142	4.79546	NHAHTDD	Engineered	Engineered Central Nervous System
ACH-001310	5.34979	HA1E	Engineered	Engineered Kidney
ACH-000049	4.63517	HEKTE	Engineered	Engineered Kidney
ACH-000064	6.07682	SALE	Engineered	Engineered Lung
ACH-000494	5.37156	OELE	Engineered	Engineered Ovary
ACH-000170	5.74039	PRECLH	Engineered	Engineered Prostate
ACH-000318	4.87873	TE10	Esophageal Cancer	Esophagus
ACH-001497	3.72465	ESO51	Esophageal Cancer	Esophagus
ACH-000726	4.66846	TE14	Esophageal Cancer	Esophagus
ACH-000917	4.30378	TE4	Esophageal Cancer	Esophagus
ACH-001368	4.28466	OACM51	Esophageal Cancer	Esophagus
ACH-000452	5.32553	TE8	Esophageal Cancer	Esophagus
ACH-001654	4.57773	SKGT4	Esophageal Cancer	Esophagus
ACH-001500	4.64039	FLO1	Esophageal Cancer	Esophagus
ACH-000809	4.63052	KYSE410	Esophageal Cancer	Esophagus
ACH-000855	4.56925	KYSE150	Esophageal Cancer	Esophagus
ACH-001496	3.8125	ESO26	Esophageal Cancer	Esophagus
ACH-000605	4.92647	TE6	Esophageal Cancer	Esophagus
ACH-000488	5.06695	TE11	Esophageal Cancer	Esophagus
ACH-000383	4.48478	OE33	Esophageal Cancer	Esophagus
ACH-000544	3.87381	OE21	Esophageal Cancer	Esophagus
ACH-000824	4.04963	KYSE510	Esophageal Cancer	Esophagus
ACH-000865	4.14405	KYSE450	Esophageal Cancer	Esophagus
ACH-000216	4.02768	JHESOAD1	Esophageal Cancer	Esophagus
ACH-000693	4.93687	KYSE180	Esophageal Cancer	Esophagus
ACH-000784	4.19535	KYSE70	Esophageal Cancer	Esophagus
ACH-000679	4.57713	OE19	Esophageal Cancer	Esophagus
ACH-000353	4.14568	TE15	Esophageal Cancer	Esophagus
ACH-000777	4.13996	KYSE30	Esophageal Cancer	Esophagus
ACH-000823	5.26303	KYSE140	Esophageal Cancer	Esophagus
ACH-000873	4.81096	KYSE270	Esophageal Cancer	Esophagus
ACH-000647	4.43962	TE1	Esophageal Cancer	Esophagus
ACH-000637	4.83845	KYSE520	Esophageal Cancer	Esophagus
ACH-000408	4.35473	TE5	Esophageal Cancer	Esophagus
ACH-000717	4.33557	COLO680N	Esophageal Cancer	Esophagus
ACH-000694	4.59515	TE9	Esophageal Cancer	Esophagus
ACH-000305	4.95187	ECGI10	Esophageal Cancer	Esophagus
ACH-000561	4.41143	TDOTT	Esophageal Cancer	Esophagus
ACH-002018	3.47768	OMM25	Eye Cancer	Eye
ACH-002017	4.14405	OMM1	Eye Cancer	Eye
ACH-002011	4.32265	MP46	Eye Cancer	Eye
ACH-002016	3.93546	MEL290	Eye Cancer	Eye
ACH-001554	3.58376	MEL202	Eye Cancer	Eye
ACH-001295	4.3799	Y79	Eye Cancer	Eye
ACH-002015	3.63459	MEL285	Eye Cancer	Eye
ACH-001421	5.2555	WERIRB1	Eye Cancer	Eye
ACH-000742	3.29866	DM3	Fibroblast	Fibroblast
ACH-000079	3.92029	TE125T	Fibroblast	Fibroblast
ACH-000529	4.5472	T173	Fibroblast	Fibroblast
ACH-000230	2.57046	HS742T	Fibroblast	Fibroblast
ACH-000125	4.43696	TO175T	Fibroblast	Fibroblast
ACH-000134	4.50906	HS274T	Fibroblast	Fibroblast
ACH-000284	4.46923	HS840T	Fibroblast	Fibroblast
ACH-001207	4.49057	TIG3TD	Fibroblast	Fibroblast
ACH-000088	3.16511	HS172T	Fibroblast	Fibroblast
ACH-000306	3.68706	HS688AT	Fibroblast	Fibroblast
ACH-000184	4.47249	HS343T	Fibroblast	Fibroblast
ACH-000185	3.6893	HS737T	Fibroblast	Fibroblast
ACH-000119	4.06437	HS863T	Fibroblast	Fibroblast
ACH-000224	3.75489	HS819T	Fibroblast	Fibroblast
ACH-000180	4.63633	HS839T	Fibroblast	Fibroblast
ACH-000797	3.84599	HLFA	Fibroblast	Fibroblast
ACH-000539	4.59991	HS618T	Fibroblast	Fibroblast
ACH-000850	4.04527	HS698T	Fibroblast	Fibroblast
ACH-000165	4.80323	HS751T	Fibroblast	Fibroblast
ACH-000194	4.6427	HS934T	Fibroblast	Fibroblast
ACH-000083	4.22574	HS281T	Fibroblast	Fibroblast
ACH-000413	4.34837	HS739T	Fibroblast	Fibroblast
ACH-000275	3.83491	HS834T	Fibroblast	Fibroblast
ACH-000540	3.91073	HS606T	Fibroblast	Fibroblast
ACH-000240	3.926	HS600T	Fibroblast	Fibroblast
ACH-000214	4.07468	HS675T	Fibroblast	Fibroblast
ACH-000526	4.01167	HS821T	Fibroblast	Fibroblast
ACH-000229	3.47768	HS822T	Fibroblast	Fibroblast
ACH-000063	3.52732	HS616T	Fibroblast	Fibroblast
ACH-000531	3.21412	RS5	Fibroblast	Fibroblast
ACH-000154	4.48156	HS888T	Fibroblast	Fibroblast
ACH-000131	4.83592	HS229T	Fibroblast	Fibroblast
ACH-000340	4.47184	HS870T	Fibroblast	Fibroblast
ACH-000135	3.83592	HS940T	Fibroblast	Fibroblast
ACH-000043	3.74416	HS895T	Fibroblast	Fibroblast
ACH-000199	3.50589	HS255T	Fibroblast	Fibroblast
ACH-000175	3.86096	TE159T	Fibroblast	Fibroblast
ACH-000071	5.02768	HS706T	Fibroblast	Fibroblast
ACH-000133	5.62498	HS729	Fibroblast	Fibroblast
ACH-002446	4.06178	CCLFUPGI0005T	Gastric Cancer	Gastric
ACH-001664	5.03034	SNU638	Gastric Cancer	Gastric
ACH-001653	3.21412	SKGT2	Gastric Cancer	Gastric
ACH-000949	3.95327	TGBC11TKB	Gastric Cancer	Gastric
ACH-000485	4.12019	GSU	Gastric Cancer	Gastric
ACH-000948	4.29939	2313287	Gastric Cancer	Gastric
ACH-000793	3.87578	KATOIII	Gastric Cancer	Gastric
ACH-000674	3.47119	NUGC4	Gastric Cancer	Gastric
ACH-000633	5.5097	FU97	Gastric Cancer	Gastric
ACH-000581	4.32337	SNU16	Gastric Cancer	Gastric
ACH-000764	4.41819	SH10TC	Gastric Cancer	Gastric
ACH-000255	4.80426	LMSU	Gastric Cancer	Gastric
ACH-000678	4.43296	MKN7	Gastric Cancer	Gastric
ACH-000932	5.07938	SNU1	Gastric Cancer	Gastric
ACH-000880	5.18269	AGS	Gastric Cancer	Gastric
ACH-000239	4.73281	HUG1N	Gastric Cancer	Gastric
ACH-000847	5.34021	HGC27	Gastric Cancer	Gastric
ACH-000919	4.68538	IM95	Gastric Cancer	Gastric
ACH-000344	4.04789	SNU668	Gastric Cancer	Gastric
ACH-000047	4.65019	GCIY	Gastric Cancer	Gastric
ACH-000167	4.70764	KE97	Gastric Cancer	Gastric
ACH-000746	4.44294	GSS	Gastric Cancer	Gastric
ACH-000911	4.58256	NUGC3	Gastric Cancer	Gastric
ACH-000356	4.86592	MKN45	Gastric Cancer	Gastric
ACH-000507	4.32265	KE39	Gastric Cancer	Gastric
ACH-000247	4.70543	OCUM1	Gastric Cancer	Gastric
ACH-000303	4.18507	SNU5	Gastric Cancer	Gastric
ACH-000736	4.83289	SNU601	Gastric Cancer	Gastric
ACH-000908	4.40735	SNU520	Gastric Cancer	Gastric
ACH-000325	4.61824	SNU620	Gastric Cancer	Gastric
ACH-000758	5.41278	MKN74	Gastric Cancer	Gastric
ACH-000538	5.24298	HUTU80	Gastric Cancer	Gastric
ACH-000616	5.77821	HS746T	Gastric Cancer	Gastric
ACH-000898	4.60526	SNU719	Gastric Cancer	Gastric
ACH-000761	4.86542	NUGC2	Gastric Cancer	Gastric
ACH-000466	4.55213	SNU216	Gastric Cancer	Gastric
ACH-000427	4.6792	NCIN87	Gastric Cancer	Gastric
ACH-000560	5.67469	ECC10	Gastric Cancer	Gastric
ACH-000225	5.59604	ECC12	Gastric Cancer	Gastric
ACH-000351	5.16189	MKN1	Gastric Cancer	Gastric
ACH-000144	5.31179	RERFGC1B	Gastric Cancer	Gastric
ACH-000110	4.63633	NCCSTCK140	Gastric Cancer	Gastric
ACH-000495	4.08916	TUHR4TKB	Kidney Cancer	Kidney
ACH-001163	5.0009	CCLFPEDS0001T	Kidney Cancer	Kidney
ACH-000484	4.20555	VMRCRCW	Kidney Cancer	Kidney
ACH-000649	4.82782	786O	Kidney Cancer	Kidney
ACH-000709	3.6311	KMRC2	Kidney Cancer	Kidney
ACH-000428	4.36317	UO31	Kidney Cancer	Kidney
ACH-000459	4.82985	TUHR10TKB	Kidney Cancer	Kidney
ACH-000684	3.74201	KMRC1	Kidney Cancer	Kidney
ACH-000272	3.86295	SLR24	Kidney Cancer	Kidney
ACH-001532	4.67186	JMURTK2	Rhabdoid	Kidney
ACH-000411	4.58075	769P	Kidney Cancer	Kidney
ACH-000046	4.12846	ACHN	Kidney Cancer	Kidney
ACH-000171	4.3978	VMRCRCZ	Kidney Cancer	Kidney
ACH-000433	3.49185	CAKI1	Kidney Cancer	Kidney
ACH-000262	4.64328	UOK101	Kidney Cancer	Kidney
ACH-000096	5.38957	G401	Rhabdoid	Kidney
ACH-000317	3.86987	TUHR14TKB	Kidney Cancer	Kidney
ACH-000246	4.13996	SLR23	Kidney Cancer	Kidney
ACH-000127	5.74873	SLR20	Kidney Cancer	Kidney
ACH-000555	4.0365	A498	Kidney Cancer	Kidney
ACH-000250	3.91169	KMRC20	Kidney Cancer	Kidney
ACH-000600	4.65935	SLR26	Kidney Cancer	Kidney
ACH-000513	3.6792	SNU1272	Kidney Cancer	Kidney
ACH-000016	3.9222	SLR21	Kidney Cancer	Kidney
ACH-000313	4.65935	KMRC3	Kidney Cancer	Kidney
ACH-000385	3.91648	SKRC20	Kidney Cancer	Kidney
ACH-000300	4.39712	SLR25	Kidney Cancer	Kidney
ACH-000792	5.26078	BFTC909	Kidney Cancer	Kidney
ACH-000907	4.31034	SNU349	Kidney Cancer	Kidney
ACH-000457	4.17473	CAL54	Kidney Cancer	Kidney
ACH-000429	3.67694	A704	Kidney Cancer	Kidney
ACH-000189	4.3978	RCC10RGB	Kidney Cancer	Kidney
ACH-000234	4.59515	CAKI2	Kidney Cancer	Kidney
ACH-000159	3.95233	OSRC2	Kidney Cancer	Kidney
ACH-000686	3.55459	SNU878	Liver Cancer	Liver
ACH-000739	3.69822	HEPG2	Liver Cancer	Liver
ACH-000361	3.91456	SKHEP1	Liver Cancer	Liver
ACH-000471	3.94767	LI7	Liver Cancer	Liver
ACH-000625	5.53481	HEP3B217	Liver Cancer	Liver
ACH-000478	4.32337	SNU387	Liver Cancer	Liver
ACH-000577	5.06996	JHH2	Liver Cancer	Liver
ACH-000620	3.96255	JHH1	Liver Cancer	Liver
ACH-000734	4.64443	JHH5	Liver Cancer	Liver
ACH-000848	5.08321	JHH7	Liver Cancer	Liver
ACH-000493	4.88801	SNU423	Liver Cancer	Liver
ACH-000393	4.42291	HLF	Liver Cancer	Liver
ACH-000476	4.80012	JHH4	Liver Cancer	Liver
ACH-000217	4.32481	JHH6	Liver Cancer	Liver
ACH-000420	4.18428	SNU449	Liver Cancer	Liver
ACH-000316	4.58376	SNU886	Liver Cancer	Liver
ACH-001318	4.30159	PLCPRF5	Liver Cancer	Liver
ACH-000671	4.20711	HUH6	Liver Cancer	Liver
ACH-000475	4.13258	HUH1	Liver Cancer	Liver
ACH-000480	5.18587	HUH7	Liver Cancer	Liver
ACH-000537	4.749	SNU761	Liver Cancer	Liver
ACH-000422	5.04876	SNU475	Liver Cancer	Liver
ACH-000221	4.96532	SNU398	Liver Cancer	Liver
ACH-000483	5.15137	SNU182	Liver Cancer	Liver
ACH-000813	4.57894	T3M10	Lung Cancer	Lung
ACH-001549	5.93026	LU135	Lung Cancer	Lung
ACH-001560	3.42761	MERO83	Lung Cancer	Lung
ACH-001555	3.73335	MERO14	Lung Cancer	Lung
ACH-000677	4.10098	SW1573	Lung Cancer	Lung
ACH-001041	4.26153	COLO699	Lung Cancer	Lung
ACH-001557	4.2765	MERO41	Lung Cancer	Lung
ACH-000143	4.78293	HCC2429	Lung Cancer	Lung
ACH-001559	4.36317	MERO82	Lung Cancer	Lung
ACH-001556	3.8125	MERO25	Lung Cancer	Lung
ACH-001562	3.51728	MERO95	Lung Cancer	Lung
ACH-000645	4.06437	JL1	Lung Cancer	Lung
ACH-001558	3.5435	MERO48A	Lung Cancer	Lung
ACH-000858	3.43029	KNS62	Lung Cancer	Lung
ACH-001561	3.96717	MERO84	Lung Cancer	Lung
ACH-000700	4.765	NCIH2882	Lung Cancer	Lung
ACH-000769	4.33414	LK2	Lung Cancer	Lung
ACH-000667	3.85499	HCC44	Lung Cancer	Lung
ACH-000681	3.56316	A549	Lung Cancer	Lung
ACH-000575	5.21839	HCC364	Lung Cancer	Lung
ACH-000335	4.28836	MSTO211H	Lung Cancer	Lung
ACH-000975	5.52638	HCC2450	Lung Cancer	Lung
ACH-000749	4.20477	DMS273	Lung Cancer	Lung
ACH-000337	4.53605	NCIH3122	Lung Cancer	Lung
ACH-000528	4.48285	ABC1	Lung Cancer	Lung
ACH-000878	4.05398	HCC15	Lung Cancer	Lung
ACH-000367	4.30086	NCIH226	Lung Cancer	Lung
ACH-001113	4.8802	LC1SQSF	Lung Cancer	Lung
ACH-000569	4.42156	ISTMES1	Lung Cancer	Lung
ACH-000511	5.53854	CALU1	Lung Cancer	Lung
ACH-000311	3.59574	NCIH2122	Lung Cancer	Lung
ACH-000731	5.142	HCC2279	Lung Cancer	Lung
ACH-000029	5.32409	HCC827GR5	Lung Cancer	Lung
ACH-000779	4.62936	PC9	Lung Cancer	Lung
ACH-000752	5.21994	NCIH196	Lung Cancer	Lung
ACH-000153	3.91839	NCIH2052	Lung Cancer	Lung
ACH-000481	3.33199	NCIH2170	Lung Cancer	Lung
ACH-000331	4.33628	ISTMES2	Lung Cancer	Lung
ACH-000851	4.49185	MORCPR	Lung Cancer	Lung
ACH-000438	4.16912	LU65	Lung Cancer	Lung
ACH-000872	3.78346	HCC515	Lung Cancer	Lung
ACH-000496	4.08236	NCIH1792	Lung Cancer	Lung
ACH-000339	4.80581	HCC461	Lung Cancer	Lung
ACH-000176	4.55827	LOUNH91	Lung Cancer	Lung
ACH-000251	4.9472	NCIH2887	Lung Cancer	Lung
ACH-000596	4.37295	LCLC97TM1	Lung Cancer	Lung
ACH-000463	3.74093	NCIH460	Lung Cancer	Lung
ACH-000852	4.56742	NCIH1435	Lung Cancer	Lung
ACH-000187	4.80478	CORL311	Lung Cancer	Lung
ACH-000825	4.20789	HOP92	Lung Cancer	Lung
ACH-000853	5.04002	NCIH661	Lung Cancer	Lung
ACH-000444	5.06523	LU99	Lung Cancer	Lung
ACH-000672	4.38405	IALM	Lung Cancer	Lung
ACH-000448	3.848	NCIH1666	Lung Cancer	Lung
ACH-000086	4.03474	ACCMESO1	Lung Cancer	Lung
ACH-000553	4.12184	SQ1	Lung Cancer	Lung
ACH-000757	5.22226	A427	Lung Cancer	Lung
ACH-001078	3.53232	HCC1588	Lung Cancer	Lung
ACH-000515	4.60881	HCC33	Lung Cancer	Lung
ACH-001386	4.6094	SCLC22H	Lung Cancer	Lung
ACH-000861	4.48414	HOP62	Lung Cancer	Lung
ACH-000710	4.8339	NCIH854	Lung Cancer	Lung
ACH-000589	4.41278	NCIH1437	Lung Cancer	Lung
ACH-000092	4.84649	NCIH2452	Lung Cancer	Lung
ACH-000894	4.21801	NCIH1869	Lung Cancer	Lung
ACH-000314	4.98277	HCC2108	Lung Cancer	Lung
ACH-000706	3.72137	EKVX	Lung Cancer	Lung
ACH-000510	5.54442	NCIH1299	Lung Cancer	Lung
ACH-000355	5.44427	NCIH82	Lung Cancer	Lung
ACH-000506	5.85599	NCIH146	Lung Cancer	Lung
ACH-000843	5.18666	HARA	Lung Cancer	Lung
ACH-000030	4.20242	PC14	Lung Cancer	Lung
ACH-000390	4.2211	LUDLU1	Lung Cancer	Lung
ACH-000886	4.87774	NCIH2009	Lung Cancer	Lung
ACH-000343	4.75596	NCIH522	Lung Cancer	Lung
ACH-000727	4.80941	NCIH2066	Lung Cancer	Lung
ACH-000525	5.42492	NCIH2171	Lung Cancer	Lung
ACH-000010	5.63662	NCIH2077	Lung Cancer	Lung
ACH-000826	4.77136	CAL12T	Lung Cancer	Lung
ACH-000530	5.11187	DMS114	Lung Cancer	Lung
ACH-000869	4.59694	NCIH1568	Lung Cancer	Lung
ACH-000695	5.14445	CORL47	Lung Cancer	Lung
ACH-000033	4.42626	NCIH1819	Lung Cancer	Lung
ACH-000587	4.69209	NCIH1975	Lung Cancer	Lung
ACH-000951	4.22419	NCIH2342	Lung Cancer	Lung
ACH-000662	4.37573	CORL23	Lung Cancer	Lung
ACH-000648	4.62644	NCIH28	Lung Cancer	Lung
ACH-000892	3.61235	NCIH1563	Lung Cancer	Lung
ACH-000454	5.23496	HCC95	Lung Cancer	Lung
ACH-000639	5.0054	NCIH211	Lung Cancer	Lung
ACH-000893	4.18824	NCIH1651	Lung Cancer	Lung
ACH-000803	4.1035	COLO668	Lung Cancer	Lung
ACH-000379	4.77768	NCIH1781	Lung Cancer	Lung
ACH-000875	5.01302	NCIH2347	Lung Cancer	Lung
ACH-000627	4.05572	LCLC103H	Lung Cancer	Lung
ACH-000767	4.56377	NCIH526	Lung Cancer	Lung
ACH-000690	4.82528	HCC2814	Lung Cancer	Lung
ACH-000705	5.10182	LC1F	Lung Cancer	Lung
ACH-000712	4.98914	HCC1833	Lung Cancer	Lung
ACH-000912	6.07232	NCIH2286	Lung Cancer	Lung
ACH-000431	5.50048	NCIH1694	Lung Cancer	Lung
ACH-000562	5.1639	HCC78	Lung Cancer	Lung
ACH-000129	4.92315	NCIH1341	Lung Cancer	Lung
ACH-000559	6.20594	NCIH1836	Lung Cancer	Lung
ACH-000800	5.20398	NCIH446	Lung Cancer	Lung
ACH-000891	4.30889	HCC1438	Lung Cancer	Lung
ACH-000747	5.18388	NCIH1703	Lung Cancer	Lung
ACH-000929	4.9855	NCIH2110	Lung Cancer	Lung
ACH-000830	5.46499	NCIH1436	Lung Cancer	Lung
ACH-000729	5.42324	NCIH1963	Lung Cancer	Lung
ACH-000585	5.31687	EPLC272H	Lung Cancer	Lung
ACH-000816	4.94579	NCIH524	Lung Cancer	Lung
ACH-000698	5.07382	DMS53	Lung Cancer	Lung
ACH-000035	4.97085	NCIH1650	Lung Cancer	Lung
ACH-000563	5.07553	EBC1	Lung Cancer	Lung
ACH-000392	3.73552	CALU3	Lung Cancer	Lung
ACH-000945	4.85699	NCIH650	Lung Cancer	Lung
ACH-000508	5.08746	CORL88	Lung Cancer	Lung
ACH-000845	5.28725	NCIH1373	Lung Cancer	Lung
ACH-000482	3.25852	RERFLCKJ	Lung Cancer	Lung
ACH-000900	4.98732	NCIH23	Lung Cancer	Lung
ACH-000638	4.765	NCIH441	Lung Cancer	Lung
ACH-000015	5.37886	NCIH1581	Lung Cancer	Lung
ACH-000416	5.03122	NCIH838	Lung Cancer	Lung
ACH-000012	5.32948	HCC827	Lung Cancer	Lung
ACH-000179	5.98277	NCIH1618	Lung Cancer	Lung
ACH-000840	4.84046	HCC366	Lung Cancer	Lung
ACH-000890	5.54597	SW1271	Lung Cancer	Lung
ACH-000327	3.32048	NCIH1395	Lung Cancer	Lung
ACH-000670	4.72247	SBC5	Lung Cancer	Lung
ACH-000257	5.60822	CORL279	Lung Cancer	Lung
ACH-000150	4.5472	HCC2935	Lung Cancer	Lung
ACH-000718	4.80787	NCIH2291	Lung Cancer	Lung
ACH-000787	4.80839	LXF289	Lung Cancer	Lung
ACH-001075	4.36247	NCIH292	Lung Cancer	Lung
ACH-000665	4.16108	SKMES1	Lung Cancer	Lung
ACH-000841	4.34625	NCIH2087	Lung Cancer	Lung
ACH-000868	4.65764	HCC1195	Lung Cancer	Lung
ACH-000066	4.73877	HCC4006	Lung Cancer	Lung
ACH-000921	5.67892	NCIH1339	Lung Cancer	Lung
ACH-000298	4.97223	NCIH2029	Lung Cancer	Lung
ACH-000378	3.8748	NCIH647	Lung Cancer	Lung
ACH-000837	4.82934	NCIH322	Lung Cancer	Lung
ACH-000703	5.88484	DMS79	Lung Cancer	Lung
ACH-000586	5.18706	NCIH1876	Lung Cancer	Lung
ACH-000594	5.34234	DMS153	Lung Cancer	Lung
ACH-000290	5.61824	NCIH209	Lung Cancer	Lung
ACH-000523	5.1127	NCIH1184	Lung Cancer	Lung
ACH-000980	5.42358	NCIH1155	Lung Cancer	Lung
ACH-000447	4.8885	NCIH2228	Lung Cancer	Lung
ACH-000925	4.85798	DV90	Lung Cancer	Lung
ACH-000521	5.24489	NCIH2030	Lung Cancer	Lung
ACH-000382	5.62176	CORL24	Lung Cancer	Lung
ACH-000844	4.43296	DMS454	Lung Cancer	Lung
ACH-000358	5.74578	NCIH69	Lung Cancer	Lung
ACH-000590	3.77716	NCIH2073	Lung Cancer	Lung
ACH-000309	3.44758	SKLU1	Lung Cancer	Lung
ACH-000774	3.86196	RERFLCAD2	Lung Cancer	Lung
ACH-000297	4.82833	NCIH889	Lung Cancer	Lung
ACH-000901	5.50684	HCC1359	Lung Cancer	Lung
ACH-000669	4.63865	SW900	Lung Cancer	Lung
ACH-000924	4.57107	NCIH2172	Lung Cancer	Lung
ACH-000442	4.29352	RERFLCSQ1	Lung Cancer	Lung
ACH-000780	5.81762	NCIH1105	Lung Cancer	Lung
ACH-000866	5.1534	NCIH1048	Lung Cancer	Lung
ACH-000399	5.44758	NCIH2196	Lung Cancer	Lung
ACH-000610	5.28725	NCIH2227	Lung Cancer	Lung
ACH-000733	4.69877	NCIH1838	Lung Cancer	Lung
ACH-000666	4.64847	NCIH1355	Lung Cancer	Lung
ACH-000870	5.38128	NCIH1930	Lung Cancer	Lung
ACH-000264	5.08108	CALU6	Lung Cancer	Lung
ACH-000282	4.62761	NCIH1755	Lung Cancer	Lung
ACH-000628	4.32553	NCIH596	Lung Cancer	Lung
ACH-000790	4.83086	SHP77	Lung Cancer	Lung
ACH-000451	4.7241	NCIH2085	Lung Cancer	Lung
ACH-000292	5.06437	NCIH841	Lung Cancer	Lung
ACH-000867	4.01346	CHAGOK1	Lung Cancer	Lung
ACH-000062	4.38819	RERFLCMS	Lung Cancer	Lung
ACH-000781	4.51033	NCIH2023	Lung Cancer	Lung
ACH-000888	4.0321	NCIH1793	Lung Cancer	Lung
ACH-000121	3.99005	NCIH2405	Lung Cancer	Lung
ACH-000791	5.71094	RERFLCAD1	Lung Cancer	Lung
ACH-000871	5.32373	NCIH510	Lung Cancer	Lung
ACH-000109	4.851	NCIH3255	Lung Cancer	Lung
ACH-000186	4.58736	NCIH2444	Lung Cancer	Lung
ACH-000789	5.12474	NCIH810	Lung Cancer	Lung
ACH-000785	4.27426	NCIH2126	Lung Cancer	Lung
ACH-000395	5.3978	NCIH520	Lung Cancer	Lung
ACH-000737	5.16511	NCIH1385	Lung Cancer	Lung
ACH-000659	5.37434	SCLC21H	Lung Cancer	Lung
ACH-000743	5.03694	CORL95	Lung Cancer	Lung
ACH-000161	4.30159	CORL105	Lung Cancer	Lung
ACH-000860	4.79909	NCIH358	Lung Cancer	Lung
ACH-000434	4.97085	NCIH1915	Lung Cancer	Lung
ACH-000021	3.91073	NCIH1693	Lung Cancer	Lung
ACH-000775	5.46793	NCIH727	Lung Cancer	Lung
ACH-000414	3.16672	NCIH1944	Lung Cancer	Lung
ACH-000319	4.58916	MPP89	Lung Cancer	Lung
ACH-000766	4.82426	NCIH1648	Lung Cancer	Lung
ACH-000675	4.61117	NCIH1734	Lung Cancer	Lung
ACH-000394	5.2604	NCIH2081	Lung Cancer	Lung
ACH-000744	4.62	NCIH1623	Lung Cancer	Lung
ACH-000578	4.67129	HCC1171	Lung Cancer	Lung
ACH-000514	5.07382	NCIH1092	Lung Cancer	Lung
ACH-000603	4.43363	BEN	Lung Cancer	Lung
ACH-000916	4.30961	NCIH1573	Lung Cancer	Lung
ACH-000904	5.52105	NCIH2106	Lung Cancer	Lung
ACH-000261	4.78398	RERFLCAI	Lung Cancer	Lung
ACH-001097	5.84825	KARPAS384	Lymphoma	Lymphocyte
ACH-001636	5.17513	RAMOS	Lymphoma	Lymphocyte
ACH-000534	4.97911	WSUDLCL2	Lymphoma	Lymphocyte
ACH-001498	4.46793	FARAGE	Lymphoma	Lymphocyte
ACH-001617	5.83086	OCILY7	Lymphoma	Lymphocyte
ACH-001642	5.5404	SCC3	Lymphoma	Lymphocyte
ACH-001100	4.5509	KHYG	Lymphoma	Lymphocyte
ACH-001119	4.17951	MAC2A	Lymphoma	Lymphocyte
ACH-001450	5.37851	BLUE1	Lymphoma	Lymphocyte
ACH-000660	5.54133	SUDHL5	Lymphoma	Lymphocyte
ACH-001143	3.28688	NKL	Lymphoma	Lymphocyte
ACH-001068	3.7137	FEPD	Lymphoma	Lymphocyte
ACH-001060	5.04789	DL40	Lymphoma	Lymphocyte
ACH-001638	4.75756	RCK8	Lymphoma	Lymphocyte
ACH-001147	4.11603	OCILY12	Lymphoma	Lymphocyte
ACH-001677	4.95513	U2904	Lymphoma	Lymphocyte
ACH-001057	4.97591	DERL2	Lymphoma	Lymphocyte
ACH-000206	5.08831	C8166	Lymphoma	Lymphocyte
ACH-001134	3.86394	MYLA	Lymphoma	Lymphocyte
ACH-000567	5.24945	ST486	Lymphoma	Lymphocyte
ACH-001132	4.9991	MTA	Lymphoma	Lymphocyte
ACH-001111	5.47832	L82	Lymphoma	Lymphocyte
ACH-000271	5.08449	SUDHL10	Lymphoma	Lymphocyte
ACH-001685	4.04614	UHO1	Lymphoma	Lymphocyte
ACH-001197	4.84549	SMZ1	Lymphoma	Lymphocyte
ACH-000611	5.26866	SUDHL6	Lymphoma	Lymphocyte
ACH-000583	5.09719	MC116	Lymphoma	Lymphocyte
ACH-000371	5.0993	RL	Lymphoma	Lymphocyte
ACH-000365	5.34802	SUDHL4	Lymphoma	Lymphocyte
ACH-000334	5.58135	DB	Lymphoma	Lymphocyte
ACH-000806	5.7211	L540	Lymphoma	Lymphocyte
ACH-001148	4.8485	OCILY132	Lymphoma	Lymphocyte
ACH-000656	5.31252	SUDHL8	Lymphoma	Lymphocyte
ACH-000773	5.43129	KIJK	Lymphoma	Lymphocyte
ACH-000754	4.83996	L428	Lymphoma	Lymphocyte
ACH-000388	4.74739	NUDHL1	Lymphoma	Lymphocyte
ACH-000914	5.68173	HT	Lymphoma	Lymphocyte
ACH-000707	5.48156	P3HR1	Lymphoma	Lymphocyte
ACH-000398	5.37365	RI1	Lymphoma	Lymphocyte
ACH-000402	5.55428	BL70	Lymphoma	Lymphocyte
ACH-000061	5.28021	HH	Lymphoma	Lymphocyte
ACH-000053	5.87922	KARPAS299	Lymphoma	Lymphocyte
ACH-000664	5.29241	SUDHL1	Lymphoma	Lymphocyte
ACH-000124	5.48091	OCILY19	Lymphoma	Lymphocyte
ACH-000315	5.63865	KARPAS422	Lymphoma	Lymphocyte
ACH-000654	4.7761	RAJI	Lymphoma	Lymphocyte
ACH-000245	5.09255	BL41	Lymphoma	Lymphocyte
ACH-000190	4.88753	HDMYZ	Lymphoma	Lymphocyte
ACH-000338	5.38128	SR786	Lymphoma	Lymphocyte
ACH-000106	4.92837	JVM2	Lymphoma	Lymphocyte
ACH-000226	5.71589	SUPM2	Lymphoma	Lymphocyte
ACH-000287	5.13873	NUDUL1	Lymphoma	Lymphocyte
ACH-000357	5.93381	JEKO1	Lymphoma	Lymphocyte
ACH-000220	5.08746	MINO	Lymphoma	Lymphocyte
ACH-000687	5.21568	CI1	Lymphoma	Lymphocyte
ACH-000612	5.27277	HUT102	Lymphoma	Lymphocyte
ACH-000069	4.93829	HS611T	Lymphoma	Lymphocyte
ACH-000815	4.73498	KMH2	Lymphoma	Lymphocyte
ACH-000162	5.31976	GA10	Lymphoma	Lymphocyte
ACH-000285	5.1469	TOLEDO	Lymphoma	Lymphocyte
ACH-000509	4.77979	HUT78	Lymphoma	Lymphocyte
ACH-000944	5.43162	NAMALWA	Lymphoma	Lymphocyte
ACH-000267	5.24527	HDLM2	Lymphoma	Lymphocyte
ACH-000056	5.18309	DOHH2	Lymphoma	Lymphocyte
ACH-000877	5.05832	EB1	Lymphoma	Lymphocyte
ACH-000233	5.15745	DEL	Lymphoma	Lymphocyte
ACH-000140	5.14037	PFEIFFER	Lymphoma	Lymphocyte
ACH-000158	5.28133	OCILY3	Lymphoma	Lymphocyte
ACH-000068	5.11312	REC1	Lymphoma	Lymphocyte
ACH-000077	5.4192	MJ	Lymphoma	Lymphocyte
ACH-000073	5.09339	GRANTA519	Lymphoma	Lymphocyte
ACH-000923	4.68032	BCP1	Lymphoma	Lymphocyte
ACH-000697	4.60051	A3KAW	Lymphoma	Lymphocyte
ACH-000440	5.17832	CA46	Lymphoma	Lymphocyte
ACH-000786	5.0321	DAUDI	Lymphoma	Lymphocyte
ACH-000702	5.08916	L1236	Lymphoma	Lymphocyte
ACH-000157	4.96255	A4FUK	Lymphoma	Lymphocyte
ACH-000038	4.90785	EHEB	Lymphoma	Lymphocyte
ACH-000608	4.12763	COV644	Ovarian Cancer	Ovary
ACH-001628	4.01881	PEA1	Ovarian Cancer	Ovary
ACH-001278	4.37156	BIN67	Ovarian Cancer	Ovary
ACH-001279	4.81096	SCCOHT1	Ovarian Cancer	Ovary
ACH-000719	3.78764	RMGI	Ovarian Cancer	Ovary
ACH-000688	4.33985	OV7	Ovarian Cancer	Ovary
ACH-000704	4.08661	OAW42	Ovarian Cancer	Ovary
ACH-001374	5.15259	PA1	Ovarian Cancer	Ovary
ACH-000796	4.13914	MCAS	Ovarian Cancer	Ovary
ACH-000542	3.71039	HEYA8	Ovarian Cancer	Ovary
ACH-001048	3.88166	COV504	Ovarian Cancer	Ovary
ACH-001418	4.56071	UWB1289	Ovarian Cancer	Ovary
ACH-000646	4.66334	OVMANA	Ovarian Cancer	Ovary
ACH-000430	4.95606	TYKNU	Ovarian Cancer	Ovary
ACH-000906	4.65707	ES2	Ovarian Cancer	Ovary
ACH-001369	3.98277	OCIC5X	Ovarian Cancer	Ovary
ACH-000713	4.54905	CAOV3	Ovarian Cancer	Ovary
ACH-000663	3.66334	OVTOKO	Ovarian Cancer	Ovary
ACH-001340	4.72192	COV413A	Ovarian Cancer	Ovary
ACH-000657	5.3733	A2780	Ovarian Cancer	Ovary
ACH-000123	4.15785	COV434	Ovarian Cancer	Ovary
ACH-000324	4.37295	JHOC5	Ovarian Cancer	Ovary
ACH-001373	4.64847	OV17R	Ovarian Cancer	Ovary
ACH-000696	4.92647	OVCAR8	Ovarian Cancer	Ovary
ACH-000701	3.62176	RMUGS	Ovarian Cancer	Ovary
ACH-001145	5.00045	OC316	Ovarian Cancer	Ovary
ACH-001403	5.142	TO14	Ovarian Cancer	Ovary
ACH-000520	3.90689	59M	Ovarian Cancer	Ovary
ACH-000936	4.58496	EFO27	Ovarian Cancer	Ovary
ACH-000966	4.98823	IGROV1	Ovarian Cancer	Ovary
ACH-000574	4.27128	FUOV1	Ovarian Cancer	Ovary
ACH-000617	4.67525	OVCAR4	Ovarian Cancer	Ovary
ACH-000524	4.23879	KURAMOCHI	Ovarian Cancer	Ovary
ACH-000048	5.00854	TOV112D	Ovarian Cancer	Ovary
ACH-000811	4.94533	SKOV3	Ovarian Cancer	Ovary
ACH-000333	5.2791	JHOM2B	Ovarian Cancer	Ovary
ACH-000278	3.82883	COV362	Ovarian Cancer	Ovary
ACH-000001	4.31034	NIHOVCAR3	Ovarian Cancer	Ovary
ACH-000947	5.13914	OVK18	Ovarian Cancer	Ovary
ACH-000409	5.63865	OVSAHO	Ovarian Cancer	Ovary
ACH-000885	5.09466	TOV21G	Ovarian Cancer	Ovary
ACH-000132	4.19377	JHOS2	Ovarian Cancer	Ovary
ACH-000280	4.25776	SNU840	Ovarian Cancer	Ovary
ACH-000527	5.19377	OVISE	Ovarian Cancer	Ovary
ACH-000291	3.92979	OV90	Ovarian Cancer	Ovary
ACH-000962	4.17552	OC314	Ovarian Cancer	Ovary
ACH-000584	4.07468	JHOS4	Ovarian Cancer	Ovary
ACH-000460	4.00809	SNU8	Ovarian Cancer	Ovary
ACH-000237	3.61117	JHOM1	Ovarian Cancer	Ovary
ACH-000091	4.15137	OV56	Ovarian Cancer	Ovary
ACH-000256	4.35614	COV318	Ovarian Cancer	Ovary
ACH-000443	5.40361	OVKATE	Ovarian Cancer	Ovary
ACH-000116	4.70598	OAW28	Ovarian Cancer	Ovary
ACH-000308	4.77241	EFO21	Ovarian Cancer	Ovary
ACH-000635	5.09001	SNU119	Ovarian Cancer	Ovary
ACH-000013	4.27798	ONCODG1	Ovarian Cancer	Ovary
ACH-000103	4.31687	CAOV4	Ovarian Cancer	Ovary
ACH-000652	4.18428	SUIT2	Pancreatic Cancer	Pancreas
ACH-000502	4.2502	TCCPAN2	Pancreatic Cancer	Pancreas
ACH-001098	3.46858	KCIMOH1	Pancreatic Cancer	Pancreas
ACH-000468	4.44095	PK45H	Pancreatic Cancer	Pancreas
ACH-001380	3.71809	PACADD165	Pancreatic Cancer	Pancreas
ACH-001353	3.23419	JOPACA1	Pancreatic Cancer	Pancreas
ACH-001375	4.26529	PACADD119	Pancreatic Cancer	Pancreas
ACH-001378	4.75649	PACADD159	Pancreatic Cancer	Pancreas
ACH-001377	4.12433	PACADD137	Pancreatic Cancer	Pancreas
ACH-001382	3.45681	PACADD188	Pancreatic Cancer	Pancreas
ACH-000332	4.63981	YAPC	Pancreatic Cancer	Pancreas
ACH-001379	3.3505	PACADD161	Pancreatic Cancer	Pancreas
ACH-001376	4.13996	PACADD135	Pancreatic Cancer	Pancreas
ACH-000601	5.57984	MIAPACA2	Pancreatic Cancer	Pancreas
ACH-000517	4.62176	SNU410	Pancreatic Cancer	Pancreas
ACH-000213	4.25701	HUPT4	Pancreatic Cancer	Pancreas
ACH-000307	4.05918	PK1	Pancreatic Cancer	Pancreas
ACH-000417	4.21878	PANC0813	Pancreatic Cancer	Pancreas
ACH-000599	5.16792	PATU8902	Pancreatic Cancer	Pancreas
ACH-000023	4.57954	PATU8988T	Pancreatic Cancer	Pancreas
ACH-000222	3.79181	ASPC1	Pancreatic Cancer	Pancreas
ACH-001999	4.17473	9505BIK	Pancreatic Cancer	Pancreas
ACH-000320	4.41616	PSN1	Pancreatic Cancer	Pancreas
ACH-000139	5.03078	PANC0327	Pancreatic Cancer	Pancreas
ACH-000535	4.26003	BXPC3	Pancreatic Cancer	Pancreas
ACH-000108	4.02768	KP3	Pancreatic Cancer	Pancreas
ACH-000178	3.86096	HS766T	Pancreatic Cancer	Pancreas
ACH-000155	4.73498	SW1990	Pancreatic Cancer	Pancreas
ACH-000270	4.2426	HPAC	Pancreatic Cancer	Pancreas
ACH-000281	3.47638	KP2	Pancreatic Cancer	Pancreas
ACH-000060	5.49313	PANC1005	Pancreatic Cancer	Pancreas
ACH-000164	5.03738	PANC1	Pancreatic Cancer	Pancreas
ACH-000094	4.1416	HPAFII	Pancreatic Cancer	Pancreas
ACH-000235	4.15543	PANC0403	Pancreatic Cancer	Pancreas
ACH-000933	4.51854	SNU324	Pancreatic Cancer	Pancreas
ACH-000243	4.97085	DANG	Pancreatic Cancer	Pancreas
ACH-000138	3.88557	CFPAC1	Pancreatic Cancer	Pancreas
ACH-000022	4.07039	PATU8988S	Pancreatic Cancer	Pancreas
ACH-000347	4.55336	QGP1	Pancreatic Cancer	Pancreas
ACH-000118	5.16993	HUPT3	Pancreatic Cancer	Pancreas
ACH-000265	5.20124	KP4	Pancreatic Cancer	Pancreas
ACH-000266	3.86493	SNU213	Pancreatic Cancer	Pancreas
ACH-000085	4.74201	T3M4	Pancreatic Cancer	Pancreas
ACH-000093	4.64559	PANC0504	Pancreatic Cancer	Pancreas
ACH-000685	4.60585	L33	Pancreatic Cancer	Pancreas
ACH-000107	4.05224	CAPAN2	Pancreatic Cancer	Pancreas
ACH-000042	4.77768	PANC0203	Pancreatic Cancer	Pancreas
ACH-000354	4.32769	CAPAN1	Pancreatic Cancer	Pancreas
ACH-000205	5.38543	PK59	Pancreatic Cancer	Pancreas
ACH-000114	3.849	SU8686	Pancreatic Cancer	Pancreas
ACH-000031	5.5598	PANC0213	Pancreatic Cancer	Pancreas
ACH-001300	5.02015	CHLA15	Neuroblastoma	Peripheral Nervous System
ACH-001344	4.0027	GIMEN	Neuroblastoma	Peripheral Nervous System
ACH-001301	4.95652	COGN278	Neuroblastoma	Peripheral Nervous System
ACH-001302	4.92315	COGN305	Neuroblastoma	Peripheral Nervous System
ACH-001303	4.56864	NB1643	Neuroblastoma	Peripheral Nervous System
ACH-001670	5.31723	TASK1	Brain Cancer	Peripheral Nervous System
ACH-001674	5.65449	TGW	Neuroblastoma	Peripheral Nervous System
ACH-001548	4.26679	LS	Neuroblastoma	Peripheral Nervous System
ACH-001354	4.62059	LAN2	Neuroblastoma	Peripheral Nervous System
ACH-000120	4.65249	CHP212	Neuroblastoma	Peripheral Nervous System
ACH-000804	5.11145	NB1	Neuroblastoma	Peripheral Nervous System
ACH-001367	4.98231	NMB	Neuroblastoma	Peripheral Nervous System
ACH-000259	5.51728	KELLY	Neuroblastoma	Peripheral Nervous System
ACH-000310	4.69877	IMR32	Neuroblastoma	Peripheral Nervous System
ACH-000345	5.47962	KPNRTBM1	Neuroblastoma	Peripheral Nervous System
ACH-000227	5.30268	KPNYN	Neuroblastoma	Peripheral Nervous System
ACH-000078	5.56133	MHHNB11	Neuroblastoma	Peripheral Nervous System
ACH-001366	4.61117	NGP	Neuroblastoma	Peripheral Nervous System
ACH-000149	5.07253	SKNSH	Neuroblastoma	Peripheral Nervous System
ACH-000446	4.79805	KPNSI9S	Neuroblastoma	Peripheral Nervous System
ACH-000099	5.05961	SIMA	Neuroblastoma	Peripheral Nervous System
ACH-000366	5.01748	SKNDZ	Neuroblastoma	Peripheral Nervous System
ACH-000260	4.76341	SKNAS	Neuroblastoma	Peripheral Nervous System
ACH-000312	5.14282	SKNBE2	Neuroblastoma	Peripheral Nervous System
ACH-000136	4.6153	CHP126	Neuroblastoma	Peripheral Nervous System
ACH-000203	5.24298	NH6	Neuroblastoma	Peripheral Nervous System
ACH-000341	5.66903	SKNFI	Neuroblastoma	Peripheral Nervous System
ACH-000626	4.67412	U266B1	Myeloma	Plasma Cell
ACH-000714	5.21607	KMS11	Myeloma	Plasma Cell
ACH-000854	4.45483	OCIMY5	Myeloma	Plasma Cell
ACH-000576	5.13134	KMS27	Myeloma	Plasma Cell
ACH-000564	5.25058	KHM1B	Myeloma	Plasma Cell
ACH-000658	4.57592	KMS18	Myeloma	Plasma Cell
ACH-000653	5.01436	JJN3	Myeloma	Plasma Cell
ACH-000380	4.53481	KMS12BM	Myeloma	Plasma Cell
ACH-000763	5.12846	MM1S	Myeloma	Plasma Cell
ACH-000829	5.23266	HUNS1	Myeloma	Plasma Cell
ACH-000512	5.16792	INA6	Myeloma	Plasma Cell
ACH-000889	5.27798	KMM1	Myeloma	Plasma Cell
ACH-000588	4.9222	KMS26	Myeloma	Plasma Cell
ACH-000838	5.0387	AMO1	Myeloma	Plasma Cell
ACH-000204	4.42021	LP1	Myeloma	Plasma Cell
ACH-000419	4.69042	KMS28BM	Myeloma	Plasma Cell
ACH-000436	4.40259	OCIMY7	Myeloma	Plasma Cell
ACH-000057	5.43229	OPM1	Myeloma	Plasma Cell
ACH-000541	5.21801	KMS34	Myeloma	Plasma Cell
ACH-000817	4.27947	RPMI8226	Myeloma	Plasma Cell
ACH-000821	5.10894	EJM	Myeloma	Plasma Cell
ACH-000183	6.01458	L363	Myeloma	Plasma Cell
ACH-000193	5.46761	KARPAS620	Myeloma	Plasma Cell
ACH-000363	4.86493	SKMM2	Myeloma	Plasma Cell
ACH-000024	5.01257	OPM2	Myeloma	Plasma Cell
ACH-000745	4.90689	MOLP8	Myeloma	Plasma Cell
ACH-000598	4.39643	KMS21BM	Myeloma	Plasma Cell
ACH-000426	5.72055	KMS20	Myeloma	Plasma Cell
ACH-000453	3.93546	MOLP2	Myeloma	Plasma Cell
ACH-000050	4.50208	NCIH929	Myeloma	Plasma Cell
ACH-000979	5.27165	DU145	Prostate Cancer	Prostate
ACH-000952	4.16269	MDAPCA2B	Prostate Cancer	Prostate
ACH-000090	4.32193	PC3	Prostate Cancer	Prostate
ACH-000956	4.73335	22RV1	Prostate Cancer	Prostate
ACH-000977	3.74739	LNCAPCLONEFGC	Prostate Cancer	Prostate
ACH-000115	4.27724	VCAP	Prostate Cancer	Prostate
ACH-000177	5.33485	NCIH660	Prostate Cancer	Prostate
ACH-001239	4.70708	WM2664	Skin Cancer	Skin
ACH-001563	3.8125	MM127	Skin Cancer	Skin
ACH-000899	3.57773	WM88	Skin Cancer	Skin
ACH-001328	3.81967	A431	Skin Cancer	Skin
ACH-001645	4.01346	SEKI	Skin Cancer	Skin
ACH-001568	3.73227	MM386	Skin Cancer	Skin
ACH-002001	4.52732	A375SKINCJ1	Skin Cancer	Skin
ACH-002005	4.17792	SKMEL19	Skin Cancer	Skin
ACH-002003	4.13832	A375SKINCJ3	Skin Cancer	Skin
ACH-001521	4.09424	HKA1	Skin Cancer	Skin
ACH-001567	4.75382	MM383	Skin Cancer	Skin
ACH-000765	4.72465	WM983B	Skin Cancer	Skin
ACH-002004	4.28836	UACC62SKINCJ1	Skin Cancer	Skin
ACH-002509	4.74201	WM4235	Skin Cancer	Skin
ACH-001524	3.02857	HSC5	Skin Cancer	Skin
ACH-000915	5.80426	IPC298	Skin Cancer	Skin
ACH-001566	5.12928	MM370	Skin Cancer	Skin
ACH-001550	4.33771	MCC13	Skin Cancer	Skin
ACH-000750	4.06264	LOXIMVI	Skin Cancer	Skin
ACH-001523	3.96993	HSC1	Skin Cancer	Skin
ACH-000827	4.75435	WM793	Skin Cancer	Skin
ACH-002002	4.31832	A375SKINCJ2	Skin Cancer	Skin
ACH-001522	3.90785	HMY1	Skin Cancer	Skin
ACH-000650	5.1469	IGR37	Skin Cancer	Skin
ACH-000450	5.04352	MELHO	Skin Cancer	Skin
ACH-000572	4.89142	G361	Skin Cancer	Skin
ACH-000881	4.97315	MELJUSO	Skin Cancer	Skin
ACH-000987	5.00405	MEWO	Skin Cancer	Skin
ACH-001570	4.64731	MM426	Skin Cancer	Skin
ACH-001551	4.29425	MCC142	Skin Cancer	Skin
ACH-000968	4.40259	COLO792	Skin Cancer	Skin
ACH-000810	5.08321	SKMEL30	Skin Cancer	Skin
ACH-001552	4.46858	MCC26	Skin Cancer	Skin
ACH-000801	4.57894	HS936T	Skin Cancer	Skin
ACH-000580	4.64789	C32	Skin Cancer	Skin
ACH-000614	4.01346	RVH421	Skin Cancer	Skin
ACH-000579	5.06781	UACC257	Skin Cancer	Skin
ACH-000931	5.00944	HMCB	Skin Cancer	Skin
ACH-000788	4.57773	A2058	Skin Cancer	Skin
ACH-000404	4.52607	K029AX	Skin Cancer	Skin
ACH-000730	3.91743	SKMEL5	Skin Cancer	Skin
ACH-000425	5.22843	UACC62	Skin Cancer	Skin
ACH-000304	4.1914	WM115	Skin Cancer	Skin
ACH-000477	4.36737	MALME3M	Skin Cancer	Skin
ACH-000322	4.74739	HT144	Skin Cancer	Skin
ACH-000219	5.05137	A375	Skin Cancer	Skin
ACH-000661	4.37712	WM1799	Skin Cancer	Skin
ACH-000582	4.74578	COLO741	Skin Cancer	Skin
ACH-000812	4.28244	COLO783	Skin Cancer	Skin
ACH-000882	5.20477	IGR1	Skin Cancer	Skin
ACH-000441	4.44029	SH4	Skin Cancer	Skin
ACH-000814	4.97407	HS939T	Skin Cancer	Skin
ACH-000465	4.92172	SKMEL1	Skin Cancer	Skin
ACH-000615	5.0197	SKMEL28	Skin Cancer	Skin
ACH-000274	4.58135	HS852T	Skin Cancer	Skin
ACH-000550	5.19928	IGR39	Skin Cancer	Skin
ACH-000884	4.61294	MDAMB435S	Skin Cancer	Skin
ACH-000805	4.83036	COLO679	Skin Cancer	Skin
ACH-000423	3.81044	SKMEL3	Skin Cancer	Skin
ACH-000401	4.87135	COLO800	Skin Cancer	Skin
ACH-000822	3.82985	SKMEL24	Skin Cancer	Skin
ACH-000458	4.23113	CJM	Skin Cancer	Skin
ACH-000632	4.8748	HS944T	Skin Cancer	Skin
ACH-000008	4.57833	A101D	Skin Cancer	Skin
ACH-000348	4.58916	RPMI7951	Skin Cancer	Skin
ACH-000644	3.92505	COLO829	Skin Cancer	Skin
ACH-000014	3.98823	HS294T	Skin Cancer	Skin
ACH-001190	4.60585	SKMEL2	Skin Cancer	Skin
ACH-000799	5.13545	HS695T	Skin Cancer	Skin
ACH-000640	4.07382	SKMEL31	Skin Cancer	Skin
ACH-001804	3.64039	LPS510	Liposarcoma	Soft Tissue
ACH-001020	4.44294	BT16	Rhabdoid	Soft Tissue
ACH-001799	4.64789	LPS141	Liposarcoma	Soft Tissue
ACH-001740	4.77768	RH28	Sarcoma	Soft Tissue
ACH-001196	4.14241	SMSCTR	Sarcoma	Soft Tissue
ACH-001028	3.58856	CHLA06ATRT	Rhabdoid	Soft Tissue
ACH-001791	4.0072	LPS6	Liposarcoma	Soft Tissue
ACH-001184	4.27724	SCMCRM2	Sarcoma	Soft Tissue
ACH-001702	4.69599	VAESBJ	Sarcoma	Soft Tissue
ACH-001050	4.21179	CW9019	Sarcoma	Soft Tissue
ACH-000772	5.56224	TE441T	Sarcoma	Soft Tissue
ACH-001745	4.05311	RHJT	Sarcoma	Soft Tissue
ACH-001790	5.42358	RH18DM	Sarcoma	Soft Tissue
ACH-001751	4.904	RH36	Sarcoma	Soft Tissue
ACH-001540	2.5435	KMLS1	Liposarcoma	Soft Tissue
ACH-001031	4.50653	CHLA266	Rhabdoid	Soft Tissue
ACH-001433	4.41752	CCLFPEDS0008T	Sarcoma	Soft Tissue
ACH-001128	5.32229	MON	Rhabdoid	Soft Tissue
ACH-000597	5.01212	TTC709	Rhabdoid	Soft Tissue
ACH-001322	5.33414	CME1	Sarcoma	Soft Tissue
ACH-001275	4.60822	SYO1	Sarcoma	Soft Tissue
ACH-001277	4.95838	YAMATO	Sarcoma	Soft Tissue
ACH-001750	4.57046	TTC442	Sarcoma	Soft Tissue
ACH-001270	5.30706	127399	Sarcoma	Soft Tissue
ACH-001765	4.38612	RH4	Sarcoma	Soft Tissue
ACH-001280	4.86146	SCS214	Sarcoma	Soft Tissue
ACH-001802	3.57289	LPS853	Liposarcoma	Soft Tissue
ACH-001109	5.07339	KPMRTRY	Rhabdoid	Soft Tissue
ACH-001289	4.44559	COGAR359	Rhabdoid	Soft Tissue
ACH-001796	4.47379	95T1000	Liposarcoma	Soft Tissue
ACH-001096	5.13504	JR	Sarcoma	Soft Tissue
ACH-001210	5.23802	TTC1240	Rhabdoid	Soft Tissue
ACH-001200	4.68257	STM9101	Rhabdoid	Soft Tissue
ACH-001274	3.96255	SW982	Sarcoma	Soft Tissue
ACH-001099	5.21801	KD	Rhabdoid	Soft Tissue
ACH-000160	4.20789	BT12	Rhabdoid	Soft Tissue
ACH-001212	5.22265	TTC642	Rhabdoid	Soft Tissue
ACH-001807	4.0505	LPS067	Liposarcoma	Soft Tissue
ACH-001794	3.93829	93T449	Liposarcoma	Soft Tissue
ACH-000449	4.99548	MESSA	Sarcoma	Soft Tissue
ACH-000533	4.63575	NCIH2004RT	Rhabdoid	Soft Tissue
ACH-001211	5.63256	TTC549	Rhabdoid	Soft Tissue
ACH-000833	4.5404	RH30	Sarcoma	Soft Tissue
ACH-001743	4.14731	RC2	Sarcoma	Soft Tissue
ACH-001741	5.15015	RMS13	Sarcoma	Soft Tissue
ACH-001795	4.70321	94T778	Liposarcoma	Soft Tissue
ACH-000201	4.9331	A204	Rhabdoid	Soft Tissue
ACH-001793	4.16832	LPS27	Liposarcoma	Soft Tissue
ACH-000172	5.29572	TM87	Rhabdoid	Soft Tissue
ACH-001164	4.72247	CCLFPEDS0003T	Sarcoma	Soft Tissue
ACH-000505	5.07852	RKN	Sarcoma	Soft Tissue
ACH-001059	5.08491	DL	Rhabdoid	Soft Tissue
ACH-000607	5.18706	KYM1	Rhabdoid	Soft Tissue
ACH-000375	4.89579	G402	Kidney Cancer	Soft Tissue
ACH-000051	5.35685	TE617T	Sarcoma	Soft Tissue
ACH-000145	4.98413	SKLMS1	Sarcoma	Soft Tissue
ACH-000054	4.74846	HT1080	Sarcoma	Soft Tissue
ACH-000037	4.96532	S117	Sarcoma	Soft Tissue
ACH-000939	5.68426	SKUT1	Sarcoma	Soft Tissue
ACH-000100	4.57773	RH41	Sarcoma	Soft Tissue
ACH-000689	4.42761	RH18	Sarcoma	Soft Tissue
ACH-000835	5.33735	GCT	Sarcoma	Soft Tissue
ACH-000169	5.91289	RD	Sarcoma	Soft Tissue
ACH-001443	4.85748	ASH3	Thyroid Cancer	Thyroid
ACH-000716	4.81813	TT2609C02	Thyroid Cancer	Thyroid
ACH-001356	4.93546	MB1	Thyroid Cancer	Thyroid
ACH-001307	5.09466	8505C	Thyroid Cancer	Thyroid
ACH-001306	4.59694	8305C	Thyroid Cancer	Thyroid
ACH-000174	5.4851	CAL62	Thyroid Cancer	Thyroid
ACH-000163	6.19692	SW579	Thyroid Cancer	Thyroid
ACH-001321	4.89579	TT	Thyroid Cancer	Thyroid
ACH-000903	5.36282	FTC133	Thyroid Cancer	Thyroid
ACH-000897	5.20594	FTC238	Thyroid Cancer	Thyroid
ACH-000191	4.58316	BHT101	Thyroid Cancer	Thyroid
ACH-000456	4.49378	BCPAP	Thyroid Cancer	Thyroid
ACH-000058	4.01346	ML1	Thyroid Cancer	Thyroid
ACH-000836	5.26078	YD15	Head and Neck Cancer	Upper Aerodigestive
ACH-000762	4.90304	YD38	Head and Neck Cancer	Upper Aerodigestive
ACH-000723	4.64847	YD10B	Head and Neck Cancer	Upper Aerodigestive
ACH-001542	3.56803	KON	Head and Neck Cancer	Upper Aerodigestive
ACH-002029	4.06178	SAS	Head and Neck Cancer	Upper Aerodigestive
ACH-001699	4.05398	UPCISCC131	Head and Neck Cancer	Upper Aerodigestive
ACH-002045	3.81967	HO1U1	Head and Neck Cancer	Upper Aerodigestive
ACH-001510	4.04789	H376	Head and Neck Cancer	Upper Aerodigestive
ACH-002044	3.72901	HSQ89	Head and Neck Cancer	Upper Aerodigestive
ACH-000778	5.38888	HSC3	Head and Neck Cancer	Upper Aerodigestive
ACH-001228	4.94767	UPCISCC152	Head and Neck Cancer	Upper Aerodigestive
ACH-001509	4.45615	H357	Head and Neck Cancer	Upper Aerodigestive
ACH-000692	4.1914	SNU899	Head and Neck Cancer	Upper Aerodigestive
ACH-001511	4.73281	H413	Head and Neck Cancer	Upper Aerodigestive
ACH-001543	4.35403	KOSC2CL343	Head and Neck Cancer	Upper Aerodigestive
ACH-001332	3.84398	BICR78	Head and Neck Cancer	Upper Aerodigestive
ACH-000630	5.06523	YD8	Head and Neck Cancer	Upper Aerodigestive
ACH-001346	4.65421	H103	Head and Neck Cancer	Upper Aerodigestive
ACH-000832	4.62819	CAL27	Head and Neck Cancer	Upper Aerodigestive
ACH-000732	3.97177	PECAPJ41CLONED2	Head and Neck Cancer	Upper Aerodigestive
ACH-000794	3.61117	BICR22	Head and Neck Cancer	Upper Aerodigestive
ACH-000606	4.75221	PECAPJ34CLONEC12	Head and Neck Cancer	Upper Aerodigestive
ACH-000188	4.24565	SCC25	Head and Neck Cancer	Upper Aerodigestive
ACH-000846	4.36317	FADU	Head and Neck Cancer	Upper Aerodigestive
ACH-000472	4.49057	HSC2	Head and Neck Cancer	Upper Aerodigestive
ACH-000415	3.15218	BICR6	Head and Neck Cancer	Upper Aerodigestive
ACH-000207	4.02059	DETROIT562	Head and Neck Cancer	Upper Aerodigestive
ACH-000771	3.31325	BICR56	Head and Neck Cancer	Upper Aerodigestive
ACH-000735	5.00899	PECAPJ49	Head and Neck Cancer	Upper Aerodigestive
ACH-000740	4.77347	A253	Head and Neck Cancer	Upper Aerodigestive
ACH-000618	4.43962	SNU1041	Head and Neck Cancer	Upper Aerodigestive
ACH-000619	4.45681	PECAPJ15	Head and Neck Cancer	Upper Aerodigestive
ACH-000715	4.75382	SNU1214	Head and Neck Cancer	Upper Aerodigestive
ACH-000549	3.51602	SNU1076	Head and Neck Cancer	Upper Aerodigestive
ACH-000503	3.9991	BICR16	Head and Neck Cancer	Upper Aerodigestive
ACH-000518	4.51854	CAL33	Head and Neck Cancer	Upper Aerodigestive
ACH-000546	4.30451	HSC4	Head and Neck Cancer	Upper Aerodigestive
ACH-000228	4.30232	BICR31	Head and Neck Cancer	Upper Aerodigestive
ACH-000254	4.17073	SCC15	Head and Neck Cancer	Upper Aerodigestive
ACH-000992	4.23036	BICR18	Head and Neck Cancer	Upper Aerodigestive
ACH-000500	5.72	SNU46	Head and Neck Cancer	Upper Aerodigestive
ACH-000238	5.09887	SCC4	Head and Neck Cancer	Upper Aerodigestive
ACH-000548	5.62615	BHY	Head and Neck Cancer	Upper Aerodigestive
ACH-000181	4.44493	SCC9	Head and Neck Cancer	Upper Aerodigestive
ACH-000682	4.00988	SNU1066	Head and Neck Cancer	Upper Aerodigestive
ACH-000545	4.99729	VMCUB1	Bladder Cancer	Urinary Tract
ACH-000834	4.27724	UMUC1	Bladder Cancer	Urinary Tract
ACH-001411	3.16993	UMUC5	Bladder Cancer	Urinary Tract
ACH-000741	3.82579	UBLC1	Bladder Cancer	Urinary Tract
ACH-001416	4.10936	UMUC9	Bladder Cancer	Urinary Tract
ACH-001414	3.52607	UMUC6	Bladder Cancer	Urinary Tract
ACH-001407	4.41143	UMUC13	Bladder Cancer	Urinary Tract
ACH-001183	4.32481	RT11284	Bladder Cancer	Urinary Tract
ACH-001410	4.27575	UMUC4	Bladder Cancer	Urinary Tract
ACH-001413	4.37851	UMUC11	Bladder Cancer	Urinary Tract
ACH-001412	4.85549	UMUC10	Bladder Cancer	Urinary Tract
ACH-001409	4.13586	UMUC16	Bladder Cancer	Urinary Tract
ACH-000896	4.47832	647V	Bladder Cancer	Urinary Tract
ACH-000905	5.32589	5637	Bladder Cancer	Urinary Tract
ACH-001415	4.05745	UMUC7	Bladder Cancer	Urinary Tract
ACH-000566	4.68032	SW1710	Bladder Cancer	Urinary Tract
ACH-000384	4.37156	SW780	Bladder Cancer	Urinary Tract
ACH-000753	5.53169	JMSU1	Bladder Cancer	Urinary Tract
ACH-000547	4.41819	HT1197	Bladder Cancer	Urinary Tract
ACH-001408	4.16189	UMUC14	Bladder Cancer	Urinary Tract
ACH-000018	5.24869	T24	Bladder Cancer	Urinary Tract
ACH-000242	4.69321	RT4	Bladder Cancer	Urinary Tract
ACH-000522	4.84449	UMUC3	Bladder Cancer	Urinary Tract
ACH-000396	4.774	J82	Bladder Cancer	Urinary Tract
ACH-000973	5.62059	639V	Bladder Cancer	Urinary Tract
ACH-000473	5.08151	RT112	Bladder Cancer	Urinary Tract
ACH-000011	4.2555	253J	Bladder Cancer	Urinary Tract
ACH-000839	4.13668	SCABER	Bladder Cancer	Urinary Tract
ACH-000724	4.64212	HT1376	Bladder Cancer	Urinary Tract
ACH-000593	4.4957	BC3C	Bladder Cancer	Urinary Tract
ACH-000862	4.6241	KMBC2	Bladder Cancer	Urinary Tract
ACH-000026	4.41481	253JBV	Bladder Cancer	Urinary Tract
ACH-000486	5.14649	KU1919	Bladder Cancer	Urinary Tract
ACH-000802	5.03474	BFTC905	Bladder Cancer	Urinary Tract
ACH-000720	4.70929	TCCSUP	Bladder Cancer	Urinary Tract
ACH-000142	4.13504	CAL29	Bladder Cancer	Urinary Tract
ACH-001530	4.8125	JEG3	Endometrial/Uterine Cancer	Uterus
ACH-001517	4.24945	HEC1	Endometrial/Uterine Cancer	Uterus
ACH-001651	4.26529	SKGI	Endometrial/Uterine Cancer	Uterus
ACH-001652	4.44493	SKGII	Endometrial/Uterine Cancer	Uterus
ACH-001655	4.53294	SKN	Endometrial/Uterine Cancer	Uterus
ACH-001529	4.13175	JAR	Endometrial/Uterine Cancer	Uterus
ACH-001495	4.43162	EMTOKA	Endometrial/Uterine Cancer	Uterus
ACH-000909	5.31216	JHUEM2	Endometrial/Uterine Cancer	Uterus
ACH-000988	4.51159	MFE319	Endometrial/Uterine Cancer	Uterus
ACH-000993	4.79597	JHUEM7	Endometrial/Uterine Cancer	Uterus
ACH-000913	5.11228	ESS1	Endometrial/Uterine Cancer	Uterus
ACH-000397	5.17792	TEN	Endometrial/Uterine Cancer	Uterus
ACH-000974	4.38612	SNGM	Endometrial/Uterine Cancer	Uterus
ACH-000972	4.52795	HEC151	Endometrial/Uterine Cancer	Uterus
ACH-000407	4.13422	SNU685	Endometrial/Uterine Cancer	Uterus
ACH-000946	5.19061	HEC265	Endometrial/Uterine Cancer	Uterus
ACH-000435	3.81865	EFE184	Endometrial/Uterine Cancer	Uterus
ACH-000954	4.854	HEC1A	Endometrial/Uterine Cancer	Uterus
ACH-000879	5.27314	MFE296	Endometrial/Uterine Cancer	Uterus
ACH-000293	4.51412	KLE	Endometrial/Uterine Cancer	Uterus
ACH-000965	4.60703	RL952	Endometrial/Uterine Cancer	Uterus
ACH-000831	4.86344	HEC50B	Endometrial/Uterine Cancer	Uterus
ACH-000984	5.53419	HEC6	Endometrial/Uterine Cancer	Uterus
ACH-000996	4.77821	HEC251	Endometrial/Uterine Cancer	Uterus
ACH-000994	5.51696	HEC59	Endometrial/Uterine Cancer	Uterus
ACH-000940	5.56316	AN3CA	Endometrial/Uterine Cancer	Uterus
ACH-000941	4.64962	HEC1B	Endometrial/Uterine Cancer	Uterus
ACH-000961	4.80632	ISHIKAWAHERAKLIO02ER	Endometrial/Uterine Cancer	Uterus
ACH-000990	5.10894	HEC108	Endometrial/Uterine Cancer	Uterus
ACH-000928	4.7339	JHUEM1	Endometrial/Uterine Cancer	Uterus
ACH-000173	4.07296	JHUEM3	Endometrial/Uterine Cancer	Uterus
ACH-000192	4.35403	MFE280	Endometrial/Uterine Cancer	Uterus
ACH-000302	3.70708	SNU1077	Endometrial/Uterine Cancer	Uterus
ACH-000864	5.65421	COLO684	Endometrial/Uterine Cancer	Uterus
ACH-000978	4.90448	EN	Endometrial/Uterine Cancer	Uterus

## Sheet: Table S12
sample	FPKM	sample_name	sample_type	diagnosis_group_short	diagnosis_short	diagnosis_subtype_short	diagnosis_subgroup_short
SJTALL002_D	62.0663	SJTALL002_D	DIAGNOSIS	HM	TALL	ETP
SJALL015635_D1	59.7791	SJALL015635_D1	DIAGNOSIS	HM	TALL	TLX3
SJNBL017113_D1	53.2292	SJNBL017113_D1	DIAGNOSIS	ST	NBL
SJHGG136_D	52.4645	SJHGG136_D	DIAGNOSIS	BT	HGG	Non-BS-HGG
SJALL015263_D1	49.5532	SJALL015263_D1	DIAGNOSIS	HM	TALL	TAL1
SJBALL001782_D1	48.0861	SJBALL001782_D1	DIAGNOSIS	HM	TALL	TLX3
SJTALL013798_D1	47.7703	SJTALL013798_D1	DIAGNOSIS	HM	TALL	TALL - NOS
SJAMLM7001_D	46.462	SJAMLM7001_D	DIAGNOSIS	HM	AML	AMLM7
SJAMLM7011248_D1	46.0048	SJAMLM7011248_D1	DIAGNOSIS	HM	AML	AMLM7
SJAML040586_D1	44.9974	SJAML040586_D1	DIAGNOSIS	HM	AML
SJALL015674_D1	44.0888	SJALL015674_D1	DIAGNOSIS	HM	TALL	TAL1
SJTALL002005_D1	44.0671	SJTALL002005_D1	DIAGNOSIS	HM	TALL	TAL1
SJTALL012_D	43.8273	SJTALL012_D	DIAGNOSIS	HM	TALL	ETP
SJNBL017101_D1	43.3934	SJNBL017101_D1	DIAGNOSIS	ST	NBL
SJRHB001_D	41.1022	SJRHB001_D	DIAGNOSIS	ST	RHB	ERMS
SJBALL020824_D1	40.6455	SJBALL020824_D1	DIAGNOSIS	HM	BALL	PH-LIKE	PH-LIKE - NOS
SJCBF143_D	40.1636	SJCBF143_D	DIAGNOSIS	HM	AML	CBF	AE
SJTALL002049_D1	38.8623	SJTALL002049_D1	DIAGNOSIS	HM	TALL	TALL - NOS
SJETV074_D	38.2745	SJETV074_D	DIAGNOSIS	HM	BALL	ETV
SJETV088_D	38.0463	SJETV088_D	DIAGNOSIS	HM	BALL	ETV
SJAMLM7011233_D1	37.4777	SJAMLM7011233_D1	DIAGNOSIS	HM	AML	AMLM7
SJERG020306_D1	37.1694	SJERG020306_D1	DIAGNOSIS	HM	BALL	DUX4-ERG	ERG_wt
SJETV077_D	36.8369	SJETV077_D	DIAGNOSIS	HM	BALL	ETV
SJCBF125_D	36.3874	SJCBF125_D	DIAGNOSIS	HM	AML	CBF	AE
SJHGG042_D	36.2153	SJHGG042_D	DIAGNOSIS	BT	HGG	Non-BS-HGG
SJAMLM7011236_D1	36.1866	SJAMLM7011236_D1	DIAGNOSIS	HM	AML	AMLM7
SJALL015272_D1	36.0467	SJALL015272_D1	DIAGNOSIS	HM	TALL	TALL - NOS
SJNBL017075_D1	35.9745	SJNBL017075_D1	DIAGNOSIS	ST	NBL
SJNBL017563_D1	35.8932	SJNBL017563_D1	DIAGNOSIS	ST	NBL
SJAMLM7010955_D1	35.8433	SJAMLM7010955_D1	DIAGNOSIS	HM	AML	AMLM7
SJBALL021813_D1	35.8152	SJBALL021813_D1	DIAGNOSIS	HM	BALL	PH-LIKE	PH-LIKE - NOS
SJAMLM7010955_R1	35.5088	SJAMLM7010955_R1	RELAPSE	HM	AML	AMLM7
SJBALL021787_D1	35.5088	SJBALL021787_D1	DIAGNOSIS	HM	BALL	BALL - NOS
SJNBL017140_D1	35.2398	SJNBL017140_D1	DIAGNOSIS	ST	NBL
SJCPC011758_D1	35.1574	SJCPC011758_D1	DIAGNOSIS	BT	CPC
SJEPD001517_D1	35.0762	SJEPD001517_D1	DIAGNOSIS	BT	EPD	EPD - NOS
SJRB002_D	35.0762	SJRB002_D	DIAGNOSIS	ST	RB
SJCPC011761_D1	34.6288	SJCPC011761_D1	DIAGNOSIS	BT	CPC
SJAMLM7031_D	34.4703	SJAMLM7031_D	DIAGNOSIS	HM	AML	AMLM7
SJNBL017559_D1	34.3999	SJNBL017559_D1	DIAGNOSIS	ST	NBL
SJAMLM7010483_R1	34.269	SJAMLM7010483_R1	RELAPSE	HM	AML	AMLM7
SJNBL017147_D1	33.9901	SJNBL017147_D1	DIAGNOSIS	ST	NBL
SJOS040196_D1	33.8606	SJOS040196_D1	DIAGNOSIS	ST	OS
SJRB004_D	33.7198	SJRB004_D	DIAGNOSIS	ST	RB
SJBALL255_D	33.6693	SJBALL255_D	DIAGNOSIS	HM	BALL	PH-LIKE	PH-LIKE - NOS
SJTALL002113_D1	33.1429	SJTALL002113_D1	DIAGNOSIS	HM	TALL	TALL - NOS
SJAMLM7011327_D1	33.1422	SJAMLM7011327_D1	DIAGNOSIS	HM	AML	AMLM7
SJBALL020649_D1	33.0709	SJBALL020649_D1	DIAGNOSIS	HM	BALL	PH-LIKE	PH-LIKE - NOS
SJAMLM7010949_R2	32.5373	SJAMLM7010949_R2	RELAPSE	HM	AML	AMLM7
SJALL015687_D1	32.411	SJALL015687_D1	DIAGNOSIS	HM	TALL	TAL1
SJETV075_D	32.2635	SJETV075_D	DIAGNOSIS	HM	BALL	ETV
SJBALL020579_D1	32.1979	SJBALL020579_D1	DIAGNOSIS	HM	BALL	PH-LIKE	PH-LIKE - NOS
SJOS001129_M2	32.1745	SJOS001129_M2	METASTATIC	ST	OS
SJAMLM7009_D	31.9986	SJAMLM7009_D	DIAGNOSIS	HM	AML	AMLM7
SJRB001_D	31.9565	SJRB001_D	DIAGNOSIS	ST	RB
SJAMLM7010950_D1	31.9347	SJAMLM7010950_D1	DIAGNOSIS	HM	AML	AMLM7
SJBALL021299_D1	31.8698	SJBALL021299_D1	DIAGNOSIS	HM	BALL	DUX4-ERG	ERG_var
SJTALL002109_D1	31.8405	SJTALL002109_D1	DIAGNOSIS	HM	TALL	TLX3
SJNBL017525_D1	31.8144	SJNBL017525_D1	DIAGNOSIS	ST	NBL
SJNBL017214_D1	31.6939	SJNBL017214_D1	DIAGNOSIS	ST	NBL
SJALL040468_D1	31.6914	SJALL040468_D1	DIAGNOSIS	HM	TALL	STIL-TAL1
SJBALL021324_D1	31.6339	SJBALL021324_D1	DIAGNOSIS	HM	BALL	DUX4-ERG	ERG_wt
SJBALL021514_D1	31.6133	SJBALL021514_D1	DIAGNOSIS	HM	BALL	DUX4-ERG	ERG_wt
SJBALL021220_R1	31.5132
SJERG020302_D1	31.4678	SJERG020302_D1	DIAGNOSIS	HM	BALL	DUX4-ERG	ERG_var
SJHYPER025_D	31.4463	SJHYPER025_D	DIAGNOSIS	HM	BALL	HYPER
SJAMLM7011_D	31.3409	SJAMLM7011_D	DIAGNOSIS	HM	AML	AMLM7
SJNBL017150_D1	31.275	SJNBL017150_D1	DIAGNOSIS	ST	NBL
SJALL015284_D1	31.2426	SJALL015284_D1	DIAGNOSIS	HM	TALL	TAL1
SJAMLM7010956_D1	31.0736	SJAMLM7010956_D1	DIAGNOSIS	HM	AML	AMLM7
SJAMLM7011237_D1	31.0519	SJAMLM7011237_D1	DIAGNOSIS	HM	AML	AMLM7
SJNBL017578_D1	30.9498	SJNBL017578_D1	DIAGNOSIS	ST	NBL
SJALL015270_D1	30.9439	SJALL015270_D1	DIAGNOSIS	HM	TALL	TAL1
SJOS040182_D1	30.8366	SJOS040182_D1	DIAGNOSIS	ST	OS
SJALL016001_D1	30.8277	SJALL016001_D1	DIAGNOSIS	HM	TALL	TLX3
SJALL015242_D1	30.6366	SJALL015242_D1	DIAGNOSIS	HM	TALL	TAL2
SJEPD035_R	30.5321	SJEPD035_R	RELAPSE	BT	EPD	PF
SJBALL021416_D1	30.5132	SJBALL021416_D1	DIAGNOSIS	HM	BALL	DUX4-ERG	DUX4-ERG - NOS
SJALL043859_D1	30.4232	SJALL043859_D1	DIAGNOSIS	HM	BALL	DUX4-ERG
SJBALL020625_D1	30.3788	SJBALL020625_D1	DIAGNOSIS	HM	BALL	PH-LIKE	PH-LIKE - NOS
SJHGG142_D	30.3208	SJHGG142_D	DIAGNOSIS	BT	HGG	Non-BS-HGG
SJNBL017097_D1	30.3017	SJNBL017097_D1	DIAGNOSIS	ST	NBL
SJBALL021722_D1	30.2044	SJBALL021722_D1	DIAGNOSIS	HM	BALL	PH-LIKE	PH-LIKE - NOS
SJAMLM7011109_D2	30.1651	SJAMLM7011109_D2	DIAGNOSIS	HM	AML	AMLM7
SJHYPO110_D	30.088	SJHYPO110_D	DIAGNOSIS	HM	BALL	HYPO	ND
SJALL015686_D1	30.0581	SJALL015686_D1	DIAGNOSIS	HM	TALL	TLX3
SJAML040585_D1	29.9649	SJAML040585_D1	DIAGNOSIS	HM	AML
SJAMLM7054_D	29.9346	SJAMLM7054_D	DIAGNOSIS	HM	AML	AMLM7
SJAMLM7003_D	29.7869	SJAMLM7003_D	DIAGNOSIS	HM	AML	AMLM7
SJBALL231_D	29.6037	SJBALL231_D	DIAGNOSIS	HM	BALL	PH-LIKE	PH-LIKE - NOS
SJNBL017166_D1	29.5502	SJNBL017166_D1	DIAGNOSIS	ST	NBL
SJWLM019922_D1	29.5287	SJWLM019922_D1	DIAGNOSIS	ST	WLM
SJBALL021737_D1	29.4615	SJBALL021737_D1	DIAGNOSIS	HM	BALL	PH-LIKE	PH-LIKE - NOS
SJBALL269_D	29.4254	SJBALL269_D	DIAGNOSIS	HM	BALL	PH-LIKE	PH-LIKE - NOS
SJWLM019899_D1	29.3387	SJWLM019899_D1	DIAGNOSIS	ST	WLM
SJCBF100_D	29.3164	SJCBF100_D	DIAGNOSIS	HM	AML	CBF	AE
SJNBL017584_D1	29.2662	SJNBL017584_D1	DIAGNOSIS	ST	NBL
SJBALL020936_D1	29.1564	SJBALL020936_D1	DIAGNOSIS	HM	BALL	PH-LIKE	PH-LIKE - NOS
SJNBL017161_D1	29.1307	SJNBL017161_D1	DIAGNOSIS	ST	NBL
SJAMLM7010960_D1	29.0863	SJAMLM7010960_D1	DIAGNOSIS	HM	AML	AMLM7
SJBALL021108_D1	29.0682	SJBALL021108_D1	DIAGNOSIS	HM	BALL	IAMP21
SJCOGALL010873_D2	29.014	SJCOGALL010873_D2	DIAGNOSIS	HM	BALL
SJWLM019919_D1	28.8853	SJWLM019919_D1	DIAGNOSIS	ST	WLM
SJNBL017197_D1	28.815	SJNBL017197_D1	DIAGNOSIS	ST	NBL
SJBALL020941_D1	28.7875	SJBALL020941_D1	DIAGNOSIS	HM	BALL	PH-LIKE	PH-LIKE - NOS
SJEPD001511_D1	28.7331	SJEPD001511_D1	DIAGNOSIS	BT	EPD	EPD - NOS
SJRHB006_D	28.6829	SJRHB006_D	DIAGNOSIS	ST	RHB	ERMS
SJALL015688_D1	28.671	SJALL015688_D1	DIAGNOSIS	HM	TALL	LMO1_LMO2
SJCBF094_D	28.5971	SJCBF094_D	DIAGNOSIS	HM	AML	CBF	AE
SJNBL017124_D1	28.5675	SJNBL017124_D1	DIAGNOSIS	ST	NBL
SJALL016437_D1	28.515	SJALL016437_D1	DIAGNOSIS	HM	TALL	HOXA
SJTALL002091_D1	28.2697	SJTALL002091_D1	DIAGNOSIS	HM	TALL	HOXA
SJE2A038_D	28.2444	SJE2A038_D	DIAGNOSIS	HM	BALL	E2A
SJAMLM7010949_D1	28.1936	SJAMLM7010949_D1	DIAGNOSIS	HM	AML	AMLM7
SJRHB019_D	28.1437	SJRHB019_D	DIAGNOSIS	ST	RHB	RHB - NOS
SJALL043861_D1	28.1274	SJALL043861_D1	DIAGNOSIS	HM	TALL	TRA-LMO2
SJBALL020882_D1	28.0483	SJBALL020882_D1	DIAGNOSIS	HM	BALL	PH-LIKE	PH-LIKE - NOS
SJBALL020995_D1	28.0483	SJBALL020995_D1	DIAGNOSIS	HM	BALL	BALL - NOS
SJALL015244_D1	27.9894	SJALL015244_D1	DIAGNOSIS	HM	TALL	TAL1
SJNBL017300_D1	27.9559	SJNBL017300_D1	DIAGNOSIS	ST	NBL
SJCBF091_D	27.9035	SJCBF091_D	DIAGNOSIS	HM	AML	CBF	AE
SJNBL017206_D1	27.8883	SJNBL017206_D1	DIAGNOSIS	ST	NBL
SJETV001_D	27.8526	SJETV001_D	DIAGNOSIS	HM	BALL	ETV
SJACT060_D	27.7735	SJACT060_D	DIAGNOSIS	ST	ACT	TP53-mut337
SJALL015634_D1	27.7517	SJALL015634_D1	DIAGNOSIS	HM	TALL	TAL1
SJALL015696_D1	27.7394	SJALL015696_D1	DIAGNOSIS	HM	TALL	TAL1
SJBALL021486_D1	27.7247	SJBALL021486_D1	DIAGNOSIS	HM	BALL	PH-LIKE	PH-LIKE - NOS
SJBALL021336_D1	27.7082	SJBALL021336_D1	DIAGNOSIS	HM	BALL	DUX4-ERG	ERG_var
SJNBL017190_D1	27.6465	SJNBL017190_D1	DIAGNOSIS	ST	NBL
SJBALL020812_D1	27.6452	SJBALL020812_D1	DIAGNOSIS	HM	BALL	PH-LIKE	PH-LIKE - NOS
SJBALL021329_D1	27.5804	SJBALL021329_D1	DIAGNOSIS	HM	BALL	PH-LIKE	PH-LIKE - NOS
SJCBF117_D	27.5804	SJCBF117_D	DIAGNOSIS	HM	AML	CBF	AE
SJALL015709_D1	27.5639	SJALL015709_D1	DIAGNOSIS	HM	TALL	TALL - NOS
SJNBL017127_D1	27.5419	SJNBL017127_D1	DIAGNOSIS	ST	NBL
SJBALL021849_D1	27.4366	SJBALL021849_D1	DIAGNOSIS	HM	MLL
SJCBF108_D	27.4224	SJCBF108_D	DIAGNOSIS	HM	AML	CBF	AE
SJNBL017220_D1	27.4049	SJNBL017220_D1	DIAGNOSIS	ST	NBL
SJNBL017458_D1	27.3881	SJNBL017458_D1	DIAGNOSIS	ST	NBL
SJALL015690_D1	27.35	SJALL015690_D1	DIAGNOSIS	HM	TALL	NKX2_1
SJBALL247_D	27.3291	SJBALL247_D	DIAGNOSIS	HM	BALL	PH-LIKE	PH-LIKE - NOS
SJAMLM7028_D	27.3212	SJAMLM7028_D	DIAGNOSIS	HM	AML	AMLM7
SJALL015996_D1	27.2525	SJALL015996_D1	DIAGNOSIS	HM	TALL	TALL - NOS
SJBALL195_D	27.2345	SJBALL195_D	DIAGNOSIS	HM	BALL	PH-LIKE	PH-LIKE - NOS
SJETV082_D	27.1439	SJETV082_D	DIAGNOSIS	HM	BALL	ETV
SJAMLM7011245_R1	27.1297	SJAMLM7011245_R1	RELAPSE	HM	AML	AMLM7
SJNBL017299_D1	27.1232	SJNBL017299_D1	DIAGNOSIS	ST	NBL
SJBALL021786_D1	27.0535	SJBALL021786_D1	DIAGNOSIS	HM	BALL	PH-LIKE	PH-LIKE - NOS
SJBALL021120_D1	26.9931	SJBALL021120_D1	DIAGNOSIS	HM	BALL	PH-LIKE	PH-LIKE - NOS
SJNBL017207_D1	26.9757	SJNBL017207_D1	DIAGNOSIS	ST	NBL
SJNBL017148_D1	26.8657	SJNBL017148_D1	DIAGNOSIS	ST	NBL
SJCPC011768_R1	26.8446	SJCPC011768_R1	RELAPSE	BT	CPC
SJAMLM7010964_D1	26.8157	SJAMLM7010964_D1	DIAGNOSIS	HM	AML	AMLM7
SJALL016445_D1	26.8	SJALL016445_D1	DIAGNOSIS	HM	TALL	HOXA
SJOS040234_D1	26.7873	SJOS040234_D1	DIAGNOSIS	ST	OS
SJNBL017511_D1	26.7833	SJNBL017511_D1	DIAGNOSIS	ST	NBL
SJNBL017440_D1	26.751	SJNBL017440_D1	DIAGNOSIS	ST	NBL
SJWLM019896_D1	26.6968	SJWLM019896_D1	DIAGNOSIS	ST	WLM
SJETV043_R	26.6699	SJETV043_R	RELAPSE	HM	BALL	ETV
SJBALL020087_D1	26.6551	SJBALL020087_D1	DIAGNOSIS	HM	BALL	PH-LIKE	PH-LIKE - NOS
SJWLM019927_D1	26.5774	SJWLM019927_D1	DIAGNOSIS	ST	WLM
SJALL015657_D1	26.5566	SJALL015657_D1	DIAGNOSIS	HM	TALL	TAL1
SJNBL017173_D1	26.5564	SJNBL017173_D1	DIAGNOSIS	ST	NBL
SJBALL021434_D1	26.5375	SJBALL021434_D1	DIAGNOSIS	HM	BALL	DUX4-ERG	DUX4-ERG - NOS
SJWLM019906_D1	26.5342	SJWLM019906_D1	DIAGNOSIS	ST	WLM
SJRHB027_D	26.4948	SJRHB027_D	DIAGNOSIS	ST	RHB	RHB - NOS
SJALL016436_D1	26.45	SJALL016436_D1	DIAGNOSIS	HM	TALL	HOXA
SJBALL020138_D1	26.4498	SJBALL020138_D1	DIAGNOSIS	HM	BALL	PH-LIKE	PH-LIKE - NOS
SJNBL017189_D1	26.4337	SJNBL017189_D1	DIAGNOSIS	ST	NBL
SJBALL020789_D1	26.421	SJBALL020789_D1	DIAGNOSIS	HM	BALL	PH-LIKE	PH-LIKE - NOS
SJBALL021489_D1	26.421	SJBALL021489_D1	DIAGNOSIS	HM	BALL	DUX4-ERG	DUX4-ERG - NOS
SJCBF099_D	26.349	SJCBF099_D	DIAGNOSIS	HM	AML	CBF	AE
SJAMLM7011109_D1	26.2783	SJAMLM7011109_D1	DIAGNOSIS	HM	AML	AMLM7
SJAMLM7010_D	26.2216	SJAMLM7010_D	DIAGNOSIS	HM	AML	AMLM7
SJERG020309_D1	26.2216	SJERG020309_D1	DIAGNOSIS	HM	BALL	DUX4-ERG	ERG_wt
SJALL015656_D1	26.2138	SJALL015656_D1	DIAGNOSIS	HM	TALL	TAL1
SJBALL021780_D1	26.2074	SJBALL021780_D1	DIAGNOSIS	HM	BALL	PH-LIKE	PH-LIKE - NOS
SJBALL020100_D1	26.1787	SJBALL020100_D1	DIAGNOSIS	HM	BALL	PH-LIKE	PH-LIKE - NOS
SJWLM040003_D1	26.1677	SJWLM040003_D1	DIAGNOSIS	ST	WLM
SJBALL020704_D1	26.1649	SJBALL020704_D1	DIAGNOSIS	HM	BALL	PH-LIKE	PH-LIKE - NOS
SJNBL017095_D1	26.1486	SJNBL017095_D1	DIAGNOSIS	ST	NBL
SJAMLM7013_D	26.1222	SJAMLM7013_D	DIAGNOSIS	HM	AML	AMLM7
SJWLM040001_D1	26.0796	SJWLM040001_D1	DIAGNOSIS	ST	WLM
SJTALL001677_D1	26.0763	SJTALL001677_D1	DIAGNOSIS	HM	TALL	TAL1
SJBALL021333_D1	26.0443	SJBALL021333_D1	DIAGNOSIS	HM	BALL	DUX4-ERG	ERG_wt
SJMLL002_D	26.0231	SJMLL002_D	DIAGNOSIS	HM	MLL
SJRHB047_D	26.0231	SJRHB047_D	DIAGNOSIS	ST	RHB	RHB - NOS
SJWLM019920_D1	26.0004	SJWLM019920_D1	DIAGNOSIS	ST	WLM
SJBALL010_D	25.9803	SJBALL010_D	DIAGNOSIS	HM	BALL	BALL - NOS
SJAML040657_D1	25.9713	SJAML040657_D1	DIAGNOSIS	HM	AML
SJBALL001653_D1	25.9426	SJBALL001653_D1	DIAGNOSIS	HM	TALL	TALL - NOS
SJACT005_D	25.9252	SJACT005_D	DIAGNOSIS	ST	ACT	TP53-mut
SJAMLM7011325_D1	25.9252	SJAMLM7011325_D1	DIAGNOSIS	HM	AML	AMLM7
SJBALL021118_D1	25.9118	SJBALL021118_D1	DIAGNOSIS	HM	BALL	PH-LIKE	PH-LIKE - NOS
SJALL015630_D1	25.9021	SJALL015630_D1	DIAGNOSIS	HM	TALL	TLX1
SJBALL020488_D1	25.8975	SJBALL020488_D1	DIAGNOSIS	HM	BALL	PH-LIKE	PH-LIKE - NOS
SJETV026_D	25.8698	SJETV026_D	DIAGNOSIS	HM	BALL	ETV
SJAMLM7011247_D1	25.843	SJAMLM7011247_D1	DIAGNOSIS	HM	AML	AMLM7
SJNBL017134_D1	25.7919	SJNBL017134_D1	DIAGNOSIS	ST	NBL
SJBALL021790_D1	25.7904	SJBALL021790_D1	DIAGNOSIS	HM	BALL	BALL - NOS
SJERG020052_D1	25.7904	SJERG020052_D1	DIAGNOSIS	HM	BALL	DUX4-ERG	ERG_var
SJCBF034_D	25.777	SJCBF034_D	DIAGNOSIS	HM	AML	CBF	AE
SJERG005_D	25.7491	SJERG005_D	DIAGNOSIS	HM	BALL	DUX4-ERG	ERG_var
SJBALL020487_D2	25.7383	SJBALL020487_D2	DIAGNOSIS	HM	BALL
SJBALL021521_D1	25.7356	SJBALL021521_D1	DIAGNOSIS	HM	BALL	PH-LIKE	PH-LIKE - NOS
SJBALL021778_D1	25.7356	SJBALL021778_D1	DIAGNOSIS	HM	BALL	HYPER
SJWLM019892_D1	25.7183	SJWLM019892_D1	DIAGNOSIS	ST	WLM
SJNBL017070_D1	25.7143	SJNBL017070_D1	DIAGNOSIS	ST	NBL
SJRHB009_D	25.7081	SJRHB009_D	DIAGNOSIS	ST	RHB	ARMS
SJALL015640_D1	25.6928	SJALL015640_D1	DIAGNOSIS	HM	TALL	NKX2_1
SJTALL002089_D1	25.6782	SJTALL002089_D1	DIAGNOSIS	HM	TALL	HOXA
SJBALL021358_D1	25.6672	SJBALL021358_D1	DIAGNOSIS	HM	BALL	IAMP21
SJBALL020383_D1	25.6263	SJBALL020383_D1	DIAGNOSIS	HM	BALL	DUX4-ERG	ERG_wt
SJBALL265_D	25.6263	SJBALL265_D	DIAGNOSIS	HM	BALL	PH-LIKE	PH-LIKE - NOS
SJALL015274_D1	25.5946	SJALL015274_D1	DIAGNOSIS	HM	TALL	TAL1
SJBALL021411_D1	25.5062	SJBALL021411_D1	DIAGNOSIS	HM	BALL	PH-LIKE	PH-LIKE - NOS
SJALL015664_D1	25.5032	SJALL015664_D1	DIAGNOSIS	HM	TALL	TAL1
SJAMLM7033_D	25.439	SJAMLM7033_D	DIAGNOSIS	HM	AML	AMLM7
SJBALL020111_D1	25.4261	SJBALL020111_D1	DIAGNOSIS	HM	BALL	BALL - NOS
SJNBL017269_D1	25.4253	SJNBL017269_D1	DIAGNOSIS	ST	NBL
SJETV003_D	25.413	SJETV003_D	DIAGNOSIS	HM	BALL	ETV
SJNBL017376_D1	25.3869	SJNBL017376_D1	DIAGNOSIS	ST	NBL
SJALL015271_D1	25.358	SJALL015271_D1	DIAGNOSIS	HM	TALL	LMO1_LMO2
SJETV098_D	25.3333	SJETV098_D	DIAGNOSIS	HM	BALL	ETV
SJBALL021147_D1	25.3075	SJBALL021147_D1	DIAGNOSIS	HM	BALL	BALL - NOS
SJBALL102_D	25.2946	SJBALL102_D	DIAGNOSIS	HM	BALL	IAMP21
SJNBL017494_D1	25.2774	SJNBL017494_D1	DIAGNOSIS	ST	NBL
SJCOGALL010859_R2	25.2586
SJALL015283_D1	25.2412	SJALL015283_D1	DIAGNOSIS	HM	TALL	HOXA
SJERG020303_D1	25.204	SJERG020303_D1	DIAGNOSIS	HM	BALL	DUX4-ERG	ERG_var
SJAML040528_D1	25.1858	SJAML040528_D1	DIAGNOSIS	HM	AML
SJBALL021841_D1	25.1768	SJBALL021841_D1	DIAGNOSIS	HM	BALL	BALL - NOS
SJWLM019938_D1	25.164	SJWLM019938_D1	DIAGNOSIS	ST	WLM
SJALL015633_D1	25.1474	SJALL015633_D1	DIAGNOSIS	HM	TALL	TAL2
SJALL015650_D1	25.1439	SJALL015650_D1	DIAGNOSIS	HM	TALL	TLX3
SJALL016439_D1	25.1398	SJALL016439_D1	DIAGNOSIS	HM	TALL	HOXA
SJNBL017343_D1	25.1171	SJNBL017343_D1	DIAGNOSIS	ST	NBL
SJOS040155_D1	25.1038	SJOS040155_D1	DIAGNOSIS	ST	OS
SJETV093_D	25.0987	SJETV093_D	DIAGNOSIS	HM	BALL	ETV
SJNBL017526_D1	25.0778	SJNBL017526_D1	DIAGNOSIS	ST	NBL
SJBALL239_D	25.0474	SJBALL239_D	DIAGNOSIS	HM	BALL	IAMP21
SJWLM019986_D1	25.0415	SJWLM019986_D1	DIAGNOSIS	ST	WLM
SJNBL017160_D1	25.0331	SJNBL017160_D1	DIAGNOSIS	ST	NBL
SJBALL021516_D1	24.9954	SJBALL021516_D1	DIAGNOSIS	HM	BALL	DUX4-ERG	DUX4-ERG - NOS
SJACT001_D	24.9326	SJACT001_D	DIAGNOSIS	ST	ACT	TP53-mut
SJBALL021235_D2	24.9279	SJBALL021235_D2	DIAGNOSIS	HM	BALL
SJBALL021083_D1	24.8953	SJBALL021083_D1	DIAGNOSIS	HM	BALL	IAMP21
SJTALL001636_D1	24.8782	SJTALL001636_D1	DIAGNOSIS	HM	TALL	HOXA
SJWLM019976_D1	24.8502	SJWLM019976_D1	DIAGNOSIS	ST	WLM
SJPHALL020033_D1	24.8304	SJPHALL020033_D1	DIAGNOSIS	HM	BALL	PHALL	PHALL - NOS
SJETV068_D	24.7666	SJETV068_D	DIAGNOSIS	HM	BALL	ETV
SJBALL021061_D1	24.7542	SJBALL021061_D1	DIAGNOSIS	HM	BALL	BALL - NOS
SJBALL021197_D2	24.7239	SJBALL021197_D2	DIAGNOSIS	HM	BALL
SJETV191_D	24.6676	SJETV191_D	DIAGNOSIS	HM	BALL	ETV
SJHGG066_A	24.6676	SJHGG066_A	AUTOPSY	BT	HGG	DIPG
SJWLM019958_D1	24.5999	SJWLM019958_D1	DIAGNOSIS	ST	WLM
SJETV039_D	24.5313	SJETV039_D	DIAGNOSIS	HM	BALL	ETV
SJBALL262_D	24.507	SJBALL262_D	DIAGNOSIS	HM	BALL	PH-LIKE	PH-LIKE - NOS
SJETV089_D	24.4694	SJETV089_D	DIAGNOSIS	HM	BALL	ETV
SJAMLM7010959_D1	24.4443	SJAMLM7010959_D1	DIAGNOSIS	HM	AML	AMLM7
SJBALL021492_D1	24.4443	SJBALL021492_D1	DIAGNOSIS	HM	BALL	DUX4-ERG	ERG_var
SJBALL020013_D1	24.4317	SJBALL020013_D1	DIAGNOSIS	HM	BALL	IAMP21
SJALL015632_D1	24.4258	SJALL015632_D1	DIAGNOSIS	HM	TALL	TAL1
SJNBL017098_D1	24.4167	SJNBL017098_D1	DIAGNOSIS	ST	NBL
SJALL015652_D1	24.3788	SJALL015652_D1	DIAGNOSIS	HM	TALL	HOXA
SJNBL017328_D1	24.302	SJNBL017328_D1	DIAGNOSIS	ST	NBL
SJAMLM7005_D	24.2969	SJAMLM7005_D	DIAGNOSIS	HM	AML	AMLM7
SJALL018385_D1	24.2835	SJALL018385_D1	DIAGNOSIS	HM	BALL	ETV
SJCBF124_D	24.2726	SJCBF124_D	DIAGNOSIS	HM	AML	CBF	AE
SJMB031_D	24.2726	SJMB031_D	DIAGNOSIS	BT	MB	G3
SJALL015997_D1	24.266	SJALL015997_D1	DIAGNOSIS	HM	TALL	TAL1
SJOS040241_D1	24.2652	SJOS040241_D1	DIAGNOSIS	ST	OS
SJEPD001538_R1	24.2486	SJEPD001538_R1	RELAPSE	BT	EPD	EPD - NOS
SJNBL017135_D1	24.2383	SJNBL017135_D1	DIAGNOSIS	ST	NBL
SJNBL017357_D1	24.222	SJNBL017357_D1	DIAGNOSIS	ST	NBL
SJTALL022091_D2	24.2126	SJTALL022091_D2	DIAGNOSIS	HM	TALL	LMO1_LMO2
SJBALL022245_D1	24.186	SJBALL022245_D1	DIAGNOSIS	HM	BALL	PH-LIKE	PH-LIKE - NOS
SJETV024_D	24.186	SJETV024_D	DIAGNOSIS	HM	BALL	ETV
SJAMLM7011246_D1	24.1734	SJAMLM7011246_D1	DIAGNOSIS	HM	AML	AMLM7
SJALL015627_D1	24.1674	SJALL015627_D1	DIAGNOSIS	HM	TALL	TAL1
SJBALL020084_D1	24.1491	SJBALL020084_D1	DIAGNOSIS	HM	BALL	PH-LIKE	PH-LIKE - NOS
SJBALL021104_D1	24.1373	SJBALL021104_D1	DIAGNOSIS	HM	BALL	BALL - NOS
SJALL015278_D1	24.0964	SJALL015278_D1	DIAGNOSIS	HM	TALL	TAL1
SJEPD001513_D1	24.0771	SJEPD001513_D1	DIAGNOSIS	BT	EPD	EPD - NOS
SJAMLM7010947_D1	24.0161	SJAMLM7010947_D1	DIAGNOSIS	HM	AML	AMLM7
SJPHALL020047_D1	24.0161	SJPHALL020047_D1	DIAGNOSIS	HM	BALL	PHALL	PHALL - NOS
SJOS040180_D1	24.0067	SJOS040180_D1	DIAGNOSIS	ST	OS
SJWLM019920_R1	24.0044
SJNBL017210_D1	23.9865	SJNBL017210_D1	DIAGNOSIS	ST	NBL
SJALL015682_D1	23.9498	SJALL015682_D1	DIAGNOSIS	HM	TALL	TAL1
SJBALL021047_D1	23.9347	SJBALL021047_D1	DIAGNOSIS	HM	BALL	PH-LIKE	PH-LIKE - NOS
SJETV085_D	23.9235	SJETV085_D	DIAGNOSIS	HM	BALL	ETV
SJBALL021076_D1	23.8883	SJBALL021076_D1	DIAGNOSIS	HM	BALL	PH-LIKE	PH-LIKE - NOS
SJTALL021698_D2	23.881	SJTALL021698_D2	DIAGNOSIS	HM	TALL	TLX1
SJETV073_D	23.8765	SJETV073_D	DIAGNOSIS	HM	BALL	ETV
SJNBL017555_D1	23.8751	SJNBL017555_D1	DIAGNOSIS	ST	NBL
SJBALL002373_D1	23.8723	SJBALL002373_D1	DIAGNOSIS	HM	TALL	TLX1
SJBALL021100_D1	23.8532	SJBALL021100_D1	DIAGNOSIS	HM	BALL	PH-LIKE	PH-LIKE - NOS
SJBALL020589_D1	23.8295	SJBALL020589_D1	DIAGNOSIS	HM	BALL	PH-LIKE	PH-LIKE - NOS
SJERG004_D	23.8295	SJERG004_D	DIAGNOSIS	HM	BALL	DUX4-ERG	ERG_var
SJAML040616_D1	23.765	SJAML040616_D1	DIAGNOSIS	HM	AML
SJBALL021512_D1	23.7617	SJBALL021512_D1	DIAGNOSIS	HM	BALL	DUX4-ERG	ERG_var
SJBALL021145_D1	23.7384	SJBALL021145_D1	DIAGNOSIS	HM	BALL	PHALL	PHALL - NOS
SJBALL021738_D1	23.727	SJBALL021738_D1	DIAGNOSIS	HM	BALL	PH-LIKE	PH-LIKE - NOS
SJNBL017231_D1	23.7263	SJNBL017231_D1	DIAGNOSIS	ST	NBL
SJNBL017535_D1	23.702	SJNBL017535_D1	DIAGNOSIS	ST	NBL
SJNBL017383_D1	23.6603	SJNBL017383_D1	DIAGNOSIS	ST	NBL
SJBALL101_D	23.6571	SJBALL101_D	DIAGNOSIS	HM	BALL	IAMP21
SJERG020299_D1	23.6571	SJERG020299_D1	DIAGNOSIS	HM	BALL	DUX4-ERG	ERG_var
SJWLM019933_D1	23.6529	SJWLM019933_D1	DIAGNOSIS	ST	WLM
SJBALL021405_D1	23.6456	SJBALL021405_D1	DIAGNOSIS	HM	BALL	DUX4-ERG	ERG_wt
SJACT062_D	23.634	SJACT062_D	DIAGNOSIS	ST	ACT	TP53-mut337
SJBALL021260_D2	23.6121	SJBALL021260_D2	DIAGNOSIS	HM	BALL
SJBALL021102_D1	23.6118	SJBALL021102_D1	DIAGNOSIS	HM	BALL	PH-LIKE	PH-LIKE - NOS
SJAML040631_R1	23.5897
SJAMLM7010953_D1	23.5892	SJAMLM7010953_D1	DIAGNOSIS	HM	AML	AMLM7
SJINF005_D	23.5892	SJINF005_D	DIAGNOSIS	HM	BALL	INF
SJWLM019936_D1	23.5889	SJWLM019936_D1	DIAGNOSIS	ST	WLM
SJWLM019983_D1	23.5556	SJWLM019983_D1	DIAGNOSIS	ST	WLM
SJHYPO018_D	23.5086	SJHYPO018_D	DIAGNOSIS	HM	BALL	HYPO	NH
SJAMLM7045_D	23.4915	SJAMLM7045_D	DIAGNOSIS	HM	AML	AMLM7
SJWLM019947_D1	23.4708	SJWLM019947_D1	DIAGNOSIS	ST	WLM
SJCBF031_D	23.4397	SJCBF031_D	DIAGNOSIS	HM	AML	CBF	AE
SJBALL083_D	23.4283	SJBALL083_D	DIAGNOSIS	HM	BALL	PH-LIKE	PH-LIKE - NOS
SJALL015276_D1	23.4156	SJALL015276_D1	DIAGNOSIS	HM	TALL	TAL1
SJRHB012_S	23.4065	SJRHB012_S	RELAPSE	ST	RHB	ERMS
SJALL043855_D1	23.3939	SJALL043855_D1	DIAGNOSIS	HM	BALL	KMT2A-AFF1
SJALL015582_D1	23.386	SJALL015582_D1	DIAGNOSIS	HM	TALL	TAL1
SJALL015626_D1	23.3766	SJALL015626_D1	DIAGNOSIS	HM	TALL	TAL1
SJERG031_D	23.3725	SJERG031_D	DIAGNOSIS	HM	BALL	DUX4-ERG	ERG_var
SJWLM019928_D1	23.351	SJWLM019928_D1	DIAGNOSIS	ST	WLM
SJBALL020069_D1	23.3055	SJBALL020069_D1	DIAGNOSIS	HM	BALL	PH-LIKE	PH-LIKE - NOS
SJAMLM7010949_R1	23.2605	SJAMLM7010949_R1	RELAPSE	HM	AML	AMLM7
SJNBL017452_D1	23.2577	SJNBL017452_D1	DIAGNOSIS	ST	NBL
SJERG020300_D1	23.249	SJERG020300_D1	DIAGNOSIS	HM	BALL	DUX4-ERG	ERG_wt
SJBALL020966_D1	23.217	SJBALL020966_D1	DIAGNOSIS	HM	BALL	PH-LIKE	PH-LIKE - NOS
SJPHALL020040_D1	23.217	SJPHALL020040_D1	DIAGNOSIS	HM	BALL	PHALL	PHALL - NOS
SJNBL017493_D1	23.2102	SJNBL017493_D1	DIAGNOSIS	ST	NBL
SJNBL017174_D1	23.0895	SJNBL017174_D1	DIAGNOSIS	ST	NBL
SJAML040653_R1	23.0768
SJALL016441_D1	23.0499	SJALL016441_D1	DIAGNOSIS	HM	TALL	TAL1
SJTALL002055_D1	23.0488	SJTALL002055_D1	DIAGNOSIS	HM	TALL	TALL - NOS
SJBALL021143_D1	22.9939	SJBALL021143_D1	DIAGNOSIS	HM	BALL	PH-LIKE	PH-LIKE - NOS
SJWLM019950_D1	22.9452	SJWLM019950_D1	DIAGNOSIS	ST	WLM
SJWLM040002_D1	22.9441	SJWLM040002_D1	DIAGNOSIS	ST	WLM
SJRHB012_R	22.9292	SJRHB012_R	RELAPSE	ST	RHB	ERMS
SJEPD001535_R1	22.9182	SJEPD001535_R1	RELAPSE	BT	EPD	EPD - NOS
SJETV028_D	22.8964	SJETV028_D	DIAGNOSIS	HM	BALL	ETV
SJALL015704_D1	22.883	SJALL015704_D1	DIAGNOSIS	HM	TALL	HOXA
SJTALL002069_D1	22.8783	SJTALL002069_D1	DIAGNOSIS	HM	TALL	TAL1
SJNBL017122_D1	22.8611	SJNBL017122_D1	DIAGNOSIS	ST	NBL
SJNBL017421_D1	22.8505	SJNBL017421_D1	DIAGNOSIS	ST	NBL
SJALL014887_D1	22.845	SJALL014887_D1	DIAGNOSIS	HM	BALL
SJWLM019975_D1	22.8179	SJWLM019975_D1	DIAGNOSIS	ST	WLM
SJCBF112_D	22.8005	SJCBF112_D	DIAGNOSIS	HM	AML	CBF	AE
SJETV069_D	22.8005	SJETV069_D	DIAGNOSIS	HM	BALL	ETV
SJNBL017195_D1	22.7687	SJNBL017195_D1	DIAGNOSIS	ST	NBL
SJEPD001533_D1	22.7686	SJEPD001533_D1	DIAGNOSIS	BT	EPD	EPD - NOS
SJALL015679_D1	22.7547	SJALL015679_D1	DIAGNOSIS	HM	TALL	TLX3
SJBALL263_D	22.7364	SJBALL263_D	DIAGNOSIS	HM	BALL	PH-LIKE	PH-LIKE - NOS
SJWLM019971_D1	22.7208	SJWLM019971_D1	DIAGNOSIS	ST	WLM
SJOS001113_M1	22.7154	SJOS001113_M1	METASTATIC	ST	OS
SJBALL020939_D1	22.6996	SJBALL020939_D1	DIAGNOSIS	HM	BALL	PH-LIKE	PH-LIKE - NOS
SJNBL017505_D1	22.6883	SJNBL017505_D1	DIAGNOSIS	ST	NBL
SJAMLM7011326_D1	22.6728	SJAMLM7011326_D1	DIAGNOSIS	HM	AML	AMLM7
SJALL015713_D1	22.6727	SJALL015713_D1	DIAGNOSIS	HM	TALL	TAL1
SJBALL021113_D1	22.6625	SJBALL021113_D1	DIAGNOSIS	HM	BALL	PH-LIKE	PH-LIKE - NOS
SJAML040622_D1	22.642	SJAML040622_D1	DIAGNOSIS	HM	AML
SJINF022_D	22.6417	SJINF022_D	DIAGNOSIS	HM	BALL	INF
SJHGG115_D	22.6312	SJHGG115_D	DIAGNOSIS	BT	HGG	Non-BS-HGG
SJTALL022647_D2	22.6256	SJTALL022647_D2	DIAGNOSIS	HM	TALL	LMO2_LYL1
SJALL015259_D1	22.6098	SJALL015259_D1	DIAGNOSIS	HM	TALL	HOXA
SJWLM019942_D1	22.603	SJWLM019942_D1	DIAGNOSIS	ST	WLM
SJWLM019953_D1	22.579	SJWLM019953_D1	DIAGNOSIS	ST	WLM
SJNBL017540_D1	22.5629	SJNBL017540_D1	DIAGNOSIS	ST	NBL
SJE2A018_D	22.5568	SJE2A018_D	DIAGNOSIS	HM	BALL	E2A
SJETV027_D	22.5469	SJETV027_D	DIAGNOSIS	HM	BALL	ETV
SJNBL017159_D1	22.5394	SJNBL017159_D1	DIAGNOSIS	ST	NBL
SJBALL020140_D1	22.5254	SJBALL020140_D1	DIAGNOSIS	HM	BALL	EP300-ZNF384
SJNBL017171_D1	22.5195	SJNBL017171_D1	DIAGNOSIS	ST	NBL
SJETV195_D	22.5152	SJETV195_D	DIAGNOSIS	HM	BALL	ETV
SJBALL021131_D1	22.4331	SJBALL021131_D1	DIAGNOSIS	HM	BALL	EP300-ZNF384
SJNBL017416_D1	22.4218	SJNBL017416_D1	DIAGNOSIS	ST	NBL
SJNBL017185_D1	22.4142	SJNBL017185_D1	DIAGNOSIS	ST	NBL
SJBALL021018_D1	22.3804	SJBALL021018_D1	DIAGNOSIS	HM	BALL	PH-LIKE	PH-LIKE - NOS
SJBALL020807_D1	22.3601	SJBALL020807_D1	DIAGNOSIS	HM	BALL	PH-LIKE	PH-LIKE - NOS
SJNBL017106_D1	22.3503	SJNBL017106_D1	DIAGNOSIS	ST	NBL
SJERG020051_D1	22.3398	SJERG020051_D1	DIAGNOSIS	HM	BALL	DUX4-ERG	ERG_var
SJTALL002125_D1	22.3302	SJTALL002125_D1	DIAGNOSIS	HM	TALL	TLX1
SJPHALL020046_D1	22.3294	SJPHALL020046_D1	DIAGNOSIS	HM	BALL	PHALL	PHALL - NOS
SJWLM019989_D1	22.3013	SJWLM019989_D1	DIAGNOSIS	ST	WLM
SJBALL022489_D1	22.2884	SJBALL022489_D1	DIAGNOSIS	HM	BALL	PH-LIKE	PH-LIKE - NOS
SJETV136_D	22.2884	SJETV136_D	DIAGNOSIS	HM	BALL	ETV
SJBALL021053_D1	22.2778	SJBALL021053_D1	DIAGNOSIS	HM	BALL	PH-LIKE	PH-LIKE - NOS
SJBALL020374_D1	22.2679	SJBALL020374_D1	DIAGNOSIS	HM	BALL	IAMP21
SJINF070_D	22.1864	SJINF070_D	DIAGNOSIS	HM	BALL	INF
SJAMLM7010957_D1	22.1764	SJAMLM7010957_D1	DIAGNOSIS	HM	AML	AMLM7
SJETV096_D	22.1764	SJETV096_D	DIAGNOSIS	HM	BALL	ETV
SJBALL021807_D1	22.1259	SJBALL021807_D1	DIAGNOSIS	HM	BALL	PH-LIKE	PH-LIKE - NOS
SJALL015638_D1	22.0934	SJALL015638_D1	DIAGNOSIS	HM	TALL	TALL - NOS
SJBALL020963_D1	22.0766	SJBALL020963_D1	DIAGNOSIS	HM	BALL	PH-LIKE	PH-LIKE - NOS
SJACT063_D	22.0665	SJACT063_D	DIAGNOSIS	ST	ACT	TP53-mut337
SJALL015993_D1	22.0655	SJALL015993_D1	DIAGNOSIS	HM	TALL	TALL - NOS
SJBALL218_D	22.0468	SJBALL218_D	DIAGNOSIS	HM	BALL	DUX4-ERG	ERG_wt
SJWLM019996_D1	22.0379	SJWLM019996_D1	DIAGNOSIS	ST	WLM
SJBALL021130_D1	22.0372	SJBALL021130_D1	DIAGNOSIS	HM	BALL	DUX4-ERG	ERG_var
SJNBL017510_D1	22.0153	SJNBL017510_D1	DIAGNOSIS	ST	NBL
SJNBL017155_D1	21.9945	SJNBL017155_D1	DIAGNOSIS	ST	NBL
SJCBF001_D	21.9876	SJCBF001_D	DIAGNOSIS	HM	AML	CBF	AE
SJNBL017193_D1	21.9766	SJNBL017193_D1	DIAGNOSIS	ST	NBL
SJMB122_D	21.9676	SJMB122_D	DIAGNOSIS	BT	MB	G3
SJTALL002035_D1	21.9603	SJTALL002035_D1	DIAGNOSIS	HM	TALL	TAL1
SJBALL020151_D1	21.9574	SJBALL020151_D1	DIAGNOSIS	HM	BALL	BALL - NOS
SJBALL021087_D1	21.9279	SJBALL021087_D1	DIAGNOSIS	HM	BALL	PH-LIKE	PH-LIKE - NOS
SJWLM019925_D1	21.9147	SJWLM019925_D1	DIAGNOSIS	ST	WLM
SJTALL002130_D1	21.9018	SJTALL002130_D1	DIAGNOSIS	HM	TALL	TAL1
SJALL015273_D1	21.8904	SJALL015273_D1	DIAGNOSIS	HM	TALL	HOXA
SJRHB026_S	21.8886	SJRHB026_S	RELAPSE	ST	RHB	RHB - NOS
SJNBL017464_D1	21.8695	SJNBL017464_D1	DIAGNOSIS	ST	NBL
SJBALL020832_D1	21.8297	SJBALL020832_D1	DIAGNOSIS	HM	BALL	PH-LIKE	PH-LIKE - NOS
SJNBL017487_D1	21.8245	SJNBL017487_D1	DIAGNOSIS	ST	NBL
SJALL015994_D1	21.8136	SJALL015994_D1	DIAGNOSIS	HM	TALL	HOXA
SJHYPO108_D	21.8096	SJHYPO108_D	DIAGNOSIS	HM	BALL	HYPO	ND
SJERG020307_D1	21.7996	SJERG020307_D1	DIAGNOSIS	HM	BALL	DUX4-ERG	ERG_var
SJCOGALL010920_R2	21.7942
SJCBF044_D	21.7698	SJCBF044_D	DIAGNOSIS	HM	AML	CBF	AE
SJNBL017204_D1	21.7459	SJNBL017204_D1	DIAGNOSIS	ST	NBL
SJCOGALL010220_R1	21.7376	SJCOGALL010220_R1	RELAPSE	HM	BALL	BALL - NOS
SJWLM019914_D1	21.73	SJWLM019914_D1	DIAGNOSIS	ST	WLM
SJBALL267_D	21.7298	SJBALL267_D	DIAGNOSIS	HM	BALL	PH-LIKE	PH-LIKE - NOS
SJALL015669_D1	21.7064	SJALL015669_D1	DIAGNOSIS	HM	TALL	TLX3
SJETV092_D	21.7004	SJETV092_D	DIAGNOSIS	HM	BALL	ETV
SJLGG001_D	21.7004	SJLGG001_D	DIAGNOSIS	BT	LGG
SJBALL020336_D2	21.6969	SJBALL020336_D2	DIAGNOSIS	HM	BALL
SJBALL021866_D1	21.6523	SJBALL021866_D1	DIAGNOSIS	HM	BALL	PH-LIKE	PH-LIKE - NOS
SJWLM019932_D1	21.6291	SJWLM019932_D1	DIAGNOSIS	ST	WLM
SJAMLM7011242_D1	21.6236	SJAMLM7011242_D1	DIAGNOSIS	HM	AML	AMLM7
SJEPD001519_D1	21.6143	SJEPD001519_D1	DIAGNOSIS	BT	EPD	EPD - NOS
SJALL015714_D1	21.6035	SJALL015714_D1	DIAGNOSIS	HM	TALL	TAL1
SJBALL020340_D1	21.5947	SJBALL020340_D1	DIAGNOSIS	HM	BALL	DUX4-ERG	ERG_wt
SJBALL020980_D1	21.5653	SJBALL020980_D1	DIAGNOSIS	HM	BALL	PH-LIKE	PH-LIKE - NOS
SJPHALL009_D	21.5653	SJPHALL009_D	DIAGNOSIS	HM	BALL	PHALL	PHALL - NOS
SJNBL017573_D1	21.5392	SJNBL017573_D1	DIAGNOSIS	ST	NBL
SJWLM019972_D1	21.5303	SJWLM019972_D1	DIAGNOSIS	ST	WLM
SJALL015706_D1	21.5238	SJALL015706_D1	DIAGNOSIS	HM	TALL	TAL1
SJOS008_D	21.5079	SJOS008_D	DIAGNOSIS	ST	OS
SJBALL021511_D1	21.4878	SJBALL021511_D1	DIAGNOSIS	HM	BALL	DUX4-ERG	ERG_wt
SJCBF149_D	21.4878	SJCBF149_D	DIAGNOSIS	HM	AML	CBF	AE
SJWLM019904_D1	21.4705	SJWLM019904_D1	DIAGNOSIS	ST	WLM
SJRHB023_D	21.469	SJRHB023_D	DIAGNOSIS	ST	RHB	RHB - NOS
SJWLM019945_D1	21.4428	SJWLM019945_D1	DIAGNOSIS	ST	WLM
SJCOGALL010231_R1	21.4272	SJCOGALL010231_R1	RELAPSE	HM	BALL	E2A
SJNBL017201_D1	21.427	SJNBL017201_D1	DIAGNOSIS	ST	NBL
SJAMLM7010961_D1	21.4215	SJAMLM7010961_D1	DIAGNOSIS	HM	AML	AMLM7
SJACT002_D	21.3839	SJACT002_D	DIAGNOSIS	ST	ACT	TP53-mut
SJWLM019955_D1	21.3785	SJWLM019955_D1	DIAGNOSIS	ST	WLM
SJPHALL013_D	21.3382	SJPHALL013_D	DIAGNOSIS	HM	BALL	PHALL	PHALL - NOS
SJAML040624_R1	21.2988
SJEPD001525_D1	21.2921	SJEPD001525_D1	DIAGNOSIS	BT	EPD	EPD - NOS
SJHYPO107_D	21.283	SJHYPO107_D	DIAGNOSIS	HM	BALL	HYPO	ND
SJOS040228_D1	21.2528	SJOS040228_D1	DIAGNOSIS	ST	OS
SJNBL017554_D1	21.2386	SJNBL017554_D1	DIAGNOSIS	ST	NBL
SJWLM019937_D1	21.2328	SJWLM019937_D1	DIAGNOSIS	ST	WLM
SJRB003_D	21.1897	SJRB003_D	DIAGNOSIS	ST	RB
SJALL015707_D1	21.1868	SJALL015707_D1	DIAGNOSIS	HM	TALL	HOXA
SJCBF041_D	21.1801	SJCBF041_D	DIAGNOSIS	HM	AML	CBF	Inv(16)
SJALL015264_D1	21.175	SJALL015264_D1	DIAGNOSIS	HM	TALL	TAL1
SJALL015637_D1	21.1658	SJALL015637_D1	DIAGNOSIS	HM	TALL	TAL1
SJWLM019929_D1	21.1657	SJWLM019929_D1	DIAGNOSIS	ST	WLM
SJHYPO109_D	21.1616	SJHYPO109_D	DIAGNOSIS	HM	BALL	HYPO	ND
SJAMLM7010963_D1	21.1345	SJAMLM7010963_D1	DIAGNOSIS	HM	AML	AMLM7
SJWLM019952_D1	21.0811	SJWLM019952_D1	DIAGNOSIS	ST	WLM
SJPHALL029_D	21.0616	SJPHALL029_D	DIAGNOSIS	HM	BALL	PHALL	PHALL - NOS
SJALL015991_D1	21.0604	SJALL015991_D1	DIAGNOSIS	HM	TALL	HOXA
SJMLL008_D	21.034	SJMLL008_D	DIAGNOSIS	HM	MLL
SJCBF113_D	20.9892	SJCBF113_D	DIAGNOSIS	HM	AML	CBF	Inv(16)
SJBALL021784_D1	20.9709	SJBALL021784_D1	DIAGNOSIS	HM	BALL	PH-LIKE	PH-LIKE - NOS
SJALL015670_D1	20.9583	SJALL015670_D1	DIAGNOSIS	HM	TALL	LMO2_LYL1
SJALL016431_D1	20.9532	SJALL016431_D1	DIAGNOSIS	HM	TALL	TAL1
SJBALL020828_D1	20.9337	SJBALL020828_D1	DIAGNOSIS	HM	BALL	DUX4-ERG	ERG_wt
SJALL015992_D1	20.9324	SJALL015992_D1	DIAGNOSIS	HM	TALL	TAL1
SJBALL020877_D1	20.9152	SJBALL020877_D1	DIAGNOSIS	HM	BALL	PH-LIKE	PH-LIKE - NOS
SJBALL021772_D1	20.9062	SJBALL021772_D1	DIAGNOSIS	HM	BALL	PH-LIKE	PH-LIKE - NOS
SJBALL021721_D1	20.8877	SJBALL021721_D1	DIAGNOSIS	HM	BALL	BALL - NOS
SJALL016434_D1	20.8605	SJALL016434_D1	DIAGNOSIS	HM	TALL	LMO2_LYL1
SJDOWN013_D	20.8518	SJDOWN013_D	DIAGNOSIS	HM	BALL	PH-LIKE	PH-LIKE - NOS
SJNBL017152_D1	20.8513	SJNBL017152_D1	DIAGNOSIS	ST	NBL
SJNBL017224_D1	20.8479	SJNBL017224_D1	DIAGNOSIS	ST	NBL
SJBALL021814_D1	20.8336	SJBALL021814_D1	DIAGNOSIS	HM	BALL	PH-LIKE	PH-LIKE - NOS
SJBALL020958_D1	20.8163	SJBALL020958_D1	DIAGNOSIS	HM	BALL	BALL - NOS
SJWLM019911_R1	20.8067
SJNBL017184_D1	20.8015	SJNBL017184_D1	DIAGNOSIS	ST	NBL
SJOS040169_D1	20.7972	SJOS040169_D1	DIAGNOSIS	ST	OS
SJWLM019905_D1	20.7876	SJWLM019905_D1	DIAGNOSIS	ST	WLM
SJWLM019978_D1	20.7727	SJWLM019978_D1	DIAGNOSIS	ST	WLM
SJBALL020964_D1	20.7725	SJBALL020964_D1	DIAGNOSIS	HM	BALL	MEF2D-HNRNPUL1
SJHYPER013_D	20.7725	SJHYPER013_D	DIAGNOSIS	HM	BALL	HYPER
SJMLL016_D	20.7725	SJMLL016_D	DIAGNOSIS	HM	MLL
SJETV010_R	20.7546	SJETV010_R	RELAPSE	HM	BALL	ETV
SJOS001107_M1	20.7458	SJOS001107_M1	METASTATIC	ST	OS
SJTALL021669_D2	20.7378	SJTALL021669_D2	DIAGNOSIS	HM	TALL	TAL1
SJNBL017071_D1	20.7231	SJNBL017071_D1	DIAGNOSIS	ST	NBL
SJBALL021800_D1	20.7099	SJBALL021800_D1	DIAGNOSIS	HM	BALL	PH-LIKE	PH-LIKE - NOS
SJPHALL003_D	20.6916	SJPHALL003_D	DIAGNOSIS	HM	BALL	PHALL	PHALL - NOS
SJERG008_D	20.683	SJERG008_D	DIAGNOSIS	HM	BALL	DUX4-ERG	ERG_wt
SJBALL021023_D1	20.6742	SJBALL021023_D1	DIAGNOSIS	HM	BALL	HYPER
SJAML040597_D1	20.6672	SJAML040597_D1	DIAGNOSIS	HM	AML
SJNBL017194_R1	20.6585
SJPHALL004_D	20.657	SJPHALL004_D	DIAGNOSIS	HM	BALL	PHALL	PHALL - NOS
SJBALL021012_D1	20.6478	SJBALL021012_D1	DIAGNOSIS	HM	BALL	BALL - NOS
SJALL015643_D1	20.6208	SJALL015643_D1	DIAGNOSIS	HM	TALL	TAL1
SJERG014_D	20.6028	SJERG014_D	DIAGNOSIS	HM	BALL	DUX4-ERG	ERG_wt
SJNBL017229_D1	20.5871	SJNBL017229_D1	DIAGNOSIS	ST	NBL
SJE2A037_D	20.5674	SJE2A037_D	DIAGNOSIS	HM	BALL	E2A
SJCOGALL010238_R1	20.5613	SJCOGALL010238_R1	RELAPSE	HM	BALL	BALL - NOS
SJE2A040_D	20.5411	SJE2A040_D	DIAGNOSIS	HM	BALL	E2A
SJBALL020125_D1	20.5317	SJBALL020125_D1	DIAGNOSIS	HM	BALL	PH-LIKE	PH-LIKE - NOS
SJTALL001777_D1	20.5254	SJTALL001777_D1	DIAGNOSIS	HM	TALL	TAL1
SJALL016444_D1	20.5221	SJALL016444_D1	DIAGNOSIS	HM	TALL	HOXA
SJTALL002105_D1	20.5177	SJTALL002105_D1	DIAGNOSIS	HM	TALL	TLX1
SJCBF008_D	20.4969	SJCBF008_D	DIAGNOSIS	HM	AML	CBF	AE
SJETV083_D	20.4969	SJETV083_D	DIAGNOSIS	HM	BALL	ETV
SJBALL021327_D1	20.4877	SJBALL021327_D1	DIAGNOSIS	HM	BALL	PH-LIKE	PH-LIKE - NOS
SJETV079_D	20.4531	SJETV079_D	DIAGNOSIS	HM	BALL	ETV
SJHGG009_A	20.4448	SJHGG009_A	AUTOPSY	BT	HGG	DIPG
SJHYPER003_D	20.4369	SJHYPER003_D	DIAGNOSIS	HM	BALL	HYPER
SJHYPO112_D	20.4279	SJHYPO112_D	DIAGNOSIS	HM	BALL	HYPO	ND
SJMEL001004_D1	20.4279	SJMEL001004_D1	DIAGNOSIS	ST	MEL	MEL - NOS
SJACT066_D	20.419	SJACT066_D	DIAGNOSIS	ST	ACT	TP53-mut337
SJPHALL020044_D1	20.4014	SJPHALL020044_D1	DIAGNOSIS	HM	BALL	PHALL	PHALL - NOS
SJALL015255_D1	20.3958	SJALL015255_D1	DIAGNOSIS	HM	TALL	TAL1
SJACT003_D	20.3925	SJACT003_D	DIAGNOSIS	ST	ACT	WT
SJETV190_D	20.384	SJETV190_D	DIAGNOSIS	HM	BALL	ETV
SJCOGALL010919_D2	20.3828	SJCOGALL010919_D2	DIAGNOSIS	HM	BALL
SJCBF001018_D3	20.3754	SJCBF001018_D3	DIAGNOSIS	HM	AML	CBF	CBF - NOS
SJHGG059_A	20.3754	SJHGG059_A	AUTOPSY	BT	HGG	DIPG
SJNBL017474_D1	20.37	SJNBL017474_D1	DIAGNOSIS	ST	NBL
SJAML040587_D2	20.3601	SJAML040587_D2	DIAGNOSIS	HM	AML
SJBALL021720_D1	20.3582	SJBALL021720_D1	DIAGNOSIS	HM	BALL	PH-LIKE	PH-LIKE - NOS
SJAML040563_D1	20.356	SJAML040563_D1	DIAGNOSIS	HM	AML
SJBALL020122_D1	20.3412	SJBALL020122_D1	DIAGNOSIS	HM	BALL	BALL - NOS
SJNBL017480_D1	20.3218	SJNBL017480_D1	DIAGNOSIS	ST	NBL
SJTALL022113_D2	20.3147	SJTALL022113_D2	DIAGNOSIS	HM	TALL	TAL2
SJALL018391_D1	20.3066	SJALL018391_D1	DIAGNOSIS	HM	BALL	ETV
SJALL015644_D1	20.299	SJALL015644_D1	DIAGNOSIS	HM	TALL	TAL1
SJACT008_D	20.2792	SJACT008_D	DIAGNOSIS	ST	ACT	TP53-mut
SJWLM019954_D1	20.2718	SJWLM019954_D1	DIAGNOSIS	ST	WLM
SJALL018390_R1	20.2655	SJALL018390_R1	RELAPSE	HM	TALL
SJALL015645_D1	20.2639	SJALL015645_D1	DIAGNOSIS	HM	TALL	TAL1
SJBALL021735_D1	20.2624	SJBALL021735_D1	DIAGNOSIS	HM	BALL	BALL - NOS
SJCBF030_D	20.2539	SJCBF030_D	DIAGNOSIS	HM	AML	CBF	AE
SJNBL017545_D1	20.242	SJNBL017545_D1	DIAGNOSIS	ST	NBL
SJBALL266_D	20.2369	SJBALL266_D	DIAGNOSIS	HM	BALL	PH-LIKE	PH-LIKE - NOS
SJWLM019949_D1	20.2286	SJWLM019949_D1	DIAGNOSIS	ST	WLM
SJTALL022654_D2	20.2118	SJTALL022654_D2	DIAGNOSIS	HM	TALL	HOXA
SJALL015659_D1	20.2013	SJALL015659_D1	DIAGNOSIS	HM	TALL	TAL1
SJAMLM7014_D	20.187	SJAMLM7014_D	DIAGNOSIS	HM	AML	AMLM7
SJWLM019991_D1	20.1802	SJWLM019991_D1	DIAGNOSIS	ST	WLM
SJTALL022123_D2	20.1663	SJTALL022123_D2	DIAGNOSIS	HM	TALL	TLX1
SJMB008_D	20.1615	SJMB008_D	DIAGNOSIS	BT	MB	G3
SJBALL020853_D1	20.1533	SJBALL020853_D1	DIAGNOSIS	HM	BALL	PH-LIKE	iAMP21
SJTALL021672_D2	20.1482	SJTALL021672_D2	DIAGNOSIS	HM	TALL	HOXA
SJAMLM7008_D	20.1372	SJAMLM7008_D	DIAGNOSIS	HM	AML	AMLM7
SJNBL017162_D1	20.126	SJNBL017162_D1	DIAGNOSIS	ST	NBL
SJBALL021031_D1	20.1116	SJBALL021031_D1	DIAGNOSIS	HM	BALL	IAMP21
SJBALL021794_D1	20.1116	SJBALL021794_D1	DIAGNOSIS	HM	BALL	PH-LIKE	PH-LIKE - NOS
SJOS001108_M1	20.1116	SJOS001108_M1	METASTATIC	ST	OS
SJALL015655_D1	20.0962	SJALL015655_D1	DIAGNOSIS	HM	TALL	NKX2_1
SJNBL017483_D1	20.0948	SJNBL017483_D1	DIAGNOSIS	ST	NBL
SJNBL017077_D1	20.0627	SJNBL017077_D1	DIAGNOSIS	ST	NBL
SJERG028_D	20.0607	SJERG028_D	DIAGNOSIS	HM	BALL	DUX4-ERG	ERG_var
SJALL015247_D1	20.047	SJALL015247_D1	DIAGNOSIS	HM	TALL	TAL1
SJALL015628_D1	20.029	SJALL015628_D1	DIAGNOSIS	HM	TALL	NKX2_1
SJBALL191_D	20.0278	SJBALL191_D	DIAGNOSIS	HM	BALL	PH-LIKE	PH-LIKE - NOS
SJERG026_D	19.9949	SJERG026_D	DIAGNOSIS	HM	BALL	DUX4-ERG	ERG_var
SJNBL017222_D1	19.9923	SJNBL017222_D1	DIAGNOSIS	ST	NBL
SJHGG081_D	19.9623	SJHGG081_D	DIAGNOSIS	BT	HGG	Non-BS-HGG
SJALL015658_D1	19.957	SJALL015658_D1	DIAGNOSIS	HM	TALL	TAL1
SJTALL002258_D1	19.9503	SJTALL002258_D1	DIAGNOSIS	HM	TALL	TAL1
SJCBF110_D	19.9382	SJCBF110_D	DIAGNOSIS	HM	AML	CBF	AE
SJAML040623_D1	19.9277	SJAML040623_D1	DIAGNOSIS	HM	AML
SJAML040579_D1	19.9024	SJAML040579_D1	DIAGNOSIS	HM	AML
SJAMLM7011235_D1	19.8968	SJAMLM7011235_D1	DIAGNOSIS	HM	AML	AMLM7
SJPHALL010_D	19.8968	SJPHALL010_D	DIAGNOSIS	HM	BALL	PHALL	PHALL - NOS
SJOS040227_D1	19.8811	SJOS040227_D1	DIAGNOSIS	ST	OS
SJBALL015_D	19.856	SJBALL015_D	DIAGNOSIS	HM	BALL	PH-LIKE	PH-LIKE - NOS
SJCOGALL010224_R1	19.8537	SJCOGALL010224_R1	RELAPSE	HM	BALL
SJNBL017431_D1	19.8483	SJNBL017431_D1	DIAGNOSIS	ST	NBL
SJCBF150_D	19.8393	SJCBF150_D	DIAGNOSIS	HM	AML	CBF	AE
SJAML040503_R1	19.8175
SJBALL022246_D1	19.8146	SJBALL022246_D1	DIAGNOSIS	HM	BALL	PH-LIKE	PH-LIKE - NOS
SJALL015586_D1	19.7975	SJALL015586_D1	DIAGNOSIS	HM	TALL	TAL1
SJBALL021707_D1	19.7905	SJBALL021707_D1	DIAGNOSIS	HM	BALL	IGH-MYC
SJCBF022_D	19.7905	SJCBF022_D	DIAGNOSIS	HM	AML	CBF	Inv(16)
SJBALL215_D	19.7824	SJBALL215_D	DIAGNOSIS	HM	BALL	DUX4-ERG	ERG_var
SJETV076_D	19.7824	SJETV076_D	DIAGNOSIS	HM	BALL	ETV
SJCBF145_D	19.7581	SJCBF145_D	DIAGNOSIS	HM	AML	CBF	AE
SJETV002_D	19.7091	SJETV002_D	DIAGNOSIS	HM	BALL	ETV
SJALL015277_D1	19.6919	SJALL015277_D1	DIAGNOSIS	HM	TALL	LMO1_LMO2
SJOS040176_D1	19.6653	SJOS040176_D1	DIAGNOSIS	ST	OS
SJCBF006_D	19.6611	SJCBF006_D	DIAGNOSIS	HM	AML	CBF	AE
SJERG010_D	19.6611	SJERG010_D	DIAGNOSIS	HM	BALL	DUX4-ERG	ERG_wt
SJALL015675_D1	19.6524	SJALL015675_D1	DIAGNOSIS	HM	TALL	TAL1
SJTALL002118_D1	19.6406	SJTALL002118_D1	DIAGNOSIS	HM	TALL	TAL2
SJCPC011768_D1	19.6368	SJCPC011768_D1	DIAGNOSIS	BT	CPC
SJETV004_D	19.6368	SJETV004_D	DIAGNOSIS	HM	BALL	ETV
SJAMLM7010954_D1	19.6287	SJAMLM7010954_D1	DIAGNOSIS	HM	AML	AMLM7
SJBALL021005_D1	19.6207	SJBALL021005_D1	DIAGNOSIS	HM	BALL	MEF2D-BCL9
SJMB030_D	19.6207	SJMB030_D	DIAGNOSIS	BT	MB	G3
SJAMLM7012_D	19.5881	SJAMLM7012_D	DIAGNOSIS	HM	AML	AMLM7
SJWLM019891_D1	19.5724	SJWLM019891_D1	DIAGNOSIS	ST	WLM
SJHYPO123_E	19.5559	SJHYPO123_E	DIAGNOSIS	HM	BALL	PH-LIKE	PH-LIKE - NOS
SJCBF090_D	19.548	SJCBF090_D	DIAGNOSIS	HM	AML	CBF	Inv(16)
SJWLM019898_D1	19.5455	SJWLM019898_D1	DIAGNOSIS	ST	WLM
SJBALL020518_D1	19.5399	SJBALL020518_D1	DIAGNOSIS	HM	BALL	PH-LIKE	PH-LIKE - NOS
SJAML040509_R1	19.5371
SJETV032_D	19.4929	SJETV032_D	DIAGNOSIS	HM	BALL	ETV
SJERG003_D	19.4855	SJERG003_D	DIAGNOSIS	HM	BALL	DUX4-ERG	ERG_var
SJERG002_D	19.4542	SJERG002_D	DIAGNOSIS	HM	BALL	DUX4-ERG	ERG_var
SJBALL020836_D1	19.4378	SJBALL020836_D1	DIAGNOSIS	HM	BALL	PH-LIKE	PH-LIKE - NOS
SJHGG027_D	19.4304	SJHGG027_D	DIAGNOSIS	BT	HGG	Non-BS-HGG
SJERG020305_D1	19.4225	SJERG020305_D1	DIAGNOSIS	HM	BALL	DUX4-ERG	ERG_var
SJNBL017156_D1	19.4184	SJNBL017156_D1	DIAGNOSIS	ST	NBL
SJEPD001532_R1	19.4147	SJEPD001532_R1	RELAPSE	BT	EPD	EPD - NOS
SJNBL017213_D1	19.4127	SJNBL017213_D1	DIAGNOSIS	ST	NBL
SJNBL017114_D1	19.4032	SJNBL017114_D1	DIAGNOSIS	ST	NBL
SJNBL017423_D1	19.394	SJNBL017423_D1	DIAGNOSIS	ST	NBL
SJALL015631_D1	19.3848	SJALL015631_D1	DIAGNOSIS	HM	TALL	HOXA
SJWLM019906_R1	19.3642
SJWLM019887_D1	19.3411	SJWLM019887_D1	DIAGNOSIS	ST	WLM
SJALL015269_D1	19.3403	SJALL015269_D1	DIAGNOSIS	HM	TALL	TAL1
SJALL015280_D1	19.2897	SJALL015280_D1	DIAGNOSIS	HM	TALL	TAL1
SJNBL017073_D1	19.2746	SJNBL017073_D1	DIAGNOSIS	ST	NBL
SJAML040617_D1	19.2665	SJAML040617_D1	DIAGNOSIS	HM	AML
SJAMLM7010962_D1	19.2663	SJAMLM7010962_D1	DIAGNOSIS	HM	AML	AMLM7
SJAMLM7011241_D1	19.2663	SJAMLM7011241_D1	DIAGNOSIS	HM	AML	AMLM7
SJWLM019999_D1	19.2615	SJWLM019999_D1	DIAGNOSIS	ST	WLM
SJAML040504_D1	19.2599	SJAML040504_D1	DIAGNOSIS	HM	AML
SJWLM019931_D1	19.2498	SJWLM019931_D1	DIAGNOSIS	ST	WLM
SJNBL017110_D1	19.2314	SJNBL017110_D1	DIAGNOSIS	ST	NBL
SJMB025_D	19.228	SJMB025_D	DIAGNOSIS	BT	MB	G3
SJALL018380_D1	19.2222	SJALL018380_D1	DIAGNOSIS	HM	BALL	ETV
SJBALL021305_D1	19.1817	SJBALL021305_D1	DIAGNOSIS	HM	BALL	IAMP21
SJBALL021124_D1	19.1741	SJBALL021124_D1	DIAGNOSIS	HM	BALL	BALL - NOS
SJBALL020091_D1	19.1278	SJBALL020091_D1	DIAGNOSIS	HM	BALL	PH-LIKE	PH-LIKE - NOS
SJNBL017430_D1	19.1022	SJNBL017430_D1	DIAGNOSIS	ST	NBL
SJBALL021803_D1	19.0819	SJBALL021803_D1	DIAGNOSIS	HM	BALL	BALL - NOS
SJWLM019988_D1	19.0707	SJWLM019988_D1	DIAGNOSIS	ST	WLM
SJTALL021697_D2	19.0459	SJTALL021697_D2	DIAGNOSIS	HM	TALL	LMO1_LMO2
SJCBF001018_D4	19.0143	SJCBF001018_D4	DIAGNOSIS	HM	AML	CBF	CBF - NOS
SJCBF138_D	19.0071	SJCBF138_D	DIAGNOSIS	HM	AML	CBF	AE
SJNBL017247_D1	19.0009	SJNBL017247_D1	DIAGNOSIS	ST	NBL
SJALL043870_D1	19.0003
SJAMLM7011323_D1	18.9921	SJAMLM7011323_D1	DIAGNOSIS	HM	AML	AMLM7
SJTALL002045_D1	18.9838	SJTALL002045_D1	DIAGNOSIS	HM	TALL	TAL1
SJBALL020469_D1	18.9698	SJBALL020469_D1	DIAGNOSIS	HM	BALL	DUX4-ERG	ERG_wt
SJWLM019979_D1	18.9565	SJWLM019979_D1	DIAGNOSIS	ST	WLM
SJALL015253_D1	18.9482	SJALL015253_D1	DIAGNOSIS	HM	TALL	TLX1
SJALL015258_D1	18.9419	SJALL015258_D1	DIAGNOSIS	HM	TALL	TLX3
SJWLM019913_D1	18.9309	SJWLM019913_D1	DIAGNOSIS	ST	WLM
SJALL015653_D1	18.9262	SJALL015653_D1	DIAGNOSIS	HM	TALL	TAL1
SJETV190_R	18.9245	SJETV190_R	RELAPSE	HM	BALL	ETV
SJTALL021682_D2	18.882	SJTALL021682_D2	DIAGNOSIS	HM	TALL	LMO2_LYL1
SJEPD001526_D1	18.8808	SJEPD001526_D1	DIAGNOSIS	BT	EPD	EPD - NOS
SJALL043854_D1	18.8477	SJALL043854_D1	DIAGNOSIS	HM	BALL	HYPO
SJEPD001512_D1	18.8357	SJEPD001512_D1	DIAGNOSIS	BT	EPD	EPD - NOS
SJCBF042_D	18.805	SJCBF042_D	DIAGNOSIS	HM	AML	CBF	AE
SJTALL002065_D1	18.7883	SJTALL002065_D1	DIAGNOSIS	HM	TALL	TLX3
SJAMLM7011249_D1	18.7833	SJAMLM7011249_D1	DIAGNOSIS	HM	AML	AMLM7
SJALL015629_D1	18.7776	SJALL015629_D1	DIAGNOSIS	HM	TALL	LMO1_LMO2
SJALL015249_D1	18.7705	SJALL015249_D1	DIAGNOSIS	HM	TALL	TAL1
SJWLM019930_D1	18.7587	SJWLM019930_D1	DIAGNOSIS	ST	WLM
SJBALL021644_D1	18.7543	SJBALL021644_D1	DIAGNOSIS	HM	BALL	PH-LIKE	PH-LIKE - NOS
SJCBF141_D	18.7397	SJCBF141_D	DIAGNOSIS	HM	AML	CBF	AE
SJBALL021109_D1	18.7249	SJBALL021109_D1	DIAGNOSIS	HM	BALL	PH-LIKE	PH-LIKE - NOS
SJAML040518_D1	18.7249	SJAML040518_D1	DIAGNOSIS	HM	AML
SJNBL017298_D1	18.677	SJNBL017298_D1	DIAGNOSIS	ST	NBL
SJALL015241_D1	18.6743	SJALL015241_D1	DIAGNOSIS	HM	TALL	TLX1
SJALL015622_D1	18.6639	SJALL015622_D1	DIAGNOSIS	HM	TALL	LMO2_LYL1
SJHYPO147_D	18.6502	SJHYPO147_D	DIAGNOSIS	HM	BALL	HYPO	HYPO - NOS
SJALL015712_D1	18.6501	SJALL015712_D1	DIAGNOSIS	HM	TALL	TALL - NOS
SJCOGALL010220_D1	18.6486	SJCOGALL010220_D1	DIAGNOSIS	HM	BALL	BALL - NOS
SJTALL022096_D2	18.6388	SJTALL022096_D2	DIAGNOSIS	HM	TALL	TAL1
SJBALL021059_D1	18.6358	SJBALL021059_D1	DIAGNOSIS	HM	BALL	PHALL	PHALL - NOS
SJBALL020595_D1	18.6215	SJBALL020595_D1	DIAGNOSIS	HM	BALL	DUX4-ERG	ERG_var
SJERG020308_D1	18.6068	SJERG020308_D1	DIAGNOSIS	HM	BALL	DUX4-ERG	ERG_var
SJAMLM7010948_R1	18.5992	SJAMLM7010948_R1	RELAPSE	HM	AML	AMLM7
SJBALL021728_D1	18.5771	SJBALL021728_D1	DIAGNOSIS	HM	BALL	PH-LIKE	PH-LIKE - NOS
SJINF002_S	18.5704	SJINF002_S	RELAPSE	HM	MLL
SJBALL021816_D1	18.5632	SJBALL021816_D1	DIAGNOSIS	HM	BALL	ARID1B-ZNF384
SJEPD001523_R1	18.5563	SJEPD001523_R1	RELAPSE	BT	EPD	EPD - NOS
SJCBF139_D	18.5493	SJCBF139_D	DIAGNOSIS	HM	AML	CBF	AE
SJBALL021900_D1	18.542	SJBALL021900_D1	DIAGNOSIS	HM	BALL	IAMP21
SJPHALL020036_D1	18.535	SJPHALL020036_D1	DIAGNOSIS	HM	BALL	PHALL	PHALL - NOS
SJCOGALL010861_D2	18.5247	SJCOGALL010861_D2	DIAGNOSIS	HM	BALL
SJNBL017119_D1	18.5177	SJNBL017119_D1	DIAGNOSIS	ST	NBL
SJPHALL012_D	18.5133	SJPHALL012_D	DIAGNOSIS	HM	BALL	PHALL	PHALL - NOS
SJALL043860_R1	18.5097	SJALL043860_R1	RELAPSE	HM	BALL	ETV
SJBALL020993_D1	18.5064	SJBALL020993_D1	DIAGNOSIS	HM	BALL	HYPER
SJAMLM7011328_D1	18.4996	SJAMLM7011328_D1	DIAGNOSIS	HM	AML	AMLM7
SJCBF023_D	18.4926	SJCBF023_D	DIAGNOSIS	HM	AML	CBF	Inv(16)
SJBALL020081_D1	18.4785	SJBALL020081_D1	DIAGNOSIS	HM	BALL	PH-LIKE	PH-LIKE - NOS
SJALL016435_D1	18.4756	SJALL016435_D1	DIAGNOSIS	HM	TALL	TLX3
SJBALL021128_D1	18.4567	SJBALL021128_D1	DIAGNOSIS	HM	BALL	BALL - NOS
SJBALL020077_D1	18.4491	SJBALL020077_D1	DIAGNOSIS	HM	BALL	PH-LIKE	PH-LIKE - NOS
SJEPD001514_D1	18.4491	SJEPD001514_D1	DIAGNOSIS	BT	EPD	EPD - NOS
SJWLM019961_D1	18.444	SJWLM019961_D1	DIAGNOSIS	ST	WLM
SJETV046_D	18.442	SJETV046_D	DIAGNOSIS	HM	BALL	ETV
SJE2A059_D	18.4347	SJE2A059_D	DIAGNOSIS	HM	BALL	E2A
SJWLM019980_D1	18.4312	SJWLM019980_D1	DIAGNOSIS	ST	WLM
SJAML040588_D1	18.4282	SJAML040588_D1	DIAGNOSIS	HM	AML
SJBALL020967_D1	18.4208	SJBALL020967_D1	DIAGNOSIS	HM	BALL	MEF2D-BCL9
SJAML040499_D1	18.4046	SJAML040499_D1	DIAGNOSIS	HM	AML
SJACT069_D	18.3631	SJACT069_D	DIAGNOSIS	ST	ACT	TP53-mut337
SJOS040184_D1	18.3574	SJOS040184_D1	DIAGNOSIS	ST	OS
SJNBL017154_D1	18.3543	SJNBL017154_D1	DIAGNOSIS	ST	NBL
SJNBL017151_D1	18.338	SJNBL017151_D1	DIAGNOSIS	ST	NBL
SJCOGALL010238_D1	18.3322	SJCOGALL010238_D1	DIAGNOSIS	HM	BALL	BALL - NOS
SJALL015642_D1	18.3139	SJALL015642_D1	DIAGNOSIS	HM	TALL	TAL1
SJNBL017517_D1	18.2996	SJNBL017517_D1	DIAGNOSIS	ST	NBL
SJBALL020145_D1	18.2993	SJBALL020145_D1	DIAGNOSIS	HM	BALL	PH-LIKE	PH-LIKE - NOS
SJOS040202_D1	18.2959	SJOS040202_D1	DIAGNOSIS	ST	OS
SJPHALL007_D	18.2924	SJPHALL007_D	DIAGNOSIS	HM	BALL	PHALL	PHALL - NOS
SJWLM019959_D1	18.2634	SJWLM019959_D1	DIAGNOSIS	ST	WLM
SJCBF025_D	18.2359	SJCBF025_D	DIAGNOSIS	HM	AML	CBF	Inv(16)
SJOS010_D	18.2152	SJOS010_D	DIAGNOSIS	ST	OS
SJAML040615_R1	18.2093
SJALL043867_D1	18.2057	SJALL043867_D1	DIAGNOSIS	HM	BALL	Pax5 amp
SJALL043550_D1	18.2025	SJALL043550_D1	DIAGNOSIS	HM	BALL	HYPER
SJTALL021685_D2	18.1979	SJTALL021685_D2	DIAGNOSIS	HM	TALL	HOXA
SJINF009_D	18.1942	SJINF009_D	DIAGNOSIS	HM	BALL	INF
SJAML040504_R1	18.1929
SJWLM019934_D1	18.1837	SJWLM019934_D1	DIAGNOSIS	ST	WLM
SJBALL020994_D1	18.1805	SJBALL020994_D1	DIAGNOSIS	HM	BALL	PH-LIKE	PH-LIKE - NOS
SJAML040665_D2	18.1779	SJAML040665_D2	DIAGNOSIS	HM	AML
SJBALL020852_D1	18.1738	SJBALL020852_D1	DIAGNOSIS	HM	BALL	PH-LIKE	PH-LIKE - NOS
SJWLM019990_D1	18.1428	SJWLM019990_D1	DIAGNOSIS	ST	WLM
SJTALL002151_D1	18.1211	SJTALL002151_D1	DIAGNOSIS	HM	TALL	TAL1
SJETV035_D	18.1194	SJETV035_D	DIAGNOSIS	HM	BALL	ETV
SJTALL021648_D2	18.119	SJTALL021648_D2	DIAGNOSIS	HM	TALL	TAL1
SJEPD035_D	18.0924	SJEPD035_D	DIAGNOSIS	BT	EPD	PF
SJALL015673_D1	18.0815	SJALL015673_D1	DIAGNOSIS	HM	TALL	TALL - NOS
SJHGG115_R	18.0717	SJHGG115_R	RELAPSE	BT	HGG	Non-BS-HGG
SJTALL001639_D1	18.0565	SJTALL001639_D1	DIAGNOSIS	HM	TALL	TLX1
SJMLL019_D	18.0509	SJMLL019_D	DIAGNOSIS	HM	MLL
SJAML040648_D1	18.0477	SJAML040648_D1	DIAGNOSIS	HM	AML
SJAMLM7049_D	18.0438	SJAMLM7049_D	DIAGNOSIS	HM	AML	AMLM7
SJBALL230_D	18.0368	SJBALL230_D	DIAGNOSIS	HM	BALL	DUX4-ERG	ERG_var
SJPHALL006_D	18.0301	SJPHALL006_D	DIAGNOSIS	HM	BALL	PHALL	PHALL - NOS
SJBALL021280_D2	18.019	SJBALL021280_D2	DIAGNOSIS	HM	BALL
SJTALL021661_D2	18.0123	SJTALL021661_D2	DIAGNOSIS	HM	TALL	TAL1
SJALL015683_D1	18.0096	SJALL015683_D1	DIAGNOSIS	HM	TALL	TAL2
SJBALL021748_D1	18.0094	SJBALL021748_D1	DIAGNOSIS	HM	BALL	PH-LIKE	PH-LIKE - NOS
SJBALL020073_D1	17.9888	SJBALL020073_D1	DIAGNOSIS	HM	BALL	PH-LIKE	PH-LIKE - NOS
SJALL043846_R1	17.9886
SJTALL002007_D1	17.9552	SJTALL002007_D1	DIAGNOSIS	HM	TALL	TLX1
SJCBF004_D	17.9472	SJCBF004_D	DIAGNOSIS	HM	AML	CBF	AE
SJWLM019997_D1	17.9448	SJWLM019997_D1	DIAGNOSIS	ST	WLM
SJWLM040005_D1	17.9338	SJWLM040005_D1	DIAGNOSIS	ST	WLM
SJBALL020513_D2	17.9079	SJBALL020513_D2	DIAGNOSIS	HM	BALL
SJEPD001506_D1	17.8927	SJEPD001506_D1	DIAGNOSIS	BT	EPD	EPD - NOS
SJMEL001003_D1	17.8861	SJMEL001003_D1	DIAGNOSIS	ST	MEL	MEL - NOS
SJNBL017501_D1	17.8583	SJNBL017501_D1	DIAGNOSIS	ST	NBL
SJALL015649_D1	17.8457	SJALL015649_D1	DIAGNOSIS	HM	TALL	TLX1
SJALL015681_D1	17.8389	SJALL015681_D1	DIAGNOSIS	HM	TALL	TLX3
SJCBF123_D	17.8319	SJCBF123_D	DIAGNOSIS	HM	AML	CBF	Inv(16)
SJWLM019901_D1	17.7939	SJWLM019901_D1	DIAGNOSIS	ST	WLM
SJCOGALL010873_R2	17.7899
SJALL043843_D1	17.7893
SJALL015684_D1	17.7798	SJALL015684_D1	DIAGNOSIS	HM	TALL	TAL1
SJALL016433_D1	17.7732	SJALL016433_D1	DIAGNOSIS	HM	TALL	LMO2_LYL1
SJAML040559_D1	17.7647	SJAML040559_D1	DIAGNOSIS	HM	AML
SJALL043857_D1	17.7624	SJALL043857_D1	DIAGNOSIS	HM	TALL	STIL-TAL1
SJBALL020971_D1	17.7463	SJBALL020971_D1	DIAGNOSIS	HM	BALL	PH-LIKE	PH-LIKE - NOS
SJNBL017455_D1	17.7333	SJNBL017455_D1	DIAGNOSIS	ST	NBL
SJALL042804_R2	17.7224
SJOS040242_D1	17.7077	SJOS040242_D1	DIAGNOSIS	ST	OS
SJAMLM7043_D	17.6984	SJAMLM7043_D	DIAGNOSIS	HM	AML	AMLM7
SJWLM019960_D1	17.6951	SJWLM019960_D1	DIAGNOSIS	ST	WLM
SJBALL020101_D1	17.6917	SJBALL020101_D1	DIAGNOSIS	HM	BALL	BALL - NOS
SJWLM019944_D1	17.688	SJWLM019944_D1	DIAGNOSIS	ST	WLM
SJTALL022107_D2	17.6816	SJTALL022107_D2	DIAGNOSIS	HM	TALL	LMO1_LMO2
SJCBF101_D	17.6751	SJCBF101_D	DIAGNOSIS	HM	AML	CBF	AE
SJBALL021856_D1	17.6654	SJBALL021856_D1	DIAGNOSIS	HM	BALL	PH-LIKE	PH-LIKE - NOS
SJERG009_D	17.6654	SJERG009_D	DIAGNOSIS	HM	BALL	DUX4-ERG	ERG_wt
SJWLM019987_D1	17.6583	SJWLM019987_D1	DIAGNOSIS	ST	WLM
SJBALL020013_D2	17.6578	SJBALL020013_D2	DIAGNOSIS	HM	BALL
SJNBL017572_D1	17.6331	SJNBL017572_D1	DIAGNOSIS	ST	NBL
SJPHALL020040_D2	17.628	SJPHALL020040_D2	DIAGNOSIS	HM	BALL
SJEPD030_D	17.6251	SJEPD030_D	DIAGNOSIS	BT	EPD	PF
SJHGG035_D	17.6123	SJHGG035_D	DIAGNOSIS	BT	HGG	Non-BS-HGG
SJINF059_D	17.6123	SJINF059_D	DIAGNOSIS	HM	BALL	INF
SJALL015665_D1	17.6123	SJALL015665_D1	DIAGNOSIS	HM	TALL	HOXA
SJAML040550_D1	17.6027	SJAML040550_D1	DIAGNOSIS	HM	AML
SJBALL020530_D2	17.602	SJBALL020530_D2	DIAGNOSIS	HM	BALL
SJMLL021_D	17.599	SJMLL021_D	DIAGNOSIS	HM	MLL
SJNBL017116_D1	17.591	SJNBL017116_D1	DIAGNOSIS	ST	NBL
SJALL015275_D1	17.5863	SJALL015275_D1	DIAGNOSIS	HM	TALL	TAL1
SJNBL017130_D1	17.5843	SJNBL017130_D1	DIAGNOSIS	ST	NBL
SJETV041_D	17.5794	SJETV041_D	DIAGNOSIS	HM	BALL	ETV
SJMEL001002_D1	17.5794	SJMEL001002_D1	DIAGNOSIS	ST	MEL	MEL - NOS
SJAMLM7007_D	17.5597	SJAMLM7007_D	DIAGNOSIS	HM	AML	AMLM7
SJEPD001536_R1	17.5597	SJEPD001536_R1	RELAPSE	BT	EPD	EPD - NOS
SJBALL020987_D1	17.5534	SJBALL020987_D1	DIAGNOSIS	HM	BALL	MEF2D-BCL9
SJALL015699_D1	17.5422	SJALL015699_D1	DIAGNOSIS	HM	TALL	TAL1
SJEPD001534_D1	17.5333	SJEPD001534_D1	DIAGNOSIS	BT	EPD	EPD - NOS
SJALL015697_D1	17.5332	SJALL015697_D1	DIAGNOSIS	HM	TALL	TAL1
SJALL015623_D1	17.5238	SJALL015623_D1	DIAGNOSIS	HM	TALL	LMO2_LYL1
SJTALL021674_D2	17.5147	SJTALL021674_D2	DIAGNOSIS	HM	TALL	TLX1
SJEPD001524_R1	17.5071	SJEPD001524_R1	RELAPSE	BT	EPD	EPD - NOS
SJTALL002126_D1	17.4982	SJTALL002126_D1	DIAGNOSIS	HM	TALL	TAL1
SJNBL017358_D1	17.4934	SJNBL017358_D1	DIAGNOSIS	ST	NBL
SJNBL017334_D1	17.4868	SJNBL017334_D1	DIAGNOSIS	ST	NBL
SJALL015625_D1	17.4828	SJALL015625_D1	DIAGNOSIS	HM	TALL	TAL1
SJE2A060_D	17.4744	SJE2A060_D	DIAGNOSIS	HM	BALL	E2A
SJWLM019998_D1	17.4639	SJWLM019998_D1	DIAGNOSIS	ST	WLM
SJCBF020_D	17.4619	SJCBF020_D	DIAGNOSIS	HM	AML	CBF	Inv(16)
SJALL042805_D2	17.4496
SJAML040591_D1	17.4483	SJAML040591_D1	DIAGNOSIS	HM	AML
SJBALL020337_D2	17.4415	SJBALL020337_D2	DIAGNOSIS	HM	BALL
SJWLM019995_D1	17.4314	SJWLM019995_D1	DIAGNOSIS	ST	WLM
SJEPD014_D	17.4158	SJEPD014_D	DIAGNOSIS	BT	EPD	PF
SJHGG082_D	17.4094	SJHGG082_D	DIAGNOSIS	BT	HGG	Non-BS-HGG
SJALL015248_D1	17.4074	SJALL015248_D1	DIAGNOSIS	HM	TALL	NKX2_1
SJWLM019890_D1	17.4057	SJWLM019890_D1	DIAGNOSIS	ST	WLM
SJAML040501_D1	17.3934	SJAML040501_D1	DIAGNOSIS	HM	AML
SJALL015636_D1	17.3617	SJALL015636_D1	DIAGNOSIS	HM	TALL	NKX2_1
SJNBL017451_D1	17.3422	SJNBL017451_D1	DIAGNOSIS	ST	NBL
SJAMLM7011238_D1	17.3278	SJAMLM7011238_D1	DIAGNOSIS	HM	AML	AMLM7
SJAMLM7004_D	17.3213	SJAMLM7004_D	DIAGNOSIS	HM	AML	AMLM7
SJBALL021239_D2	17.316	SJBALL021239_D2	DIAGNOSIS	HM	BALL
SJALL015624_D1	17.3071	SJALL015624_D1	DIAGNOSIS	HM	TALL	TAL1
SJAML040581_R1	17.3022
SJWLM019911_D1	17.3	SJWLM019911_D1	DIAGNOSIS	ST	WLM
SJWLM019905_R1	17.295
SJTALL002060_D1	17.289	SJTALL002060_D1	DIAGNOSIS	HM	TALL	TAL1
SJBALL020106_D1	17.2702	SJBALL020106_D1	DIAGNOSIS	HM	BALL	BALL - NOS
SJETV048_R	17.2642	SJETV048_R	RELAPSE	HM	BALL	ETV
SJWLM019908_D1	17.2408	SJWLM019908_D1	DIAGNOSIS	ST	WLM
SJTALL001785_D1	17.228	SJTALL001785_D1	DIAGNOSIS	HM	TALL	HOXA
SJALL015639_D1	17.2182	SJALL015639_D1	DIAGNOSIS	HM	TALL	TALL - NOS
SJBALL021080_D1	17.2133	SJBALL021080_D1	DIAGNOSIS	HM	BALL	PH-LIKE	PH-LIKE - NOS
SJTALL002124_D1	17.2038	SJTALL002124_D1	DIAGNOSIS	HM	TALL	TAL1
SJBALL021146_D1	17.1815	SJBALL021146_D1	DIAGNOSIS	HM	BALL	PHALL	PHALL - NOS
SJALL015621_D1	17.1778	SJALL015621_D1	DIAGNOSIS	HM	TALL	TLX3
SJALL015662_D1	17.1722	SJALL015662_D1	DIAGNOSIS	HM	TALL	TAL2
SJBALL001675_D1	17.1676	SJBALL001675_D1	DIAGNOSIS	HM	TALL	TLX1
SJERG029_D	17.1503	SJERG029_D	DIAGNOSIS	HM	BALL	DUX4-ERG	ERG_var
SJBALL020681_D1	17.1436	SJBALL020681_D1	DIAGNOSIS	HM	BALL	PH-LIKE	PH-LIKE - NOS
SJAML040639_D1	17.1434	SJAML040639_D1	DIAGNOSIS	HM	AML
SJPHALL021_D	17.1374	SJPHALL021_D	DIAGNOSIS	HM	BALL	PHALL	PHALL - NOS
SJWLM019970_D1	17.1293	SJWLM019970_D1	DIAGNOSIS	ST	WLM
SJALL015999_D1	17.1135	SJALL015999_D1	DIAGNOSIS	HM	TALL	TLX3
SJE2A043_D	17.112	SJE2A043_D	DIAGNOSIS	HM	BALL	E2A
SJINF061_D	17.0998	SJINF061_D	DIAGNOSIS	HM	BALL	INF
SJEPD001539_D1	17.0934	SJEPD001539_D1	DIAGNOSIS	BT	EPD	EPD - NOS
SJEPD001544_D1	17.0934	SJEPD001544_D1	DIAGNOSIS	BT	EPD	EPD - NOS
SJBALL020977_D1	17.0747	SJBALL020977_D1	DIAGNOSIS	HM	BALL	BALL - NOS
SJEPD001508_D1	17.0747	SJEPD001508_D1	DIAGNOSIS	BT	EPD	EPD - NOS
SJWLM019941_D1	17.0566	SJWLM019941_D1	DIAGNOSIS	ST	WLM
SJETV078_D	17.0564	SJETV078_D	DIAGNOSIS	HM	BALL	ETV
SJBALL020113_D1	17.0505	SJBALL020113_D1	DIAGNOSIS	HM	BALL	IGH-CEBPB
SJERG024_D	17.044	SJERG024_D	DIAGNOSIS	HM	BALL	DUX4-ERG	ERG_var
SJWLM040006_D1	17.0437	SJWLM040006_D1	DIAGNOSIS	ST	WLM
SJCOGALL010887_D2	17.0368	SJCOGALL010887_D2	DIAGNOSIS	HM	BALL
SJBALL021491_D1	17.0312	SJBALL021491_D1	DIAGNOSIS	HM	BALL	IAMP21
SJALL015281_D1	16.9978	SJALL015281_D1	DIAGNOSIS	HM	TALL	NKX2_1
SJBALL021517_D1	16.989	SJBALL021517_D1	DIAGNOSIS	HM	BALL	PH-LIKE	PH-LIKE - NOS
SJAML040506_R1	16.9874
SJCOGALL010234_D1	16.9867	SJCOGALL010234_D1	DIAGNOSIS	HM	BALL	BALL - NOS
SJAMLM7055_D	16.9827	SJAMLM7055_D	DIAGNOSIS	HM	AML	AMLM7
SJAML040660_R1	16.9571
SJALL040461_D1	16.9419	SJALL040461_D1	DIAGNOSIS	HM	BALL	GOLGB1-JAK2
SJETV010_D	16.9407	SJETV010_D	DIAGNOSIS	HM	BALL	ETV
SJAML040543_D1	16.9378	SJAML040543_D1	DIAGNOSIS	HM	AML
SJINF073_D	16.9348	SJINF073_D	DIAGNOSIS	HM	BALL	INF
SJALL015254_D1	16.9296	SJALL015254_D1	DIAGNOSIS	HM	TALL	TLX1
SJINF074_D	16.9285	SJINF074_D	DIAGNOSIS	HM	BALL	INF
SJALL015668_D1	16.9062	SJALL015668_D1	DIAGNOSIS	HM	TALL	TAL2
SJBALL020609_D1	16.892	SJBALL020609_D1	DIAGNOSIS	HM	BALL	DUX4-ERG	DUX4-ERG - NOS
SJHGG138_D	16.8857	SJHGG138_D	DIAGNOSIS	BT	HGG	Non-BS-HGG
SJBALL020579_D2	16.8821	SJBALL020579_D2	DIAGNOSIS	HM	BALL
SJHGG002_A	16.8795	SJHGG002_A	AUTOPSY	BT	HGG	DIPG
SJHYPO151_D	16.8795	SJHYPO151_D	DIAGNOSIS	HM	BALL	HYPO	HYPO - NOS
SJHYPER120_D	16.8733	SJHYPER120_D	DIAGNOSIS	HM	BALL	HYPER
SJNBL017142_D1	16.8553	SJNBL017142_D1	DIAGNOSIS	ST	NBL
SJWLM019923_D1	16.8542	SJWLM019923_D1	DIAGNOSIS	ST	WLM
SJAML040645_R1	16.8498
SJNBL017580_D1	16.8495	SJNBL017580_D1	DIAGNOSIS	ST	NBL
SJALL015661_D1	16.8154	SJALL015661_D1	DIAGNOSIS	HM	TALL	TAL2
SJINF060_R	16.807	SJINF060_R	RELAPSE	HM	BALL	INF
SJNBL017169_D1	16.7957	SJNBL017169_D1	DIAGNOSIS	ST	NBL
SJERG021891_D1	16.7707	SJERG021891_D1	DIAGNOSIS	HM	BALL	DUX4-ERG	DUX4-ERG - NOS
SJPHALL015_D	16.7591	SJPHALL015_D	DIAGNOSIS	HM	BALL	PHALL	PHALL - NOS
SJTALL022656_D2	16.7567	SJTALL022656_D2	DIAGNOSIS	HM	TALL	TLX3
SJHGG139_D	16.7347	SJHGG139_D	DIAGNOSIS	BT	HGG	Non-BS-HGG
SJAML040578_D1	16.727	SJAML040578_D1	DIAGNOSIS	HM	AML
SJBALL000013_D1	16.7232	SJBALL000013_D1	DIAGNOSIS	HM	BALL	E2A
SJRHB020_A	16.7232	SJRHB020_A	AUTOPSY	ST	RHB	RHB - NOS
SJPHALL020037_D1	16.7172	SJPHALL020037_D1	DIAGNOSIS	HM	BALL	PHALL	PHALL - NOS
SJHGG089_A	16.7052	SJHGG089_A	AUTOPSY	BT	HGG	Non-BS-HGG
SJAMLM7010952_D1	16.6938	SJAMLM7010952_D1	DIAGNOSIS	HM	AML	AMLM7
SJAML040572_D1	16.6922	SJAML040572_D1	DIAGNOSIS	HM	AML
SJERG020_D	16.6877	SJERG020_D	DIAGNOSIS	HM	BALL	DUX4-ERG	ERG_wt
SJALL015256_D1	16.6859	SJALL015256_D1	DIAGNOSIS	HM	TALL	TLX3
SJBALL022244_D1	16.6699	SJBALL022244_D1	DIAGNOSIS	HM	BALL	PH-LIKE	PH-LIKE - NOS
SJAML040632_D1	16.659	SJAML040632_D1	DIAGNOSIS	HM	AML
SJHGG014_D	16.6583	SJHGG014_D	DIAGNOSIS	BT	HGG	Non-BS-HGG
SJPHALL020035_D1	16.6463	SJPHALL020035_D1	DIAGNOSIS	HM	BALL	PHALL	PHALL - NOS
SJWLM019956_D1	16.6426	SJWLM019956_D1	DIAGNOSIS	ST	WLM
SJPHALL020038_D1	16.6347	SJPHALL020038_D1	DIAGNOSIS	HM	BALL	PHALL	PHALL - NOS
SJTALL002042_D1	16.6284	SJTALL002042_D1	DIAGNOSIS	HM	TALL	LMO1_LMO2
SJAML040511_D1	16.6212	SJAML040511_D1	DIAGNOSIS	HM	AML
SJPHALL020_D	16.611	SJPHALL020_D	DIAGNOSIS	HM	BALL	PHALL	PHALL - NOS
SJAML040516_D1	16.6045	SJAML040516_D1	DIAGNOSIS	HM	AML
SJAMLM7011321_D1	16.5871	SJAMLM7011321_D1	DIAGNOSIS	HM	AML	AMLM7
SJINF061_R	16.5871	SJINF061_R	RELAPSE	HM	BALL	INF
SJTALL002030_D1	16.5863	SJTALL002030_D1	DIAGNOSIS	HM	TALL	TAL1
SJCOGALL010237_R1	16.5762	SJCOGALL010237_R1	RELAPSE	HM	BALL	E2A
SJTALL001786_D1	16.5721	SJTALL001786_D1	DIAGNOSIS	HM	TALL	TLX3
SJAML040634_D1	16.5629	SJAML040634_D1	DIAGNOSIS	HM	AML
SJWLM019984_D1	16.5525	SJWLM019984_D1	DIAGNOSIS	ST	WLM
SJWLM019889_D1	16.5519	SJWLM019889_D1	DIAGNOSIS	ST	WLM
SJALL018373_D1	16.5483	SJALL018373_D1	DIAGNOSIS	HM	TALL	TCR-LMO2
SJALL042805_X1	16.5465
SJCOGALL010227_D1	16.5413	SJCOGALL010227_D1	DIAGNOSIS	HM	BALL	BALL - NOS
SJALL015654_D1	16.5388	SJALL015654_D1	DIAGNOSIS	HM	TALL	TAL1
SJETV044_D	16.5268	SJETV044_D	DIAGNOSIS	HM	BALL	ETV
SJNBL017571_D1	16.5265	SJNBL017571_D1	DIAGNOSIS	ST	NBL
SJAML040526_D1	16.515	SJAML040526_D1	DIAGNOSIS	HM	AML
SJWLM019885_D1	16.5146	SJWLM019885_D1	DIAGNOSIS	ST	WLM
SJNBL017167_D1	16.4919	SJNBL017167_D1	DIAGNOSIS	ST	NBL
SJCOGALL010905_D2	16.4867	SJCOGALL010905_D2	DIAGNOSIS	HM	BALL
SJINF017_D	16.462	SJINF017_D	DIAGNOSIS	HM	BALL	INF
SJEPD001503_D1	16.4563	SJEPD001503_D1	DIAGNOSIS	BT	EPD	EPD - NOS
SJETV191_R	16.4507	SJETV191_R	RELAPSE	HM	BALL	ETV
SJBALL020984_D1	16.4334	SJBALL020984_D1	DIAGNOSIS	HM	BALL	IAMP21
SJNBL017377_D1	16.424	SJNBL017377_D1	DIAGNOSIS	ST	NBL
SJNBL017188_D1	16.4145	SJNBL017188_D1	DIAGNOSIS	ST	NBL
SJINF008_D	16.4103	SJINF008_D	DIAGNOSIS	HM	BALL	INF
SJRHB050_D	16.4046	SJRHB050_D	DIAGNOSIS	ST	RHB	RHB - NOS
SJAML040586_R1	16.4037
SJAMLM7010951_D1	16.3988	SJAMLM7010951_D1	DIAGNOSIS	HM	AML	AMLM7
SJAMLM7041_D	16.3929	SJAMLM7041_D	DIAGNOSIS	HM	AML	AMLM7
SJINF018_D	16.3843	SJINF018_D	DIAGNOSIS	HM	BALL	INF
SJALL015265_D1	16.3835	SJALL015265_D1	DIAGNOSIS	HM	TALL	TLX1
SJNBL017507_D1	16.3819	SJNBL017507_D1	DIAGNOSIS	ST	NBL
SJAMLM7011108_D1	16.3756	SJAMLM7011108_D1	DIAGNOSIS	HM	AML	AMLM7
SJALL016002_D1	16.3741	SJALL016002_D1	DIAGNOSIS	HM	TALL	LMO2_LYL1
SJNBL017428_D1	16.3697	SJNBL017428_D1	DIAGNOSIS	ST	NBL
SJPHALL020034_D1	16.3471	SJPHALL020034_D1	DIAGNOSIS	HM	BALL	PHALL	PHALL - NOS
SJAML040592_D1	16.3412	SJAML040592_D1	DIAGNOSIS	HM	AML
SJAMLM7011324_D1	16.3296	SJAMLM7011324_D1	DIAGNOSIS	HM	AML	AMLM7
SJETV070_D	16.3063	SJETV070_D	DIAGNOSIS	HM	BALL	ETV
SJBALL020689_D2	16.2747	SJBALL020689_D2	DIAGNOSIS	HM	BALL
SJBALL020811_D1	16.2729	SJBALL020811_D1	DIAGNOSIS	HM	BALL	PH-LIKE	PH-LIKE - NOS
SJETV025_D	16.2729	SJETV025_D	DIAGNOSIS	HM	BALL	ETV
SJAML040575_D1	16.2702	SJAML040575_D1	DIAGNOSIS	HM	AML
SJBALL021043_D1	16.2552	SJBALL021043_D1	DIAGNOSIS	HM	BALL	BALL - NOS
SJHGG003_D	16.2552	SJHGG003_D	DIAGNOSIS	BT	HGG	Non-BS-HGG
SJHYPO020_D	16.2552	SJHYPO020_D	DIAGNOSIS	HM	BALL	HYPO	NH
SJNBL017170_D1	16.249	SJNBL017170_D1	DIAGNOSIS	ST	NBL
SJTALL002080_D1	16.2468	SJTALL002080_D1	DIAGNOSIS	HM	TALL	TLX3
SJCBF001018_D1	16.2436	SJCBF001018_D1	DIAGNOSIS	HM	AML	CBF	CBF - NOS
SJALL015701_D1	16.217	SJALL015701_D1	DIAGNOSIS	HM	TALL	NKX2_1
SJALL018383_D1	16.2014
SJALL043861_R1	16.1965	SJALL043861_R1	RELAPSE	HM	TALL	TRA-LMO2
SJOS040164_D1	16.1881	SJOS040164_D1	DIAGNOSIS	ST	OS
SJWLM019974_D1	16.1793	SJWLM019974_D1	DIAGNOSIS	ST	WLM
SJWLM019900_D1	16.1765	SJWLM019900_D1	DIAGNOSIS	ST	WLM
SJAMLM7010475_D1	16.169	SJAMLM7010475_D1	DIAGNOSIS	HM	AML	AMLM7
SJEPD036_D	16.169	SJEPD036_D	DIAGNOSIS	BT	EPD	ST
SJEPD001530_D1	16.1632	SJEPD001530_D1	DIAGNOSIS	BT	EPD	EPD - NOS
SJTALL001780_D1	16.1607	SJTALL001780_D1	DIAGNOSIS	HM	TALL	TLX3
SJHGG137_D	16.1574	SJHGG137_D	DIAGNOSIS	BT	HGG	Non-BS-HGG
SJCOGALL010866_D2	16.151	SJCOGALL010866_D2	DIAGNOSIS	HM	BALL
SJEPD001537_D1	16.1464	SJEPD001537_D1	DIAGNOSIS	BT	EPD	EPD - NOS
SJEPD031_D	16.1378	SJEPD031_D	DIAGNOSIS	BT	EPD	PF
SJTALL022118_D2	16.1344	SJTALL022118_D2	DIAGNOSIS	HM	TALL	TALL - NOS
SJTALL022447_D2	16.1317	SJTALL022447_D2	DIAGNOSIS	HM	TALL	HOXA
SJALL016653_D1	16.1201	SJALL016653_D1	DIAGNOSIS	HM	TALL	TAL1
SJBALL020486_D2	16.1078	SJBALL020486_D2	DIAGNOSIS	HM	BALL
SJBALL021413_D1	16.101	SJBALL021413_D1	DIAGNOSIS	HM	BALL	PH-LIKE	iAMP21
SJALL015995_D1	16.0929	SJALL015995_D1	DIAGNOSIS	HM	TALL	TLX3
SJNBL017219_D1	16.067	SJNBL017219_D1	DIAGNOSIS	ST	NBL
SJCOGALL010877_D2	16.0665	SJCOGALL010877_D2	DIAGNOSIS	HM	BALL
SJAML040604_R1	16.0263
SJALL015268_D1	16.0222	SJALL015268_D1	DIAGNOSIS	HM	TALL	TAL1
SJMLL001_D	16.0209	SJMLL001_D	DIAGNOSIS	HM	MLL
SJALL015998_D1	15.9931	SJALL015998_D1	DIAGNOSIS	HM	TALL	TAL1
SJNBL017172_D1	15.9786	SJNBL017172_D1	DIAGNOSIS	ST	NBL
SJWLM019924_D1	15.971	SJWLM019924_D1	DIAGNOSIS	ST	WLM
SJNBL017138_D1	15.9649	SJNBL017138_D1	DIAGNOSIS	ST	NBL
SJWLM019962_D1	15.9453	SJWLM019962_D1	DIAGNOSIS	ST	WLM
SJNBL017731_R1	15.934
SJOS040186_D1	15.9287	SJOS040186_D1	DIAGNOSIS	ST	OS
SJINF015_D	15.9263	SJINF015_D	DIAGNOSIS	HM	BALL	INF
SJALL016438_D1	15.9128	SJALL016438_D1	DIAGNOSIS	HM	TALL	TAL1
SJNBL017104_D1	15.8938	SJNBL017104_D1	DIAGNOSIS	ST	NBL
SJETV047_R	15.8818	SJETV047_R	RELAPSE	HM	BALL	ETV
SJALL015678_D1	15.8626	SJALL015678_D1	DIAGNOSIS	HM	TALL	HOXA
SJWLM019910_D1	15.8481	SJWLM019910_D1	DIAGNOSIS	ST	WLM
SJALL016442_D1	15.8472	SJALL016442_D1	DIAGNOSIS	HM	TALL	TLX1
SJHGG045_A	15.838	SJHGG045_A	AUTOPSY	BT	HGG	DIPG
SJALL015710_D1	15.8278	SJALL015710_D1	DIAGNOSIS	HM	TALL	TLX1
SJAML040500_R1	15.8274
SJAML040555_D2	15.8269	SJAML040555_D2	DIAGNOSIS	HM	AML
SJWLM019994_D1	15.8251	SJWLM019994_D1	DIAGNOSIS	ST	WLM
SJCOGALL010897_D2	15.8158	SJCOGALL010897_D2	DIAGNOSIS	HM	BALL
SJCOGALL010233_R1	15.81	SJCOGALL010233_R1	RELAPSE	HM	BALL	E2A
SJALL015695_D1	15.8062	SJALL015695_D1	DIAGNOSIS	HM	TALL	NKX2_1
SJINF073_R	15.7941	SJINF073_R	RELAPSE	HM	BALL	INF
SJRHB036_A	15.7833	SJRHB036_A	AUTOPSY	ST	RHB	RHB - NOS
SJNBL017209_D1	15.7672	SJNBL017209_D1	DIAGNOSIS	ST	NBL
SJAMLM7052_D	15.761	SJAMLM7052_D	DIAGNOSIS	HM	AML	AMLM7
SJBALL020765_D1	15.7555	SJBALL020765_D1	DIAGNOSIS	HM	BALL	PH-LIKE	PH-LIKE - NOS
SJNBL017560_D1	15.7489	SJNBL017560_D1	DIAGNOSIS	ST	NBL
SJALL015700_D1	15.74	SJALL015700_D1	DIAGNOSIS	HM	TALL	TAL1
SJHYPO121_D	15.7391	SJHYPO121_D	DIAGNOSIS	HM	BALL	PHALL	HH
SJTALL002036_D1	15.7275	SJTALL002036_D1	DIAGNOSIS	HM	TALL	TAL1
SJRHB026_R	15.7229	SJRHB026_R	RELAPSE	ST	RHB	RHB - NOS
SJWLM019948_D1	15.7224	SJWLM019948_D1	DIAGNOSIS	ST	WLM
SJAML040565_D1	15.7207	SJAML040565_D1	DIAGNOSIS	HM	AML
SJWLM019903_D1	15.7196	SJWLM019903_D1	DIAGNOSIS	ST	WLM
SJMLL010_D	15.7176	SJMLL010_D	DIAGNOSIS	HM	MLL
SJBALL021258_D2	15.7087	SJBALL021258_D2	DIAGNOSIS	HM	BALL
SJINF021_D	15.7069	SJINF021_D	DIAGNOSIS	HM	BALL	INF
SJEPD001543_D1	15.6963	SJEPD001543_D1	DIAGNOSIS	BT	EPD	EPD - NOS
SJTALL022100_D2	15.6854	SJTALL022100_D2	DIAGNOSIS	HM	TALL	TLX3
SJBALL020824_D2	15.6817	SJBALL020824_D2	DIAGNOSIS	HM	BALL
SJALL043860_D1	15.6809	SJALL043860_D1	DIAGNOSIS	HM	BALL	ETV
SJEPD028_D	15.6748	SJEPD028_D	DIAGNOSIS	BT	EPD	PF
SJBALL021187_D2	15.658	SJBALL021187_D2	DIAGNOSIS	HM	BALL
SJBALL021427_D1	15.6479	SJBALL021427_D1	DIAGNOSIS	HM	BALL	DUX4-ERG	ERG_var
SJALL015257_D1	15.6287	SJALL015257_D1	DIAGNOSIS	HM	TALL	TLX3
SJTALL002077_D1	15.6265	SJTALL002077_D1	DIAGNOSIS	HM	TALL	TLX3
SJTALL013801_D1	15.6172	SJTALL013801_D1	DIAGNOSIS	HM	TALL	TALL - NOS
SJCBF001018_D7	15.615	SJCBF001018_D7	DIAGNOSIS	HM	AML	CBF	CBF - NOS
SJHGG107_D	15.5985	SJHGG107_D	DIAGNOSIS	BT	HGG	Non-BS-HGG
SJNBL017089_D1	15.5978	SJNBL017089_D1	DIAGNOSIS	ST	NBL
SJINF066_D	15.5932	SJINF066_D	DIAGNOSIS	HM	BALL	INF
SJALL043863_D1	15.592	SJALL043863_D1	DIAGNOSIS	HM	BALL	ETV
SJALL016000_D1	15.5788	SJALL016000_D1	DIAGNOSIS	HM	TALL	TAL1
SJBALL011_D	15.572	SJBALL011_D	DIAGNOSIS	HM	BALL	PH-LIKE	PH-LIKE - NOS
SJCBF012_D	15.5612	SJCBF012_D	DIAGNOSIS	HM	AML	CBF	Inv(16)
SJALL015285_D1	15.5528	SJALL015285_D1	DIAGNOSIS	HM	TALL	TAL1
SJLGG015_D	15.5397	SJLGG015_D	DIAGNOSIS	BT	LGG
SJAMLM7011108_D2	15.5346	SJAMLM7011108_D2	DIAGNOSIS	HM	AML	AMLM7
SJOS019_D	15.5346	SJOS019_D	DIAGNOSIS	ST	OS
SJWLM019993_D1	15.5333	SJWLM019993_D1	DIAGNOSIS	ST	WLM
SJNBL017240_D1	15.5219	SJNBL017240_D1	DIAGNOSIS	ST	NBL
SJWLM019939_D1	15.519	SJWLM019939_D1	DIAGNOSIS	ST	WLM
SJWLM019895_D1	15.5157	SJWLM019895_D1	DIAGNOSIS	ST	WLM
SJNBL017424_D1	15.5001	SJNBL017424_D1	DIAGNOSIS	ST	NBL
SJCBF001018_D8	15.4932	SJCBF001018_D8	DIAGNOSIS	HM	AML	CBF	CBF - NOS
SJEPD001518_D1	15.4877	SJEPD001518_D1	DIAGNOSIS	BT	EPD	EPD - NOS
SJERG030_D	15.477	SJERG030_D	DIAGNOSIS	HM	BALL	DUX4-ERG	ERG_var
SJAML040542_D1	15.4518	SJAML040542_D1	DIAGNOSIS	HM	AML
SJEPD008_D	15.4391	SJEPD008_D	DIAGNOSIS	BT	EPD	PF
SJETV047_S	15.4391	SJETV047_S	RELAPSE	HM	BALL	ETV
SJBALL021820_D1	15.4339	SJBALL021820_D1	DIAGNOSIS	HM	BALL	HYPER
SJALL043853_D1	15.4154	SJALL043853_D1	DIAGNOSIS	HM	BALL	HYPER
SJWLM040009_D1	15.413	SJWLM040009_D1	DIAGNOSIS	ST	WLM
SJBALL021189_D2	15.4127	SJBALL021189_D2	DIAGNOSIS	HM	BALL
SJAMLM7053_D	15.4088	SJAMLM7053_D	DIAGNOSIS	HM	AML	AMLM7
SJAML040548_D2	15.4039	SJAML040548_D2	DIAGNOSIS	HM	AML
SJTALL013800_D1	15.3963	SJTALL013800_D1	DIAGNOSIS	HM	TALL	TALL - NOS
SJAML040659_D1	15.3956	SJAML040659_D1	DIAGNOSIS	HM	AML
SJNBL017245_D1	15.3935	SJNBL017245_D1	DIAGNOSIS	ST	NBL
SJLGG001272_D1	15.3883	SJLGG001272_D1	DIAGNOSIS	BT	LGG
SJOS040154_D1	15.386	SJOS040154_D1	DIAGNOSIS	ST	OS
SJTALL002110_D1	15.3756	SJTALL002110_D1	DIAGNOSIS	HM	TALL	LMO2_LYL1
SJAML040583_D1	15.3705	SJAML040583_D1	DIAGNOSIS	HM	AML
SJAML040512_D1	15.3631	SJAML040512_D1	DIAGNOSIS	HM	AML
SJHGG026_D	15.3626	SJHGG026_D	DIAGNOSIS	BT	HGG	Non-BS-HGG
SJNBL017619_R1	15.361
SJINF071_D	15.3576	SJINF071_D	DIAGNOSIS	HM	BALL	INF
SJCOGALL010229_D1	15.3407	SJCOGALL010229_D1	DIAGNOSIS	HM	BALL	ETV
SJAML040509_D1	15.3369	SJAML040509_D1	DIAGNOSIS	HM	AML
SJCOGALL010862_D2	15.3255	SJCOGALL010862_D2	DIAGNOSIS	HM	BALL
SJPHALL020043_D1	15.3219	SJPHALL020043_D1	DIAGNOSIS	HM	BALL	PHALL	PHALL - NOS
SJBALL020382_D2	15.2789	SJBALL020382_D2	DIAGNOSIS	HM	BALL
SJACT071_D	15.2701	SJACT071_D	DIAGNOSIS	ST	ACT	TP53-mut337
SJOS040177_D1	15.2563	SJOS040177_D1	DIAGNOSIS	ST	OS
SJCOGALL010225_R1	15.2448	SJCOGALL010225_R1	RELAPSE	HM	BALL	BALL - NOS
SJWLM040008_D1	15.2378	SJWLM040008_D1	DIAGNOSIS	ST	WLM
SJBALL021223_D2	15.2195	SJBALL021223_D2	DIAGNOSIS	HM	BALL
SJBALL020596_D2	15.2042	SJBALL020596_D2	DIAGNOSIS	HM	BALL
SJE2A056_D	15.2031	SJE2A056_D	DIAGNOSIS	HM	BALL	E2A
SJHGG090_D	15.1882	SJHGG090_D	DIAGNOSIS	BT	HGG	Non-BS-HGG
SJTALL022442_D2	15.1821	SJTALL022442_D2	DIAGNOSIS	HM	TALL	LMO2_LYL1
SJRHB012_Z	15.1731	SJRHB012_Z	XENOGRAFT	ST	RHB	ERMS
SJNBL017146_D1	15.1731	SJNBL017146_D1	DIAGNOSIS	ST	NBL
SJAMLM7011322_D1	15.1483	SJAMLM7011322_D1	DIAGNOSIS	HM	AML	AMLM7
SJTALL002078_D1	15.1453	SJTALL002078_D1	DIAGNOSIS	HM	TALL	TALL - NOS
SJBALL020098_D1	15.1434	SJBALL020098_D1	DIAGNOSIS	HM	BALL	BALL - NOS
SJEPD006_D	15.1434	SJEPD006_D	DIAGNOSIS	BT	EPD	ST
SJHGG003_A	15.1332	SJHGG003_A	AUTOPSY	BT	HGG	DIPG
SJNBL017503_D1	15.1332	SJNBL017503_D1	DIAGNOSIS	ST	NBL
SJWLM019893_D1	15.1315	SJWLM019893_D1	DIAGNOSIS	ST	WLM
SJWLM019902_D1	15.1309	SJWLM019902_D1	DIAGNOSIS	ST	WLM
SJLGG011283_D1	15.1305	SJLGG011283_D1	DIAGNOSIS	BT	LGG
SJWLM019940_D1	15.1249	SJWLM019940_D1	DIAGNOSIS	ST	WLM
SJNBL017164_D1	15.1125	SJNBL017164_D1	DIAGNOSIS	ST	NBL
SJNBL017163_D1	15.0941	SJNBL017163_D1	DIAGNOSIS	ST	NBL
SJALL040467_D1	15.0904	SJALL040467_D1	DIAGNOSIS	HM	TALL	TAL1 INDEL
SJWLM019909_D1	15.0888	SJWLM019909_D1	DIAGNOSIS	ST	WLM
SJWLM019981_D1	15.0745	SJWLM019981_D1	DIAGNOSIS	ST	WLM
SJBALL021769_D1	15.0679	SJBALL021769_D1	DIAGNOSIS	HM	BALL	HYPO	HYPO - NOS
SJALL043858_D1	15.0565	SJALL043858_D1	DIAGNOSIS	HM	BALL	PAX5-AUTS2
SJNBL017092_D1	15.0461	SJNBL017092_D1	DIAGNOSIS	ST	NBL
SJCOGALL010883_D2	15.0373	SJCOGALL010883_D2	DIAGNOSIS	HM	BALL
SJLGG007_D	15.031	SJLGG007_D	DIAGNOSIS	BT	LGG
SJHGG007_A	15.0132	SJHGG007_A	AUTOPSY	BT	HGG	DIPG
SJLGG039_D	15.0082	SJLGG039_D	DIAGNOSIS	BT	LGG
SJMLL003_D	15.0082	SJMLL003_D	DIAGNOSIS	HM	MLL
SJWLM019921_D1	15.0041	SJWLM019921_D1	DIAGNOSIS	ST	WLM
SJALL015260_D1	14.9986	SJALL015260_D1	DIAGNOSIS	HM	TALL	TAL1
SJAML040502_R1	14.9981
SJALL015246_D1	14.9758	SJALL015246_D1	DIAGNOSIS	HM	TALL	TALL - NOS
SJTALL021684_D2	14.9698	SJTALL021684_D2	DIAGNOSIS	HM	TALL	TLX1
SJAML040593_D1	14.9667	SJAML040593_D1	DIAGNOSIS	HM	AML
SJNBL017558_D1	14.9608	SJNBL017558_D1	DIAGNOSIS	ST	NBL
SJAMLM7011243_D1	14.9484	SJAMLM7011243_D1	DIAGNOSIS	HM	AML	AMLM7
SJHGG013_D	14.9387	SJHGG013_D	DIAGNOSIS	BT	HGG	HGG - NOS
SJACT061_D	14.9338	SJACT061_D	DIAGNOSIS	ST	ACT	TP53-mut337
SJWLM019985_D1	14.9129	SJWLM019985_D1	DIAGNOSIS	ST	WLM
SJOS040216_D1	14.9087	SJOS040216_D1	DIAGNOSIS	ST	OS
SJEPD001516_D1	14.9082	SJEPD001516_D1	DIAGNOSIS	BT	EPD	EPD - NOS
SJBALL020476_D2	14.9052	SJBALL020476_D2	DIAGNOSIS	HM	BALL
SJBALL021234_D2	14.8981	SJBALL021234_D2	DIAGNOSIS	HM	BALL
SJWLM019946_D1	14.8969	SJWLM019946_D1	DIAGNOSIS	ST	WLM
SJAML040557_D1	14.893	SJAML040557_D1	DIAGNOSIS	HM	AML
SJNBL017129_D1	14.8881	SJNBL017129_D1	DIAGNOSIS	ST	NBL
SJCOGALL010863_D2	14.885	SJCOGALL010863_D2	DIAGNOSIS	HM	BALL
SJBALL020142_D1	14.8729	SJBALL020142_D1	DIAGNOSIS	HM	BALL	MEF2D-DAZAP1
SJETV022_D	14.863	SJETV022_D	DIAGNOSIS	HM	BALL	ETV
SJALL015648_D1	14.8498	SJALL015648_D1	DIAGNOSIS	HM	TALL	TALL - NOS
SJBALL020700_D1	14.8233	SJBALL020700_D1	DIAGNOSIS	HM	BALL	PH-LIKE	PH-LIKE - NOS
SJAML040630_R1	14.8007
SJALL015708_D1	14.798	SJALL015708_D1	DIAGNOSIS	HM	TALL	TAL1
SJALL040472_R1	14.7918	SJALL040472_R1	RELAPSE	HM	TALL	TCRB-TAL2
SJTALL002154_D1	14.7821	SJTALL002154_D1	DIAGNOSIS	HM	TALL	TLX3
SJNBL017413_D1	14.7804	SJNBL017413_D1	DIAGNOSIS	ST	NBL
SJWLM019886_D1	14.762	SJWLM019886_D1	DIAGNOSIS	ST	WLM
SJALL015647_D1	14.7495	SJALL015647_D1	DIAGNOSIS	HM	TALL	LMO2_LYL1
SJWLM019915_D1	14.7484	SJWLM019915_D1	DIAGNOSIS	ST	WLM
SJBALL021255_D2	14.7462	SJBALL021255_D2	DIAGNOSIS	HM	BALL
SJTALL022655_D2	14.7359	SJTALL022655_D2	DIAGNOSIS	HM	TALL	TLX3
SJCOGALL010231_D1	14.7331	SJCOGALL010231_D1	DIAGNOSIS	HM	BALL	E2A
SJNBL017168_D1	14.7321	SJNBL017168_D1	DIAGNOSIS	ST	NBL
SJBALL227_D	14.7259	SJBALL227_D	DIAGNOSIS	HM	BALL	DUX4-ERG	ERG_var
SJBALL020998_D1	14.7159	SJBALL020998_D1	DIAGNOSIS	HM	BALL	PHALL	PHALL - NOS
SJINF012_D	14.7159	SJINF012_D	DIAGNOSIS	HM	BALL	INF
SJCBF001018_D6	14.711	SJCBF001018_D6	DIAGNOSIS	HM	AML	CBF	CBF - NOS
SJTALL002075_D1	14.7075	SJTALL002075_D1	DIAGNOSIS	HM	TALL	TAL1
SJALL015267_D1	14.7032	SJALL015267_D1	DIAGNOSIS	HM	TALL	TLX3
SJAML040606_D1	14.6718	SJAML040606_D1	DIAGNOSIS	HM	AML
SJINF011_D	14.6669	SJINF011_D	DIAGNOSIS	HM	BALL	INF
SJWLM019918_D1	14.6651	SJWLM019918_D1	DIAGNOSIS	ST	WLM
SJTALL021689_D2	14.6445	SJTALL021689_D2	DIAGNOSIS	HM	TALL	HOXA
SJEPD001528_D1	14.6432	SJEPD001528_D1	DIAGNOSIS	BT	EPD	EPD - NOS
SJINF016_D	14.6192	SJINF016_D	DIAGNOSIS	HM	BALL	INF
SJINF060_D	14.6192	SJINF060_D	DIAGNOSIS	HM	BALL	INF
SJAML040500_D1	14.6148	SJAML040500_D1	DIAGNOSIS	HM	AML
SJEPD034_D	14.6094	SJEPD034_D	DIAGNOSIS	BT	EPD	ST
SJNBL017141_D1	14.6066	SJNBL017141_D1	DIAGNOSIS	ST	NBL
SJCBF001018_D5	14.5854	SJCBF001018_D5	DIAGNOSIS	HM	AML	CBF	CBF - NOS
SJNBL017556_D1	14.583	SJNBL017556_D1	DIAGNOSIS	ST	NBL
SJAML040642_R1	14.5713
SJHGG024_R	14.5527	SJHGG024_R	RELAPSE	BT	HGG	Non-BS-HGG
SJHGG031_D	14.5527	SJHGG031_D	DIAGNOSIS	BT	HGG	Non-BS-HGG
SJALL018366_D1	14.5445	SJALL018366_D1	DIAGNOSIS	HM	BALL	ETV
SJALL015663_D1	14.5437	SJALL015663_D1	DIAGNOSIS	HM	TALL	HOXA
SJAMLM7011244_D1	14.5055	SJAMLM7011244_D1	DIAGNOSIS	HM	AML	AMLM7
SJWLM019951_D1	14.505	SJWLM019951_D1	DIAGNOSIS	ST	WLM
SJAML040568_D1	14.502	SJAML040568_D1	DIAGNOSIS	HM	AML
SJRHB028_D	14.5008	SJRHB028_D	DIAGNOSIS	ST	RHB	RHB - NOS
SJNBL017366_R1	14.4731
SJALL015989_D1	14.4466	SJALL015989_D1	DIAGNOSIS	HM	TALL	TAL1
SJALL018390_D1	14.4447	SJALL018390_D1	DIAGNOSIS	HM	TALL
SJAML040599_D1	14.4411	SJAML040599_D1	DIAGNOSIS	HM	AML
SJCOGALL010227_R1	14.4339	SJCOGALL010227_R1	RELAPSE	HM	BALL	BALL - NOS
SJBALL020779_D2	14.4198	SJBALL020779_D2	DIAGNOSIS	HM	BALL
SJOS040226_D1	14.4184	SJOS040226_D1	DIAGNOSIS	ST	OS
SJCOGALL010917_R2	14.382
SJAML040506_D1	14.3744	SJAML040506_D1	DIAGNOSIS	HM	AML
SJAMLM7048_D	14.3658	SJAMLM7048_D	DIAGNOSIS	HM	AML	AMLM7
SJAML040644_D1	14.3653	SJAML040644_D1	DIAGNOSIS	HM	AML
SJCOGALL010233_D1	14.3613	SJCOGALL010233_D1	DIAGNOSIS	HM	BALL	E2A
SJBALL021283_D2	14.3503	SJBALL021283_D2	DIAGNOSIS	HM	BALL
SJWLM040004_D1	14.3502	SJWLM040004_D1	DIAGNOSIS	ST	WLM
SJTALL013797_D1	14.348	SJTALL013797_D1	DIAGNOSIS	HM	TALL	TCR-LMO3
SJWLM019961_R1	14.3454
SJINF075_D	14.3429	SJINF075_D	DIAGNOSIS	HM	BALL	INF
SJAMLM7051_D	14.3245	SJAMLM7051_D	DIAGNOSIS	HM	AML	AMLM7
SJBALL020424_D2	14.3198	SJBALL020424_D2	DIAGNOSIS	HM	BALL
SJCOGALL010887_R2	14.3154
SJNBL017137_D1	14.3071	SJNBL017137_D1	DIAGNOSIS	ST	NBL
SJNBL017506_D1	14.3068	SJNBL017506_D1	DIAGNOSIS	ST	NBL
SJCBF001018_D2	14.2929	SJCBF001018_D2	DIAGNOSIS	HM	AML	CBF	CBF - NOS
SJTALL022098_D2	14.2913	SJTALL022098_D2	DIAGNOSIS	HM	TALL	LMO1_LMO2
SJCOGALL010872_D2	14.2895	SJCOGALL010872_D2	DIAGNOSIS	HM	BALL
SJALL016443_D1	14.2749	SJALL016443_D1	DIAGNOSIS	HM	TALL	TAL1
SJCPC011776_D1	14.274	SJCPC011776_D1	DIAGNOSIS	BT	CPC
SJAML040656_D1	14.2663	SJAML040656_D1	DIAGNOSIS	HM	AML
SJHGG052_A	14.2559	SJHGG052_A	AUTOPSY	BT	HGG	DIPG
SJLGG001262_D1	14.2466	SJLGG001262_D1	DIAGNOSIS	BT	LGG
SJBALL013799_D1	14.2292	SJBALL013799_D1	DIAGNOSIS	HM	BALL	BALL - NOS
SJALL042805_R2	14.2218
SJALL018368_R1	14.2116	SJALL018368_R1	RELAPSE	HM	BALL	PAX5 amp; IL7R
SJBALL020141_D1	14.2006	SJBALL020141_D1	DIAGNOSIS	HM	BALL	MEF2D-DAZAP1
SJBALL021223_R1	14.1919
SJAMLM7058_D	14.1865	SJAMLM7058_D	DIAGNOSIS	HM	AML	AMLM7
SJETV043_D	14.1865	SJETV043_D	DIAGNOSIS	HM	BALL	ETV
SJCOGALL010862_R2	14.1754
SJAMLM7006_D	14.159	SJAMLM7006_D	DIAGNOSIS	HM	AML	AMLM7
SJINF065_R	14.15	SJINF065_R	RELAPSE	HM	BALL	INF
SJEPD033_D	14.1454	SJEPD033_D	DIAGNOSIS	BT	EPD	ST
SJBALL021832_D1	14.1409	SJBALL021832_D1	DIAGNOSIS	HM	BALL	HYPER
SJLGG030_D	14.1271	SJLGG030_D	DIAGNOSIS	BT	LGG
SJALL018392_R1	14.1258	SJALL018392_R1	RELAPSE	HM	BALL	ETV
SJCPC011766_D1	14.1089	SJCPC011766_D1	DIAGNOSIS	BT	CPC
SJNBL017701_R1	14.1071
SJALL043559_R1	14.0949	SJALL043559_R1	RELAPSE	HM	BALL	PHALL
SJHGG129_D	14.0822	SJHGG129_D	DIAGNOSIS	BT	HGG	Non-BS-HGG
SJPHALL008_D	14.0732	SJPHALL008_D	DIAGNOSIS	HM	BALL	PHALL	PHALL - NOS
SJBALL264_D	14.0553	SJBALL264_D	DIAGNOSIS	HM	BALL	PH-LIKE	PH-LIKE - NOS
SJETV047_D	14.0487	SJETV047_D	DIAGNOSIS	HM	BALL	ETV
SJBALL021235_R1	14.0324
SJNBL017192_D1	14.0208	SJNBL017192_D1	DIAGNOSIS	ST	NBL
SJINF068_D	14.0205	SJINF068_D	DIAGNOSIS	HM	BALL	INF
SJTALL022649_D2	14.017	SJTALL022649_D2	DIAGNOSIS	HM	TALL	LMO2_LYL1
SJAML040571_D1	14.0145	SJAML040571_D1	DIAGNOSIS	HM	AML
SJALL043863_R1	14.0125	SJALL043863_R1	RELAPSE	HM	BALL	ETV
SJCOGALL010875_D2	14.0087	SJCOGALL010875_D2	DIAGNOSIS	HM	BALL
SJCOGALL010898_R2	13.9807
SJCOGALL010912_D2	13.976	SJCOGALL010912_D2	DIAGNOSIS	HM	BALL
SJWLM019977_M1	13.966	SJWLM019977_M1	DIAGNOSIS	ST	WLM
SJRHB056_D	13.9496	SJRHB056_D	DIAGNOSIS	ST	RHB	RHB - NOS
SJALL043839_R1	13.9416	SJALL043839_R1	RELAPSE	HM	BALL	KMT2A-MLLT3
SJEPD001541_D1	13.9407	SJEPD001541_D1	DIAGNOSIS	BT	EPD	EPD - NOS
SJINF014_D	13.9407	SJINF014_D	DIAGNOSIS	HM	BALL	INF
SJCOGALL010896_D2	13.9359	SJCOGALL010896_D2	DIAGNOSIS	HM	BALL
SJBALL020659_D2	13.934	SJBALL020659_D2	DIAGNOSIS	HM	BALL
SJNBL017182_D1	13.9337	SJNBL017182_D1	DIAGNOSIS	ST	NBL
SJNBL017145_D1	13.928	SJNBL017145_D1	DIAGNOSIS	ST	NBL
SJINF013_D	13.9015	SJINF013_D	DIAGNOSIS	HM	BALL	INF
SJAMLM7027_D	13.8881	SJAMLM7027_D	DIAGNOSIS	HM	AML	AMLM7
SJCOGALL010893_D2	13.8756	SJCOGALL010893_D2	DIAGNOSIS	HM	BALL
SJHGG024_D	13.8747	SJHGG024_D	DIAGNOSIS	BT	HGG	Non-BS-HGG
SJAML040650_D1	13.8718	SJAML040650_D1	DIAGNOSIS	HM	AML
SJAML040508_D1	13.871	SJAML040508_D1	DIAGNOSIS	HM	AML
SJBALL204_D	13.8702	SJBALL204_D	DIAGNOSIS	HM	BALL	PH-LIKE	PH-LIKE - NOS
SJINF067_D	13.8659	SJINF067_D	DIAGNOSIS	HM	BALL	INF
SJALL043854_R1	13.8421	SJALL043854_R1	RELAPSE	HM	BALL	HYPO
SJALL015689_D1	13.8382	SJALL015689_D1	DIAGNOSIS	HM	TALL	TLX3
SJBALL268_D	13.823	SJBALL268_D	DIAGNOSIS	HM	BALL	PH-LIKE	PH-LIKE - NOS
SJMLL011_D	13.823	SJMLL011_D	DIAGNOSIS	HM	MLL
SJBALL001733_D1	13.8207	SJBALL001733_D1	DIAGNOSIS	HM	BALL
SJCOGALL010235_D1	13.8075	SJCOGALL010235_D1	DIAGNOSIS	HM	BALL	BALL - NOS
SJTALL002141_D1	13.7972	SJTALL002141_D1	DIAGNOSIS	HM	TALL	LMO2_LYL1
SJOS040188_D1	13.787	SJOS040188_D1	DIAGNOSIS	ST	OS
SJEPD001501_D1	13.7838	SJEPD001501_D1	DIAGNOSIS	BT	EPD	EPD - NOS
SJMLL014_D	13.7838	SJMLL014_D	DIAGNOSIS	HM	MLL
SJTALL170_E	13.7829	SJTALL170_E	DIAGNOSIS	HM	TALL	LMO2_LYL1
SJCOGALL010237_D1	13.7811	SJCOGALL010237_D1	DIAGNOSIS	HM	BALL	E2A
SJAML040508_R1	13.7668
SJBALL021192_R2	13.765
SJALL015705_D1	13.763	SJALL015705_D1	DIAGNOSIS	HM	TALL	NKX2_1
SJRHB038_R	13.749	SJRHB038_R	RELAPSE	ST	RHB	ARMS
SJINF004_D	13.7406	SJINF004_D	DIAGNOSIS	HM	BALL	INF
SJAMLM7046_D	13.7023	SJAMLM7046_D	DIAGNOSIS	HM	AML	AMLM7
SJINF053_D	13.698	SJINF053_D	DIAGNOSIS	HM	BALL	INF
SJAML040625_D2	13.6879	SJAML040625_D2	DIAGNOSIS	HM	AML
SJERG020304_D1	13.6807	SJERG020304_D1	DIAGNOSIS	HM	BALL	DUX4-ERG	ERG_var
SJHGG012_D	13.6765	SJHGG012_D	DIAGNOSIS	BT	HGG	Non-BS-HGG
SJACT067_D	13.6637	SJACT067_D	DIAGNOSIS	ST	ACT	TP53-mut337
SJBALL021256_D2	13.6566	SJBALL021256_D2	DIAGNOSIS	HM	BALL
SJOS040212_D1	13.6461	SJOS040212_D1	DIAGNOSIS	ST	OS
SJAML040499_R1	13.6368
SJAML040594_D1	13.6365	SJAML040594_D1	DIAGNOSIS	HM	AML
SJINF049_D	13.634	SJINF049_D	DIAGNOSIS	HM	BALL	INF
SJALL016630_D1	13.6275	SJALL016630_D1	DIAGNOSIS	HM	TALL	TLX3
SJETV086_D	13.6251	SJETV086_D	DIAGNOSIS	HM	BALL	ETV
SJALL043864_D1	13.6213	SJALL043864_D1	DIAGNOSIS	HM	BALL	MEIS1-FOXO1
SJAML040637_R1	13.6195
SJAML040520_D1	13.6117	SJAML040520_D1	DIAGNOSIS	HM	AML
SJALL015641_D1	13.5893	SJALL015641_D1	DIAGNOSIS	HM	TALL	TLX3
SJCOGALL010894_D2	13.5887	SJCOGALL010894_D2	DIAGNOSIS	HM	BALL
SJTALL002051_D1	13.5847	SJTALL002051_D1	DIAGNOSIS	HM	TALL	TLX3
SJEPD007_D	13.5707	SJEPD007_D	DIAGNOSIS	BT	EPD	PF
SJALL043868_D1	13.5625	SJALL043868_D1	DIAGNOSIS	HM	BALL	TCF3-PBX1
SJALL018368_D1	13.5423	SJALL018368_D1	DIAGNOSIS	HM	BALL	PAX5 amp; IL7R
SJALL043560_D1	13.542	SJALL043560_D1	DIAGNOSIS	HM	BALL	TCF3-ZNF384
SJINF062_D	13.5416	SJINF062_D	DIAGNOSIS	HM	BALL	INF
SJALL015243_D1	13.5404	SJALL015243_D1	DIAGNOSIS	HM	TALL	HOXA
SJNBL017701_D1	13.5156	SJNBL017701_D1	DIAGNOSIS	ST	NBL
SJACT070_D	13.5118	SJACT070_D	DIAGNOSIS	ST	ACT	TP53-mut337
SJCOGALL010221_D1	13.5087	SJCOGALL010221_D1	DIAGNOSIS	HM	BALL	BALL - NOS
SJALL040467_R1	13.5052	SJALL040467_R1	RELAPSE	HM	TALL	TAL1 INDEL
SJMLL005_D	13.5034	SJMLL005_D	DIAGNOSIS	HM	MLL
SJEPD039_D	13.4908	SJEPD039_D	DIAGNOSIS	BT	EPD	PF
SJBALL021220_D2	13.4872	SJBALL021220_D2	DIAGNOSIS	HM	BALL
SJINF001_E	13.4741	SJINF001_E	DIAGNOSIS	HM	MLL
SJALL016429_D1	13.473	SJALL016429_D1	DIAGNOSIS	HM	TALL	TAL1
SJINF010_D	13.4574	SJINF010_D	DIAGNOSIS	HM	BALL	INF
SJNBL017290_D1	13.435	SJNBL017290_D1	DIAGNOSIS	ST	NBL
SJALL016003_D1	13.4324	SJALL016003_D1	DIAGNOSIS	HM	TALL	NKX2_1
SJCOGALL010226_R1	13.4251	SJCOGALL010226_R1	RELAPSE	HM	BALL	BALL - NOS
SJALL018392_D1	13.4091	SJALL018392_D1	DIAGNOSIS	HM	BALL	ETV
SJAML040544_D1	13.3973	SJAML040544_D1	DIAGNOSIS	HM	AML
SJTALL022653_D2	13.3932	SJTALL022653_D2	DIAGNOSIS	HM	TALL	TLX1
SJEPD025_D	13.3908	SJEPD025_D	DIAGNOSIS	BT	EPD	PF
SJAML040611_D1	13.3727	SJAML040611_D1	DIAGNOSIS	HM	AML
SJAMLM7050_D	13.3617	SJAMLM7050_D	DIAGNOSIS	HM	AML	AMLM7
SJAML040641_D1	13.3447	SJAML040641_D1	DIAGNOSIS	HM	AML
SJEPD004_D	13.3411	SJEPD004_D	DIAGNOSIS	BT	EPD	PF
SJMLL009_D	13.3411	SJMLL009_D	DIAGNOSIS	HM	MLL
SJHGG091_D	13.337	SJHGG091_D	DIAGNOSIS	BT	HGG	HGG - NOS
SJALL015694_D1	13.3355	SJALL015694_D1	DIAGNOSIS	HM	TALL	TAL1
SJALL040472_D1	13.3238	SJALL040472_D1	DIAGNOSIS	HM	TALL	TCRB-TAL2
SJAML040538_R2	13.3232
SJHGG096_D	13.3125	SJHGG096_D	DIAGNOSIS	BT	HGG	HGG - NOS
SJINF019_D	13.3125	SJINF019_D	DIAGNOSIS	HM	BALL	INF
SJLGG038_D	13.3085	SJLGG038_D	DIAGNOSIS	BT	LGG
SJALL043552_R1	13.3058	SJALL043552_R1	RELAPSE	HM	BALL	PAX5-NOL4L
SJTALL002019_D1	13.3005	SJTALL002019_D1	DIAGNOSIS	HM	TALL	TAL1
SJTALL022658_D2	13.3001	SJTALL022658_D2	DIAGNOSIS	HM	TALL	TLX1
SJBALL020524_D2	13.2758	SJBALL020524_D2	DIAGNOSIS	HM	BALL
SJALL043869_D1	13.2684	SJALL043869_D1	DIAGNOSIS	HM	TALL	PCBP3-TAL1
SJALL018369_R1	13.2426	SJALL018369_R1	RELAPSE	HM	BALL	HYPER
SJALL016440_D1	13.2309	SJALL016440_D1	DIAGNOSIS	HM	TALL	HOXA
SJAML040524_D1	13.2271	SJAML040524_D1	DIAGNOSIS	HM	AML
SJAML040541_D1	13.2224	SJAML040541_D1	DIAGNOSIS	HM	AML
SJALL015251_D1	13.2117	SJALL015251_D1	DIAGNOSIS	HM	TALL	LMO2_LYL1
SJALL043555_R1	13.1764	SJALL043555_R1	RELAPSE	HM	BALL	TCF3-PBX1
SJCOGALL010900_D2	13.158	SJCOGALL010900_D2	DIAGNOSIS	HM	BALL
SJBALL237_D	13.1547	SJBALL237_D	DIAGNOSIS	HM	BALL	BALL - NOS
SJOS040157_D1	13.1445	SJOS040157_D1	DIAGNOSIS	ST	OS
SJOS040185_D1	13.1005	SJOS040185_D1	DIAGNOSIS	ST	OS
SJBALL013790_D1	13.0932	SJBALL013790_D1	DIAGNOSIS	HM	BALL	BALL - NOS
SJALL042804_D2	13.0902
SJTALL002039_D1	13.0892	SJTALL002039_D1	DIAGNOSIS	HM	TALL	LMO1_LMO2
SJALL043859_R1	13.08	SJALL043859_R1	RELAPSE	HM	BALL	DUX4-ERG
SJEPD019_D	13.0626	SJEPD019_D	DIAGNOSIS	BT	EPD	PF
SJCOGALL010228_D1	13.0567	SJCOGALL010228_D1	DIAGNOSIS	HM	BALL	BALL - NOS
SJINF068_F	13.0504	SJINF068_F	DIAGNOSIS	HM	MLL
SJAML040651_R1	13.0116
SJMLL022_D	13.011	SJMLL022_D	DIAGNOSIS	HM	MLL
SJHGG112_D	12.9993	SJHGG112_D	DIAGNOSIS	BT	HGG	Non-BS-HGG
SJAMLM7015_D	12.9873	SJAMLM7015_D	DIAGNOSIS	HM	AML	AMLM7
SJTALL022660_D2	12.9753	SJTALL022660_D2	DIAGNOSIS	HM	TALL	TLX3
SJWLM019907_D1	12.963	SJWLM019907_D1	DIAGNOSIS	ST	WLM
SJWLM019968_D1	12.9559	SJWLM019968_D1	DIAGNOSIS	ST	WLM
SJBALL021021_D1	12.9441	SJBALL021021_D1	DIAGNOSIS	HM	BALL	HYPER
SJAMLM7010958_D1	12.9421	SJAMLM7010958_D1	DIAGNOSIS	HM	AML	AMLM7
SJCOGALL010890_D2	12.9356	SJCOGALL010890_D2	DIAGNOSIS	HM	BALL
SJETV045_D	12.9301	SJETV045_D	DIAGNOSIS	HM	BALL	ETV
SJAML040615_D1	12.9293	SJAML040615_D1	DIAGNOSIS	HM	AML
SJALL043856_D1	12.9283	SJALL043856_D1	DIAGNOSIS	HM	BALL	TCF3-PBX1
SJCOGALL010910_D2	12.9212	SJCOGALL010910_D2	DIAGNOSIS	HM	BALL
SJHGG010_D	12.9202	SJHGG010_D	DIAGNOSIS	BT	HGG	Non-BS-HGG
SJHGG001_A	12.9042	SJHGG001_A	AUTOPSY	BT	HGG	DIPG
SJALL040481_R1	12.8995	SJALL040481_R1	RELAPSE	HM	BALL	PAX5-NOL4L;IL7R
SJALL018385_R1	12.8851	SJALL018385_R1	RELAPSE	HM	BALL	ETV
SJRHB057_R	12.881	SJRHB057_R	RELAPSE	ST	RHB	RHB - NOS
SJAML040603_D1	12.8732	SJAML040603_D1	DIAGNOSIS	HM	AML
SJAML040530_D1	12.849	SJAML040530_D1	DIAGNOSIS	HM	AML
SJBALL020795_D2	12.8314	SJBALL020795_D2	DIAGNOSIS	HM	BALL
SJWLM019912_D1	12.8037	SJWLM019912_D1	DIAGNOSIS	ST	WLM
SJALL015252_D1	12.8006	SJALL015252_D1	DIAGNOSIS	HM	TALL	TALL - NOS
SJBALL020015_D2	12.7965	SJBALL020015_D2	DIAGNOSIS	HM	BALL
SJHGG005_A	12.7794	SJHGG005_A	AUTOPSY	BT	HGG	DIPG
SJEPD001541_R1	12.7719	SJEPD001541_R1	RELAPSE	BT	EPD	EPD - NOS
SJETV059_D	12.7642	SJETV059_D	DIAGNOSIS	HM	BALL	ETV
SJCOGALL010883_R2	12.7629
SJEPD001520_D1	12.7451	SJEPD001520_D1	DIAGNOSIS	BT	EPD	EPD - NOS
SJLGG018_D	12.7411	SJLGG018_D	DIAGNOSIS	BT	LGG
SJAML040658_R1	12.7298
SJCOGALL010911_R2	12.7043
SJBALL020697_D2	12.7008	SJBALL020697_D2	DIAGNOSIS	HM	BALL
SJWLM019916_D1	12.6946	SJWLM019916_D1	DIAGNOSIS	ST	WLM
SJHGG146_D	12.6871	SJHGG146_D	DIAGNOSIS	BT	HGG	Non-BS-HGG
SJOS040231_D1	12.6822	SJOS040231_D1	DIAGNOSIS	ST	OS
SJNBL017157_D1	12.6817	SJNBL017157_D1	DIAGNOSIS	ST	NBL
SJALL015279_D1	12.6768	SJALL015279_D1	DIAGNOSIS	HM	TALL	TAL1
SJERG006_D	12.6715	SJERG006_D	DIAGNOSIS	HM	BALL	DUX4-ERG	ERG_wt
SJCOGALL010225_D1	12.6608	SJCOGALL010225_D1	DIAGNOSIS	HM	BALL	BALL - NOS
SJCOGALL010876_D3	12.6493	SJCOGALL010876_D3	DIAGNOSIS	HM	BALL
SJRHB033_D	12.6487	SJRHB033_D	DIAGNOSIS	ST	RHB	RHB - NOS
SJTALL002140_D1	12.6454	SJTALL002140_D1	DIAGNOSIS	HM	TALL	TLX3
SJAML040521_D1	12.6452	SJAML040521_D1	DIAGNOSIS	HM	AML
SJAML040651_D1	12.6387	SJAML040651_D1	DIAGNOSIS	HM	AML
SJTALL002096_D1	12.6342	SJTALL002096_D1	DIAGNOSIS	HM	TALL	TLX1
SJEPD037_D	12.6298	SJEPD037_D	DIAGNOSIS	BT	EPD	PF
SJACT007_D	12.6185	SJACT007_D	DIAGNOSIS	ST	ACT	TP53-mut
SJRHB045_D	12.6185	SJRHB045_D	DIAGNOSIS	ST	RHB	RHB - NOS
SJCOGALL010885_D2	12.6006	SJCOGALL010885_D2	DIAGNOSIS	HM	BALL
SJALL018391_R1	12.5833	SJALL018391_R1	RELAPSE	HM	BALL	ETV
SJALL043855_R1	12.5833	SJALL043855_R1	RELAPSE	HM	BALL	KMT2A-AFF1
SJCOGALL010871_D2	12.5754	SJCOGALL010871_D2	DIAGNOSIS	HM	BALL
SJCOGALL010884_D2	12.5679	SJCOGALL010884_D2	DIAGNOSIS	HM	BALL
SJINF006_D	12.5507	SJINF006_D	DIAGNOSIS	HM	BALL	INF
SJBALL270_D	12.5471	SJBALL270_D	DIAGNOSIS	HM	BALL	PH-LIKE	PH-LIKE - NOS
SJAMLM7056_D	12.543	SJAMLM7056_D	DIAGNOSIS	HM	AML	AMLM7
SJAML040546_D1	12.5425	SJAML040546_D1	DIAGNOSIS	HM	AML
SJALL018396_D1	12.5409	SJALL018396_D1	DIAGNOSIS	HM	BALL	KMT2A-MLLT1
SJAML040596_D1	12.5383	SJAML040596_D1	DIAGNOSIS	HM	AML
SJALL043547_D1	12.5326	SJALL043547_D1	DIAGNOSIS	HM	BALL	TCF3-PBX1
SJOS040162_D1	12.5317	SJOS040162_D1	DIAGNOSIS	ST	OS
SJRHB015_D	12.5133	SJRHB015_D	DIAGNOSIS	ST	RHB	RHB - NOS
SJAML040667_R1	12.5005
SJCOGALL010863_R2	12.499
SJALL018379_R1	12.4982
SJBALL021263_D2	12.4845	SJBALL021263_D2	DIAGNOSIS	HM	BALL
SJOS040221_D1	12.4836	SJOS040221_D1	DIAGNOSIS	ST	OS
SJHYPER146_D	12.4835	SJHYPER146_D	DIAGNOSIS	HM	BALL	HYPER
SJBALL021242_D2	12.4689	SJBALL021242_D2	DIAGNOSIS	HM	BALL
SJEPD012_D	12.4504	SJEPD012_D	DIAGNOSIS	BT	EPD	PF
SJCOGALL010908_D2	12.4417	SJCOGALL010908_D2	DIAGNOSIS	HM	BALL
SJBALL020483_D2	12.4231	SJBALL020483_D2	DIAGNOSIS	HM	BALL
SJBALL020829_D2	12.4214	SJBALL020829_D2	DIAGNOSIS	HM	BALL
SJOS040236_D1	12.4183	SJOS040236_D1	DIAGNOSIS	ST	OS
SJBALL021372_D1	12.4165	SJBALL021372_D1	DIAGNOSIS	HM	BALL	DUX4-ERG	ERG_wt
SJBALL020520_D2	12.4162	SJBALL020520_D2	DIAGNOSIS	HM	BALL
SJMLL006_D	12.3836	SJMLL006_D	DIAGNOSIS	HM	MLL
SJWLM019897_D1	12.3776	SJWLM019897_D1	DIAGNOSIS	ST	WLM
SJRHB048_D	12.3764	SJRHB048_D	DIAGNOSIS	ST	RHB	RHB - NOS
SJAML040569_D1	12.3762	SJAML040569_D1	DIAGNOSIS	HM	AML
SJEPD002_D	12.3619	SJEPD002_D	DIAGNOSIS	BT	EPD	PF
SJAML040589_D1	12.3514	SJAML040589_D1	DIAGNOSIS	HM	AML
SJAML040590_D1	12.3415	SJAML040590_D1	DIAGNOSIS	HM	AML
SJALL015651_D1	12.3342	SJALL015651_D1	DIAGNOSIS	HM	TALL	HOXA
SJOS040200_D1	12.3258	SJOS040200_D1	DIAGNOSIS	ST	OS
SJALL015646_D1	12.3257	SJALL015646_D1	DIAGNOSIS	HM	TALL	TLX3
SJWLM019943_D1	12.3231	SJWLM019943_D1	DIAGNOSIS	ST	WLM
SJAML040584_D1	12.3189	SJAML040584_D1	DIAGNOSIS	HM	AML
SJALL018393_R1	12.311	SJALL018393_R1	RELAPSE	HM	BALL	ETV
SJRB001130_M1	12.3081	SJRB001130_M1	METASTATIC	ST	RB
SJALL018369_D1	12.307	SJALL018369_D1	DIAGNOSIS	HM	BALL	HYPER
SJAML040618_R1	12.296
SJBALL021530_D1	12.2923	SJBALL021530_D1	DIAGNOSIS	HM	BALL	PH-LIKE	PH-LIKE - NOS
SJNBL017143_D1	12.2877	SJNBL017143_D1	DIAGNOSIS	ST	NBL
SJHGG102_D	12.2834	SJHGG102_D	DIAGNOSIS	BT	HGG	DIPG
SJEPD001507_D1	12.2798	SJEPD001507_D1	DIAGNOSIS	BT	EPD	EPD - NOS
SJBALL020587_D2	12.2736	SJBALL020587_D2	DIAGNOSIS	HM	BALL
SJINF064_D	12.2581	SJINF064_D	DIAGNOSIS	HM	BALL	INF
SJWLM019964_D1	12.2548	SJWLM019964_D1	DIAGNOSIS	ST	WLM
SJHGG041_D	12.2434	SJHGG041_D	DIAGNOSIS	BT	HGG	Non-BS-HGG
SJOS001111_M1	12.2399	SJOS001111_M1	METASTATIC	ST	OS
SJEPD001535_R2	12.2329	SJEPD001535_R2	RELAPSE	BT	EPD	EPD - NOS
SJAMLM7030_D	12.2295	SJAMLM7030_D	DIAGNOSIS	HM	AML	AMLM7
SJMLL012_D	12.2295	SJMLL012_D	DIAGNOSIS	HM	MLL
SJLGG011289_D1	12.2223	SJLGG011289_D1	DIAGNOSIS	BT	LGG
SJALL043552_D1	12.1869	SJALL043552_D1	DIAGNOSIS	HM	BALL	PAX5-NOL4L
SJWLM019935_D1	12.1775	SJWLM019935_D1	DIAGNOSIS	ST	WLM
SJAMLM7059_D	12.1642	SJAMLM7059_D	DIAGNOSIS	HM	AML	AMLM7
SJACT068_D	12.1607	SJACT068_D	DIAGNOSIS	ST	ACT	TP53-mut337
SJEPD001505_D1	12.157	SJEPD001505_D1	DIAGNOSIS	BT	EPD	EPD - NOS
SJALL016446_D1	12.1564	SJALL016446_D1	DIAGNOSIS	HM	TALL	TLX3
SJCOGALL010913_R2	12.143
SJEPD001521_D1	12.1426	SJEPD001521_D1	DIAGNOSIS	BT	EPD	EPD - NOS
SJOS040166_D1	12.1333	SJOS040166_D1	DIAGNOSIS	ST	OS
SJAML040534_D1	12.13	SJAML040534_D1	DIAGNOSIS	HM	AML
SJAML040643_D1	12.1288	SJAML040643_D1	DIAGNOSIS	HM	AML
SJAML040666_D1	12.1277	SJAML040666_D1	DIAGNOSIS	HM	AML
SJLGG001211_D1	12.1173	SJLGG001211_D1	DIAGNOSIS	BT	LGG
SJRHB022_D	12.091	SJRHB022_D	DIAGNOSIS	ST	RHB	RHB - NOS
SJOS040235_D1	12.0884	SJOS040235_D1	DIAGNOSIS	ST	OS
SJHGG127_D	12.0857	SJHGG127_D	DIAGNOSIS	BT	HGG	Non-BS-HGG
SJALL040481_D1	12.0849	SJALL040481_D1	DIAGNOSIS	HM	BALL	PAX5-NOL4L;IL7R
SJWLM019965_D1	12.0441	SJWLM019965_D1	DIAGNOSIS	ST	WLM
SJAMLM7060_D	12.0368	SJAMLM7060_D	DIAGNOSIS	HM	AML	AMLM7
SJTALL012398_D1	12.0355	SJTALL012398_D1	DIAGNOSIS	HM	TALL	TLX1
SJWLM019966_D1	12.035	SJWLM019966_D1	DIAGNOSIS	ST	WLM
SJOS040159_D1	12.0311	SJOS040159_D1	DIAGNOSIS	ST	OS
SJAMLM7029_D	12.026	SJAMLM7029_D	DIAGNOSIS	HM	AML	AMLM7
SJCPC011771_D1	12.026	SJCPC011771_D1	DIAGNOSIS	BT	CPC
SJAML040649_D1	12.0248	SJAML040649_D1	DIAGNOSIS	HM	AML
SJBALL021554_D2	12.0137	SJBALL021554_D2	DIAGNOSIS	HM	BALL
SJCOGALL010229_R1	12.0049	SJCOGALL010229_R1	RELAPSE	HM	BALL	ETV
SJCOGALL010867_D2	12.0049	SJCOGALL010867_D2	DIAGNOSIS	HM	BALL
SJALL018367_D1	12.0019	SJALL018367_D1	DIAGNOSIS	HM	BALL	HYPER
SJNBL017415_D1	12.0008	SJNBL017415_D1	DIAGNOSIS	ST	NBL
SJBALL020732_D2	11.9822	SJBALL020732_D2	DIAGNOSIS	HM	BALL
SJCPC011762_D1	11.977	SJCPC011762_D1	DIAGNOSIS	BT	CPC
SJAML040664_D1	11.9761	SJAML040664_D1	DIAGNOSIS	HM	AML
SJAMLM7011234_D1	11.9698	SJAMLM7011234_D1	DIAGNOSIS	HM	AML	AMLM7
SJTALL002050_D1	11.9626	SJTALL002050_D1	DIAGNOSIS	HM	TALL	TLX3
SJCPC011759_D1	11.9456	SJCPC011759_D1	DIAGNOSIS	BT	CPC
SJHGG101_A	11.9456	SJHGG101_A	AUTOPSY	BT	HGG	DIPG
SJPHALL026_D	11.9456	SJPHALL026_D	DIAGNOSIS	HM	BALL	PHALL	PHALL - NOS
SJNBL017066_D1	11.9331	SJNBL017066_D1	DIAGNOSIS	ST	NBL
SJALL043865_R1	11.9059
SJALL018378_D1	11.9047
SJBALL020460_D2	11.9023	SJBALL020460_D2	DIAGNOSIS	HM	BALL
SJAML040612_D1	11.9014	SJAML040612_D1	DIAGNOSIS	HM	AML
SJAMLM7032_D	11.9003	SJAMLM7032_D	DIAGNOSIS	HM	AML	AMLM7
SJINF055_D	11.9003	SJINF055_D	DIAGNOSIS	HM	BALL	INF
SJOS040191_D1	11.8908	SJOS040191_D1	DIAGNOSIS	ST	OS
SJCOGALL010230_D1	11.8898	SJCOGALL010230_D1	DIAGNOSIS	HM	BALL	BALL - NOS
SJINF003_D	11.8833	SJINF003_D	DIAGNOSIS	HM	BALL	INF
SJAMLM7047_D	11.8798	SJAMLM7047_D	DIAGNOSIS	HM	AML	AMLM7
SJALL040466_D1	11.8791	SJALL040466_D1	DIAGNOSIS	HM	TALL	HOXA
SJTALL021678_D2	11.8714	SJTALL021678_D2	DIAGNOSIS	HM	TALL	HOXA
SJTALL002072_D1	11.8713	SJTALL002072_D1	DIAGNOSIS	HM	TALL	TALL - NOS
SJAML040633_R1	11.8574
SJALL015990_D1	11.8486	SJALL015990_D1	DIAGNOSIS	HM	TALL	TLX3
SJNBL017209_R1	11.838
SJNBL017424_R1	11.8336
SJCOGALL010895_D2	11.8331	SJCOGALL010895_D2	DIAGNOSIS	HM	BALL
SJCOGALL010865_D2	11.8316	SJCOGALL010865_D2	DIAGNOSIS	HM	BALL
SJALL018396_R1	11.8302	SJALL018396_R1	RELAPSE	HM	BALL	KMT2A-MLLT1
SJBALL020953_D1	11.8258	SJBALL020953_D1	DIAGNOSIS	HM	BALL	HYPER
SJALL015698_D1	11.8228	SJALL015698_D1	DIAGNOSIS	HM	TALL	TLX1
SJCOGALL010236_D1	11.8225	SJCOGALL010236_D1	DIAGNOSIS	HM	BALL
SJCOGALL010916_D2	11.8147	SJCOGALL010916_D2	DIAGNOSIS	HM	BALL
SJALL043559_D1	11.8064	SJALL043559_D1	DIAGNOSIS	HM	BALL	PHALL
SJALL043857_R1	11.8038	SJALL043857_R1	RELAPSE	HM	TALL	STIL-TAL1
SJALL018387_D1	11.8028
SJBALL021549_D1	11.7984	SJBALL021549_D1	DIAGNOSIS	HM	BALL	PH-LIKE	PH-LIKE - NOS
SJBALL013789_D1	11.7938	SJBALL013789_D1	DIAGNOSIS	HM	BALL	BALL - NOS
SJLGG004_D	11.7847	SJLGG004_D	DIAGNOSIS	BT	LGG
SJBALL020880_D2	11.7838	SJBALL020880_D2	DIAGNOSIS	HM	BALL
SJAML040498_R1	11.7655
SJCOGALL011124_D2	11.7611	SJCOGALL011124_D2	DIAGNOSIS	HM	BALL
SJHGG028_D	11.7434	SJHGG028_D	DIAGNOSIS	BT	HGG	Non-BS-HGG
SJALL015685_D1	11.7328	SJALL015685_D1	DIAGNOSIS	HM	TALL	TLX1
SJAML040667_D1	11.7219	SJAML040667_D1	DIAGNOSIS	HM	AML
SJCOGALL010236_R1	11.7201	SJCOGALL010236_R1	RELAPSE	HM	BALL
SJALL043866_D1	11.7128	SJALL043866_D1	DIAGNOSIS	HM	BALL	HYPER
SJNBL017224_R1	11.6912
SJINF020_D	11.6819	SJINF020_D	DIAGNOSIS	HM	BALL	INF
SJAML040609_D1	11.6772	SJAML040609_D1	DIAGNOSIS	HM	AML
SJHGG011_D	11.6751	SJHGG011_D	DIAGNOSIS	BT	HGG	Non-BS-HGG
SJALL043558_D1	11.6666	SJALL043558_D1	DIAGNOSIS	HM	TALL
SJHGG016_D	11.6651	SJHGG016_D	DIAGNOSIS	BT	HGG	Non-BS-HGG
SJHGG034_D	11.6651	SJHGG034_D	DIAGNOSIS	BT	HGG	Non-BS-HGG
SJEPD023_D	11.655	SJEPD023_D	DIAGNOSIS	BT	EPD	PF
SJLGG001264_D1	11.6384	SJLGG001264_D1	DIAGNOSIS	BT	LGG
SJEPD032_D	11.6349	SJEPD032_D	DIAGNOSIS	BT	EPD	ST
SJALL015691_D1	11.6309	SJALL015691_D1	DIAGNOSIS	HM	TALL	TLX3
SJBALL020570_D1	11.6285	SJBALL020570_D1	DIAGNOSIS	HM	BALL	IAMP21
SJAMLM7010478_D1	11.6182	SJAMLM7010478_D1	DIAGNOSIS	HM	AML	AMLM7
SJALL043839_D1	11.6172	SJALL043839_D1	DIAGNOSIS	HM	BALL	KMT2A-MLLT3
SJAML040613_R1	11.5924
SJCOGALL010891_R2	11.5884
SJCOGALL010914_R2	11.5838
SJOS040171_D1	11.5685	SJOS040171_D1	DIAGNOSIS	ST	OS
SJCOGALL010870_D2	11.5503	SJCOGALL010870_D2	DIAGNOSIS	HM	BALL
SJOS001120_D1	11.5423	SJOS001120_D1	DIAGNOSIS	ST	OS
SJCOGALL010918_R2	11.5286
SJAML040547_D1	11.508	SJAML040547_D1	DIAGNOSIS	HM	AML
SJOS040173_D1	11.5079	SJOS040173_D1	DIAGNOSIS	ST	OS
SJBALL020339_D2	11.4981	SJBALL020339_D2	DIAGNOSIS	HM	BALL
SJLGG025_D	11.4956	SJLGG025_D	DIAGNOSIS	BT	LGG
SJALL015693_D1	11.4786	SJALL015693_D1	DIAGNOSIS	HM	TALL	NKX2_1
SJOS040237_D1	11.4699	SJOS040237_D1	DIAGNOSIS	ST	OS
SJINF001102_D1	11.4627	SJINF001102_D1	DIAGNOSIS	HM	BALL	INF
SJERG016_D	11.4611	SJERG016_D	DIAGNOSIS	HM	BALL	DUX4-ERG	ERG_var
SJHGG064_A	11.4496	SJHGG064_A	AUTOPSY	BT	HGG	DIPG
SJALL018376_D1	11.447	SJALL018376_D1	DIAGNOSIS	HM	BALL	HYPER
SJTALL002146_D1	11.4399	SJTALL002146_D1	DIAGNOSIS	HM	TALL	NKX2_1
SJCOGALL010221_R1	11.4346	SJCOGALL010221_R1	RELAPSE	HM	BALL	BALL - NOS
SJCOGALL010224_D1	11.4264	SJCOGALL010224_D1	DIAGNOSIS	HM	BALL
SJHYPER021_D	11.4168	SJHYPER021_D	DIAGNOSIS	HM	BALL	HYPER
SJAML040633_D1	11.4146	SJAML040633_D1	DIAGNOSIS	HM	AML
SJMLL020_D	11.4137	SJMLL020_D	DIAGNOSIS	HM	MLL
SJWLM019888_D1	11.4087	SJWLM019888_D1	DIAGNOSIS	ST	WLM
SJERG011_D	11.4035	SJERG011_D	DIAGNOSIS	HM	BALL	DUX4-ERG	ERG_wt
SJHGG033_D	11.4002	SJHGG033_D	DIAGNOSIS	BT	HGG	Non-BS-HGG
SJALL015266_D1	11.3966	SJALL015266_D1	DIAGNOSIS	HM	TALL	TLX3
SJALL043850_D1	11.3885	SJALL043850_D1	DIAGNOSIS	HM	BALL	TCF3-PBX1
SJAMLM7026_D	11.3746	SJAMLM7026_D	DIAGNOSIS	HM	AML	AMLM7
SJBALL001793_D1	11.3726	SJBALL001793_D1	DIAGNOSIS	HM	BALL
SJNBL017183_D1	11.3662	SJNBL017183_D1	DIAGNOSIS	ST	NBL
SJAML040535_D1	11.3586	SJAML040535_D1	DIAGNOSIS	HM	AML
SJEPD029_D	11.3488	SJEPD029_D	DIAGNOSIS	BT	EPD	PF
SJAML040562_D1	11.3386	SJAML040562_D1	DIAGNOSIS	HM	AML
SJAML040513_D1	11.3314	SJAML040513_D1	DIAGNOSIS	HM	AML
SJHGG019_S	11.3196	SJHGG019_S	RELAPSE	BT	HGG	Non-BS-HGG
SJAML040554_D1	11.3123	SJAML040554_D1	DIAGNOSIS	HM	AML
SJCOGALL010860_D2	11.3114	SJCOGALL010860_D2	DIAGNOSIS	HM	BALL
SJBALL020455_D2	11.3038	SJBALL020455_D2	DIAGNOSIS	HM	BALL
SJALL015703_D1	11.2852	SJALL015703_D1	DIAGNOSIS	HM	TALL	HOXA
SJBALL020628_D2	11.2834	SJBALL020628_D2	DIAGNOSIS	HM	BALL
SJCOGALL010239_R1	11.2804	SJCOGALL010239_R1	RELAPSE	HM	BALL	E2A
SJOS040222_D1	11.2609	SJOS040222_D1	DIAGNOSIS	ST	OS
SJMLL018_D	11.2209	SJMLL018_D	DIAGNOSIS	HM	MLL
SJBALL020931_D2	11.2162	SJBALL020931_D2	DIAGNOSIS	HM	BALL
SJCPC011778_D1	11.2113	SJCPC011778_D1	DIAGNOSIS	BT	CPC
SJAML040514_D1	11.2025	SJAML040514_D1	DIAGNOSIS	HM	AML
SJOS040204_D1	11.1865	SJOS040204_D1	DIAGNOSIS	ST	OS
SJAML040536_D1	11.1798	SJAML040536_D1	DIAGNOSIS	HM	AML
SJNBL017731_D1	11.1768	SJNBL017731_D1	DIAGNOSIS	ST	NBL
SJOS001103_D1	11.1604	SJOS001103_D1	DIAGNOSIS	ST	OS
SJBALL021245_D2	11.1482	SJBALL021245_D2	DIAGNOSIS	HM	BALL
SJALL018394_D1	11.1356	SJALL018394_D1	DIAGNOSIS	HM	BALL	ETV
SJALL014888_D1	11.1339	SJALL014888_D1	DIAGNOSIS	HM	BALL
SJCOGALL010894_R2	11.1314
SJOS040165_D1	11.1236	SJOS040165_D1	DIAGNOSIS	ST	OS
SJBALL021281_D2	11.1177	SJBALL021281_D2	DIAGNOSIS	HM	BALL
SJAML040527_D1	11.1171	SJAML040527_D1	DIAGNOSIS	HM	AML
SJEPD005_D	11.1168	SJEPD005_D	DIAGNOSIS	BT	EPD	PF
SJEPD001515_D1	11.1107	SJEPD001515_D1	DIAGNOSIS	BT	EPD	EPD - NOS
SJAML040529_D2	11.1073	SJAML040529_D2	DIAGNOSIS	HM	AML
SJAML040607_D1	11.1044	SJAML040607_D1	DIAGNOSIS	HM	AML
SJETV084_D	11.0984	SJETV084_D	DIAGNOSIS	HM	BALL	ETV
SJALL018380_R1	11.0796	SJALL018380_R1	RELAPSE	HM	BALL	ETV
SJCOGALL010899_D2	11.07	SJCOGALL010899_D2	DIAGNOSIS	HM	BALL
SJAML040666_R1	11.0696
SJBALL020706_D2	11.0677	SJBALL020706_D2	DIAGNOSIS	HM	BALL
SJALL015250_D1	11.06	SJALL015250_D1	DIAGNOSIS	HM	TALL	TLX3
SJAML040628_D1	11.0483	SJAML040628_D1	DIAGNOSIS	HM	AML
SJOS040183_D1	11.045	SJOS040183_D1	DIAGNOSIS	ST	OS
SJALL015261_D1	11.0438	SJALL015261_D1	DIAGNOSIS	HM	TALL	TAL1
SJALL043852_D1	11.0392	SJALL043852_D1	DIAGNOSIS	HM	BALL	TCF3-PBX1;PAX5-NOL4L
SJBALL021188_D2	11.0353	SJBALL021188_D2	DIAGNOSIS	HM	BALL
SJBALL020490_D2	11.0299	SJBALL020490_D2	DIAGNOSIS	HM	BALL
SJALL043840_R1	11.0213	SJALL043840_R1	RELAPSE	HM	BALL	ETV
SJOS040175_D1	11.0059	SJOS040175_D1	DIAGNOSIS	ST	OS
SJBALL021270_D2	10.9977	SJBALL021270_D2	DIAGNOSIS	HM	BALL
SJWLM019894_D1	10.9902	SJWLM019894_D1	DIAGNOSIS	ST	WLM
SJAML040532_D1	10.9876	SJAML040532_D1	DIAGNOSIS	HM	AML
SJLGG001212_D1	10.9842	SJLGG001212_D1	DIAGNOSIS	BT	LGG
SJCOGALL010228_R1	10.9741	SJCOGALL010228_R1	RELAPSE	HM	BALL	BALL - NOS
SJACT004_D	10.9561	SJACT004_D	DIAGNOSIS	ST	ACT	WT
SJCOGALL010222_D1	10.9522	SJCOGALL010222_D1	DIAGNOSIS	HM	BALL	BALL - NOS
SJLGG010_D	10.9436	SJLGG010_D	DIAGNOSIS	BT	LGG
SJCPC011775_D1	10.9314	SJCPC011775_D1	DIAGNOSIS	BT	CPC
SJALL043867_R1	10.9158	SJALL043867_R1	RELAPSE	HM	BALL	Pax5 amp
SJHGG006_A	10.913	SJHGG006_A	AUTOPSY	BT	HGG	DIPG
SJTALL002048_D1	10.8884	SJTALL002048_D1	DIAGNOSIS	HM	TALL	TAL1
SJBALL021187_R1	10.8847
SJMEL001004_D2	10.8819	SJMEL001004_D2	DIAGNOSIS	ST	MEL	MEL - NOS
SJBALL013791_D1	10.8688	SJBALL013791_D1	DIAGNOSIS	HM	BALL	BALL - NOS
SJLGG061_D	10.8668	SJLGG061_D	DIAGNOSIS	BT	LGG
SJEPD040_D	10.8668	SJEPD040_D	DIAGNOSIS	BT	EPD	ST
SJLGG048_D	10.8639	SJLGG048_D	DIAGNOSIS	BT	LGG
SJALL018384_D1	10.8595	SJALL018384_D1	DIAGNOSIS	HM	BALL	IGH-DUX4
SJALL015672_D1	10.8505	SJALL015672_D1	DIAGNOSIS	HM	TALL	HOXA
SJAML040539_D1	10.8436	SJAML040539_D1	DIAGNOSIS	HM	AML
SJAML040537_D1	10.8373	SJAML040537_D1	DIAGNOSIS	HM	AML
SJALL043852_R1	10.8301	SJALL043852_R1	RELAPSE	HM	BALL	TCF3-PBX1;PAX5-NOL4L
SJALL043835_D1	10.7892	SJALL043835_D1	DIAGNOSIS	HM	BALL	HYPER
SJALL018382_D1	10.7876	SJALL018382_D1	DIAGNOSIS	HM	BALL	HYPER
SJALL018373_R1	10.7843	SJALL018373_R1	RELAPSE	HM	TALL	TCR-LMO2
SJTALL002009_D1	10.7723	SJTALL002009_D1	DIAGNOSIS	HM	TALL	TLX3
SJINF063_D	10.7579	SJINF063_D	DIAGNOSIS	HM	BALL	INF
SJALL015702_D1	10.7543	SJALL015702_D1	DIAGNOSIS	HM	TALL	TALL - NOS
SJBALL013793_D1	10.752	SJBALL013793_D1	DIAGNOSIS	HM	BALL	BALL - NOS
SJRHB003_D	10.7399	SJRHB003_D	DIAGNOSIS	ST	RHB	ERMS
SJAML040660_D1	10.73	SJAML040660_D1	DIAGNOSIS	HM	AML
SJALL018387_R1	10.7223
SJHGG060_A	10.7218	SJHGG060_A	AUTOPSY	BT	HGG	DIPG
SJALL018371_D1	10.7147	SJALL018371_D1	DIAGNOSIS	HM	BALL	KMT2A-MLLT3
SJAML040661_D1	10.7104	SJAML040661_D1	DIAGNOSIS	HM	AML
SJTALL022659_D2	10.7055	SJTALL022659_D2	DIAGNOSIS	HM	TALL	TLX1
SJALL015262_D1	10.6987	SJALL015262_D1	DIAGNOSIS	HM	TALL	TAL1
SJBALL020916_D2	10.681	SJBALL020916_D2	DIAGNOSIS	HM	BALL
SJLGG047_D	10.6647	SJLGG047_D	DIAGNOSIS	BT	LGG
SJWLM019957_D1	10.6551	SJWLM019957_D1	DIAGNOSIS	ST	WLM
SJALL043838_R1	10.6523	SJALL043838_R1	RELAPSE	HM	BALL	PAX5
SJALL043868_R1	10.6462	SJALL043868_R1	RELAPSE	HM	BALL	TCF3-PBX1
SJINF001_S	10.6438	SJINF001_S	RELAPSE	HM	MLL
SJCOGALL010896_R2	10.6352
SJNBL017366_D1	10.6293	SJNBL017366_D1	DIAGNOSIS	ST	NBL
SJCOGALL010908_R2	10.6288
SJAML040576_D1	10.6218	SJAML040576_D1	DIAGNOSIS	HM	AML
SJAML040502_D1	10.6208	SJAML040502_D1	DIAGNOSIS	HM	AML
SJCOGALL010919_R2	10.6127
SJAML040638_D1	10.6083	SJAML040638_D1	DIAGNOSIS	HM	AML
SJCOGALL010230_R1	10.5853	SJCOGALL010230_R1	RELAPSE	HM	BALL	BALL - NOS
SJLGG054_D	10.567	SJLGG054_D	DIAGNOSIS	BT	LGG
SJAMLM7044_D	10.5614	SJAMLM7044_D	DIAGNOSIS	HM	AML	AMLM7
SJLGG031_D	10.5498	SJLGG031_D	DIAGNOSIS	BT	LGG
SJLGG010676_D1	10.5444	SJLGG010676_D1	DIAGNOSIS	BT	LGG
SJALL043862_D1	10.5272
SJLGG016_D	10.5184	SJLGG016_D	DIAGNOSIS	BT	LGG
SJALL040470_D1	10.5151	SJALL040470_D1	DIAGNOSIS	HM	BALL	PHALL
SJALL018393_D1	10.5113	SJALL018393_D1	DIAGNOSIS	HM	BALL	ETV
SJNBL017202_D1	10.4896	SJNBL017202_D1	DIAGNOSIS	ST	NBL
SJMEL001005_D1	10.4863	SJMEL001005_D1	DIAGNOSIS	ST	MEL	MEL - NOS
SJOS040189_D1	10.4805	SJOS040189_D1	DIAGNOSIS	ST	OS
SJCOGALL010900_R2	10.4801
SJALL043548_D1	10.456	SJALL043548_D1	DIAGNOSIS	HM	BALL	ETV
SJALL043847_D1	10.4434	SJALL043847_D1	DIAGNOSIS	HM	BALL	HYPER
SJLGG003_D	10.4366	SJLGG003_D	DIAGNOSIS	BT	LGG
SJAML040600_D1	10.4058	SJAML040600_D1	DIAGNOSIS	HM	AML
SJAML040577_D1	10.3949	SJAML040577_D1	DIAGNOSIS	HM	AML
SJNBL017153_D1	10.3941	SJNBL017153_D1	DIAGNOSIS	ST	NBL
SJAML040605_D1	10.3913	SJAML040605_D1	DIAGNOSIS	HM	AML
SJHGG099_D	10.3901	SJHGG099_D	DIAGNOSIS	BT	HGG	Non-BS-HGG
SJHGG140_D	10.3872	SJHGG140_D	DIAGNOSIS	BT	HGG	Non-BS-HGG
SJBALL022486_D1	10.3474	SJBALL022486_D1	DIAGNOSIS	HM	BALL	PH-LIKE	PH-LIKE - NOS
SJLGG008_D	10.3474	SJLGG008_D	DIAGNOSIS	BT	LGG
SJCOGALL010860_R2	10.341
SJALL043556_R1	10.318	SJALL043556_R1	RELAPSE	HM	BALL	TCF3-ZNF384
SJINF069_D	10.3044	SJINF069_D	DIAGNOSIS	HM	BALL	INF
SJBALL020492_D2	10.2972	SJBALL020492_D2	DIAGNOSIS	HM	BALL
SJAML040570_D1	10.2869	SJAML040570_D1	DIAGNOSIS	HM	AML
SJAML040580_D1	10.2741	SJAML040580_D1	DIAGNOSIS	HM	AML
SJAML040636_R1	10.2693
SJAMLM7010472_R1	10.2621	SJAMLM7010472_R1	RELAPSE	HM	AML	AMLM7
SJHGG032_D	10.2289	SJHGG032_D	DIAGNOSIS	BT	HGG	Non-BS-HGG
SJALL018389_D1	10.2252	SJALL018389_D1	DIAGNOSIS	HM	BALL	TCF3-HLF
SJALL015671_D1	10.2133	SJALL015671_D1	DIAGNOSIS	HM	TALL	NKX2_1
SJAML040515_R1	10.2099
SJBALL020579_R1	10.2074
SJALL018375_R1	10.2038	SJALL018375_R1	RELAPSE	HM	BALL	TCF3-PBX1
SJOS040232_D1	10.1673	SJOS040232_D1	DIAGNOSIS	ST	OS
SJALL043856_R1	10.1615	SJALL043856_R1	RELAPSE	HM	BALL	TCF3-PBX1
SJALL043850_R1	10.1603	SJALL043850_R1	RELAPSE	HM	BALL	TCF3-PBX1
SJAML040647_D1	10.1549	SJAML040647_D1	DIAGNOSIS	HM	AML
SJLGG065_R	10.1541	SJLGG065_R	RELAPSE	BT	LGG
SJOS040213_D1	10.1462	SJOS040213_D1	DIAGNOSIS	ST	OS
SJLGG006_R	10.1372	SJLGG006_R	RELAPSE	BT	LGG
SJEPD001504_D1	10.1343	SJEPD001504_D1	DIAGNOSIS	BT	EPD	EPD - NOS
SJHGG002_D	10.1343	SJHGG002_D	DIAGNOSIS	BT	HGG	DIPG
SJALL018378_R1	10.1343
SJALL015245_D1	10.117	SJALL015245_D1	DIAGNOSIS	HM	TALL	TALL - NOS
SJALL043865_D1	10.0976
SJALL043841_D1	10.0933
SJEPD037_R	10.091	SJEPD037_R	RELAPSE	BT	EPD	PF
SJCOGALL010895_R2	10.089
SJEPD001509_D1	10.0883	SJEPD001509_D1	DIAGNOSIS	BT	EPD	EPD - NOS
SJOS040201_D1	10.0852	SJOS040201_D1	DIAGNOSIS	ST	OS
SJHGG112_R	10.0787	SJHGG112_R	RELAPSE	BT	HGG	Non-BS-HGG
SJHGG103_D	10.0746	SJHGG103_D	DIAGNOSIS	BT	HGG	Non-BS-HGG
SJAML040640_D1	10.0481	SJAML040640_D1	DIAGNOSIS	HM	AML
SJALL045805_D1	10.0444	SJALL045805_D1	DIAGNOSIS	HM	BALL	EP300-ZNF384
SJRHB008_D	10.02	SJRHB008_D	DIAGNOSIS	ST	RHB	ARMS
SJBALL021525_D2	9.9998	SJBALL021525_D2	DIAGNOSIS	HM	BALL
SJAML040595_R1	9.9876
SJALL018386_D1	9.98	SJALL018386_D1	DIAGNOSIS	HM	BALL	HYPER
SJWLM019973_D1	9.977	SJWLM019973_D1	DIAGNOSIS	ST	WLM
SJAML040608_D1	9.9662	SJAML040608_D1	DIAGNOSIS	HM	AML
SJBALL013786_D1	9.9645	SJBALL013786_D1	DIAGNOSIS	HM	BALL	BALL - NOS
SJEPD003_D	9.96289	SJEPD003_D	DIAGNOSIS	BT	EPD	ST
SJBALL020015_D1	9.92826	SJBALL020015_D1	DIAGNOSIS	HM	BALL	PH-LIKE	PH-LIKE - NOS
SJALL043557_D1	9.9253
SJMEL001003_D2	9.92268	SJMEL001003_D2	DIAGNOSIS	ST	MEL	MEL - NOS
SJLGG010674_D1	9.90681	SJLGG010674_D1	DIAGNOSIS	BT	LGG
SJINF002_E	9.90413	SJINF002_E	DIAGNOSIS	HM	MLL
SJOS001116_M1	9.89612	SJOS001116_M1	METASTATIC	ST	OS
SJAML040513_R1	9.8918
SJTALL021675_D2	9.8637	SJTALL021675_D2	DIAGNOSIS	HM	TALL	HOXA
SJLGG010670_D1	9.85362	SJLGG010670_D1	DIAGNOSIS	BT	LGG
SJACT064_D	9.84566	SJACT064_D	DIAGNOSIS	ST	ACT	TP53-mut337
SJTALL021655_D2	9.8322	SJTALL021655_D2	DIAGNOSIS	HM	TALL	TLX3
SJOS040225_D1	9.8291	SJOS040225_D1	DIAGNOSIS	ST	OS
SJHGG017_D	9.81641	SJHGG017_D	DIAGNOSIS	BT	HGG	Non-BS-HGG
SJAML040540_D1	9.8087	SJAML040540_D1	DIAGNOSIS	HM	AML
SJOS040203_D1	9.8082	SJOS040203_D1	DIAGNOSIS	ST	OS
SJALL018377_D1	9.7956
SJHGG058_A	9.79541	SJHGG058_A	AUTOPSY	BT	HGG	DIPG
SJALL040461_R1	9.7931	SJALL040461_R1	RELAPSE	HM	BALL	GOLGB1-JAK2
SJAML040553_D1	9.7841	SJAML040553_D1	DIAGNOSIS	HM	AML
SJAML040505_D1	9.781	SJAML040505_D1	DIAGNOSIS	HM	AML
SJCOGALL010918_D2	9.7718	SJCOGALL010918_D2	DIAGNOSIS	HM	BALL
SJOS040207_D1	9.7558	SJOS040207_D1	DIAGNOSIS	ST	OS
SJAML040523_D1	9.7528	SJAML040523_D1	DIAGNOSIS	HM	AML
SJALL043838_D1	9.7504	SJALL043838_D1	DIAGNOSIS	HM	BALL	PAX5
SJLGG010669_D1	9.74806	SJLGG010669_D1	DIAGNOSIS	BT	LGG
SJHGG062_A	9.743	SJHGG062_A	AUTOPSY	BT	HGG	DIPG
SJBALL020710_D2	9.7383	SJBALL020710_D2	DIAGNOSIS	HM	BALL
SJOS040167_D1	9.7121	SJOS040167_D1	DIAGNOSIS	ST	OS
SJALL043549_D1	9.7047	SJALL043549_D1	DIAGNOSIS	HM	BALL	IGH-MYC
SJAML040598_D1	9.695	SJAML040598_D1	DIAGNOSIS	HM	AML
SJALL018381_D1	9.6923	SJALL018381_D1	DIAGNOSIS	HM	BALL	TCF3-PBX1
SJOS040211_D1	9.6866	SJOS040211_D1	DIAGNOSIS	ST	OS
SJTALL177_E	9.6842	SJTALL177_E	DIAGNOSIS	HM	TALL	TLX3
SJALL018395_D1	9.6817	SJALL018395_D1	DIAGNOSIS	HM	BALL	TCF3-PBX1
SJRHB016_D	9.67306	SJRHB016_D	DIAGNOSIS	ST	RHB	RHB - NOS
SJEPD001531_D1	9.67022	SJEPD001531_D1	DIAGNOSIS	BT	EPD	EPD - NOS
SJOS040161_D1	9.6504	SJOS040161_D1	DIAGNOSIS	ST	OS
SJWLM019967_D1	9.6497	SJWLM019967_D1	DIAGNOSIS	ST	WLM
SJCOGALL010232_R1	9.6487	SJCOGALL010232_R1	RELAPSE	HM	BALL	E2A
SJAML040552_D1	9.6384	SJAML040552_D1	DIAGNOSIS	HM	AML
SJALL043558_R1	9.6362	SJALL043558_R1	RELAPSE	HM	TALL
SJALL040462_D1	9.6328	SJALL040462_D1	DIAGNOSIS	HM	BALL	TCF3-PBX1
SJAML040655_D1	9.6125	SJAML040655_D1	DIAGNOSIS	HM	AML
SJAML040601_R1	9.6022
SJALL043851_R1	9.5962	SJALL043851_R1	RELAPSE	HM	BALL	HYPER
SJETV036_D	9.58477	SJETV036_D	DIAGNOSIS	HM	BALL	ETV
SJOS011_D	9.57978	SJOS011_D	DIAGNOSIS	ST	OS
SJALL043846_D1	9.5774
SJOS040153_D1	9.5457	SJOS040153_D1	DIAGNOSIS	ST	OS
SJEPD009108_D1	9.54407	SJEPD009108_D1	DIAGNOSIS	BT	EPD	ST
SJALL043544_R1	9.5408	SJALL043544_R1	RELAPSE	HM	BALL	KMT2A-AFF4
SJOS040178_D1	9.5343	SJOS040178_D1	DIAGNOSIS	ST	OS
SJBALL020852_D2	9.5192	SJBALL020852_D2	DIAGNOSIS	HM	BALL
SJAML040602_R1	9.5007
SJCOGALL010915_D2	9.4919	SJCOGALL010915_D2	DIAGNOSIS	HM	BALL
SJAML040570_R1	9.4783
SJOS040220_D1	9.4772	SJOS040220_D1	DIAGNOSIS	ST	OS
SJAML040621_D1	9.4721	SJAML040621_D1	DIAGNOSIS	HM	AML
SJALL018372_R1	9.4552	SJALL018372_R1	RELAPSE	HM	BALL	HYPER
SJAML040549_D1	9.4516	SJAML040549_D1	DIAGNOSIS	HM	AML
SJAML040525_D1	9.4444	SJAML040525_D1	DIAGNOSIS	HM	AML
SJCOGALL010222_R1	9.4386	SJCOGALL010222_R1	RELAPSE	HM	BALL	BALL - NOS
SJWLM019917_D1	9.406	SJWLM019917_D1	DIAGNOSIS	ST	WLM
SJALL043869_R1	9.403	SJALL043869_R1	RELAPSE	HM	TALL	PCBP3-TAL1
SJCOGALL010869_R2	9.3945
SJALL043553_D1	9.3904
SJAML040566_D1	9.3858	SJAML040566_D1	DIAGNOSIS	HM	AML
SJNBL017340_D1	9.3798	SJNBL017340_D1	DIAGNOSIS	ST	NBL
SJOS040170_D1	9.3781	SJOS040170_D1	DIAGNOSIS	ST	OS
SJRHB005_D	9.37801	SJRHB005_D	DIAGNOSIS	ST	RHB	ERMS
SJCPC011764_D1	9.36169	SJCPC011764_D1	DIAGNOSIS	BT	CPC
SJBALL021264_D2	9.3559	SJBALL021264_D2	DIAGNOSIS	HM	BALL
SJALL045805_R1	9.3345	SJALL045805_R1	RELAPSE	HM	BALL	EP300-ZNF384
SJHGG047_A	9.3206	SJHGG047_A	AUTOPSY	BT	HGG	DIPG
SJHGG004_D	9.31569	SJHGG004_D	DIAGNOSIS	BT	HGG	DIPG
SJRHB054_R	9.30807	SJRHB054_R	RELAPSE	ST	RHB	RHB - NOS
SJAML040507_D1	9.2807	SJAML040507_D1	DIAGNOSIS	HM	AML
SJALL043836_D1	9.2792	SJALL043836_D1	DIAGNOSIS	HM	BALL
SJALL043845_D1	9.2781
SJNBL017196_D1	9.2733	SJNBL017196_D1	DIAGNOSIS	ST	NBL
SJLGG002_D	9.26381	SJLGG002_D	DIAGNOSIS	BT	LGG
SJHGG070_A	9.25894	SJHGG070_A	AUTOPSY	BT	HGG	DIPG
SJAMLM7010479_D1	9.24901	SJAMLM7010479_D1	DIAGNOSIS	HM	AML	AMLM7
SJRHB044_M	9.24901	SJRHB044_M	METASTATIC	ST	RHB	RHB - NOS
SJALL018382_R1	9.2453	SJALL018382_R1	RELAPSE	HM	BALL	HYPER
SJEPD001540_D1	9.23447	SJEPD001540_D1	DIAGNOSIS	BT	EPD	EPD - NOS
SJCOGALL010878_D2	9.229	SJCOGALL010878_D2	DIAGNOSIS	HM	BALL
SJRHB035_R	9.22462	SJRHB035_R	RELAPSE	ST	RHB	RHB - NOS
SJEPD001542_D1	9.20514	SJEPD001542_D1	DIAGNOSIS	BT	EPD	EPD - NOS
SJOS040168_D1	9.201	SJOS040168_D1	DIAGNOSIS	ST	OS
SJAML040604_D2	9.1913	SJAML040604_D2	DIAGNOSIS	HM	AML
SJBALL020014_D1	9.16191	SJBALL020014_D1	DIAGNOSIS	HM	BALL	PH-LIKE	PH-LIKE - NOS
SJALL040480_R1	9.1594
SJBALL020720_D2	9.157	SJBALL020720_D2	DIAGNOSIS	HM	BALL
SJOS040219_D1	9.1518	SJOS040219_D1	DIAGNOSIS	ST	OS
SJCOGALL010907_R2	9.1355
SJHGG141_D	9.13029	SJHGG141_D	DIAGNOSIS	BT	HGG	Non-BS-HGG
SJETV095_D	9.12289	SJETV095_D	DIAGNOSIS	HM	BALL	ETV
SJTALL002142_D1	9.1072	SJTALL002142_D1	DIAGNOSIS	HM	TALL	LMO2_LYL1
SJCOGALL011124_R1	9.0955
SJBALL021240_D2	9.0582	SJBALL021240_D2	DIAGNOSIS	HM	BALL
SJLGG050_D	9.05397	SJLGG050_D	DIAGNOSIS	BT	LGG
SJEPD017_D	9.05158	SJEPD017_D	DIAGNOSIS	BT	EPD	ST
SJCOGALL010223_D1	9.0287	SJCOGALL010223_D1	DIAGNOSIS	HM	BALL	BALL - NOS
SJAMLM7010482_D1	9.02489	SJAMLM7010482_D1	DIAGNOSIS	HM	AML	AMLM7
SJOS040229_D1	9.022	SJOS040229_D1	DIAGNOSIS	ST	OS
SJALL043862_R1	9.0217
SJBALL021058_D1	9.02037	SJBALL021058_D1	DIAGNOSIS	HM	BALL	IAMP21
SJCOGALL010903_R2	9.0062
SJAML040652_D1	9.0013	SJAML040652_D1	DIAGNOSIS	HM	AML
SJRHB007_D	8.99907	SJRHB007_D	DIAGNOSIS	ST	RHB	ARMS
SJAML040601_D1	8.9881	SJAML040601_D1	DIAGNOSIS	HM	AML
SJHGG087_D	8.96404	SJHGG087_D	DIAGNOSIS	BT	HGG	HGG - NOS
SJALL043848_R1	8.9637	SJALL043848_R1	RELAPSE	HM	BALL	HYPER
SJALL018397_R1	8.9573	SJALL018397_R1	RELAPSE	HM	BALL	HYPER
SJLGG010672_D1	8.94507	SJLGG010672_D1	DIAGNOSIS	BT	LGG
SJLGG011_D	8.91682	SJLGG011_D	DIAGNOSIS	BT	LGG
SJALL015282_D1	8.9115	SJALL015282_D1	DIAGNOSIS	HM	TALL	TALL - NOS
SJEPD016_D	8.90967	SJEPD016_D	DIAGNOSIS	BT	EPD	PF
SJCOGALL010886_R2	8.9008
SJBALL013799_R1	8.8949	SJBALL013799_R1	RELAPSE	HM	BALL	BALL - NOS
SJALL043544_D1	8.8746	SJALL043544_D1	DIAGNOSIS	HM	BALL	KMT2A-AFF4
SJPHALL005_D	8.87233	SJPHALL005_D	DIAGNOSIS	HM	BALL	PHALL	PHALL - NOS
SJALL015680_D1	8.8637	SJALL015680_D1	DIAGNOSIS	HM	TALL	TAL1
SJOS040156_D1	8.8612	SJOS040156_D1	DIAGNOSIS	ST	OS
SJCPC011756_D1	8.85151	SJCPC011756_D1	DIAGNOSIS	BT	CPC
SJALL018384_R1	8.8479	SJALL018384_R1	RELAPSE	HM	BALL	IGH-DUX4
SJBALL020012_D1	8.83549	SJBALL020012_D1	DIAGNOSIS	HM	BALL	PH-LIKE	PH-LIKE - NOS
SJLGG064_D	8.83203	SJLGG064_D	DIAGNOSIS	BT	LGG
SJHGG144_A	8.82977	SJHGG144_A	AUTOPSY	BT	HGG	DIPG
SJBALL020409_D2	8.8275	SJBALL020409_D2	DIAGNOSIS	HM	BALL
SJEPD001522_R1	8.80517	SJEPD001522_R1	RELAPSE	BT	EPD	EPD - NOS
SJOS001112_D1	8.79119	SJOS001112_D1	DIAGNOSIS	ST	OS
SJAML040582_R1	8.7699
SJOS040174_D1	8.7697	SJOS040174_D1	DIAGNOSIS	ST	OS
SJALL018370_D1	8.7616	SJALL018370_D1	DIAGNOSIS	HM	BALL	MEF2D-BCL9
SJALL015667_D1	8.7563	SJALL015667_D1	DIAGNOSIS	HM	TALL	TLX3
SJHGG048_A	8.74535	SJHGG048_A	AUTOPSY	BT	HGG	DIPG
SJAML040522_D1	8.7448	SJAML040522_D1	DIAGNOSIS	HM	AML
SJAML040630_D1	8.7311	SJAML040630_D1	DIAGNOSIS	HM	AML
SJCOGALL010888_R2	8.7177
SJAML040623_R1	8.7003
SJAML040517_D2	8.698	SJAML040517_D2	DIAGNOSIS	HM	AML
SJAML040610_D1	8.6936	SJAML040610_D1	DIAGNOSIS	HM	AML
SJHGG094_D	8.68668	SJHGG094_D	DIAGNOSIS	BT	HGG	Non-BS-HGG
SJNBL017074_D1	8.6803	SJNBL017074_D1	DIAGNOSIS	ST	NBL
SJAML040561_D1	8.6679	SJAML040561_D1	DIAGNOSIS	HM	AML
SJLGG001268_D1	8.65087	SJLGG001268_D1	DIAGNOSIS	BT	LGG
SJOS040208_D1	8.6499	SJOS040208_D1	DIAGNOSIS	ST	OS
SJHGG015_D	8.6351	SJHGG015_D	DIAGNOSIS	BT	HGG	Non-BS-HGG
SJOS040179_D1	8.6268	SJOS040179_D1	DIAGNOSIS	ST	OS
SJOS040199_D1	8.6234	SJOS040199_D1	DIAGNOSIS	ST	OS
SJETV136_R	8.61972	SJETV136_R	RELAPSE	HM	BALL	ETV
SJRHB039_D	8.61287	SJRHB039_D	DIAGNOSIS	ST	RHB	RHB - NOS
SJEPD022_D	8.60406	SJEPD022_D	DIAGNOSIS	BT	EPD	PF
SJCOGALL010879_R2	8.5973
SJTALL175_E	8.5917	SJTALL175_E	DIAGNOSIS	HM	TALL	LMO2_LYL1
SJALL015711_D1	8.5772	SJALL015711_D1	DIAGNOSIS	HM	TALL	TLX3
SJLGG001271_D1	8.56433	SJLGG001271_D1	DIAGNOSIS	BT	LGG
SJCOGALL010904_R2	8.5617
SJHGG039_D	8.54644	SJHGG039_D	DIAGNOSIS	BT	HGG	HGG - NOS
SJBALL021188_R1	8.5441
SJBALL020946_D2	8.5328	SJBALL020946_D2	DIAGNOSIS	HM	BALL
SJALL043849_D1	8.5138	SJALL043849_D1	DIAGNOSIS	HM	BALL	HYPER
SJRHB026_D	8.49778	SJRHB026_D	DIAGNOSIS	ST	RHB	RHB - NOS
SJEPD031_R	8.48911	SJEPD031_R	RELAPSE	BT	EPD	PF
SJOS001104_M1	8.48242	SJOS001104_M1	METASTATIC	ST	OS
SJALL018377_R1	8.4697
SJRHB012_D	8.46748	SJRHB012_D	DIAGNOSIS	ST	RHB	ERMS
SJAML040654_D1	8.438	SJAML040654_D1	DIAGNOSIS	HM	AML
SJEPD027_D	8.43468	SJEPD027_D	DIAGNOSIS	BT	EPD	PF
SJBALL020633_D2	8.4323	SJBALL020633_D2	DIAGNOSIS	HM	BALL
SJCOGALL010889_D2	8.4246	SJCOGALL010889_D2	DIAGNOSIS	HM	BALL
SJALL043849_R1	8.4205	SJALL043849_R1	RELAPSE	HM	BALL	HYPER
SJCOGALL010901_D2	8.4142	SJCOGALL010901_D2	DIAGNOSIS	HM	BALL
SJCOGALL010861_R2	8.4043
SJOS001109_D1	8.40424	SJOS001109_D1	DIAGNOSIS	ST	OS
SJAML040558_D1	8.3863	SJAML040558_D1	DIAGNOSIS	HM	AML
SJAML040663_D1	8.3846	SJAML040663_D1	DIAGNOSIS	HM	AML
SJAML040645_D1	8.3838	SJAML040645_D1	DIAGNOSIS	HM	AML
SJLGG049_D	8.36767	SJLGG049_D	DIAGNOSIS	BT	LGG
SJALL040466_R1	8.3651	SJALL040466_R1	RELAPSE	HM	TALL	HOXA
SJOS018_D	8.3633	SJOS018_D	DIAGNOSIS	ST	OS
SJCPC011772_D1	8.36109	SJCPC011772_D1	DIAGNOSIS	BT	CPC
SJLGG042_D	8.36109	SJLGG042_D	DIAGNOSIS	BT	LGG
SJOS040215_D1	8.3601	SJOS040215_D1	DIAGNOSIS	ST	OS
SJAML040507_R1	8.3392
SJCPC001013_R1	8.33335	SJCPC001013_R1	RELAPSE	BT	CPC
SJCOGALL010902_D2	8.3233	SJCOGALL010902_D2	DIAGNOSIS	HM	BALL
SJLGG036_D	8.31229	SJLGG036_D	DIAGNOSIS	BT	LGG
SJOS040192_D1	8.306	SJOS040192_D1	DIAGNOSIS	ST	OS
SJCOGALL010907_D4	8.2734	SJCOGALL010907_D4	DIAGNOSIS	HM	BALL
SJLGG011287_D1	8.27004	SJLGG011287_D1	DIAGNOSIS	BT	LGG
SJCPC001016_D1	8.26367	SJCPC001016_D1	DIAGNOSIS	BT	CPC
SJRHB031_D	8.2301	SJRHB031_D	DIAGNOSIS	ST	RHB	RHB - NOS
SJALL018397_D1	8.2229	SJALL018397_D1	DIAGNOSIS	HM	BALL	HYPER
SJALL043553_R1	8.198
SJBALL021248_D2	8.1878	SJBALL021248_D2	DIAGNOSIS	HM	BALL
SJMEL011755_M1	8.17953	SJMEL011755_M1	METASTATIC	ST	MEL	Spitzoid
SJHGG049_A	8.17117	SJHGG049_A	AUTOPSY	BT	HGG	DIPG
SJBALL020571_D2	8.1638	SJBALL020571_D2	DIAGNOSIS	HM	BALL
SJALL015660_D1	8.1623	SJALL015660_D1	DIAGNOSIS	HM	TALL	TLX1
SJLGG010677_D1	8.16058	SJLGG010677_D1	DIAGNOSIS	BT	LGG
SJALL018381_R1	8.1566	SJALL018381_R1	RELAPSE	HM	BALL	TCF3-PBX1
SJLGG001259_D1	8.15437	SJLGG001259_D1	DIAGNOSIS	BT	LGG
SJCOGALL010871_R2	8.1515
SJLGG053_D	8.14589	SJLGG053_D	DIAGNOSIS	BT	LGG
SJAML040613_D1	8.1436	SJAML040613_D1	DIAGNOSIS	HM	AML
SJAML040649_R1	8.1419
SJALL018379_D1	8.1231
SJOS012_M	8.11071	SJOS012_M	METASTATIC	ST	OS
SJAML040583_R1	8.0708
SJOS040197_D1	8.0625	SJOS040197_D1	DIAGNOSIS	ST	OS
SJAML040533_D1	8.0449	SJAML040533_D1	DIAGNOSIS	HM	AML
SJCPC011770_D1	8.03539	SJCPC011770_D1	DIAGNOSIS	BT	CPC
SJLGG012_D	7.99831	SJLGG012_D	DIAGNOSIS	BT	LGG
SJEPD001527_R1	7.96152	SJEPD001527_R1	RELAPSE	BT	EPD	EPD - NOS
SJAML040664_R1	7.9603
SJRHB017_D	7.95743	SJRHB017_D	DIAGNOSIS	ST	RHB	RHB - NOS
SJMLL013_D	7.95541	SJMLL013_D	DIAGNOSIS	HM	MLL
SJALL043851_D1	7.9448	SJALL043851_D1	DIAGNOSIS	HM	BALL	HYPER
SJOS040217_D1	7.9377	SJOS040217_D1	DIAGNOSIS	ST	OS
SJAML040519_D1	7.9374	SJAML040519_D1	DIAGNOSIS	HM	AML
SJAML040576_R1	7.9372
SJCOGALL010877_R2	7.929
SJHGG143_A	7.92251	SJHGG143_A	AUTOPSY	BT	HGG	DIPG
SJALL043848_D1	7.9194	SJALL043848_D1	DIAGNOSIS	HM	BALL	HYPER
SJAML040635_D1	7.8888	SJAML040635_D1	DIAGNOSIS	HM	AML
SJOS040239_D1	7.882	SJOS040239_D1	DIAGNOSIS	ST	OS
SJAML040538_D2	7.8726	SJAML040538_D2	DIAGNOSIS	HM	AML
SJAML040545_D1	7.8322	SJAML040545_D1	DIAGNOSIS	HM	AML
SJALL040482_D1	7.8169
SJAML040551_D1	7.808	SJAML040551_D1	DIAGNOSIS	HM	AML
SJEPD021_D	7.80735	SJEPD021_D	DIAGNOSIS	BT	EPD	PF
SJRHB018_D	7.80735	SJRHB018_D	DIAGNOSIS	ST	RHB	RHB - NOS
SJCPC011777_M1	7.80539	SJCPC011777_M1	METASTATIC	BT	CPC
SJAML040582_D1	7.792	SJAML040582_D1	DIAGNOSIS	HM	AML
SJEPD013_D	7.79141	SJEPD013_D	DIAGNOSIS	BT	EPD	PF
SJACT065_D	7.75389	SJACT065_D	DIAGNOSIS	ST	ACT	WT-BWS
SJEPD038_D	7.74621	SJEPD038_D	DIAGNOSIS	BT	EPD	PF
SJLGG035_D	7.74431	SJLGG035_D	DIAGNOSIS	BT	LGG
SJNBL017248_D1	7.7395	SJNBL017248_D1	DIAGNOSIS	ST	NBL
SJNBL017375_D1	7.6782	SJNBL017375_D1	DIAGNOSIS	ST	NBL
SJAML040574_D1	7.6743	SJAML040574_D1	DIAGNOSIS	HM	AML
SJMB026_D	7.66199	SJMB026_D	DIAGNOSIS	BT	MB	G4
SJEPD015_D	7.65212	SJEPD015_D	DIAGNOSIS	BT	EPD	PF
SJAML040531_D1	7.6394	SJAML040531_D1	DIAGNOSIS	HM	AML
SJALL018395_R1	7.6334	SJALL018395_R1	RELAPSE	HM	BALL	TCF3-PBX1
SJLGG046_D	7.61324	SJLGG046_D	DIAGNOSIS	BT	LGG
SJLGG044_D	7.5786	SJLGG044_D	DIAGNOSIS	BT	LGG
SJOS040195_D1	7.5697	SJOS040195_D1	DIAGNOSIS	ST	OS
SJOS040160_D1	7.498
SJLGG010678_D1	7.48427	SJLGG010678_D1	DIAGNOSIS	BT	LGG
SJAML040650_R1	7.4644
SJCOGALL010869_D2	7.4635	SJCOGALL010869_D2	DIAGNOSIS	HM	BALL
SJLGG010671_D1	7.45362	SJLGG010671_D1	DIAGNOSIS	BT	LGG
SJHGG083_D	7.42754	SJHGG083_D	DIAGNOSIS	BT	HGG	HGG - NOS
SJCOGALL010892_R2	7.4181
SJALL018374_R1	7.3916	SJALL018374_R1	RELAPSE	HM	BALL	KMT2A-AFF1
SJLGG009_D	7.3826	SJLGG009_D	DIAGNOSIS	BT	LGG
[truncated: 143 more rows]
